# Supplementary material for: Formal Single Atom Editing of the Glycosylated Natural Product Fidaxomicin Improves Acid Stability and Retains Antibiotic Activity
Source: JACS Au. 2024 May 21;4(6):2267–80. doi: 10.1021/jacsau.4c00206 (PMC11200244; doi:10.1021/jacsau.4c00206)
Supplement: Supplementary file 3 — au4c00206_si_003.cif [file au4c00206_si_003.cif]

data_13

_publ_contact_author_name         'Dr. Blacque, Olivier'
_publ_contact_author_address
;
University of Zurich, Department of Chemistry B, Winterthurerstrasse 190
8057 Zurich
Switzerland
;
_publ_contact_author_email        olivier.blacque@chem.uzh.ch
_publ_contact_author_phone        0041446354651
_publ_contact_author_id_orcid     0000-0001-9857-4042

_publ_section_references
;
Dolomanov, O.V., Bourhis, L.J., Gildea, R.J, Howard, J.A.K. & Puschmann, H.
 (2009), J. Appl. Cryst. 42, 339-341.

Sheldrick, G.M. (2015a). Acta Cryst. A71, 3-8.

Sheldrick, G.M. (2015b). Acta Cryst. C71, 3-8.
;

_audit_creation_date               2023-06-13
_audit_creation_method
;
Olex2 1.5
(compiled 2023.03.06 svn.rbb2c1857 for OlexSys, GUI svn.r6748)
;

_chemical_name_common              ?
_chemical_name_systematic          ?
_chemical_formula_moiety           'C28 H38 O6 Si'
_chemical_formula_sum              'C28 H38 O6 Si'
_chemical_formula_weight           498.67
_chemical_absolute_configuration   ad
_chemical_melting_point            ?

loop_
  _atom_type_symbol
  _atom_type_description
  _atom_type_scat_dispersion_real
  _atom_type_scat_dispersion_imag
  _atom_type_scat_source
 'C' 'C' 0.0181 0.0091 'International Tables Vol C Tables 4.2.6.8 and 6.1.1.4'
 'H' 'H' 0.0000 0.0000 'International Tables Vol C Tables 4.2.6.8 and 6.1.1.4'
 'O' 'O' 0.0492 0.0322 'International Tables Vol C Tables 4.2.6.8 and 6.1.1.4'
 'Si' 'Si' 0.2541 0.3302 'International Tables Vol C Tables 4.2.6.8 and 6.1.1.4'

_shelx_space_group_comment
;
The symmetry employed for this shelxl refinement is uniquely defined
by the following loop, which should always be used as a source of
symmetry information in preference to the above space-group names.
They are only intended as comments.
;
_space_group_crystal_system        'monoclinic'
_space_group_IT_number             4
_space_group_name_H-M_alt          'P 1 21 1'
_space_group_name_Hall             'P 2yb'
loop_
  _space_group_symop_operation_xyz
 'x, y, z'
 '-x, y+1/2, -z'

_cell_length_a                     9.98325(6)
_cell_length_b                     28.91324(16)
_cell_length_c                     10.00713(6)
_cell_angle_alpha                  90
_cell_angle_beta                   105.9185(6)
_cell_angle_gamma                  90
_cell_volume                       2777.77(3)
_cell_formula_units_Z              4
_cell_measurement_reflns_used      52185
_cell_measurement_temperature      160.0(1)
_cell_measurement_theta_max        79.7880
_cell_measurement_theta_min        4.5590
_shelx_estimated_absorpt_T_max     0.884
_shelx_estimated_absorpt_T_min     0.756
_exptl_absorpt_coefficient_mu      1.056
_exptl_absorpt_correction_T_max    0.916
_exptl_absorpt_correction_T_min    0.821
_exptl_absorpt_correction_type     analytical
_exptl_absorpt_process_details
;
CrysAlisPro 1.171.42.75a (Rigaku Oxford Diffraction, 2022)
Analytical numeric absorption correction using a multifaceted crystal
model based on expressions derived by R.C. Clark & J.S. Reid.
(Clark, R. C. & Reid, J. S. (1995). Acta Cryst. A51, 887-897)
Empirical absorption correction using spherical harmonics,
implemented in SCALE3 ABSPACK scaling algorithm.
;

_exptl_crystal_colour              colourless
_exptl_crystal_density_diffrn      1.192
_exptl_crystal_density_meas        ?
_exptl_crystal_density_method      ?
_exptl_crystal_description         block
_exptl_crystal_F_000               1072
loop_
  _exptl_crystal_face_index_h
  _exptl_crystal_face_index_k
  _exptl_crystal_face_index_l
  _exptl_crystal_face_perp_dist
 0 3 5 0.0431
 0 -5 -3 0.0653
 0 1 -1 0.0711
 0 -5 1 0.0829
 -3 -5 3 0.0947
 3 -5 -2 0.1196
 0 5 -1 0.1106
 -2 5 1 0.1278
 0 5 -2 0.0911
 2 5 2 0.0427
 -3 -5 -1 0.0913

_exptl_crystal_size_max            0.28
_exptl_crystal_size_mid            0.22
_exptl_crystal_size_min            0.12

_diffrn_reflns_av_R_equivalents    0.0297
_diffrn_reflns_av_unetI/netI       0.0182
_diffrn_reflns_Laue_measured_fraction_full  1.000
_diffrn_reflns_Laue_measured_fraction_max  1.000
_diffrn_reflns_limit_h_max         12
_diffrn_reflns_limit_h_min         -12
_diffrn_reflns_limit_k_max         34
_diffrn_reflns_limit_k_min         -36
_diffrn_reflns_limit_l_max         12
_diffrn_reflns_limit_l_min         -12
_diffrn_reflns_number              58429
_diffrn_reflns_point_group_measured_fraction_full  0.999
_diffrn_reflns_point_group_measured_fraction_max  0.991
_diffrn_reflns_theta_full          67.684
_diffrn_reflns_theta_max           77.351
_diffrn_reflns_theta_min           3.057
_diffrn_ambient_temperature        160.0(1)
_diffrn_detector                   'Hybrid Pixel Array Detector'
_diffrn_detector_area_resol_mean   10.0000
_diffrn_detector_type              HyPix
_diffrn_measured_fraction_theta_full  1.000
_diffrn_measured_fraction_theta_max  1.000
_diffrn_measurement_details
;
List of Runs (angles in degrees, time in seconds):

  # Type    Start    End  Width  t~exp~   \w     \q     \k     \f   Frames
--------------------------------------------------------------------------
  1  \w    -49.00 -16.00   0.50    0.30    --   -2.00 130.00 138.32   66
  2  \w    -42.00 -16.00   0.50    0.30    --    6.00 131.00 -89.42   52
  3  \w      1.00  29.00   0.50    0.30    --   30.00  96.00  89.49   56
  4  \w     11.00  43.00   0.50    0.30    --   38.00  90.00 -99.13   64
  5  \w     15.00  42.00   0.50    0.30    --   42.00  91.00 -39.99   54
  6  \w   -122.00 -38.00   0.50    0.30    --  -50.84 -57.00-150.00  168
  7  \w    -86.00 -13.00   0.50    0.30    --  -50.84 125.00 120.00  146
  8  \w   -120.00 -73.00   0.50    0.30    --  -50.84-125.00 150.00   94
  9  \w     34.00  94.00   0.50    0.30    --   50.84-125.00-150.00  120
 10  \w     42.00 134.00   0.50    0.30    --   62.00  76.00-127.17  184
 11  \w     49.00 142.00   0.50    0.30    --   70.00  77.00 -90.07  186
 12  \w   -145.00 -54.00   0.50    0.30    --  -74.00 -74.00-132.01  182
 13  \w   -145.00 -58.00   0.50    0.30    --  -74.00 -65.00-102.91  174
 14  \w   -141.00 -61.00   0.50    0.30    --  -78.00 -67.00 -52.52  160
 15  \w    -83.00 -57.00   0.50    0.30    --  -78.00 -77.00 -69.29   52
 16  \w    -87.00 -62.00   0.50    1.08    --  -82.00 -75.00 -92.20   50
 17  \w    -96.00 -70.00   0.50    1.08    --  -90.00 -76.00-137.84   52
 18  \w   -100.00 -71.00   0.50    1.08    --  -90.00 -72.00-162.39   58
 19  \w   -104.00 -70.00   0.50    1.08    --  -90.00 -77.00 -90.00   68
 20  \w   -153.00-127.00   0.50    1.08    --  -90.00 -73.00-107.87   52
 21  \w    -96.00 -70.00   0.50    1.08    --  -90.00 -77.00 -60.00   52
 22  \w    -96.00 -71.00   0.50    1.08    --  -90.00 -72.00 -82.40   50
 23  \w    -96.00 -71.00   0.50    1.08    --  -90.00 -73.00-122.91   50
 24  \w    -96.00 -71.00   0.50    1.08    --  -90.00 -73.00-107.87   50
 25  \w    -96.00 -70.00   0.50    1.08    --  -90.00 -75.00 -71.92   52
 26  \w    129.00 158.00   0.50    1.08    --  111.50  30.00-150.00   58
 27  \w     42.00  91.00   0.50    1.08    --  111.50 -45.00-180.00   98
 28  \w     92.00 119.00   0.50    1.08    --  111.50 -45.00 -30.00   54
 29  \w     39.00 118.00   0.50    1.08    --  111.50 -30.00 -30.00  158
 30  \w     73.00  99.00   0.50    1.08    --  111.50 -95.00-120.00   52
 31  \w    137.00 164.00   0.50    1.08    --  111.50  45.00 -90.00   54
 32  \w    105.00 131.00   0.50    1.08    --  111.50  45.00 -90.00   52
 33  \w     72.00 101.00   0.50    1.08    --  111.50 -95.00 120.00   58
 34  \w     92.00 126.00   0.50    1.08    --  111.50  77.00 -60.00   68
 35  \w     97.00 122.00   0.50    1.08    --  111.50  61.00 -90.00   50
 36  \w     91.00 117.00   0.50    1.08    --  111.50 -61.00  90.00   52
 37  \w     41.00  67.00   0.50    1.08    --  111.50 -95.00 120.00   52
 38  \w     61.00 103.00   0.50    1.08    --  111.50 -95.00  60.00   84
 39  \w     46.00  82.00   0.50    1.08    --  111.50 -61.00  90.00   72
 40  \w     95.00 121.00   0.50    1.08    --  111.50 -45.00-150.00   52
 41  \w     46.00  84.00   0.50    1.08    --  111.50 -45.00-150.00   76
 42  \w    141.00 167.00   0.50    1.08    --  111.50  77.00 -90.00   52
 43  \w     91.00 125.00   0.50    1.08    --  111.50  77.00-150.00   68
 44  \w     98.00 167.00   0.50    1.08    --  111.50  61.00-120.00  138
 45  \w     64.00  98.00   0.50    1.08    --  111.50 -95.00 -90.00   68
 46  \w    142.00 177.00   0.50    1.08    --  111.50  45.00  30.00   70
 47  \w    131.00 156.00   0.50    1.08    --  111.50  61.00 -90.00   50
 48  \w     91.00 128.00   0.50    1.08    --  111.50  77.00 -30.00   74
 49  \w    132.00 176.00   0.50    1.08    --  111.50  77.00 -30.00   88
 50  \w     97.00 164.00   0.50    1.08    --  111.50  61.00-150.00  134
 51  \w     99.00 164.00   0.50    1.08    --  111.50 125.00 -90.00  130
 52  \w     91.00 129.00   0.50    1.08    --  111.50  77.00 -90.00   76
 53  \w     98.00 151.00   0.50    1.08    --  111.50  61.00 -60.00  106
 54  \w     43.00  83.00   0.50    1.08    --  111.50 -95.00  30.00   80
 55  \w     59.00 105.00   0.50    1.08    --  111.50 -95.00 -30.00   92
 56  \w     66.00 116.00   0.50    1.08    --  111.50 -15.00-180.00  100
 57  \w    134.00 173.00   0.50    1.08    --  111.50  77.00-120.00   78
 58  \w    149.00 175.00   0.50    1.08    --  111.50  61.00 -30.00   52
 59  \w     55.00 118.00   0.50    1.08    --  111.50 -15.00 -60.00  126
 60  \w    109.00 135.00   0.50    1.08    --  111.50  45.00 120.00   52
 61  \w     92.00 117.00   0.50    1.08    --  111.50  77.00-120.00   50
 62  \w    105.00 158.00   0.50    1.08    --  111.50  30.00 -60.00  106
 63  \w    106.00 156.00   0.50    1.08    --  111.50  15.00-150.00  100
 64  \w    100.00 133.00   0.50    1.08    --  111.50  61.00 -30.00   66
 65  \w     64.00 102.00   0.50    1.08    --  111.50 -95.00  90.00   76
 66  \w    141.00 178.00   0.50    1.08    --  111.50  45.00 120.00   74
 67  \w     69.00 106.00   0.50    1.08    --  111.50 -45.00 120.00   74
 68  \w     45.00  95.00   0.50    1.08    --  111.50 -95.00 -60.00  100
;
_diffrn_measurement_device         'four-circle diffractometer'
_diffrn_measurement_device_type    'XtaLAB Synergy, Dualflex, HyPix'
_diffrn_measurement_method         '\w scans'
_diffrn_orient_matrix_type        
 'CrysAlisPro convention (1999,Acta A55,543-557)'
_diffrn_orient_matrix_UB_11        0.0793562000
_diffrn_orient_matrix_UB_12        0.0039491000
_diffrn_orient_matrix_UB_13        -0.1116261000
_diffrn_orient_matrix_UB_21        0.1205869000
_diffrn_orient_matrix_UB_22        0.0247266000
_diffrn_orient_matrix_UB_23        0.1051632000
_diffrn_orient_matrix_UB_31        0.0700377000
_diffrn_orient_matrix_UB_32        -0.0470330000
_diffrn_orient_matrix_UB_33        0.0459353000
_diffrn_radiation_monochromator    mirror
_diffrn_radiation_probe            x-ray
_diffrn_radiation_type             'Cu K\a'
_diffrn_radiation_wavelength       1.54184
_diffrn_source                     'micro-focus sealed X-ray tube'
_diffrn_source_type                'PhotonJet (Cu) X-ray Source'
_diffrn_special_details            ?
_reflns_Friedel_coverage           0.942
_reflns_Friedel_fraction_full      0.997
_reflns_Friedel_fraction_max       0.982
_reflns_number_gt                  11692
_reflns_number_total               11715
_reflns_special_details
;
 Reflections were merged by SHELXL according to the crystal
 class for the calculation of statistics and refinement.
 
 _reflns_Friedel_fraction is defined as the number of unique
 Friedel pairs measured divided by the number that would be
 possible theoretically, ignoring centric projections and
 systematic absences. Completness statistics refer to single and
 composite reflections containing twin component 1 only.
;
_reflns_threshold_expression       'I > 2\s(I)'
_computing_cell_refinement         'CrysAlisPro 1.171.42.75a (Rigaku OD, 2022)'
_computing_data_collection         'CrysAlisPro 1.171.42.75a (Rigaku OD, 2022)'
_computing_data_reduction          'CrysAlisPro 1.171.42.75a (Rigaku OD, 2022)'
_computing_molecular_graphics      'Olex2 1.5 (Dolomanov et al., 2009)'
_computing_publication_material    'Olex2 1.5 (Dolomanov et al., 2009)'
_computing_structure_refinement    'SHELXL (Sheldrick, 2015b)'
_computing_structure_solution      'SHELXT (Sheldrick, 2015a)'
_refine_diff_density_max           0.414
_refine_diff_density_min           -0.167
_refine_diff_density_rms           0.031
_refine_ls_abs_structure_details
;
 Flack x determined using 5650 quotients [(I+)-(I-)]/[(I+)+(I-)]
 (Parsons, Flack and Wagner, Acta Cryst. B69 (2013) 249-259).
;
_refine_ls_abs_structure_Flack     -0.011(6)
_refine_ls_extinction_coef         0.00178(17)
_refine_ls_extinction_expression  
 'Fc^*^=kFc[1+0.001xFc^2^\l^3^/sin(2\q)]^-1/4^'
_refine_ls_extinction_method       'SHELXL (Sheldrick, 2015b)'
_refine_ls_goodness_of_fit_ref     1.047
_refine_ls_hydrogen_treatment      constr
_refine_ls_matrix_type             full
_refine_ls_number_parameters       649
_refine_ls_number_reflns           11715
_refine_ls_number_restraints       1
_refine_ls_R_factor_all            0.0275
_refine_ls_R_factor_gt             0.0275
_refine_ls_restrained_S_all        1.047
_refine_ls_shift/su_max            0.001
_refine_ls_shift/su_mean           0.000
_refine_ls_structure_factor_coef   Fsqd
_refine_ls_weighting_details      
 'w=1/[\s^2^(Fo^2^)+(0.0477P)^2^+0.4371P] where P=(Fo^2^+2Fc^2^)/3'
_refine_ls_weighting_scheme        calc
_refine_ls_wR_factor_gt            0.0760
_refine_ls_wR_factor_ref           0.0760
_refine_special_details
;
 Refined as a 2-component twin.
;
_olex2_refinement_description
;
1. Twinned data refinement
 Scales: 0.8272(9)
 0.1728(9)
2. Fixed Uiso
 At 1.2 times of:
  All C(H) groups
 At 1.5 times of:
  All C(H,H,H) groups
3.a Ternary CH refined with riding coordinates:
 C3(H3), C5(H5), C6(H6), C7(H7), C31(H31), C33(H33), C34(H34), C35(H35)
3.b Aromatic/amide H refined with riding coordinates:
 C14(H14), C15(H15), C16(H16), C17(H17), C18(H18), C24(H24), C25(H25),
 C26(H26), C27(H27), C28(H28), C42(H42), C43(H43), C44(H44), C45(H45), C46(H46),
  C52(H52), C53(H53), C54(H54), C55(H55), C56(H56)
3.c Idealised Me refined as rotating group:
 C1(H1A,H1B,H1C), C8(H8A,H8B,H8C), C9(H9A,H9B,H9C), C11(H11A,H11B,H11C),
 C12(H12A,H12B,H12C), C20(H20A,H20B,H20C), C21(H21A,H21B,H21C), C22(H22A,H22B,
 H22C), C29(H29A,H29B,H29C), C36(H36A,H36B,H36C), C37(H37A,H37B,H37C), C39(H39A,
 H39B,H39C), C40(H40A,H40B,H40C), C48(H48A,H48B,H48C), C49(H49A,H49B,H49C),
 C50(H50A,H50B,H50C)
;
_atom_sites_solution_hydrogens     geom
_atom_sites_solution_primary       dual
_atom_sites_solution_secondary     ?
loop_
  _atom_site_label
  _atom_site_type_symbol
  _atom_site_fract_x
  _atom_site_fract_y
  _atom_site_fract_z
  _atom_site_U_iso_or_equiv
  _atom_site_adp_type
  _atom_site_occupancy
  _atom_site_site_symmetry_order
  _atom_site_calc_flag
  _atom_site_refinement_flags_posn
  _atom_site_refinement_flags_adp
  _atom_site_refinement_flags_occupancy
  _atom_site_disorder_assembly
  _atom_site_disorder_group
 C1 C 0.6558(3) 0.43964(10) 1.5242(3) 0.0372(6) Uani 1 1 d . . . . .
 H1A H 0.596804 0.426744 1.578792 0.056 Uiso 1 1 calc R U . . .
 H1B H 0.721533 0.461780 1.581159 0.056 Uiso 1 1 calc R U . . .
 H1C H 0.707478 0.414610 1.494742 0.056 Uiso 1 1 calc R U . . .
 C2 C 0.5666(3) 0.46370(9) 1.3990(3) 0.0312(5) Uani 1 1 d . . . . .
 C3 C 0.3899(3) 0.45224(9) 1.1878(3) 0.0277(5) Uani 1 1 d . . . . .
 H3 H 0.353393 0.483160 1.205822 0.033 Uiso 1 1 calc R U . . .
 C4 C 0.5077(2) 0.41772(8) 1.0277(2) 0.0236(4) Uani 1 1 d . . . . .
 C5 C 0.3728(2) 0.39282(8) 0.9506(2) 0.0234(4) Uani 1 1 d . . . . .
 H5 H 0.317321 0.413639 0.875943 0.028 Uiso 1 1 calc R U . . .
 C6 C 0.2839(2) 0.37966(8) 1.0467(3) 0.0263(5) Uani 1 1 d . . . . .
 H6 H 0.323559 0.351830 1.103131 0.032 Uiso 1 1 calc R U . . .
 C7 C 0.2669(3) 0.41928(10) 1.1413(3) 0.0294(5) Uani 1 1 d . . . . .
 H7 H 0.240163 0.406971 1.223747 0.035 Uiso 1 1 calc R U . . .
 C8 C 0.5789(3) 0.43789(10) 0.9253(3) 0.0312(5) Uani 1 1 d . . . . .
 H8A H 0.512304 0.456854 0.856943 0.047 Uiso 1 1 calc R U . . .
 H8B H 0.612745 0.412746 0.877471 0.047 Uiso 1 1 calc R U . . .
 H8C H 0.657577 0.457118 0.975113 0.047 Uiso 1 1 calc R U . . .
 C9 C 0.6083(3) 0.38636(9) 1.1319(3) 0.0285(5) Uani 1 1 d . . . . .
 H9A H 0.687773 0.404633 1.185220 0.043 Uiso 1 1 calc R U . . .
 H9B H 0.641585 0.361711 1.081857 0.043 Uiso 1 1 calc R U . . .
 H9C H 0.560086 0.372665 1.195423 0.043 Uiso 1 1 calc R U . . .
 C10 C 0.0596(3) 0.41082(11) 0.9742(3) 0.0366(6) Uani 1 1 d . . . . .
 C11 C -0.0037(4) 0.43055(14) 0.8311(4) 0.0504(8) Uani 1 1 d . . . . .
 H11A H 0.070623 0.438723 0.788589 0.076 Uiso 1 1 calc R U . . .
 H11B H -0.057673 0.458274 0.838538 0.076 Uiso 1 1 calc R U . . .
 H11C H -0.065056 0.407477 0.773402 0.076 Uiso 1 1 calc R U . . .
 C12 C -0.0477(3) 0.39648(15) 1.0481(4) 0.0527(8) Uani 1 1 d . . . . .
 H12A H -0.111699 0.373885 0.991132 0.079 Uiso 1 1 calc R U . . .
 H12B H -0.100242 0.423716 1.063002 0.079 Uiso 1 1 calc R U . . .
 H12C H -0.000476 0.382564 1.138012 0.079 Uiso 1 1 calc R U . . .
 C13 C 0.2146(2) 0.36498(9) 0.6133(3) 0.0256(5) Uani 1 1 d . . . . .
 C14 C 0.2553(3) 0.40942(9) 0.5844(3) 0.0321(5) Uani 1 1 d . . . . .
 H14 H 0.347722 0.419481 0.627073 0.039 Uiso 1 1 calc R U . . .
 C15 C 0.1632(3) 0.43917(10) 0.4946(3) 0.0394(6) Uani 1 1 d . . . . .
 H15 H 0.192359 0.469437 0.478427 0.047 Uiso 1 1 calc R U . . .
 C16 C 0.0299(3) 0.42473(11) 0.4294(3) 0.0393(6) Uani 1 1 d . . . . .
 H16 H -0.032781 0.444943 0.367716 0.047 Uiso 1 1 calc R U . . .
 C17 C -0.0125(3) 0.38073(11) 0.4536(4) 0.0420(7) Uani 1 1 d . . . . .
 H17 H -0.103988 0.370538 0.407512 0.050 Uiso 1 1 calc R U . . .
 C18 C 0.0789(3) 0.35137(10) 0.5458(3) 0.0349(6) Uani 1 1 d . . . . .
 H18 H 0.048102 0.321434 0.562962 0.042 Uiso 1 1 calc R U . . .
 C19 C 0.2920(2) 0.26702(8) 0.7659(3) 0.0268(5) Uani 1 1 d . . . . .
 C20 C 0.1608(3) 0.26597(10) 0.8179(4) 0.0414(6) Uani 1 1 d . . . . .
 H20A H 0.171420 0.287975 0.894574 0.062 Uiso 1 1 calc R U . . .
 H20B H 0.147843 0.234757 0.850433 0.062 Uiso 1 1 calc R U . . .
 H20C H 0.079491 0.274507 0.741819 0.062 Uiso 1 1 calc R U . . .
 C21 C 0.2688(3) 0.23721(10) 0.6351(3) 0.0383(6) Uani 1 1 d . . . . .
 H21A H 0.244113 0.205689 0.655513 0.057 Uiso 1 1 calc R U . . .
 H21B H 0.354313 0.236474 0.605129 0.057 Uiso 1 1 calc R U . . .
 H21C H 0.192964 0.250377 0.560921 0.057 Uiso 1 1 calc R U . . .
 C22 C 0.4121(3) 0.24549(11) 0.8792(3) 0.0413(6) Uani 1 1 d . . . . .
 H22A H 0.497576 0.246234 0.849157 0.062 Uiso 1 1 calc R U . . .
 H22B H 0.389044 0.213381 0.895110 0.062 Uiso 1 1 calc R U . . .
 H22C H 0.426070 0.263150 0.965531 0.062 Uiso 1 1 calc R U . . .
 C23 C 0.5001(2) 0.32310(8) 0.6583(3) 0.0266(4) Uani 1 1 d . . . . .
 C24 C 0.4779(3) 0.31843(9) 0.5151(3) 0.0316(5) Uani 1 1 d . . . . .
 H24 H 0.385852 0.320606 0.455649 0.038 Uiso 1 1 calc R U . . .
 C25 C 0.5880(3) 0.31063(10) 0.4576(3) 0.0382(6) Uani 1 1 d . . . . .
 H25 H 0.570621 0.307183 0.359896 0.046 Uiso 1 1 calc R U . . .
 C26 C 0.7227(3) 0.30791(10) 0.5426(4) 0.0413(7) Uani 1 1 d . . . . .
 H26 H 0.797751 0.302182 0.503495 0.050 Uiso 1 1 calc R U . . .
 C27 C 0.7482(3) 0.31351(10) 0.6843(4) 0.0401(6) Uani 1 1 d . . . . .
 H27 H 0.841014 0.312398 0.742423 0.048 Uiso 1 1 calc R U . . .
 C28 C 0.6380(3) 0.32078(9) 0.7421(3) 0.0326(5) Uani 1 1 d . . . . .
 H28 H 0.656409 0.324229 0.839922 0.039 Uiso 1 1 calc R U . . .
 O1 O 0.5754(3) 0.50344(7) 1.3693(2) 0.0454(5) Uani 1 1 d . . . . .
 O2 O 0.47273(19) 0.43391(6) 1.31851(18) 0.0286(4) Uani 1 1 d . . . . .
 O3 O 0.46795(17) 0.45817(6) 1.09373(17) 0.0260(3) Uani 1 1 d . . . . .
 O4 O 0.15391(19) 0.44436(7) 1.0534(2) 0.0363(4) Uani 1 1 d . . . . .
 O5 O 0.14355(18) 0.37090(7) 0.9667(2) 0.0341(4) Uani 1 1 d . . . . .
 O6 O 0.40771(18) 0.35201(6) 0.88811(18) 0.0281(3) Uani 1 1 d . . . . .
 Si1 Si 0.34829(6) 0.32788(2) 0.73465(6) 0.02237(12) Uani 1 1 d . . . . .
 C29 C -0.6598(3) 0.56807(10) 0.4889(3) 0.0357(6) Uani 1 1 d . . . . .
 H29A H -0.679916 0.598468 0.522217 0.054 Uiso 1 1 calc R U . . .
 H29B H -0.745406 0.549611 0.463054 0.054 Uiso 1 1 calc R U . . .
 H29C H -0.624103 0.571996 0.407652 0.054 Uiso 1 1 calc R U . . .
 C30 C -0.5536(2) 0.54398(8) 0.6010(3) 0.0276(5) Uani 1 1 d . . . . .
 C31 C -0.3247(2) 0.55201(8) 0.7540(3) 0.0276(5) Uani 1 1 d . . . . .
 H31 H -0.352449 0.522694 0.792278 0.033 Uiso 1 1 calc R U . . .
 C32 C -0.1572(2) 0.57901(8) 0.6335(2) 0.0243(4) Uani 1 1 d . . . . .
 C33 C -0.0778(2) 0.60632(8) 0.7628(2) 0.0235(4) Uani 1 1 d . . . . .
 H33 H -0.002936 0.586098 0.820850 0.028 Uiso 1 1 calc R U . . .
 C34 C -0.1711(3) 0.62246(9) 0.8515(2) 0.0261(5) Uani 1 1 d . . . . .
 H34 H -0.223681 0.650838 0.810327 0.031 Uiso 1 1 calc R U . . .
 C35 C -0.2713(3) 0.58540(9) 0.8735(3) 0.0288(5) Uani 1 1 d . . . . .
 H35 H -0.350671 0.599766 0.901308 0.035 Uiso 1 1 calc R U . . .
 C36 C -0.0556(3) 0.55415(10) 0.5693(3) 0.0345(6) Uani 1 1 d . . . . .
 H36A H 0.005814 0.534308 0.639271 0.052 Uiso 1 1 calc R U . . .
 H36B H 0.000368 0.576981 0.536068 0.052 Uiso 1 1 calc R U . . .
 H36C H -0.107650 0.535164 0.491096 0.052 Uiso 1 1 calc R U . . .
 C37 C -0.2558(3) 0.60929(9) 0.5251(3) 0.0291(5) Uani 1 1 d . . . . .
 H37A H -0.313230 0.589700 0.451519 0.044 Uiso 1 1 calc R U . . .
 H37B H -0.201422 0.630741 0.484919 0.044 Uiso 1 1 calc R U . . .
 H37C H -0.315989 0.626882 0.569198 0.044 Uiso 1 1 calc R U . . .
 C38 C -0.0972(3) 0.59220(11) 1.0763(3) 0.0361(6) Uani 1 1 d . . . . .
 C39 C 0.0441(3) 0.57091(13) 1.1341(3) 0.0483(8) Uani 1 1 d . . . . .
 H39A H 0.036142 0.543754 1.190026 0.072 Uiso 1 1 calc R U . . .
 H39B H 0.106682 0.593566 1.192540 0.072 Uiso 1 1 calc R U . . .
 H39C H 0.081791 0.561526 1.057533 0.072 Uiso 1 1 calc R U . . .
 C40 C -0.1641(4) 0.60832(15) 1.1877(3) 0.0522(8) Uani 1 1 d . . . . .
 H40A H -0.256998 0.620805 1.143436 0.078 Uiso 1 1 calc R U . . .
 H40B H -0.106310 0.632437 1.244217 0.078 Uiso 1 1 calc R U . . .
 H40C H -0.172249 0.582118 1.247059 0.078 Uiso 1 1 calc R U . . .
 C41 C 0.2595(2) 0.63461(8) 0.9104(2) 0.0246(4) Uani 1 1 d . . . . .
 C42 C 0.2860(3) 0.59011(9) 0.8663(3) 0.0318(5) Uani 1 1 d . . . . .
 H42 H 0.240704 0.580564 0.774171 0.038 Uiso 1 1 calc R U . . .
 C43 C 0.3765(3) 0.55998(10) 0.9545(3) 0.0375(6) Uani 1 1 d . . . . .
 H43 H 0.391276 0.529911 0.922920 0.045 Uiso 1 1 calc R U . . .
 C44 C 0.4456(3) 0.57349(10) 1.0884(3) 0.0382(6) Uani 1 1 d . . . . .
 H44 H 0.508138 0.552906 1.148842 0.046 Uiso 1 1 calc R U . . .
 C45 C 0.4226(3) 0.61741(11) 1.1334(3) 0.0412(6) Uani 1 1 d . . . . .
 H45 H 0.470416 0.627024 1.224810 0.049 Uiso 1 1 calc R U . . .
 C46 C 0.3301(3) 0.64747(10) 1.0457(3) 0.0332(5) Uani 1 1 d . . . . .
 H46 H 0.314700 0.677288 1.078589 0.040 Uiso 1 1 calc R U . . .
 C47 C 0.1020(3) 0.73221(8) 0.8386(3) 0.0260(5) Uani 1 1 d . . . . .
 C48 C 0.0552(4) 0.73298(10) 0.9717(3) 0.0411(7) Uani 1 1 d . . . . .
 H48A H -0.025793 0.712708 0.960652 0.062 Uiso 1 1 calc R U . . .
 H48B H 0.030014 0.764632 0.990116 0.062 Uiso 1 1 calc R U . . .
 H48C H 0.131353 0.722082 1.049610 0.062 Uiso 1 1 calc R U . . .
 C49 C 0.2311(3) 0.76274(10) 0.8579(3) 0.0385(6) Uani 1 1 d . . . . .
 H49A H 0.308726 0.749278 0.929472 0.058 Uiso 1 1 calc R U . . .
 H49B H 0.211107 0.793796 0.886657 0.058 Uiso 1 1 calc R U . . .
 H49C H 0.256149 0.764688 0.770008 0.058 Uiso 1 1 calc R U . . .
 C50 C -0.0141(3) 0.75353(11) 0.7205(3) 0.0429(7) Uani 1 1 d . . . . .
 H50A H 0.016170 0.754626 0.635385 0.064 Uiso 1 1 calc R U . . .
 H50B H -0.034101 0.784947 0.746425 0.064 Uiso 1 1 calc R U . . .
 H50C H -0.098454 0.734578 0.704653 0.064 Uiso 1 1 calc R U . . .
 C51 C 0.2116(2) 0.67846(8) 0.6289(2) 0.0238(4) Uani 1 1 d . . . . .
 C52 C 0.3553(3) 0.68459(9) 0.6511(3) 0.0291(5) Uani 1 1 d . . . . .
 H52 H 0.414693 0.683352 0.743209 0.035 Uiso 1 1 calc R U . . .
 C53 C 0.4129(3) 0.69245(10) 0.5417(3) 0.0356(6) Uani 1 1 d . . . . .
 H53 H 0.510388 0.697028 0.559264 0.043 Uiso 1 1 calc R U . . .
 C54 C 0.3278(3) 0.69358(10) 0.4069(3) 0.0382(6) Uani 1 1 d . . . . .
 H54 H 0.366951 0.698822 0.331774 0.046 Uiso 1 1 calc R U . . .
 C55 C 0.1855(3) 0.68709(10) 0.3813(3) 0.0371(6) Uani 1 1 d . . . . .
 H55 H 0.127215 0.687569 0.288654 0.045 Uiso 1 1 calc R U . . .
 C56 C 0.1282(3) 0.67988(9) 0.4914(3) 0.0294(5) Uani 1 1 d . . . . .
 H56 H 0.030359 0.675843 0.473029 0.035 Uiso 1 1 calc R U . . .
 O7 O -0.5584(2) 0.50421(7) 0.6325(2) 0.0434(5) Uani 1 1 d . . . . .
 O8 O -0.44826(18) 0.57271(6) 0.66342(19) 0.0292(4) Uani 1 1 d . . . . .
 O9 O -0.22903(18) 0.54116(6) 0.68127(18) 0.0267(3) Uani 1 1 d . . . . .
 O10 O -0.1851(2) 0.55957(7) 0.98595(19) 0.0352(4) Uani 1 1 d . . . . .
 O11 O -0.0890(2) 0.63153(7) 0.99015(18) 0.0333(4) Uani 1 1 d . . . . .
 O12 O -0.01424(18) 0.64549(6) 0.71836(17) 0.0261(3) Uani 1 1 d . . . . .
 Si2 Si 0.13589(6) 0.67190(2) 0.78025(6) 0.02037(12) Uani 1 1 d . . . . .

loop_
  _atom_site_aniso_label
  _atom_site_aniso_U_11
  _atom_site_aniso_U_22
  _atom_site_aniso_U_33
  _atom_site_aniso_U_23
  _atom_site_aniso_U_13
  _atom_site_aniso_U_12
 C1 0.0419(15) 0.0320(13) 0.0313(13) -0.0002(11) -0.0011(11) 0.0029(11)
 C2 0.0372(13) 0.0277(12) 0.0251(11) -0.0041(9) 0.0023(9) 0.0001(10)
 C3 0.0290(12) 0.0269(11) 0.0252(11) -0.0026(9) 0.0042(9) 0.0037(9)
 C4 0.0222(10) 0.0220(10) 0.0255(11) -0.0011(8) 0.0045(8) 0.0017(8)
 C5 0.0225(10) 0.0223(10) 0.0239(10) -0.0026(8) 0.0037(8) 0.0029(8)
 C6 0.0207(10) 0.0270(11) 0.0296(11) -0.0019(9) 0.0046(9) -0.0007(9)
 C7 0.0248(11) 0.0349(13) 0.0284(12) -0.0040(9) 0.0073(9) 0.0025(9)
 C8 0.0303(12) 0.0315(12) 0.0336(13) 0.0046(10) 0.0116(10) -0.0013(10)
 C9 0.0232(11) 0.0293(12) 0.0304(12) 0.0017(9) 0.0030(9) 0.0040(9)
 C10 0.0225(12) 0.0476(16) 0.0372(14) -0.0084(12) 0.0041(10) 0.0033(11)
 C11 0.0369(16) 0.061(2) 0.0441(17) -0.0026(15) -0.0034(12) 0.0109(14)
 C12 0.0280(14) 0.076(2) 0.0564(19) -0.0125(17) 0.0151(13) -0.0021(14)
 C13 0.0224(11) 0.0275(12) 0.0257(11) -0.0009(9) 0.0046(9) 0.0010(9)
 C14 0.0278(12) 0.0308(13) 0.0344(13) 0.0013(10) 0.0028(10) -0.0043(10)
 C15 0.0422(15) 0.0316(14) 0.0395(15) 0.0068(11) 0.0030(12) -0.0037(11)
 C16 0.0377(15) 0.0377(15) 0.0368(14) 0.0068(11) 0.0003(11) 0.0049(12)
 C17 0.0280(13) 0.0392(15) 0.0509(17) 0.0055(13) -0.0026(12) -0.0017(11)
 C18 0.0276(12) 0.0301(13) 0.0422(14) 0.0021(11) 0.0013(11) -0.0036(10)
 C19 0.0252(11) 0.0250(11) 0.0306(12) -0.0001(9) 0.0083(9) -0.0005(8)
 C20 0.0404(15) 0.0330(13) 0.0587(18) 0.0029(12) 0.0271(13) -0.0034(11)
 C21 0.0446(16) 0.0283(13) 0.0414(15) -0.0088(11) 0.0109(12) -0.0079(11)
 C22 0.0395(15) 0.0342(14) 0.0440(16) 0.0066(12) 0.0010(12) -0.0002(11)
 C23 0.0238(10) 0.0243(11) 0.0332(11) -0.0011(9) 0.0107(9) -0.0008(9)
 C24 0.0356(13) 0.0288(12) 0.0332(12) 0.0006(10) 0.0140(10) 0.0018(10)
 C25 0.0510(16) 0.0294(13) 0.0435(15) 0.0051(11) 0.0286(13) 0.0037(11)
 C26 0.0426(15) 0.0292(13) 0.0645(19) 0.0023(12) 0.0354(14) 0.0015(11)
 C27 0.0286(13) 0.0331(13) 0.0620(19) -0.0011(13) 0.0182(13) 0.0016(10)
 C28 0.0243(11) 0.0311(13) 0.0427(14) -0.0029(10) 0.0101(10) 0.0004(9)
 O1 0.0636(14) 0.0270(9) 0.0329(10) -0.0008(8) -0.0083(9) -0.0059(9)
 O2 0.0319(9) 0.0273(8) 0.0236(8) -0.0018(7) 0.0027(7) 0.0000(7)
 O3 0.0279(8) 0.0223(8) 0.0264(8) -0.0013(6) 0.0051(6) 0.0006(6)
 O4 0.0248(9) 0.0390(11) 0.0410(10) -0.0099(8) 0.0018(7) 0.0071(8)
 O5 0.0214(8) 0.0385(10) 0.0398(10) -0.0108(8) 0.0041(7) -0.0036(7)
 O6 0.0266(8) 0.0258(8) 0.0295(8) -0.0067(7) 0.0039(7) 0.0049(6)
 Si1 0.0191(3) 0.0232(3) 0.0247(3) -0.0024(2) 0.0058(2) 0.0001(2)
 C29 0.0311(12) 0.0314(13) 0.0382(14) -0.0004(11) -0.0012(10) 0.0004(10)
 C30 0.0260(11) 0.0271(11) 0.0288(11) -0.0010(9) 0.0059(9) -0.0044(9)
 C31 0.0253(11) 0.0276(11) 0.0275(11) 0.0025(9) 0.0033(9) -0.0063(9)
 C32 0.0254(10) 0.0233(10) 0.0241(10) -0.0004(8) 0.0065(8) -0.0019(9)
 C33 0.0245(11) 0.0220(10) 0.0232(10) 0.0028(8) 0.0053(8) -0.0049(8)
 C34 0.0256(11) 0.0289(11) 0.0230(11) -0.0033(9) 0.0055(9) -0.0056(9)
 C35 0.0276(11) 0.0349(13) 0.0240(11) 0.0008(9) 0.0073(9) -0.0077(9)
 C36 0.0365(13) 0.0344(14) 0.0334(13) -0.0063(10) 0.0112(11) 0.0008(11)
 C37 0.0295(12) 0.0302(12) 0.0250(11) 0.0026(9) 0.0029(9) -0.0045(9)
 C38 0.0358(13) 0.0481(16) 0.0229(12) 0.0007(11) 0.0055(10) -0.0131(12)
 C39 0.0409(16) 0.060(2) 0.0367(15) 0.0057(14) -0.0014(12) -0.0069(14)
 C40 0.0518(18) 0.080(2) 0.0269(14) -0.0056(14) 0.0151(12) -0.0170(17)
 C41 0.0233(10) 0.0256(11) 0.0246(11) 0.0029(9) 0.0059(8) -0.0008(9)
 C42 0.0336(13) 0.0289(13) 0.0326(12) -0.0005(10) 0.0084(10) 0.0032(10)
 C43 0.0387(14) 0.0305(13) 0.0435(15) 0.0066(11) 0.0114(12) 0.0081(11)
 C44 0.0324(13) 0.0349(14) 0.0441(15) 0.0154(12) 0.0052(12) 0.0049(11)
 C45 0.0410(15) 0.0436(16) 0.0317(14) 0.0071(11) -0.0024(11) -0.0013(12)
 C46 0.0355(13) 0.0299(12) 0.0287(12) 0.0011(10) -0.0005(10) -0.0016(10)
 C47 0.0293(11) 0.0223(10) 0.0261(11) -0.0013(9) 0.0069(9) -0.0011(9)
 C48 0.0592(18) 0.0312(13) 0.0418(15) -0.0068(11) 0.0287(14) -0.0019(12)
 C49 0.0389(15) 0.0302(13) 0.0467(16) -0.0087(11) 0.0123(12) -0.0105(11)
 C50 0.0433(15) 0.0312(13) 0.0465(16) -0.0002(12) -0.0006(12) 0.0107(12)
 C51 0.0256(11) 0.0202(10) 0.0267(11) 0.0001(8) 0.0090(8) -0.0022(8)
 C52 0.0295(12) 0.0283(12) 0.0311(12) 0.0004(9) 0.0109(9) -0.0021(9)
 C53 0.0359(14) 0.0287(12) 0.0489(16) 0.0016(11) 0.0233(12) -0.0021(10)
 C54 0.0550(17) 0.0318(13) 0.0380(14) 0.0032(11) 0.0299(13) -0.0001(12)
 C55 0.0505(16) 0.0346(13) 0.0289(12) 0.0020(10) 0.0155(11) 0.0005(12)
 C56 0.0334(12) 0.0294(12) 0.0258(11) 0.0016(9) 0.0090(9) -0.0016(9)
 O7 0.0392(11) 0.0305(9) 0.0491(12) 0.0090(9) -0.0070(8) -0.0116(8)
 O8 0.0244(8) 0.0249(8) 0.0346(9) 0.0011(7) 0.0019(7) -0.0048(7)
 O9 0.0294(8) 0.0203(8) 0.0284(8) 0.0004(6) 0.0047(6) -0.0039(6)
 O10 0.0380(10) 0.0396(10) 0.0241(8) 0.0061(7) 0.0019(7) -0.0112(8)
 O11 0.0370(9) 0.0396(10) 0.0220(8) -0.0053(7) 0.0057(7) -0.0137(8)
 O12 0.0271(8) 0.0253(8) 0.0245(8) 0.0045(6) 0.0048(6) -0.0066(6)
 Si2 0.0212(3) 0.0200(3) 0.0195(3) 0.0004(2) 0.0048(2) -0.0016(2)

_geom_special_details
;
 All esds (except the esd in the dihedral angle between two l.s. planes)
 are estimated using the full covariance matrix.  The cell esds are taken
 into account individually in the estimation of esds in distances, angles
 and torsion angles; correlations between esds in cell parameters are only
 used when they are defined by crystal symmetry.  An approximate (isotropic)
 treatment of cell esds is used for estimating esds involving l.s. planes.
;
loop_
  _geom_bond_atom_site_label_1
  _geom_bond_atom_site_label_2
  _geom_bond_distance
  _geom_bond_site_symmetry_2
  _geom_bond_publ_flag
 C1 H1A 0.9800 . ?
 C1 H1B 0.9800 . ?
 C1 H1C 0.9800 . ?
 C1 C2 1.495(4) . ?
 C2 O1 1.196(3) . ?
 C2 O2 1.362(3) . ?
 C3 H3 1.0000 . ?
 C3 C7 1.523(4) . ?
 C3 O2 1.443(3) . ?
 C3 O3 1.388(3) . ?
 C4 C5 1.535(3) . ?
 C4 C8 1.515(3) . ?
 C4 C9 1.531(3) . ?
 C4 O3 1.451(3) . ?
 C5 H5 1.0000 . ?
 C5 C6 1.525(3) . ?
 C5 O6 1.423(3) . ?
 C6 H6 1.0000 . ?
 C6 C7 1.525(3) . ?
 C6 O5 1.433(3) . ?
 C7 H7 1.0000 . ?
 C7 O4 1.424(3) . ?
 C8 H8A 0.9800 . ?
 C8 H8B 0.9800 . ?
 C8 H8C 0.9800 . ?
 C9 H9A 0.9800 . ?
 C9 H9B 0.9800 . ?
 C9 H9C 0.9800 . ?
 C10 C11 1.510(4) . ?
 C10 C12 1.517(4) . ?
 C10 O4 1.430(3) . ?
 C10 O5 1.440(3) . ?
 C11 H11A 0.9800 . ?
 C11 H11B 0.9800 . ?
 C11 H11C 0.9800 . ?
 C12 H12A 0.9800 . ?
 C12 H12B 0.9800 . ?
 C12 H12C 0.9800 . ?
 C13 C14 1.401(4) . ?
 C13 C18 1.395(3) . ?
 C13 Si1 1.876(2) . ?
 C14 H14 0.9500 . ?
 C14 C15 1.393(4) . ?
 C15 H15 0.9500 . ?
 C15 C16 1.376(4) . ?
 C16 H16 0.9500 . ?
 C16 C17 1.383(4) . ?
 C17 H17 0.9500 . ?
 C17 C18 1.394(4) . ?
 C18 H18 0.9500 . ?
 C19 C20 1.537(3) . ?
 C19 C21 1.531(4) . ?
 C19 C22 1.538(4) . ?
 C19 Si1 1.899(2) . ?
 C20 H20A 0.9800 . ?
 C20 H20B 0.9800 . ?
 C20 H20C 0.9800 . ?
 C21 H21A 0.9800 . ?
 C21 H21B 0.9800 . ?
 C21 H21C 0.9800 . ?
 C22 H22A 0.9800 . ?
 C22 H22B 0.9800 . ?
 C22 H22C 0.9800 . ?
 C23 C24 1.395(4) . ?
 C23 C28 1.403(3) . ?
 C23 Si1 1.881(2) . ?
 C24 H24 0.9500 . ?
 C24 C25 1.392(4) . ?
 C25 H25 0.9500 . ?
 C25 C26 1.382(5) . ?
 C26 H26 0.9500 . ?
 C26 C27 1.379(5) . ?
 C27 H27 0.9500 . ?
 C27 C28 1.393(4) . ?
 C28 H28 0.9500 . ?
 O6 Si1 1.6424(18) . ?
 C29 H29A 0.9800 . ?
 C29 H29B 0.9800 . ?
 C29 H29C 0.9800 . ?
 C29 C30 1.488(3) . ?
 C30 O7 1.197(3) . ?
 C30 O8 1.352(3) . ?
 C31 H31 1.0000 . ?
 C31 C35 1.515(3) . ?
 C31 O8 1.445(3) . ?
 C31 O9 1.386(3) . ?
 C32 C33 1.537(3) . ?
 C32 C36 1.522(3) . ?
 C32 C37 1.525(3) . ?
 C32 O9 1.459(3) . ?
 C33 H33 1.0000 . ?
 C33 C34 1.526(3) . ?
 C33 O12 1.428(3) . ?
 C34 H34 1.0000 . ?
 C34 C35 1.522(3) . ?
 C34 O11 1.429(3) . ?
 C35 H35 1.0000 . ?
 C35 O10 1.426(3) . ?
 C36 H36A 0.9800 . ?
 C36 H36B 0.9800 . ?
 C36 H36C 0.9800 . ?
 C37 H37A 0.9800 . ?
 C37 H37B 0.9800 . ?
 C37 H37C 0.9800 . ?
 C38 C39 1.502(4) . ?
 C38 C40 1.522(4) . ?
 C38 O10 1.429(3) . ?
 C38 O11 1.443(3) . ?
 C39 H39A 0.9800 . ?
 C39 H39B 0.9800 . ?
 C39 H39C 0.9800 . ?
 C40 H40A 0.9800 . ?
 C40 H40B 0.9800 . ?
 C40 H40C 0.9800 . ?
 C41 C42 1.408(4) . ?
 C41 C46 1.395(3) . ?
 C41 Si2 1.870(2) . ?
 C42 H42 0.9500 . ?
 C42 C43 1.384(4) . ?
 C43 H43 0.9500 . ?
 C43 C44 1.385(4) . ?
 C44 H44 0.9500 . ?
 C44 C45 1.387(5) . ?
 C45 H45 0.9500 . ?
 C45 C46 1.391(4) . ?
 C46 H46 0.9500 . ?
 C47 C48 1.527(4) . ?
 C47 C49 1.530(4) . ?
 C47 C50 1.539(4) . ?
 C47 Si2 1.899(2) . ?
 C48 H48A 0.9800 . ?
 C48 H48B 0.9800 . ?
 C48 H48C 0.9800 . ?
 C49 H49A 0.9800 . ?
 C49 H49B 0.9800 . ?
 C49 H49C 0.9800 . ?
 C50 H50A 0.9800 . ?
 C50 H50B 0.9800 . ?
 C50 H50C 0.9800 . ?
 C51 C52 1.402(3) . ?
 C51 C56 1.400(3) . ?
 C51 Si2 1.879(2) . ?
 C52 H52 0.9500 . ?
 C52 C53 1.388(4) . ?
 C53 H53 0.9500 . ?
 C53 C54 1.383(5) . ?
 C54 H54 0.9500 . ?
 C54 C55 1.385(4) . ?
 C55 H55 0.9500 . ?
 C55 C56 1.390(4) . ?
 C56 H56 0.9500 . ?
 O12 Si2 1.6443(17) . ?

loop_
  _geom_angle_atom_site_label_1
  _geom_angle_atom_site_label_2
  _geom_angle_atom_site_label_3
  _geom_angle
  _geom_angle_site_symmetry_1
  _geom_angle_site_symmetry_3
  _geom_angle_publ_flag
 H1A C1 H1B 109.5 . . ?
 H1A C1 H1C 109.5 . . ?
 H1B C1 H1C 109.5 . . ?
 C2 C1 H1A 109.5 . . ?
 C2 C1 H1B 109.5 . . ?
 C2 C1 H1C 109.5 . . ?
 O1 C2 C1 126.0(2) . . ?
 O1 C2 O2 123.1(2) . . ?
 O2 C2 C1 110.9(2) . . ?
 C7 C3 H3 108.2 . . ?
 O2 C3 H3 108.2 . . ?
 O2 C3 C7 105.1(2) . . ?
 O3 C3 H3 108.2 . . ?
 O3 C3 C7 115.2(2) . . ?
 O3 C3 O2 111.79(19) . . ?
 C8 C4 C5 110.5(2) . . ?
 C8 C4 C9 110.3(2) . . ?
 C9 C4 C5 112.71(19) . . ?
 O3 C4 C5 107.16(17) . . ?
 O3 C4 C8 103.60(19) . . ?
 O3 C4 C9 112.18(18) . . ?
 C4 C5 H5 108.8 . . ?
 C6 C5 C4 112.45(19) . . ?
 C6 C5 H5 108.8 . . ?
 O6 C5 C4 108.83(18) . . ?
 O6 C5 H5 108.8 . . ?
 O6 C5 C6 108.98(19) . . ?
 C5 C6 H6 110.4 . . ?
 C7 C6 C5 112.8(2) . . ?
 C7 C6 H6 110.4 . . ?
 O5 C6 C5 109.9(2) . . ?
 O5 C6 H6 110.4 . . ?
 O5 C6 C7 102.77(19) . . ?
 C3 C7 C6 116.3(2) . . ?
 C3 C7 H7 110.2 . . ?
 C6 C7 H7 110.2 . . ?
 O4 C7 C3 107.8(2) . . ?
 O4 C7 C6 101.77(19) . . ?
 O4 C7 H7 110.2 . . ?
 C4 C8 H8A 109.5 . . ?
 C4 C8 H8B 109.5 . . ?
 C4 C8 H8C 109.5 . . ?
 H8A C8 H8B 109.5 . . ?
 H8A C8 H8C 109.5 . . ?
 H8B C8 H8C 109.5 . . ?
 C4 C9 H9A 109.5 . . ?
 C4 C9 H9B 109.5 . . ?
 C4 C9 H9C 109.5 . . ?
 H9A C9 H9B 109.5 . . ?
 H9A C9 H9C 109.5 . . ?
 H9B C9 H9C 109.5 . . ?
 C11 C10 C12 113.4(3) . . ?
 O4 C10 C11 108.1(3) . . ?
 O4 C10 C12 111.1(2) . . ?
 O4 C10 O5 105.59(19) . . ?
 O5 C10 C11 110.6(2) . . ?
 O5 C10 C12 107.8(3) . . ?
 C10 C11 H11A 109.5 . . ?
 C10 C11 H11B 109.5 . . ?
 C10 C11 H11C 109.5 . . ?
 H11A C11 H11B 109.5 . . ?
 H11A C11 H11C 109.5 . . ?
 H11B C11 H11C 109.5 . . ?
 C10 C12 H12A 109.5 . . ?
 C10 C12 H12B 109.5 . . ?
 C10 C12 H12C 109.5 . . ?
 H12A C12 H12B 109.5 . . ?
 H12A C12 H12C 109.5 . . ?
 H12B C12 H12C 109.5 . . ?
 C14 C13 Si1 117.59(18) . . ?
 C18 C13 C14 117.2(2) . . ?
 C18 C13 Si1 125.2(2) . . ?
 C13 C14 H14 119.3 . . ?
 C15 C14 C13 121.5(2) . . ?
 C15 C14 H14 119.3 . . ?
 C14 C15 H15 120.0 . . ?
 C16 C15 C14 120.0(3) . . ?
 C16 C15 H15 120.0 . . ?
 C15 C16 H16 120.0 . . ?
 C15 C16 C17 119.9(3) . . ?
 C17 C16 H16 120.0 . . ?
 C16 C17 H17 120.0 . . ?
 C16 C17 C18 120.0(3) . . ?
 C18 C17 H17 120.0 . . ?
 C13 C18 H18 119.3 . . ?
 C17 C18 C13 121.4(3) . . ?
 C17 C18 H18 119.3 . . ?
 C20 C19 C22 107.8(2) . . ?
 C20 C19 Si1 113.09(17) . . ?
 C21 C19 C20 109.6(2) . . ?
 C21 C19 C22 107.9(2) . . ?
 C21 C19 Si1 111.32(18) . . ?
 C22 C19 Si1 106.88(18) . . ?
 C19 C20 H20A 109.5 . . ?
 C19 C20 H20B 109.5 . . ?
 C19 C20 H20C 109.5 . . ?
 H20A C20 H20B 109.5 . . ?
 H20A C20 H20C 109.5 . . ?
 H20B C20 H20C 109.5 . . ?
 C19 C21 H21A 109.5 . . ?
 C19 C21 H21B 109.5 . . ?
 C19 C21 H21C 109.5 . . ?
 H21A C21 H21B 109.5 . . ?
 H21A C21 H21C 109.5 . . ?
 H21B C21 H21C 109.5 . . ?
 C19 C22 H22A 109.5 . . ?
 C19 C22 H22B 109.5 . . ?
 C19 C22 H22C 109.5 . . ?
 H22A C22 H22B 109.5 . . ?
 H22A C22 H22C 109.5 . . ?
 H22B C22 H22C 109.5 . . ?
 C24 C23 C28 117.6(2) . . ?
 C24 C23 Si1 120.39(18) . . ?
 C28 C23 Si1 121.86(19) . . ?
 C23 C24 H24 119.4 . . ?
 C25 C24 C23 121.3(3) . . ?
 C25 C24 H24 119.4 . . ?
 C24 C25 H25 120.0 . . ?
 C26 C25 C24 120.0(3) . . ?
 C26 C25 H25 120.0 . . ?
 C25 C26 H26 120.0 . . ?
 C27 C26 C25 120.0(3) . . ?
 C27 C26 H26 120.0 . . ?
 C26 C27 H27 120.0 . . ?
 C26 C27 C28 120.1(3) . . ?
 C28 C27 H27 120.0 . . ?
 C23 C28 H28 119.5 . . ?
 C27 C28 C23 121.0(3) . . ?
 C27 C28 H28 119.5 . . ?
 C2 O2 C3 115.73(19) . . ?
 C3 O3 C4 118.94(18) . . ?
 C7 O4 C10 106.6(2) . . ?
 C6 O5 C10 108.83(19) . . ?
 C5 O6 Si1 133.95(15) . . ?
 C13 Si1 C19 116.52(11) . . ?
 C13 Si1 C23 106.75(11) . . ?
 C23 Si1 C19 107.86(11) . . ?
 O6 Si1 C13 111.90(10) . . ?
 O6 Si1 C19 106.69(11) . . ?
 O6 Si1 C23 106.66(10) . . ?
 H29A C29 H29B 109.5 . . ?
 H29A C29 H29C 109.5 . . ?
 H29B C29 H29C 109.5 . . ?
 C30 C29 H29A 109.5 . . ?
 C30 C29 H29B 109.5 . . ?
 C30 C29 H29C 109.5 . . ?
 O7 C30 C29 125.2(2) . . ?
 O7 C30 O8 123.4(2) . . ?
 O8 C30 C29 111.4(2) . . ?
 C35 C31 H31 108.2 . . ?
 O8 C31 H31 108.2 . . ?
 O8 C31 C35 106.6(2) . . ?
 O9 C31 H31 108.2 . . ?
 O9 C31 C35 114.48(19) . . ?
 O9 C31 O8 110.90(19) . . ?
 C36 C32 C33 110.4(2) . . ?
 C36 C32 C37 110.2(2) . . ?
 C37 C32 C33 112.76(19) . . ?
 O9 C32 C33 107.23(17) . . ?
 O9 C32 C36 103.2(2) . . ?
 O9 C32 C37 112.59(18) . . ?
 C32 C33 H33 108.6 . . ?
 C34 C33 C32 113.02(19) . . ?
 C34 C33 H33 108.6 . . ?
 O12 C33 C32 108.42(18) . . ?
 O12 C33 H33 108.6 . . ?
 O12 C33 C34 109.46(19) . . ?
 C33 C34 H34 110.2 . . ?
 C35 C34 C33 113.5(2) . . ?
 C35 C34 H34 110.2 . . ?
 O11 C34 C33 110.01(19) . . ?
 O11 C34 H34 110.2 . . ?
 O11 C34 C35 102.35(19) . . ?
 C31 C35 C34 116.0(2) . . ?
 C31 C35 H35 110.5 . . ?
 C34 C35 H35 110.5 . . ?
 O10 C35 C31 107.1(2) . . ?
 O10 C35 C34 101.82(19) . . ?
 O10 C35 H35 110.5 . . ?
 C32 C36 H36A 109.5 . . ?
 C32 C36 H36B 109.5 . . ?
 C32 C36 H36C 109.5 . . ?
 H36A C36 H36B 109.5 . . ?
 H36A C36 H36C 109.5 . . ?
 H36B C36 H36C 109.5 . . ?
 C32 C37 H37A 109.5 . . ?
 C32 C37 H37B 109.5 . . ?
 C32 C37 H37C 109.5 . . ?
 H37A C37 H37B 109.5 . . ?
 H37A C37 H37C 109.5 . . ?
 H37B C37 H37C 109.5 . . ?
 C39 C38 C40 113.5(3) . . ?
 O10 C38 C39 108.8(3) . . ?
 O10 C38 C40 110.4(2) . . ?
 O10 C38 O11 105.54(19) . . ?
 O11 C38 C39 110.6(2) . . ?
 O11 C38 C40 107.7(3) . . ?
 C38 C39 H39A 109.5 . . ?
 C38 C39 H39B 109.5 . . ?
 C38 C39 H39C 109.5 . . ?
 H39A C39 H39B 109.5 . . ?
 H39A C39 H39C 109.5 . . ?
 H39B C39 H39C 109.5 . . ?
 C38 C40 H40A 109.5 . . ?
 C38 C40 H40B 109.5 . . ?
 C38 C40 H40C 109.5 . . ?
 H40A C40 H40B 109.5 . . ?
 H40A C40 H40C 109.5 . . ?
 H40B C40 H40C 109.5 . . ?
 C42 C41 Si2 116.97(18) . . ?
 C46 C41 C42 117.3(2) . . ?
 C46 C41 Si2 125.69(19) . . ?
 C41 C42 H42 119.3 . . ?
 C43 C42 C41 121.4(3) . . ?
 C43 C42 H42 119.3 . . ?
 C42 C43 H43 119.9 . . ?
 C42 C43 C44 120.3(3) . . ?
 C44 C43 H43 119.9 . . ?
 C43 C44 H44 120.4 . . ?
 C43 C44 C45 119.3(3) . . ?
 C45 C44 H44 120.3 . . ?
 C44 C45 H45 119.7 . . ?
 C44 C45 C46 120.5(3) . . ?
 C46 C45 H45 119.7 . . ?
 C41 C46 H46 119.4 . . ?
 C45 C46 C41 121.1(3) . . ?
 C45 C46 H46 119.4 . . ?
 C48 C47 C49 109.3(2) . . ?
 C48 C47 C50 108.5(2) . . ?
 C48 C47 Si2 113.85(17) . . ?
 C49 C47 C50 107.3(2) . . ?
 C49 C47 Si2 110.70(18) . . ?
 C50 C47 Si2 106.98(18) . . ?
 C47 C48 H48A 109.5 . . ?
 C47 C48 H48B 109.5 . . ?
 C47 C48 H48C 109.5 . . ?
 H48A C48 H48B 109.5 . . ?
 H48A C48 H48C 109.5 . . ?
 H48B C48 H48C 109.5 . . ?
 C47 C49 H49A 109.5 . . ?
 C47 C49 H49B 109.5 . . ?
 C47 C49 H49C 109.5 . . ?
 H49A C49 H49B 109.5 . . ?
 H49A C49 H49C 109.5 . . ?
 H49B C49 H49C 109.5 . . ?
 C47 C50 H50A 109.5 . . ?
 C47 C50 H50B 109.5 . . ?
 C47 C50 H50C 109.5 . . ?
 H50A C50 H50B 109.5 . . ?
 H50A C50 H50C 109.5 . . ?
 H50B C50 H50C 109.5 . . ?
 C52 C51 Si2 120.36(18) . . ?
 C56 C51 C52 117.4(2) . . ?
 C56 C51 Si2 122.20(18) . . ?
 C51 C52 H52 119.2 . . ?
 C53 C52 C51 121.5(2) . . ?
 C53 C52 H52 119.2 . . ?
 C52 C53 H53 120.1 . . ?
 C54 C53 C52 119.8(3) . . ?
 C54 C53 H53 120.1 . . ?
 C53 C54 H54 120.0 . . ?
 C53 C54 C55 120.1(2) . . ?
 C55 C54 H54 120.0 . . ?
 C54 C55 H55 120.1 . . ?
 C54 C55 C56 119.9(3) . . ?
 C56 C55 H55 120.1 . . ?
 C51 C56 H56 119.3 . . ?
 C55 C56 C51 121.4(2) . . ?
 C55 C56 H56 119.3 . . ?
 C30 O8 C31 117.25(19) . . ?
 C31 O9 C32 118.26(18) . . ?
 C35 O10 C38 106.6(2) . . ?
 C34 O11 C38 108.91(19) . . ?
 C33 O12 Si2 133.49(15) . . ?
 C41 Si2 C47 117.04(11) . . ?
 C41 Si2 C51 106.56(11) . . ?
 C51 Si2 C47 107.48(10) . . ?
 O12 Si2 C41 110.70(10) . . ?
 O12 Si2 C47 108.74(10) . . ?
 O12 Si2 C51 105.65(10) . . ?

loop_
  _geom_hbond_atom_site_label_D
  _geom_hbond_atom_site_label_H
  _geom_hbond_atom_site_label_A
  _geom_hbond_distance_DH
  _geom_hbond_distance_HA
  _geom_hbond_distance_DA
  _geom_hbond_angle_DHA
  _geom_hbond_site_symmetry_A
  _geom_hbond_publ_flag
 C14 H14 O7 0.95 2.62 3.273(3) 126.4 1_655 yes
 C43 H43 O3 0.95 2.66 3.277(3) 122.9 . yes
 C48 H48A O11 0.98 2.47 3.295(3) 141.7 . yes

loop_
  _geom_torsion_atom_site_label_1
  _geom_torsion_atom_site_label_2
  _geom_torsion_atom_site_label_3
  _geom_torsion_atom_site_label_4
  _geom_torsion
  _geom_torsion_site_symmetry_1
  _geom_torsion_site_symmetry_2
  _geom_torsion_site_symmetry_3
  _geom_torsion_site_symmetry_4
  _geom_torsion_publ_flag
 C1 C2 O2 C3 -174.3(2) . . . . ?
 C3 C7 O4 C10 160.4(2) . . . . ?
 C4 C5 C6 C7 47.1(3) . . . . ?
 C4 C5 C6 O5 161.11(19) . . . . ?
 C4 C5 O6 Si1 -135.64(19) . . . . ?
 C5 C4 O3 C3 58.4(2) . . . . ?
 C5 C6 C7 C3 -32.9(3) . . . . ?
 C5 C6 C7 O4 83.9(2) . . . . ?
 C5 C6 O5 C10 -101.0(2) . . . . ?
 C5 O6 Si1 C13 5.3(3) . . . . ?
 C5 O6 Si1 C19 -123.2(2) . . . . ?
 C5 O6 Si1 C23 121.7(2) . . . . ?
 C6 C5 O6 Si1 101.4(2) . . . . ?
 C6 C7 O4 C10 37.6(2) . . . . ?
 C7 C3 O2 C2 -162.6(2) . . . . ?
 C7 C3 O3 C4 -45.9(3) . . . . ?
 C7 C6 O5 C10 19.2(3) . . . . ?
 C8 C4 C5 C6 -169.5(2) . . . . ?
 C8 C4 C5 O6 69.7(2) . . . . ?
 C8 C4 O3 C3 175.2(2) . . . . ?
 C9 C4 C5 C6 66.6(3) . . . . ?
 C9 C4 C5 O6 -54.2(3) . . . . ?
 C9 C4 O3 C3 -65.8(3) . . . . ?
 C11 C10 O4 C7 -144.8(2) . . . . ?
 C11 C10 O5 C6 119.8(3) . . . . ?
 C12 C10 O4 C7 90.2(3) . . . . ?
 C12 C10 O5 C6 -115.7(2) . . . . ?
 C13 C14 C15 C16 -1.6(5) . . . . ?
 C14 C13 C18 C17 -0.1(4) . . . . ?
 C14 C13 Si1 C19 -177.63(19) . . . . ?
 C14 C13 Si1 C23 -57.1(2) . . . . ?
 C14 C13 Si1 O6 59.3(2) . . . . ?
 C14 C15 C16 C17 0.3(5) . . . . ?
 C15 C16 C17 C18 1.0(5) . . . . ?
 C16 C17 C18 C13 -1.1(5) . . . . ?
 C18 C13 C14 C15 1.4(4) . . . . ?
 C18 C13 Si1 C19 0.3(3) . . . . ?
 C18 C13 Si1 C23 120.8(2) . . . . ?
 C18 C13 Si1 O6 -122.9(2) . . . . ?
 C20 C19 Si1 C13 -55.6(2) . . . . ?
 C20 C19 Si1 C23 -175.5(2) . . . . ?
 C20 C19 Si1 O6 70.2(2) . . . . ?
 C21 C19 Si1 C13 68.3(2) . . . . ?
 C21 C19 Si1 C23 -51.6(2) . . . . ?
 C21 C19 Si1 O6 -165.91(18) . . . . ?
 C22 C19 Si1 C13 -174.09(18) . . . . ?
 C22 C19 Si1 C23 66.0(2) . . . . ?
 C22 C19 Si1 O6 -48.3(2) . . . . ?
 C23 C24 C25 C26 -0.7(4) . . . . ?
 C24 C23 C28 C27 -0.8(4) . . . . ?
 C24 C23 Si1 C13 -39.2(2) . . . . ?
 C24 C23 Si1 C19 86.7(2) . . . . ?
 C24 C23 Si1 O6 -159.0(2) . . . . ?
 C24 C25 C26 C27 -0.8(4) . . . . ?
 C25 C26 C27 C28 1.6(4) . . . . ?
 C26 C27 C28 C23 -0.8(4) . . . . ?
 C28 C23 C24 C25 1.5(4) . . . . ?
 C28 C23 Si1 C13 145.4(2) . . . . ?
 C28 C23 Si1 C19 -88.7(2) . . . . ?
 C28 C23 Si1 O6 25.6(2) . . . . ?
 O1 C2 O2 C3 4.5(4) . . . . ?
 O2 C3 C7 C6 -92.4(2) . . . . ?
 O2 C3 C7 O4 154.14(19) . . . . ?
 O2 C3 O3 C4 74.0(2) . . . . ?
 O3 C3 C7 C6 31.0(3) . . . . ?
 O3 C3 C7 O4 -82.4(3) . . . . ?
 O3 C3 O2 C2 71.8(3) . . . . ?
 O3 C4 C5 C6 -57.3(2) . . . . ?
 O3 C4 C5 O6 -178.11(18) . . . . ?
 O4 C10 O5 C6 3.2(3) . . . . ?
 O5 C6 C7 C3 -151.2(2) . . . . ?
 O5 C6 C7 O4 -34.4(2) . . . . ?
 O5 C10 O4 C7 -26.4(3) . . . . ?
 O6 C5 C6 C7 167.85(19) . . . . ?
 O6 C5 C6 O5 -78.1(2) . . . . ?
 Si1 C13 C14 C15 179.5(2) . . . . ?
 Si1 C13 C18 C17 -178.0(2) . . . . ?
 Si1 C23 C24 C25 -174.1(2) . . . . ?
 Si1 C23 C28 C27 174.8(2) . . . . ?
 C29 C30 O8 C31 -167.7(2) . . . . ?
 C31 C35 O10 C38 159.5(2) . . . . ?
 C32 C33 C34 C35 44.4(3) . . . . ?
 C32 C33 C34 O11 158.34(19) . . . . ?
 C32 C33 O12 Si2 -142.26(18) . . . . ?
 C33 C32 O9 C31 59.4(2) . . . . ?
 C33 C34 C35 C31 -33.2(3) . . . . ?
 C33 C34 C35 O10 82.7(2) . . . . ?
 C33 C34 O11 C38 -99.0(2) . . . . ?
 C33 O12 Si2 C41 15.9(2) . . . . ?
 C33 O12 Si2 C47 -114.0(2) . . . . ?
 C33 O12 Si2 C51 130.9(2) . . . . ?
 C34 C33 O12 Si2 94.0(2) . . . . ?
 C34 C35 O10 C38 37.3(2) . . . . ?
 C35 C31 O8 C30 -143.7(2) . . . . ?
 C35 C31 O9 C32 -50.1(3) . . . . ?
 C35 C34 O11 C38 21.9(3) . . . . ?
 C36 C32 C33 C34 -166.3(2) . . . . ?
 C36 C32 C33 O12 72.2(2) . . . . ?
 C36 C32 O9 C31 176.0(2) . . . . ?
 C37 C32 C33 C34 70.0(2) . . . . ?
 C37 C32 C33 O12 -51.6(2) . . . . ?
 C37 C32 O9 C31 -65.2(3) . . . . ?
 C39 C38 O10 C35 -143.2(2) . . . . ?
 C39 C38 O11 C34 117.8(3) . . . . ?
 C40 C38 O10 C35 91.7(3) . . . . ?
 C40 C38 O11 C34 -117.7(2) . . . . ?
 C41 C42 C43 C44 -1.2(4) . . . . ?
 C42 C41 C46 C45 -0.1(4) . . . . ?
 C42 C41 Si2 C47 -179.17(18) . . . . ?
 C42 C41 Si2 C51 -58.9(2) . . . . ?
 C42 C41 Si2 O12 55.5(2) . . . . ?
 C42 C43 C44 C45 0.3(5) . . . . ?
 C43 C44 C45 C46 0.7(5) . . . . ?
 C44 C45 C46 C41 -0.8(5) . . . . ?
 C46 C41 C42 C43 1.1(4) . . . . ?
 C46 C41 Si2 C47 -0.9(3) . . . . ?
 C46 C41 Si2 C51 119.4(2) . . . . ?
 C46 C41 Si2 O12 -126.2(2) . . . . ?
 C48 C47 Si2 C41 -53.8(2) . . . . ?
 C48 C47 Si2 C51 -173.5(2) . . . . ?
 C48 C47 Si2 O12 72.5(2) . . . . ?
 C49 C47 Si2 C41 69.8(2) . . . . ?
 C49 C47 Si2 C51 -50.0(2) . . . . ?
 C49 C47 Si2 O12 -163.91(18) . . . . ?
 C50 C47 Si2 C41 -173.64(19) . . . . ?
 C50 C47 Si2 C51 66.6(2) . . . . ?
 C50 C47 Si2 O12 -47.3(2) . . . . ?
 C51 C52 C53 C54 -1.1(4) . . . . ?
 C52 C51 C56 C55 0.0(4) . . . . ?
 C52 C51 Si2 C41 -40.1(2) . . . . ?
 C52 C51 Si2 C47 86.1(2) . . . . ?
 C52 C51 Si2 O12 -157.91(18) . . . . ?
 C52 C53 C54 C55 0.3(4) . . . . ?
 C53 C54 C55 C56 0.6(4) . . . . ?
 C54 C55 C56 C51 -0.8(4) . . . . ?
 C56 C51 C52 C53 0.9(4) . . . . ?
 C56 C51 Si2 C41 143.3(2) . . . . ?
 C56 C51 Si2 C47 -90.5(2) . . . . ?
 C56 C51 Si2 O12 25.5(2) . . . . ?
 O7 C30 O8 C31 11.7(4) . . . . ?
 O8 C31 C35 C34 -88.3(3) . . . . ?
 O8 C31 C35 O10 158.86(19) . . . . ?
 O8 C31 O9 C32 70.6(2) . . . . ?
 O9 C31 C35 C34 34.8(3) . . . . ?
 O9 C31 C35 O10 -78.1(2) . . . . ?
 O9 C31 O8 C30 91.1(2) . . . . ?
 O9 C32 C33 C34 -54.5(2) . . . . ?
 O9 C32 C33 O12 -176.05(17) . . . . ?
 O10 C38 O11 C34 0.3(3) . . . . ?
 O11 C34 C35 C31 -151.7(2) . . . . ?
 O11 C34 C35 O10 -35.8(2) . . . . ?
 O11 C38 O10 C35 -24.4(3) . . . . ?
 O12 C33 C34 C35 165.3(2) . . . . ?
 O12 C33 C34 O11 -80.7(2) . . . . ?
 Si2 C41 C42 C43 179.6(2) . . . . ?
 Si2 C41 C46 C45 -178.4(2) . . . . ?
 Si2 C51 C52 C53 -175.9(2) . . . . ?
 Si2 C51 C56 C55 176.7(2) . . . . ?

_shelx_res_file
;
TITL if1206_a.res in P2(1)
    if1206.res
    created by SHELXL-2018/3 at 13:08:17 on 13-Jun-2023
CELL 1.54184 9.983246 28.91324 10.007131 90 105.9185 90
ZERR 4 0.000062 0.000156 0.00006 0 0.0006 0
LATT -1
SYMM -X,0.5+Y,-Z
SFAC C H O Si
UNIT 112 152 24 4
EQIV $1 1+X,+Y,+Z

L.S. 10
PLAN  20
SIZE 0.12 0.22 0.28
TEMP -113.15(10)
CONF
HTAB C48 O11
HTAB C43 O3
HTAB C14 O7_$1
BOND
list 4
MORE -1
BOND $H
fmap 2 53
acta
TWIN 0 0 1 0 -1 0 1 0 0 2
REM <olex2.extras>
REM <HklSrc "%.\\IF1206.hkl">
REM </olex2.extras>

WGHT    0.047700    0.437100
EXTI    0.001782
BASF   0.17281
FVAR       6.90953
C1    1    0.655780    0.439637    1.524207    11.00000    0.04187    0.03196 =
         0.03126   -0.00017   -0.00108    0.00287
AFIX 137
H1A   2    0.596804    0.426744    1.578792    11.00000   -1.50000
H1B   2    0.721533    0.461780    1.581159    11.00000   -1.50000
H1C   2    0.707478    0.414610    1.494742    11.00000   -1.50000
AFIX   0
C2    1    0.566598    0.463697    1.399036    11.00000    0.03721    0.02774 =
         0.02509   -0.00414    0.00234    0.00007
C3    1    0.389866    0.452244    1.187824    11.00000    0.02900    0.02685 =
         0.02520   -0.00260    0.00420    0.00366
AFIX  13
H3    2    0.353393    0.483160    1.205822    11.00000   -1.20000
AFIX   0
C4    1    0.507681    0.417716    1.027713    11.00000    0.02221    0.02204 =
         0.02546   -0.00108    0.00449    0.00165
C5    1    0.372775    0.392824    0.950602    11.00000    0.02246    0.02233 =
         0.02395   -0.00259    0.00366    0.00292
AFIX  13
H5    2    0.317321    0.413639    0.875943    11.00000   -1.20000
AFIX   0
C6    1    0.283921    0.379656    1.046718    11.00000    0.02075    0.02700 =
         0.02965   -0.00192    0.00456   -0.00074
AFIX  13
H6    2    0.323559    0.351830    1.103131    11.00000   -1.20000
AFIX   0
C7    1    0.266887    0.419277    1.141257    11.00000    0.02483    0.03488 =
         0.02842   -0.00401    0.00731    0.00249
AFIX  13
H7    2    0.240163    0.406971    1.223747    11.00000   -1.20000
AFIX   0
C8    1    0.578863    0.437890    0.925263    11.00000    0.03026    0.03146 =
         0.03355    0.00458    0.01164   -0.00125
AFIX 137
H8A   2    0.512304    0.456854    0.856943    11.00000   -1.50000
H8B   2    0.612745    0.412746    0.877471    11.00000   -1.50000
H8C   2    0.657577    0.457118    0.975113    11.00000   -1.50000
AFIX   0
C9    1    0.608341    0.386359    1.131933    11.00000    0.02322    0.02926 =
         0.03040    0.00170    0.00297    0.00405
AFIX 137
H9A   2    0.687773    0.404633    1.185220    11.00000   -1.50000
H9B   2    0.641585    0.361711    1.081857    11.00000   -1.50000
H9C   2    0.560086    0.372665    1.195423    11.00000   -1.50000
AFIX   0
C10   1    0.059642    0.410822    0.974222    11.00000    0.02248    0.04761 =
         0.03723   -0.00841    0.00405    0.00327
C11   1   -0.003668    0.430554    0.831139    11.00000    0.03694    0.06145 =
         0.04409   -0.00256   -0.00344    0.01094
AFIX 137
H11A  2    0.070623    0.438723    0.788589    11.00000   -1.50000
H11B  2   -0.057673    0.458274    0.838538    11.00000   -1.50000
H11C  2   -0.065056    0.407477    0.773402    11.00000   -1.50000
AFIX   0
C12   1   -0.047696    0.396477    1.048135    11.00000    0.02798    0.07578 =
         0.05642   -0.01252    0.01506   -0.00213
AFIX 137
H12A  2   -0.111699    0.373885    0.991132    11.00000   -1.50000
H12B  2   -0.100242    0.423716    1.063002    11.00000   -1.50000
H12C  2   -0.000476    0.382564    1.138012    11.00000   -1.50000
AFIX   0
C13   1    0.214634    0.364983    0.613260    11.00000    0.02243    0.02751 =
         0.02574   -0.00087    0.00463    0.00104
C14   1    0.255275    0.409421    0.584418    11.00000    0.02779    0.03078 =
         0.03442    0.00129    0.00284   -0.00433
AFIX  43
H14   2    0.347722    0.419481    0.627073    11.00000   -1.20000
AFIX   0
C15   1    0.163199    0.439174    0.494626    11.00000    0.04216    0.03158 =
         0.03951    0.00684    0.00297   -0.00367
AFIX  43
H15   2    0.192359    0.469437    0.478427    11.00000   -1.20000
AFIX   0
C16   1    0.029949    0.424726    0.429360    11.00000    0.03770    0.03765 =
         0.03678    0.00683    0.00030    0.00494
AFIX  43
H16   2   -0.032781    0.444943    0.367716    11.00000   -1.20000
AFIX   0
C17   1   -0.012525    0.380734    0.453630    11.00000    0.02803    0.03921 =
         0.05095    0.00546   -0.00259   -0.00172
AFIX  43
H17   2   -0.103988    0.370538    0.407512    11.00000   -1.20000
AFIX   0
C18   1    0.078903    0.351372    0.545762    11.00000    0.02759    0.03006 =
         0.04219    0.00214    0.00126   -0.00360
AFIX  43
H18   2    0.048102    0.321434    0.562962    11.00000   -1.20000
AFIX   0
C19   1    0.292008    0.267020    0.765862    11.00000    0.02517    0.02498 =
         0.03056   -0.00009    0.00827   -0.00047
C20   1    0.160807    0.265970    0.817884    11.00000    0.04038    0.03303 =
         0.05874    0.00292    0.02711   -0.00337
AFIX 137
H20A  2    0.171420    0.287975    0.894574    11.00000   -1.50000
H20B  2    0.147843    0.234757    0.850433    11.00000   -1.50000
H20C  2    0.079491    0.274507    0.741819    11.00000   -1.50000
AFIX   0
C21   1    0.268759    0.237209    0.635097    11.00000    0.04465    0.02826 =
         0.04142   -0.00881    0.01092   -0.00786
AFIX 137
H21A  2    0.244113    0.205689    0.655513    11.00000   -1.50000
H21B  2    0.354313    0.236474    0.605129    11.00000   -1.50000
H21C  2    0.192964    0.250377    0.560921    11.00000   -1.50000
AFIX   0
C22   1    0.412059    0.245494    0.879190    11.00000    0.03950    0.03418 =
         0.04402    0.00658    0.00103   -0.00021
AFIX 137
H22A  2    0.497576    0.246234    0.849157    11.00000   -1.50000
H22B  2    0.389044    0.213381    0.895110    11.00000   -1.50000
H22C  2    0.426070    0.263150    0.965531    11.00000   -1.50000
AFIX   0
C23   1    0.500120    0.323104    0.658255    11.00000    0.02381    0.02434 =
         0.03323   -0.00113    0.01066   -0.00084
C24   1    0.477918    0.318427    0.515065    11.00000    0.03557    0.02883 =
         0.03323    0.00056    0.01404    0.00179
AFIX  43
H24   2    0.385852    0.320606    0.455649    11.00000   -1.20000
AFIX   0
C25   1    0.588029    0.310632    0.457578    11.00000    0.05104    0.02945 =
         0.04347    0.00509    0.02856    0.00373
AFIX  43
H25   2    0.570621    0.307183    0.359896    11.00000   -1.20000
AFIX   0
C26   1    0.722727    0.307909    0.542616    11.00000    0.04259    0.02919 =
         0.06453    0.00229    0.03540    0.00147
AFIX  43
H26   2    0.797751    0.302182    0.503495    11.00000   -1.20000
AFIX   0
C27   1    0.748197    0.313507    0.684271    11.00000    0.02862    0.03307 =
         0.06201   -0.00114    0.01816    0.00159
AFIX  43
H27   2    0.841014    0.312398    0.742423    11.00000   -1.20000
AFIX   0
C28   1    0.637979    0.320783    0.742141    11.00000    0.02435    0.03113 =
         0.04274   -0.00286    0.01014    0.00036
AFIX  43
H28   2    0.656409    0.324229    0.839922    11.00000   -1.20000
AFIX   0
O1    3    0.575414    0.503443    1.369275    11.00000    0.06356    0.02697 =
         0.03289   -0.00079   -0.00831   -0.00595
O2    3    0.472734    0.433905    1.318507    11.00000    0.03193    0.02729 =
         0.02362   -0.00176    0.00272    0.00000
O3    3    0.467946    0.458173    1.093726    11.00000    0.02790    0.02232 =
         0.02640   -0.00132    0.00512    0.00063
O4    3    0.153912    0.444361    1.053431    11.00000    0.02477    0.03898 =
         0.04098   -0.00993    0.00182    0.00711
O5    3    0.143547    0.370904    0.966667    11.00000    0.02142    0.03850 =
         0.03981   -0.01081    0.00413   -0.00356
O6    3    0.407709    0.352009    0.888110    11.00000    0.02663    0.02583 =
         0.02947   -0.00670    0.00391    0.00493
SI1   4    0.348291    0.327878    0.734649    11.00000    0.01906    0.02316 =
         0.02473   -0.00242    0.00576    0.00007

C29   1   -0.659831    0.568070    0.488908    11.00000    0.03107    0.03143 =
         0.03825   -0.00038   -0.00120    0.00037
AFIX 137
H29A  2   -0.679916    0.598468    0.522217    11.00000   -1.50000
H29B  2   -0.745406    0.549611    0.463054    11.00000   -1.50000
H29C  2   -0.624103    0.571996    0.407652    11.00000   -1.50000
AFIX   0
C30   1   -0.553647    0.543983    0.600968    11.00000    0.02603    0.02714 =
         0.02876   -0.00102    0.00592   -0.00441
C31   1   -0.324673    0.552006    0.754017    11.00000    0.02525    0.02757 =
         0.02752    0.00249    0.00328   -0.00632
AFIX  13
H31   2   -0.352449    0.522694    0.792278    11.00000   -1.20000
AFIX   0
C32   1   -0.157178    0.579010    0.633547    11.00000    0.02540    0.02334 =
         0.02410   -0.00036    0.00646   -0.00191
C33   1   -0.077829    0.606317    0.762799    11.00000    0.02447    0.02205 =
         0.02322    0.00282    0.00533   -0.00487
AFIX  13
H33   2   -0.002936    0.586098    0.820850    11.00000   -1.20000
AFIX   0
C34   1   -0.171120    0.622459    0.851535    11.00000    0.02562    0.02888 =
         0.02297   -0.00326    0.00551   -0.00564
AFIX  13
H34   2   -0.223681    0.650838    0.810327    11.00000   -1.20000
AFIX   0
C35   1   -0.271253    0.585400    0.873460    11.00000    0.02757    0.03494 =
         0.02402    0.00080    0.00727   -0.00770
AFIX  13
H35   2   -0.350671    0.599766    0.901308    11.00000   -1.20000
AFIX   0
C36   1   -0.055623    0.554153    0.569275    11.00000    0.03650    0.03439 =
         0.03345   -0.00629    0.01120    0.00084
AFIX 137
H36A  2    0.005814    0.534308    0.639271    11.00000   -1.50000
H36B  2    0.000368    0.576981    0.536068    11.00000   -1.50000
H36C  2   -0.107650    0.535164    0.491096    11.00000   -1.50000
AFIX   0
C37   1   -0.255768    0.609290    0.525101    11.00000    0.02950    0.03016 =
         0.02505    0.00257    0.00289   -0.00453
AFIX 137
H37A  2   -0.313230    0.589700    0.451519    11.00000   -1.50000
H37B  2   -0.201422    0.630741    0.484919    11.00000   -1.50000
H37C  2   -0.315989    0.626882    0.569198    11.00000   -1.50000
AFIX   0
C38   1   -0.097164    0.592200    1.076296    11.00000    0.03584    0.04811 =
         0.02291    0.00072    0.00552   -0.01310
C39   1    0.044139    0.570912    1.134123    11.00000    0.04090    0.05999 =
         0.03673    0.00571   -0.00137   -0.00694
AFIX 137
H39A  2    0.036142    0.543754    1.190026    11.00000   -1.50000
H39B  2    0.106682    0.593566    1.192540    11.00000   -1.50000
H39C  2    0.081791    0.561526    1.057533    11.00000   -1.50000
AFIX   0
C40   1   -0.164140    0.608325    1.187662    11.00000    0.05181    0.08037 =
         0.02692   -0.00558    0.01506   -0.01698
AFIX 137
H40A  2   -0.256998    0.620805    1.143436    11.00000   -1.50000
H40B  2   -0.106310    0.632437    1.244217    11.00000   -1.50000
H40C  2   -0.172249    0.582118    1.247059    11.00000   -1.50000
AFIX   0
C41   1    0.259452    0.634610    0.910354    11.00000    0.02331    0.02559 =
         0.02463    0.00294    0.00590   -0.00079
C42   1    0.285953    0.590111    0.866344    11.00000    0.03363    0.02895 =
         0.03256   -0.00050    0.00843    0.00319
AFIX  43
H42   2    0.240704    0.580564    0.774171    11.00000   -1.20000
AFIX   0
C43   1    0.376497    0.559976    0.954453    11.00000    0.03872    0.03051 =
         0.04348    0.00662    0.01145    0.00808
AFIX  43
H43   2    0.391276    0.529911    0.922920    11.00000   -1.20000
AFIX   0
C44   1    0.445621    0.573492    1.088407    11.00000    0.03240    0.03488 =
         0.04409    0.01544    0.00523    0.00491
AFIX  43
H44   2    0.508138    0.552906    1.148842    11.00000   -1.20000
AFIX   0
C45   1    0.422597    0.617412    1.133391    11.00000    0.04099    0.04360 =
         0.03171    0.00707   -0.00237   -0.00129
AFIX  43
H45   2    0.470416    0.627024    1.224810    11.00000   -1.20000
AFIX   0
C46   1    0.330083    0.647473    1.045733    11.00000    0.03552    0.02990 =
         0.02873    0.00109   -0.00052   -0.00156
AFIX  43
H46   2    0.314700    0.677288    1.078589    11.00000   -1.20000
AFIX   0
C47   1    0.101961    0.732212    0.838591    11.00000    0.02928    0.02230 =
         0.02607   -0.00129    0.00694   -0.00113
C48   1    0.055194    0.732977    0.971665    11.00000    0.05921    0.03124 =
         0.04178   -0.00683    0.02873   -0.00191
AFIX 137
H48A  2   -0.025793    0.712708    0.960652    11.00000   -1.50000
H48B  2    0.030014    0.764632    0.990116    11.00000   -1.50000
H48C  2    0.131353    0.722082    1.049610    11.00000   -1.50000
AFIX   0
C49   1    0.231094    0.762738    0.857919    11.00000    0.03889    0.03018 =
         0.04671   -0.00869    0.01230   -0.01054
AFIX 137
H49A  2    0.308726    0.749278    0.929472    11.00000   -1.50000
H49B  2    0.211107    0.793796    0.886657    11.00000   -1.50000
H49C  2    0.256149    0.764688    0.770008    11.00000   -1.50000
AFIX   0
C50   1   -0.014146    0.753525    0.720548    11.00000    0.04328    0.03118 =
         0.04652   -0.00023   -0.00063    0.01075
AFIX 137
H50A  2    0.016170    0.754626    0.635385    11.00000   -1.50000
H50B  2   -0.034101    0.784947    0.746425    11.00000   -1.50000
H50C  2   -0.098454    0.734578    0.704653    11.00000   -1.50000
AFIX   0
C51   1    0.211586    0.678456    0.628877    11.00000    0.02565    0.02017 =
         0.02665    0.00007    0.00897   -0.00224
C52   1    0.355307    0.684595    0.651108    11.00000    0.02949    0.02825 =
         0.03108    0.00041    0.01092   -0.00209
AFIX  43
H52   2    0.414693    0.683352    0.743209    11.00000   -1.20000
AFIX   0
C53   1    0.412860    0.692448    0.541668    11.00000    0.03592    0.02874 =
         0.04895    0.00162    0.02331   -0.00209
AFIX  43
H53   2    0.510388    0.697028    0.559264    11.00000   -1.20000
AFIX   0
C54   1    0.327763    0.693583    0.406898    11.00000    0.05500    0.03177 =
         0.03802    0.00323    0.02993   -0.00012
AFIX  43
H54   2    0.366951    0.698822    0.331774    11.00000   -1.20000
AFIX   0
C55   1    0.185495    0.687093    0.381309    11.00000    0.05051    0.03463 =
         0.02895    0.00202    0.01551    0.00048
AFIX  43
H55   2    0.127215    0.687569    0.288654    11.00000   -1.20000
AFIX   0
C56   1    0.128174    0.679884    0.491427    11.00000    0.03339    0.02939 =
         0.02581    0.00155    0.00902   -0.00156
AFIX  43
H56   2    0.030359    0.675843    0.473029    11.00000   -1.20000
AFIX   0
O7    3   -0.558370    0.504207    0.632480    11.00000    0.03923    0.03049 =
         0.04913    0.00899   -0.00697   -0.01157
O8    3   -0.448257    0.572711    0.663416    11.00000    0.02445    0.02493 =
         0.03457    0.00113    0.00193   -0.00482
O9    3   -0.229034    0.541156    0.681270    11.00000    0.02940    0.02032 =
         0.02844    0.00043    0.00466   -0.00386
O10   3   -0.185107    0.559568    0.985954    11.00000    0.03795    0.03963 =
         0.02406    0.00614    0.00186   -0.01124
O11   3   -0.089039    0.631535    0.990146    11.00000    0.03702    0.03961 =
         0.02199   -0.00529    0.00572   -0.01365
O12   3   -0.014235    0.645493    0.718360    11.00000    0.02708    0.02531 =
         0.02445    0.00450    0.00478   -0.00662
SI2   4    0.135889    0.671901    0.780248    11.00000    0.02120    0.02001 =
         0.01946    0.00044    0.00484   -0.00161
HKLF 4


REM  if1206_a.res in P2(1)
REM wR2 = 0.0760, GooF = S = 1.047, Restrained GooF = 1.047 for all data
REM R1 = 0.0275 for 11692 Fo > 4sig(Fo) and 0.0275 for all 11715 data
REM 649 parameters refined using 1 restraints

END

WGHT      0.0477      0.4349

REM Highest difference peak  0.414,  deepest hole -0.167,  1-sigma level  0.031
Q1    1  -0.2065  0.4996  1.2094  11.00000  0.05    0.41
Q2    1   0.2111  0.6571  0.8497  11.00000  0.05    0.21
Q3    1   0.2687  0.3434  0.6619  11.00000  0.05    0.19
Q4    1   0.3784  0.6815  0.4839  11.00000  0.05    0.18
Q5    1   0.1809  0.6737  0.6941  11.00000  0.05    0.16
Q6    1   0.3129  0.2970  0.7787  11.00000  0.05    0.15
Q7    1   0.4029  0.6814  0.5796  11.00000  0.05    0.15
Q8    1   0.4432  0.3237  0.7009  11.00000  0.05    0.15
Q9    1  -0.1240  0.5963  0.6921  11.00000  0.05    0.15
Q10   1   0.2344  0.3803  0.6191  11.00000  0.05    0.15
Q11   1   0.3305  0.4394  1.1833  11.00000  0.05    0.14
Q12   1   0.2778  0.4010  1.1040  11.00000  0.05    0.14
Q13   1   0.7021  0.4962  1.2953  11.00000  0.05    0.13
Q14   1  -0.2355  0.5997  0.8587  11.00000  0.05    0.12
Q15   1   0.7331  0.3183  0.6016  11.00000  0.05    0.12
Q16   1  -0.1580  0.5402  0.9746  11.00000  0.05    0.12
Q17   1   0.4253  0.3338  0.6811  11.00000  0.05    0.12
Q18   1  -0.1271  0.6141  0.8113  11.00000  0.05    0.12
Q19   1   0.5165  0.6382  0.6218  11.00000  0.05    0.12
Q20   1   0.2626  0.6857  0.3941  11.00000  0.05    0.12
;
_shelx_res_checksum                9615
_shelx_hkl_file
;
   0 -36   0 981.053 85.8453  30
   0 -36   0 947.906 81.2217  45
   0 -36   2 409.657 53.1963  30
   0 -36  -2 354.859 53.5433  45
   0 -35   0 66.1332 69.1035  30
   0 -35   0 30.6953 59.6382  45
   0 -35  -1 12966.0 336.722  30
   0 -35   1 12452.3 318.942  45
   0 -35   2 1991.54 120.408  30
   0 -35  -2 1745.39 107.261  68
   0 -35  -2 1835.64 116.833  45
   0 -35   3 1757.00 91.5016  30
   0 -35  -3 2076.72 106.703  68
   0 -35  -3 1943.03 101.847  45
   0 -34   0 19302.9 490.897  30
   0 -34   0 19232.8 488.042  45
   0 -34  -1 3610.93 191.583  30
   0 -34  -1 3586.37 177.375  68
   0 -34   1 4125.48 193.347  45
   0 -34  -2 1293.09 112.597  30
   0 -34   2 1275.52 122.037  30
   0 -34  -2 1105.63 112.970  68
   0 -34  -2 1212.86 118.592  45
   0 -34   3 3779.33 163.040  30
   0 -34  -3 3754.09 172.700  68
   0 -34  -3 3273.94 159.377  45
   0 -34  -4 3295.96 117.293  45
   0 -33   0 3.88703 89.2378  30
   0 -33   0 50.9191 85.3926  45
   0 -33  -1 2979.96 191.824  30
   0 -33  -1 3066.45 185.625  68
   0 -33   1 3122.73 189.368  45
   0 -33   2 11112.9 359.958  30
   0 -33  -2 10202.4 334.763  30
   0 -33  -2 10742.2 355.723  68
   0 -33   2 10902.7 323.464  45
   0 -33  -2 10579.7 358.303  45
   0 -33   3 3740.00 184.103  30
   0 -33  -3 3781.47 197.114  68
   0 -33  -3 3427.92 180.996  45
   0 -33  -4 3996.12 160.109  45
   0 -33  -5 1145.00 86.0325  68
   0 -33  -5 1018.53 76.8869  40
   0 -32   0 15337.2 477.564  30
   0 -32   0 15629.6 451.385  68
   0 -32   0 16048.9 489.059  45
   0 -32  -1 3925.71 231.060  30
   0 -32  -1 4196.43 233.758  68
   0 -32  -1 3886.64 236.329  45
   0 -32   1 4400.52 239.624  45
   0 -32  -2 29229.8 679.730  30
   0 -32   2 29787.4 701.287  30
   0 -32  -2 30105.0 716.682  68
   0 -32  -2 30360.1 706.202  45
   0 -32   2 29902.5 664.430  45
   0 -32  -3 1210.75 114.781  30
   0 -32   3 1356.48 132.622  30
   0 -32  -3 1266.18 139.672  68
   0 -32  -3 1317.86 131.362  45
   0 -32  -3 1234.96 120.939  41
   0 -32  -4 2778.47 152.102  45
   0 -32  -5 3375.48 165.578  68
   0 -31   0-39.6882 98.0457  30
   0 -31   0 36.1656 80.8684  68
   0 -31   0 40.6767 100.488  45
   0 -31  -1 6565.35 306.456  30
   0 -31  -1 6777.51 314.763  68
   0 -31   1 5977.02 294.418  45
   0 -31  -1 6241.16 312.267  45
   0 -31  -2 21174.9 575.421  30
   0 -31   2 21902.4 599.472  30
   0 -31  -2 21838.0 614.722  68
   0 -31  -2 21379.4 595.337  45
   0 -31   2 21527.0 565.867  45
   0 -31  -2 21203.2 550.849  41
   0 -31  -3 8022.37 301.665  30
   0 -31   3 8652.95 329.758  30
   0 -31  -3 8169.50 326.002  45
   0 -31  -3 8347.11 315.724  41
   0 -31  -3 8103.36 343.467  68
   0 -31   4 528.986 90.7989  30
   0 -31  -4 565.154 112.877  68
   0 -31  -4 469.451 97.9872  41
   0 -31  -4 421.080 89.8378  45
   0 -31  -5 896.207 110.669  68
   0 -31  -5 747.554 75.7091  45
   0 -31  -6 488.220 73.7943  68
   0 -30   0 3225.40 224.233  68
   0 -30   0 3145.35 233.809  30
   0 -30  -1 10872.1 369.977  27
   0 -30  -1 10562.7 413.565  30
   0 -30   1 10770.1 381.499  68
   0 -30  -1 11644.6 441.306  68
   0 -30  -1 11163.6 378.616  41
   0 -30   1 10938.7 420.015  45
   0 -30  -2 2511.94 201.869  30
   0 -30  -2 2418.08 182.931  27
   0 -30  -2 2570.33 220.648  68
   0 -30  -2 2531.00 190.410  41
   0 -30   2 2366.49 189.070  45
   0 -30  -2 2345.81 204.516  45
   0 -30  -3 4373.53 238.333  30
   0 -30  -3 4671.72 259.857  45
   0 -30   4 3155.79 189.720  30
   0 -30  -4 3001.63 192.182  45
   0 -30  -4 3059.26 201.886  41
   0 -30  -4 2997.01 213.646  68
   0 -30  -5 4844.69 230.521  41
   0 -30  -5 4758.31 192.375  45
   0 -30  -5 5070.57 245.522  68
   0 -30  -6 2298.97 145.493  68
   0 -29   0-39.0730 94.9585  68
   0 -29   0 24.3666 78.0543  27
   0 -29   0 24.1529 70.9427  41
   0 -29  -1 12573.0 420.926  27
   0 -29  -1 13232.0 473.321  30
   0 -29  -1 12745.4 425.807  41
   0 -29  -1 13084.7 487.778  68
   0 -29   1 12567.1 435.011  68
   0 -29  -2 13827.0 477.500  30
   0 -29  -2 14114.5 458.533  27
   0 -29   2 14583.8 480.478  45
   0 -29  -2 14572.7 470.254  41
   0 -29  -2 14271.1 518.456  68
   0 -29  -3 10232.5 377.873  30
   0 -29  -3 10331.3 393.472  41
   0 -29   3 10678.0 367.835  45
   0 -29   4 631.491 119.677  30
   0 -29  -4 639.378 104.112  30
   0 -29  -4 700.618 142.715  68
   0 -29  -4 660.691 120.733  45
   0 -29  -4 615.172 123.220  41
   0 -29  -5 10158.8 372.632  41
   0 -29  -5 10800.1 328.453  45
   0 -29  -5 11085.7 394.879  68
   0 -29  -6 11232.6 350.271  68
   0 -29  -7 1503.95 114.803  40
   0 -29  -7 1655.96 102.253  68
   0 -28   0 15355.5 530.783  68
   0 -28   0 15052.5 465.235  27
   0 -28   0 14833.3 460.205  41
   0 -28   1 34015.5 823.847  68
   0 -28  -1 36763.7 906.823  68
   0 -28   1 32742.1 745.060  27
   0 -28  -1 34987.6 805.942  27
   0 -28  -1 32124.5 759.630  55
   0 -28  -1 35811.7 817.792  41
   0 -28  -2 22002.5 620.942  27
   0 -28  -2 22034.9 637.248  30
   0 -28   2 23586.2 651.640  45
   0 -28  -2 21651.6 626.785  41
   0 -28   2 22468.6 582.152  68
   0 -28  -2 22565.4 693.409  68
   0 -28  -3 18679.9 561.437  41
   0 -28   3 17392.8 509.014  45
   0 -28  -3 17845.5 544.630  27
   0 -28  -3 17370.7 527.287  30
   0 -28  -4 2744.22 181.969  30
   0 -28  -4 3126.12 225.728  41
   0 -28  -4 2788.02 202.854  45
   0 -28  -4 3038.67 236.678  68
   0 -28  -5 14554.7 417.222  45
   0 -28  -5 15407.3 496.959  68
   0 -28  -6 1521.33 155.234  68
   0 -28  -7 8497.72 259.218  68
   0 -27   0 172.444 112.580  68
   0 -27   0 41.7507 86.8679  27
   0 -27   0 79.2112 81.5004  41
   0 -27  -1 6647.93 313.220  27
   0 -27   1 5718.19 271.524  27
   0 -27  -1 6188.72 308.232  41
   0 -27   1 6040.79 313.632  68
   0 -27  -1 6644.40 359.477  68
   0 -27  -2 13852.2 493.157  30
   0 -27  -2 13813.4 476.419  27
   0 -27   2 13266.4 439.252  68
   0 -27  -2 14258.2 540.943  68
   0 -27  -2 14030.7 486.133  41
   0 -27   3 10001.4 345.196  36
   0 -27  -3 10533.6 404.391  30
   0 -27  -3 10673.9 418.580  27
   0 -27   3 10102.0 817.233   9
   0 -27  -3 10696.3 426.896  41
   0 -27   3 11287.3 400.834  45
   0 -27  -4 5152.49 256.538  30
   0 -27  -4 5276.42 315.196  68
   0 -27   4 5069.99 240.579  36
   0 -27   4 5273.10 294.464  33
   0 -27  -4 5180.28 294.550  41
   0 -27   5 10091.2 341.662  30
   0 -27  -5 10225.1 410.626  68
   0 -27  -5 9865.05 346.188  45
   0 -27   5 9413.33 331.414  36
   0 -27   5 9390.19 373.789  33
   0 -27  -6 9857.96 361.829  68
   0 -27  -6 9372.83 357.160  41
   0 -27   6 8722.34 331.066  33
   0 -27   6 9104.29 305.825  36
   0 -27   7 3328.72 156.463  36
   0 -27  -7 3366.51 177.161  68
   0 -27  -8 7399.31 222.342  40
   0 -26   0 3386.23 221.252  27
   0 -26   0 3475.04 224.155  41
   0 -26   0 3616.93 262.261  68
   0 -26  -1 15463.5 501.024  27
   0 -26   1 15013.8 465.991  27
   0 -26  -1 15654.7 508.789  41
   0 -26  -1 15025.3 559.121  68
   0 -26   1 14591.4 509.797  68
   0 -26  -2 7138.73 337.761  27
   0 -26   2 7605.29 326.097  68
   0 -26  -2 6609.84 337.086  41
   0 -26  -3 2128.07 200.535  27
   0 -26  -3 2255.50 195.209  30
   0 -26   3 2006.90 161.716  36
   0 -26   3 1951.26 387.902   9
   0 -26  -3 2333.81 211.929  41
   0 -26   3 1891.99 179.055  45
   0 -26  -4 64139.6 1321.41  41
   0 -26  -4 63482.5 1232.31  30
   0 -26   4 64901.4 2045.32   7
   0 -26   4 61488.3 2156.30   9
   0 -26   4 61815.5 1297.12  33
   0 -26   4 64227.4 1222.56  36
   0 -26   5 1221.96 139.967  36
   0 -26   5 1229.64 159.326  33
   0 -26  -5 1349.97 144.975  45
   0 -26  -6 10949.6 407.495  68
   0 -26   6 11388.7 394.664  33
   0 -26   6 10227.8 351.724  36
   0 -26  -6 10241.5 400.668  41
   0 -26   7 3635.22 191.551  33
   0 -26   7 3174.34 172.096  36
   0 -26  -7 3285.67 189.569  68
   0 -26   8 2143.49 112.339  36
   0 -26  -8 1667.03 124.655  40
   0 -25   0 97.4819 91.5685  41
   0 -25   0 12.4938 97.7207  68
   0 -25   0 18.0842 72.0709  55
   0 -25   0-4.80063 83.9609  27
   0 -25  -1 30932.8 771.910  27
   0 -25   1 29790.4 724.932  27
   0 -25   1 30716.6 794.871  68
   0 -25  -1 31535.1 850.766  68
   0 -25  -1 31744.3 783.681  41
   0 -25   2 25642.1 710.488  33
   0 -25   2 24253.4 608.789  36
   0 -25   2 25417.6 665.779  68
   0 -25  -2 24843.0 684.846  27
   0 -25   2 25223.1 1314.70   9
   0 -25  -2 25452.7 700.601  41
   0 -25  -3 6776.89 342.558  41
   0 -25   3 6064.70 301.021  45
   0 -25   3 5723.38 272.652  36
   0 -25  -3 6477.00 316.946  30
   0 -25  -3 6625.96 335.750  27
   0 -25   3 6122.00 580.295   7
   0 -25   3 5719.07 629.500   9
   0 -25   4 9464.07 815.434   9
   0 -25   4 9234.64 332.306  45
   0 -25  -4 7996.51 386.485  41
   0 -25   4 8074.67 334.365  36
   0 -25   4 8441.84 386.680  33
   0 -25   4 7977.32 308.183  67
   0 -25  -4 7813.68 334.564  30
   0 -25  -4 7931.61 376.336  27
   0 -25   4 8490.27 697.703   7
   0 -25  -4 7097.90 314.974  56
   0 -25  -5 5652.46 278.169  56
   0 -25  -5 5309.59 269.148  45
   0 -25  -6 9276.45 388.413  41
   0 -25  -6 9575.74 354.965  56
   0 -25  -7 5200.36 245.939  68
   0 -25   7 4748.13 232.855  33
   0 -25   7 4585.62 222.065  36
   0 -25  -7 5415.67 238.537  56
   0 -25  -8 4203.24 198.485  40
   0 -25   8 4236.42 176.523  36
   0 -24   0 1919.46 172.805  27
   0 -24   0 2097.86 182.244  41
   0 -24   0 1995.42 199.143  68
   0 -24   1 11337.2 394.001  27
   0 -24  -1 11569.1 421.785  27
   0 -24   1 10635.7 429.919  68
   0 -24  -1 11636.3 435.232  41
   0 -24   1 11855.4 401.358  41
   0 -24  -2 21492.5 624.393  41
   0 -24   2 19272.3 602.829  33
   0 -24   2 20301.2 541.905  36
   0 -24   2 20190.2 580.103  68
   0 -24  -2 21039.8 605.257  27
   0 -24   2 20193.0 1041.13   7
   0 -24  -3 6642.05 340.210  41
   0 -24   3 5410.20 275.040  36
   0 -24   3 6636.52 315.285  65
   0 -24  -3 6691.33 336.242  27
   0 -24  -3 6700.66 325.063  30
   0 -24   3 6926.50 611.685   7
   0 -24   3 6907.60 686.579   9
   0 -24   4 13335.7 959.874   9
   0 -24  -4 13980.3 508.529  41
   0 -24   4 13543.1 495.473  33
   0 -24   4 13715.7 433.609  67
   0 -24  -4 13336.0 493.325  27
   0 -24  -4 13296.3 446.378  30
   0 -24   4 15121.6 920.990   7
   0 -24  -4 14367.4 462.136  56
   0 -24   5 7730.10 750.012   9
   0 -24   5 8872.51 389.945  33
   0 -24   5 8627.29 411.852  51
   0 -24   5 8931.14 337.040  67
   0 -24   5 9219.33 733.327   7
   0 -24   6 6142.27 308.298  33
   0 -24  -6 6455.02 328.330  41
   0 -24  -6 6645.60 304.689  56
   0 -24   6 5619.18 319.378  51
   0 -24   7 6750.37 313.977  51
   0 -24  -7 3857.60 232.054  56
   0 -24   7 5832.38 269.067  33
   0 -24  -7 4692.79 251.458  68
   0 -24  -8 3507.35 183.417  56
   0 -24  -8 3275.85 157.303  68
   0 -24   8 3489.59 171.195  33
   0 -24   8 3624.31 180.471  36
   0 -24  -9 4440.92 146.086  40
   0 -24   9 4198.50 148.043  36
   0 -23   0 29.7897 88.6115  68
   0 -23   0 76.4451 90.9533  41
   0 -23   0 111.114 90.6735  27
   0 -23   1 53816.2 1141.33  33
   0 -23   1 55138.4 1157.02  68
   0 -23   1 53240.6 1077.14  27
   0 -23  -1 53338.3 1115.27  27
   0 -23   1 51137.6 1853.44   9
   0 -23  -1 55698.5 1141.08  41
   0 -23  -2 22284.7 632.635  41
   0 -23   2 20772.1 616.942  33
   0 -23   2 19671.1 542.719  36
   0 -23  -2 22015.0 621.829  27
   0 -23   2 20980.1 589.824  68
   0 -23   2 20525.0 579.736  65
   0 -23   2 20399.8 1144.50   9
   0 -23   2 21842.4 1060.93   7
   0 -23  -3 5705.80 318.045  41
   0 -23   3 5395.80 263.043  67
   0 -23   3 5963.83 299.423  65
   0 -23  -3 5469.49 306.623  27
   0 -23  -3 5420.57 294.498  30
   0 -23   3 6214.68 661.228   9
   0 -23   3 5456.24 543.126   7
   0 -23   4 2700.39 245.676  51
   0 -23   4 2502.33 437.674   9
   0 -23   4 2761.01 230.582  33
   0 -23   4 2390.24 183.043  67
   0 -23  -4 2680.19 199.801  30
   0 -23  -4 2675.43 227.929  27
   0 -23   4 2527.76 395.189   7
   0 -23  -4 2339.47 193.917  56
   0 -23  -5 3265.02 225.360  56
   0 -23  -5 2813.28 236.236  41
   0 -23   5 2757.18 231.018  33
   0 -23   5 2808.06 247.923  51
   0 -23   5 2737.37 219.436  65
   0 -23   5 3167.60 444.100   7
   0 -23   5 3009.87 476.506   9
   0 -23  -6 1490.67 188.288  41
   0 -23   6 1879.68 189.155  33
   0 -23   6 2053.88 204.253  51
   0 -23  -6 1431.28 163.398  56
   0 -23   7 9392.30 363.227  33
   0 -23  -7 10519.8 386.394  56
   0 -23   7 10152.3 409.704  51
   0 -23   8 4238.36 201.295  33
   0 -23  -8 4454.87 222.650  56
   0 -23   8 4124.10 228.448  51
   0 -23  -8 3964.81 185.954  68
   0 -23  -9 1561.12 113.637  56
   0 -23  -9 1563.52 110.246  40
   0 -22   0 97700.4 1736.66  27
   0 -22  -1 5656.22 288.925  41
   0 -22   1 5781.80 302.089  33
   0 -22   1 5326.44 288.757  68
   0 -22  -1 5836.59 285.386  27
   0 -22   1 5622.53 267.431  27
   0 -22   1 5675.86 588.466   9
   0 -22   1 5968.21 515.400   7
   0 -22  -2 4880.37 280.267  41
   0 -22   2 5317.85 290.443  33
   0 -22   2 4338.16 234.478  36
   0 -22   2 6137.86 265.124  38
   0 -22   2 6449.73 296.730  65
   0 -22   2 5243.35 271.720  68
   0 -22  -2 5266.19 286.441  27
   0 -22   2 4870.64 496.632   7
   0 -22   2 7212.74 662.624   9
   0 -22   3 57677.6 2011.31   9
   0 -22  -3 56637.7 1188.25  41
   0 -22   3 52329.4 1072.83  38
   0 -22   3 50567.8 1071.12  67
   0 -22   3 55618.3 1139.49  65
   0 -22  -3 54896.7 1167.30  27
   0 -22   3 53320.1 1802.01   7
   0 -22   3 56066.9 1240.15  51
   0 -22  -3 55362.1 1110.81  56
   0 -22   4 4014.68 248.469  49
   0 -22   4 4473.75 304.099  51
   0 -22   4 3913.50 527.179   9
   0 -22   4 4027.83 271.386  33
   0 -22  -4 4270.57 279.408  27
   0 -22  -4 4063.83 239.101  30
   0 -22   4 3756.80 470.141   7
   0 -22  -4 4084.18 250.135  56
   0 -22   5 19243.0 653.382  51
   0 -22  -5 19493.2 628.773  41
   0 -22   5 19776.2 601.605  39
   0 -22   5 18901.3 606.403  33
   0 -22  -5 20226.4 602.657  56
   0 -22   5 18656.7 582.903  65
   0 -22   5 19294.9 1083.46   7
   0 -22   5 18664.5 1166.01   9
   0 -22   6 9573.09 434.590  51
   0 -22  -6 9032.53 406.132  41
   0 -22   6 9379.50 394.346  33
   0 -22   6 9033.36 389.710  39
   0 -22  -6 8572.69 381.163  56
   0 -22   6 9035.73 376.003  65
   0 -22   6 9043.87 736.494   7
   0 -22   6 8606.49 794.854   9
   0 -22   7 17412.1 522.069  33
   0 -22  -7 16198.8 538.347  41
   0 -22   7 17752.7 578.908  51
   0 -22  -7 16269.2 525.354  56
   0 -22  -8 7282.29 267.573  68
   0 -22   8 7011.30 315.103  51
   0 -22   8 6797.97 272.284  33
   0 -22  -8 7768.94 314.428  56
   0 -22  -9 11467.3 320.824  40
   0 -22   9 11230.8 336.965  51
   0 -21   0 64.0786 72.6792  27
   0 -21   1 951.600 131.704  33
   0 -21   1 1006.29 110.627  38
   0 -21   1 1343.78 311.000   9
   0 -21   1 887.273 121.410  27
   0 -21  -1 1000.43 131.625  27
   0 -21   1 895.303 235.216   7
   0 -21   1 1013.98 124.963  65
   0 -21   1 743.628 126.884  68
   0 -21  -2 15926.1 513.381  41
   0 -21   2 15510.0 445.936  38
   0 -21   2 15737.2 964.823   9
   0 -21  -2 16324.9 507.262  27
   0 -21   2 15516.7 860.197   7
   0 -21   2 15702.8 484.927  68
   0 -21   2 16171.9 489.362  65
   0 -21  -3 46995.8 945.612  56
   0 -21   3 39036.2 998.456  51
   0 -21   3 40508.8 925.804  49
   0 -21  -3 44489.3 988.423  41
   0 -21   3 39565.0 882.598  38
   0 -21   3 40817.1 960.010  33
   0 -21   3 40515.8 1649.32   9
   0 -21  -3 42936.4 970.675  27
   0 -21   3 45523.6 1581.35   7
   0 -21   3 41344.4 929.023  65
   0 -21   4 8211.83 348.468  49
   0 -21   4 8692.20 413.507  51
   0 -21   4 7112.06 634.007   7
   0 -21   4 7670.59 368.966  33
   0 -21   4 6757.89 327.527  39
   0 -21   4 8550.03 341.943  38
   0 -21   4 7910.47 742.533   9
   0 -21  -4 6768.26 663.377   8
   0 -21  -4 7313.81 366.247  27
   0 -21  -4 7344.71 321.037  30
   0 -21  -4 6093.61 321.954  56
   0 -21  -5 21352.3 621.431  56
   0 -21  -5 19913.7 634.161  41
   0 -21   5 19878.3 620.728  33
   0 -21   5 21215.6 627.256  39
   0 -21   5 19750.8 564.776  49
   0 -21   5 19140.4 653.433  51
   0 -21  -5 22516.5 1175.28   8
   0 -21   5 18568.2 1154.47   9
   0 -21   5 18548.5 585.855  65
   0 -21   5 22440.4 1152.03   7
   0 -21   6 20578.4 681.256  51
   0 -21   6 20991.8 639.797  33
   0 -21   6 22559.7 656.681  39
   0 -21  -6 23890.4 690.158  41
   0 -21   6 19186.6 1183.66   9
   0 -21  -6 23771.7 1186.21   8
   0 -21   6 20494.5 610.715  65
   0 -21  -6 24804.3 680.952  56
   0 -21  -7 2804.49 230.791  41
   0 -21   7 2811.84 213.083  33
   0 -21   7 2546.79 210.409  39
   0 -21  -7 2668.75 219.330  56
   0 -21   7 2870.02 238.131  51
   0 -21   8 3587.40 206.244  33
   0 -21  -8 3839.82 235.513  56
   0 -21   8 3676.98 241.683  51
   0 -21  -8 3452.78 194.079  68
   0 -21  -9 2081.06 146.904  40
   0 -21   9 2917.41 138.391  33
   0 -21   9 3343.48 189.041  51
   0 -21  -9 2110.63 156.519  56
   0 -20   0 19035.2 536.445  33
   0 -20   1 3778.04 234.112  33
   0 -20  -1 3505.89 217.694  27
   0 -20   1 3489.51 387.033   7
   0 -20   1 3993.13 216.826  65
   0 -20   1 3126.90 212.488  68
   0 -20   2 18254.2 584.478  51
   0 -20   2 17854.0 529.175  49
   0 -20  -2 20213.9 567.870  41
   0 -20   2 17874.8 479.293  38
   0 -20   2 17495.4 992.618   9
   0 -20  -2 19443.3 548.921  27
   0 -20   2 19701.7 934.189   7
   0 -20   2 18921.1 524.876  65
   0 -20   2 18403.8 522.740  68
   0 -20  -3 14321.2 481.958  56
   0 -20   3 19595.5 613.619  51
   0 -20   3 17497.1 525.694  49
   0 -20  -3 15852.5 529.372  41
   0 -20   3 18944.3 506.923  38
   0 -20   3 16405.9 504.396  39
   0 -20   3 18091.0 558.070  33
   0 -20  -3 14369.1 925.215   8
   0 -20   3 20142.6 1097.56   9
   0 -20  -3 16115.9 528.761  27
   0 -20   3 15892.0 887.530   7
   0 -20   3 18785.5 537.221  65
   0 -20   4 14982.6 552.130  51
   0 -20   4 14891.1 480.644  49
   0 -20   4 15388.3 911.955   7
   0 -20   4 14592.4 466.831  38
   0 -20   4 15291.4 505.752  39
   0 -20   4 14506.5 984.862   9
   0 -20  -4 15329.6 963.015   8
   0 -20  -4 15335.8 523.837  27
   0 -20   4 15116.5 519.600  33
   0 -20  -4 15436.5 472.322  30
   0 -20  -4 16270.8 513.795  56
   0 -20  -5 23302.7 663.862  56
   0 -20   5 21932.3 600.900  49
   0 -20   5 21548.3 698.061  51
   0 -20  -5 22696.4 677.723  41
   0 -20   5 22315.7 655.595  39
   0 -20   5 21065.9 1210.43   9
   0 -20  -5 20648.3 1144.26   8
   0 -20   5 21796.7 658.230  33
   0 -20   5 22653.0 1166.93   7
   0 -20   5 21131.3 628.787  65
   0 -20   6 13695.3 435.354  49
   0 -20   6 14955.6 566.448  51
   0 -20  -6 12290.1 506.549  41
   0 -20   6 13231.5 495.451  39
   0 -20  -6 12746.2 880.915   8
   0 -20   6 15917.5 1066.72   9
   0 -20   6 14378.4 511.869  33
   0 -20   6 13962.5 481.222  65
   0 -20  -6 12293.9 486.221  56
   0 -20   7 385.604 217.449   7
   0 -20   7 681.848 134.714  39
   0 -20  -7 724.580 141.682  41
   0 -20   7 557.855 124.166  65
   0 -20   7 544.399 124.449  33
   0 -20  -7 677.878 145.041  56
   0 -20   7 508.844 139.882  51
   0 -20  -8 8728.40 322.213  68
   0 -20   8 9341.64 348.370  33
   0 -20  -8 9029.47 376.594  56
   0 -20  -9 5232.39 228.010  40
   0 -20   9 4679.43 189.757  33
   0 -20  -9 5444.31 251.311  56
   0 -20   9 4748.87 243.334  51
   0 -20  10 2294.91 115.803  36
   0 -19   0-32.8775 135.791   9
   0 -19   1 19925.1 983.602   9
   0 -19   1 20732.5 561.154  33
   0 -19   1 20998.8 900.324   7
   0 -19   2 7820.54 585.995   7
   0 -19  -2 8327.49 357.800  41
   0 -19   2 10971.1 347.731  38
   0 -19   2 12291.4 788.251   9
   0 -19  -2 8606.61 355.866  27
   0 -19   2 9839.88 358.664  65
   0 -19   2 10036.9 371.101  49
   0 -19   2 12266.4 442.582  51
   0 -19  -3 21413.2 578.905  56
   0 -19   3 21679.6 642.770  51
   0 -19   3 20432.2 567.805  49
   0 -19  -3 21167.7 604.509  41
   0 -19   3 21214.0 547.061  38
   0 -19   3 19905.9 563.892  39
   0 -19  -3 19957.0 1058.78   8
   0 -19   3 21305.6 1097.17   9
   0 -19   3 19976.0 591.080  33
   0 -19  -3 20591.8 591.437  27
   0 -19   3 19877.4 983.480   7
   0 -19   3 20823.3 574.816  65
   0 -19   4 15679.8 556.967  51
   0 -19   4 15548.0 490.438  49
   0 -19   4 16087.5 932.641   7
   0 -19   4 15384.6 477.570  38
   0 -19   4 16104.7 516.863  39
   0 -19   4 15474.5 975.360   9
   0 -19  -4 15790.4 966.789   8
   0 -19   4 15945.5 523.249  33
   0 -19  -4 15947.0 527.056  27
   0 -19  -4 16833.0 523.811  56
   0 -19   4 15769.0 503.485  65
   0 -19   5 9513.51 445.707  51
   0 -19   5 9646.64 371.664  49
   0 -19  -5 10067.2 430.669  41
   0 -19   5 9837.01 412.191  39
   0 -19   5 9217.82 787.730   9
   0 -19  -5 10792.6 797.658   8
   0 -19   5 9423.72 410.332  33
   0 -19   5 9861.56 398.007  65
   0 -19  -5 10861.6 431.226  56
   0 -19  -6 33568.6 844.379  56
   0 -19   6 29396.6 708.838  49
   0 -19   6 28197.1 841.331  51
   0 -19  -6 32891.6 842.250  41
   0 -19   6 31263.9 816.871  39
   0 -19  -6 30876.0 734.458  60
   0 -19   6 29901.3 797.428  33
   0 -19  -6 32771.0 1406.63   8
   0 -19   6 29036.7 1473.56   9
   0 -19   6 28717.9 759.588  65
   0 -19  -7 12462.4 492.342  56
   0 -19   7 15140.6 559.028  51
   0 -19  -7 12592.1 493.959  41
   0 -19   7 13629.1 501.551  39
   0 -19   7 14889.6 1059.13   9
   0 -19  -7 12777.7 835.432   8
   0 -19   7 13912.9 484.802  33
   0 -19   7 14480.8 472.661  65
   0 -19   7 12555.0 899.314   7
   0 -19   8 4585.03 292.706  51
   0 -19   8 4916.87 256.053  33
   0 -19  -8 5454.53 299.193  56
   0 -19   9 141.057 65.6020  33
   0 -19   9 127.219 98.5714  51
   0 -19   9 120.624 85.0505  39
   0 -19  -9 51.1774 75.6582  40
   0 -19  -9 12.8195 87.4603  56
   0 -19  10 16031.8 392.632  51
   0 -18   0 5933.93 505.238   9
   0 -18   0 6031.95 440.422   7
   0 -18   1 12866.4 750.227   9
   0 -18   1 15057.6 723.421   7
   0 -18   2 49733.5 1682.72   9
   0 -18   2 59004.3 1632.06   7
   0 -18   3 8337.03 324.905  49
   0 -18   3 9081.38 384.251  51
   0 -18   3 6474.83 539.675   7
   0 -18  -3 7126.74 327.204  41
   0 -18   3 6442.85 299.395  39
   0 -18   3 8909.92 320.213  38
   0 -18   3 7614.00 336.953  33
   0 -18  -3 7330.36 333.675  27
   0 -18   3 9720.66 723.735   9
   0 -18  -3 6511.01 597.785   8
   0 -18   4 110187. 1929.79  65
   0 -18   4 109415. 1957.26  33
   0 -18  -4 106213. 1949.19  27
   0 -18  -4 107400. 1945.43  56
   0 -18   4 110160. 2034.59  51
   0 -18   4 107051. 1895.76  49
   0 -18  -4 106935. 1964.82  41
   0 -18   4 115803. 1907.73  38
   0 -18   4 107564. 1938.60  39
   0 -18   4 110172. 1878.15  58
   0 -18   4 107192. 2706.24   7
   0 -18   4 108602. 2880.98   9
   0 -18  -4 108038. 2801.90   8
   0 -18  -5 19691.8 586.722  56
   0 -18   5 15396.5 574.872  51
   0 -18   5 16003.2 496.403  49
   0 -18  -5 18189.7 581.104  41
   0 -18   5 17892.7 564.115  39
   0 -18  -5 18516.1 514.744  60
   0 -18   5 16195.2 545.107  33
   0 -18   5 16222.1 526.727  65
   0 -18   5 14386.4 985.905   9
   0 -18  -5 20043.4 1064.87   8
   0 -18   6 13361.6 467.631  65
   0 -18   6 12946.9 473.238  33
   0 -18  -6 8569.99 422.303  56
   0 -18   6 13791.7 428.258  49
   0 -18   6 14230.0 541.054  51
   0 -18  -6 10574.6 463.310  41
   0 -18   6 11116.5 456.220  39
   0 -18   6 14367.2 1021.88   9
   0 -18  -6 9292.95 769.463   8
   0 -18  -6 9261.61 387.131  60
   0 -18   6 9824.70 795.227   7
   0 -18   7 27022.7 714.850  65
   0 -18   7 27144.5 746.955  33
   0 -18   7 26286.3 806.357  51
   0 -18  -7 31133.0 808.682  41
   0 -18  -7 33274.8 842.932  56
   0 -18  -7 30488.3 735.619  60
   0 -18  -7 32118.0 1349.08   8
   0 -18   7 28988.9 1381.17   7
   0 -18   8 8801.99 404.627  51
   0 -18   8 8286.98 342.758  33
   0 -18  -8 9125.57 398.576  56
   0 -18   9 3614.80 234.711  51
   0 -18   9 3781.79 222.297  39
   0 -18  -9 3815.16 212.937  40
   0 -18   9 3345.90 177.809  33
   0 -18  10 6828.11 252.544  51
   0 -17   0 84.4658 152.695   9
   0 -17   0 53.9566 114.686   7
   0 -17   1 33762.8 1207.55   9
   0 -17   1 32282.7 1083.00   7
   0 -17   2 29167.6 1140.51   9
   0 -17   2 17936.8 849.629   7
   0 -17   3 45136.1 1023.37  51
   0 -17   3 46858.1 1495.89   7
   0 -17   3 46215.1 922.372  38
   0 -17  -3 47571.2 981.966  27
   0 -17   3 45952.0 981.945  33
   0 -17   3 45963.7 1597.12   9
   0 -17  -3 48633.3 1596.32   8
   0 -17   4 10314.8 383.229  65
   0 -17  -4 10000.2 386.466  56
   0 -17   4 10128.8 424.843  51
   0 -17   4 10625.7 369.704  49
   0 -17  -4 9765.17 392.209  41
   0 -17   4 10462.1 392.111  39
   0 -17   4 10332.1 362.658  38
   0 -17   4 10115.5 355.089  58
   0 -17   4 10110.9 696.275   7
   0 -17   4 10456.1 768.584   9
   0 -17  -4 9660.24 714.815   8
   0 -17  -5 51025.9 1111.02  56
   0 -17   5 50793.7 1029.76  49
   0 -17   5 51429.3 1162.74  51
   0 -17  -5 51860.5 1120.47  41
   0 -17   5 50247.0 1101.37  39
   0 -17   5 46861.7 1020.84  38
   0 -17  -5 49013.7 1022.72  60
   0 -17  -5 47899.5 1091.11  27
   0 -17  -5 49965.6 1753.09   8
   0 -17   5 49842.2 1869.86   9
   0 -17   5 49828.8 1064.54  65
   0 -17   6 43687.8 983.902  65
   0 -17  -6 46780.0 1063.47  56
   0 -17   6 41423.2 910.856  49
   0 -17   6 43266.5 1083.64  51
   0 -17  -6 45150.3 1046.33  41
   0 -17   6 44918.2 1043.40  39
   0 -17  -6 45546.5 1666.68   8
   0 -17   6 44921.9 1815.52   9
   0 -17  -6 43630.9 962.160  60
   0 -17   6 45876.7 1738.58   7
   0 -17   7 7450.69 334.601  65
   0 -17   7 7316.65 353.061  33
   0 -17  -7 8789.39 408.535  56
   0 -17   7 7349.77 398.396  51
   0 -17  -7 8105.95 388.857  41
   0 -17  -7 8255.77 351.950  60
   0 -17   7 7662.39 695.630   7
   0 -17  -7 7625.29 650.098   8
   0 -17   8 1559.61 154.131  65
   0 -17   8 1317.92 152.365  33
   0 -17  -8 663.034 130.237  60
   0 -17   8 1646.46 200.229  51
   0 -17  -8 726.420 152.844  56
   0 -17   8 930.253 153.757  39
   0 -17   9 6116.15 246.918  33
   0 -17   9 6238.29 318.317  51
   0 -17 -10 275.874 72.4396  66
   0 -17  10 546.776 98.4515  51
   0 -16   0 519322. 8529.20   9
   0 -16   0 532263. 8308.44   7
   0 -16  -1 92285.4 2256.58   8
   0 -16   1 96389.8 2120.48   7
   0 -16   2 37671.3 1330.88   9
   0 -16   2 44400.5 1299.86   7
   0 -16  -3 35927.0 1344.87   8
   0 -16   3 35706.3 1255.11   7
   0 -16   4 5301.83 292.039  51
   0 -16  -4 4539.24 260.640  41
   0 -16   4 4293.02 243.307  39
   0 -16  -4 3518.53 420.281   8
   0 -16   4 4798.81 519.172   9
   0 -16   4 4868.53 252.317  65
   0 -16  -4 3830.45 239.403  56
   0 -16  -5 43126.4 975.286  56
   0 -16   5 40341.7 999.864  51
   0 -16   5 41007.6 883.966  49
   0 -16  -5 41751.0 966.102  41
   0 -16   5 41471.2 897.550  38
   0 -16   5 41815.1 956.071  39
   0 -16  -5 41534.3 899.818  60
   0 -16  -5 39762.5 951.107  27
   0 -16  -5 43323.9 1561.60   8
   0 -16   5 39658.0 1600.17   9
   0 -16   5 41725.4 922.092  65
   0 -16   6 30817.5 765.956  65
   0 -16   6 31161.5 864.760  51
   0 -16   6 30282.1 711.264  49
   0 -16  -6 29454.8 804.893  41
   0 -16   6 29456.5 799.286  39
   0 -16   6 30666.9 745.219  38
   0 -16  -6 30630.1 821.241  56
   0 -16  -6 29551.4 746.942  60
   0 -16  -6 30168.1 1306.84   8
   0 -16   6 31808.9 1503.19   9
   0 -16   6 28517.5 1343.32   7
   0 -16   7 5802.48 293.274  65
   0 -16  -7 5673.24 340.520  56
   0 -16   7 6011.94 360.101  51
   0 -16  -7 5501.07 320.533  41
   0 -16  -7 5203.73 289.650  60
   0 -16  -7 5558.22 553.557   8
   0 -16   7 5051.85 579.037   7
   0 -16   8 3861.16 483.229   7
   0 -16   8 3582.97 252.193  39
   0 -16  -8 3946.62 241.600  60
   0 -16   8 3621.25 234.336  33
   0 -16   8 3364.96 271.653  51
   0 -16   8 3421.38 211.170  65
   0 -16   9 11134.0 357.472  33
   0 -16   9 11526.5 418.089  39
   0 -16   9 10575.8 432.110  51
   0 -16 -10 3558.75 181.342  66
   0 -16  10 3245.98 198.285  51
   0 -16  10 3263.70 184.379  39
   0 -16 -10 3418.79 202.463  56
   0 -15   0 165.377 130.680   9
   0 -15   0 136.832 97.9707   7
   0 -15  -1 51765.8 1467.35   8
   0 -15   1 48460.1 1425.41   9
   0 -15   1 51578.6 1346.21   7
   0 -15   2 7547.37 535.008   9
   0 -15   2 7411.40 484.824   7
   0 -15   3 99610.0 2477.51   9
   0 -15   3 103979. 2372.97   7
   0 -15   4 5020.39 283.381  51
   0 -15  -4 6286.04 290.570  41
   0 -15   4 5668.65 276.082  39
   0 -15   4 5177.33 255.751  65
   0 -15  -4 6569.81 536.110   8
   0 -15   4 5274.96 525.858   9
   0 -15   5 32158.9 755.562  65
   0 -15  -5 31152.3 785.552  27
   0 -15   5 29381.6 703.631  49
   0 -15   5 29807.5 810.533  51
   0 -15  -5 31768.0 788.291  41
   0 -15   5 30902.1 792.382  37
   0 -15   5 30551.4 724.262  38
   0 -15   5 29503.4 773.767  39
   0 -15  -5 33383.2 811.567  56
   0 -15  -5 32362.4 744.155  60
   0 -15   5 32940.6 1398.28   9
   0 -15  -5 34083.8 1312.84   8
   0 -15   5 32643.3 1307.78   7
   0 -15   6 5764.41 290.352  65
   0 -15   6 5532.89 336.807  51
   0 -15  -6 6391.85 337.063  41
   0 -15   6 5734.71 285.144  38
   0 -15  -6 6678.28 343.292  56
   0 -15  -6 6610.78 309.640  60
   0 -15   6 5784.55 628.218   9
   0 -15  -6 6572.17 590.253   8
   0 -15   6 5558.53 580.438   7
   0 -15   7 6995.84 318.537  65
   0 -15  -7 4752.04 321.468  56
   0 -15   7 7573.58 403.789  51
   0 -15  -7 4755.17 311.919  41
   0 -15  -7 5168.20 291.810  60
   0 -15  -7 5651.67 555.316   8
   0 -15   7 5476.47 587.951   7
   0 -15   8 5740.02 346.204  51
   0 -15   8 5868.48 597.787   7
   0 -15   8 5628.23 322.890  39
   0 -15  -8 5784.21 301.475  60
   0 -15   8 5217.93 282.188  33
   0 -15   8 5288.41 640.853   9
   0 -15   8 5909.18 271.920  65
   0 -15  -9 2505.64 188.475  60
   0 -15  -9 2822.75 225.277  56
   0 -15  -9 2774.26 200.140  40
   0 -15   9 2609.61 209.162  39
   0 -15   9 2148.91 161.770  33
   0 -15   9 2390.04 215.260  51
   0 -15  10 7294.31 306.196  51
   0 -15  10 6947.89 276.914  39
   0 -15  11 297.635 56.5072  51
   0 -15 -11 395.159 51.9763  66
   0 -14   0 51976.1 1271.44   7
   0 -14   0 51101.2 1380.04   9
   0 -14   1 24665.4 831.984   7
   0 -14   1 22912.7 883.946   9
   0 -14  -1 25550.1 930.201   8
   0 -14   2 74634.0 1752.56   7
   0 -14   2 73694.6 1861.27   9
   0 -14   3 37847.4 1292.82   9
   0 -14  -3 37740.7 1254.19   8
   0 -14   4 30751.9 1252.32   9
   0 -14  -4 33754.4 1224.87   8
   0 -14   5 11580.8 406.458  65
   0 -14  -5 12554.5 442.151  27
   0 -14   5 11412.8 451.916  51
   0 -14  -5 12220.3 436.703  41
   0 -14   5 12346.2 440.928  39
   0 -14   5 11725.6 390.961  38
   0 -14   5 11669.2 435.993  37
   0 -14  -5 13826.6 464.748  56
   0 -14  -5 12442.6 410.113  60
   0 -14  -5 12981.5 767.334   8
   0 -14   5 11638.1 796.464   9
   0 -14   5 11698.1 749.117   7
   0 -14   6 13164.9 453.431  65
   0 -14   6 13482.5 521.446  51
   0 -14  -6 15136.3 511.923  41
   0 -14   6 13203.1 441.617  38
   0 -14   6 14534.1 504.734  37
   0 -14  -6 16142.8 540.555  56
   0 -14  -6 14962.8 480.095  60
   0 -14  -6 15177.4 871.518   8
   0 -14   6 15119.7 909.818   7
   0 -14  -7 52958.4 1766.49   8
   0 -14  -7 50707.8 1144.86  41
   0 -14   7 51200.7 1166.01  39
   0 -14   7 53278.0 1235.16  51
   0 -14  -7 51126.9 1114.77  60
   0 -14   7 52061.5 1080.25  65
   0 -14   7 51166.2 1862.61   7
   0 -14  -8 9787.21 707.476   8
   0 -14   8 12342.3 945.963   9
   0 -14   8 13125.7 521.551  51
   0 -14   8 10348.6 474.126  42
   0 -14   8 10402.3 447.305  39
   0 -14  -8 10493.5 431.129  60
   0 -14   8 10833.8 825.397   7
   0 -14   8 12024.9 399.168  65
   0 -14   9 627.099 107.219  33
   0 -14  -9 580.050 121.095  60
   0 -14  -9 613.313 137.998  56
   0 -14  -9 507.655 110.280  40
   0 -14   9 677.994 128.461  39
   0 -14   9 641.910 145.507  51
   0 -14 -10 439.047 109.528  56
   0 -14  10 708.320 110.861  39
   0 -14  11 1633.12 113.901  51
   0 -14 -11 1909.00 107.184  66
   0 -13   0 98.7725 94.6881   7
   0 -13   0 48.7989 105.864   9
   0 -13   1 45704.0 1169.12   7
   0 -13   1 49216.5 1295.46   9
   0 -13   2 89662.1 2010.14   7
   0 -13  -2 85583.6 2053.39   2
   0 -13   3 4048.31 402.245   9
   0 -13  -3 4716.08 405.700   8
   0 -13   4 80724.2 2059.54   9
   0 -13  -4 76065.3 1939.18   8
   0 -13   5 21856.6 572.555  65
   0 -13  -5 20392.7 590.172  27
   0 -13   5 20563.7 623.745  51
   0 -13  -5 21744.4 599.622  41
   0 -13   5 20938.3 598.902  37
   0 -13   5 21569.7 553.583  38
   0 -13  -5 23164.0 628.734  56
   0 -13  -5 22608.3 578.506  60
   0 -13  -5 21946.7 986.775   8
   0 -13   5 20633.3 1042.82   9
   0 -13   5 20539.4 986.676   7
   0 -13   6 9803.46 372.431  65
   0 -13   6 10042.0 439.259  51
   0 -13  -6 9141.87 394.720  41
   0 -13   6 9858.25 405.129  37
   0 -13   6 10435.7 371.216  38
   0 -13  -6 8896.79 406.508  56
   0 -13  -6 9199.45 374.410  60
   0 -13  -6 8589.81 654.567   8
   0 -13   6 10206.9 739.692   7
   0 -13   7 5451.08 341.445  51
   0 -13  -7 5280.30 306.015  41
   0 -13   7 4737.00 287.863  37
   0 -13   7 4931.74 308.815  39
   0 -13  -7 5754.75 547.982   8
   0 -13  -7 5852.08 307.578  60
   0 -13   7 5476.65 571.850   7
   0 -13   7 4872.79 263.700  65
   0 -13   8 13683.7 430.634  65
   0 -13   8 13600.7 545.344  51
   0 -13   8 13204.1 541.020  42
   0 -13   8 13402.1 508.105  39
   0 -13  -8 14133.4 537.061  56
   0 -13  -8 14431.2 503.370  60
   0 -13   8 13476.2 977.985   9
   0 -13  -8 14178.6 833.154   8
   0 -13   8 12671.4 876.871   7
   0 -13   9 2792.84 240.505  51
   0 -13   9 3105.00 226.859  39
   0 -13  -9 3146.96 217.760  40
   0 -13   9 2825.97 238.712  42
   0 -13  -9 3118.85 223.054  60
   0 -13  -9 3224.52 254.617  56
   0 -13   9 2781.12 184.619  33
   0 -13 -10 3968.38 239.727  56
   0 -13  10 3960.62 218.013  39
   0 -13  10 3729.25 235.989  51
   0 -13  11 6606.72 238.616  51
   0 -13 -11 6875.66 225.778  66
   0 -12   0 122964. 2384.82   9
   0 -12   0 122470. 2267.47   7
   0 -12  -1 57017.2 1422.98   8
   0 -12   1 56042.7 1407.57   9
   0 -12   1 60514.0 1356.47   7
   0 -12  -2 155426. 2930.96   2
   0 -12   2 159710. 2865.12   7
   0 -12  -3 108263. 2344.61   8
   0 -12   3 110819. 2402.96   9
   0 -12  -3 106845. 2363.41   2
   0 -12   4 44609.3 1436.62   9
   0 -12  -4 45568.5 1385.03   8
   0 -12   4 46352.9 1388.38   7
   0 -12  -5 2820.66 216.327  56
   0 -12   5 4180.90 253.715  51
   0 -12  -5 3204.58 217.275  41
   0 -12   5 4693.78 227.598  38
   0 -12  -5 2968.47 213.181  27
   0 -12  -5 3235.77 383.591   8
   0 -12   5 3737.30 432.071   9
   0 -12   5 3308.92 393.832   7
   0 -12   6 1788.09 189.067  51
   0 -12  -6 745.019 144.907  41
   0 -12   6 1457.92 159.506  37
   0 -12   6 1016.98 150.729  39
   0 -12   6 1821.15 160.027  38
   0 -12  -6 909.105 250.999   8
   0 -12  -6 836.658 140.322  60
   0 -12   6 1098.79 269.972   7
   0 -12   6 1667.81 159.015  65
   0 -12   7 31655.2 757.840  65
   0 -12   7 32309.0 892.302  51
   0 -12  -7 33043.8 830.730  41
   0 -12   7 30930.7 877.344  42
   0 -12   7 32147.6 821.711  37
   0 -12   7 31167.5 839.054  39
   0 -12  -7 31044.1 856.456  56
   0 -12  -7 34282.0 829.459  60
   0 -12   7 32576.8 1497.03   9
   0 -12  -7 34528.3 1336.66   8
   0 -12   7 30563.1 1373.59   7
   0 -12   8 19858.8 543.335  65
   0 -12   8 20029.2 685.186  51
   0 -12   8 19327.1 675.378  42
   0 -12   8 20916.3 654.433  39
   0 -12  -8 22463.9 693.777  56
   0 -12  -8 21379.4 634.954  60
   0 -12   8 19474.8 1188.20   9
   0 -12  -8 22151.2 1035.97   8
   0 -12   8 20746.3 1124.86   7
   0 -12   9 2405.80 229.187  42
   0 -12  -9 2565.52 198.197  40
   0 -12   9 2285.63 203.110  39
   0 -12   9 2216.10 221.330  51
   0 -12  -9 2445.64 206.500  60
   0 -12   9 2104.97 166.273  33
   0 -12  -9 2581.47 230.828  56
   0 -12 -10 7854.61 316.421  60
   0 -12 -10 7999.48 348.311  56
   0 -12  10 8219.82 358.304  51
   0 -12  10 8461.08 325.658  39
   0 -12  11 1174.43 115.125  51
   0 -11   0 15.8739 94.3182   9
   0 -11   0 32.8189 95.8613   8
   0 -11  -1 34526.2 1014.17   8
   0 -11   1 36343.1 1024.37   9
   0 -11   2 43871.0 1214.45   9
   0 -11   2 43061.6 1121.33   1
   0 -11   3 49846.3 1398.18   9
   0 -11  -3 51688.8 1364.18   8
   0 -11   3 50057.8 1311.15   1
   0 -11  -3 50486.2 1376.58   2
   0 -11  -4 15519.8 741.497   8
   0 -11   4 17928.0 839.128   9
   0 -11   4 15674.9 740.654   7
   0 -11   4 15707.5 716.669   1
   0 -11  -5 8760.79 572.510   8
   0 -11   5 8119.94 580.633   7
   0 -11   6 31503.1 730.577  65
   0 -11   6 30587.0 824.364  51
   0 -11  -6 33395.3 789.065  41
   0 -11   6 30399.5 772.861  37
   0 -11   6 30205.5 712.323  38
   0 -11   6 32077.5 799.436  39
   0 -11   6 30874.7 791.150  53
   0 -11   6 30498.7 809.422  57
   0 -11  -6 34340.8 786.162  60
   0 -11  -6 33148.1 1228.24   8
   0 -11   6 30955.4 1287.55   7
   0 -11   7 13175.0 426.742  65
   0 -11   7 12707.7 519.129  51
   0 -11   7 12954.7 520.786  42
   0 -11  -7 11692.4 452.695  41
   0 -11   7 12445.7 481.558  39
   0 -11   7 12102.6 457.349  37
   0 -11  -7 11743.1 485.415  56
   0 -11   7 11964.2 473.867  53
   0 -11  -7 11974.0 449.399  60
   0 -11   7 12869.1 926.547   9
   0 -11  -7 13143.5 787.838   8
   0 -11   7 12558.8 840.566   7
   0 -11   8 17710.7 498.878  65
   0 -11   8 18882.7 649.580  51
   0 -11   8 18193.7 644.058  42
   0 -11   8 18776.7 570.393  37
   0 -11   8 17480.0 594.672  39
   0 -11  -8 18805.9 633.109  56
   0 -11  -8 18570.9 590.464  60
   0 -11   8 16755.8 1093.68   9
   0 -11  -8 18783.8 955.690   8
   0 -11   8 16900.3 1008.03   7
   0 -11   9 6683.17 339.937  39
   0 -11  -9 7309.45 324.903  40
   0 -11  -9 7546.14 381.636  56
   0 -11  -9 7065.58 341.469  60
   0 -11   9 6830.01 370.599  51
   0 -11   9 6774.55 368.877  42
   0 -11 -10 11469.6 430.825  56
   0 -11  10 12072.7 445.554  51
   0 -11  10 11558.8 398.358  39
   0 -11  11 850.567 106.666  51
   0 -11  11 993.240 88.9462  39
   0 -10   0 141327. 2593.94   8
   0 -10   0 142650. 2579.90   9
   0 -10   0 147025. 2491.63   7
   0 -10   1 125960. 2439.68   9
   0 -10  -1 129039. 2429.28   8
   0 -10   1 137525. 2377.51   7
   0 -10  -1 134026. 2430.84   2
   0 -10   2 16986.3 623.914   1
   0 -10  -2 17791.6 676.056   2
   0 -10  -3 17150.2 692.573   8
   0 -10   3 16161.0 651.459   1
   0 -10  -3 17193.7 711.546   2
   0 -10   3 15347.3 654.676   7
   0 -10  -4 46845.2 1311.52   8
   0 -10   4 42591.9 1350.43   9
   0 -10   4 43984.7 1301.07   7
   0 -10   4 43920.4 1247.18   1
   0 -10  -5 41566.6 1296.10   8
   0 -10   5 39484.0 1316.37   7
   0 -10   6 13255.7 419.376  65
   0 -10   6 14011.2 502.897  51
   0 -10  -6 13473.1 452.570  41
   0 -10   6 12002.9 479.115  42
   0 -10   6 13252.0 453.804  37
   0 -10   6 12269.6 455.933  39
   0 -10   6 14278.4 424.916  38
   0 -10  -6 12438.6 463.728  56
   0 -10   6 13072.8 467.359  53
   0 -10   6 12374.1 463.277  57
   0 -10  -6 13423.9 742.455   8
   0 -10   6 12257.4 770.891   7
   0 -10   7 60652.8 1169.07  65
   0 -10   7 59718.6 1334.20  51
   0 -10  -7 58903.4 1234.12  41
   0 -10   7 60609.5 1339.73  42
   0 -10   7 59736.8 1280.98  39
   0 -10   7 60936.1 1251.16  37
   0 -10   7 59243.3 1281.81  53
   0 -10  -7 60192.0 1304.79  56
   0 -10  -7 60401.5 1254.60  60
   0 -10   7 59610.4 1296.51  57
   0 -10  -7 61649.4 1812.79   8
   0 -10   7 59852.4 2072.42   9
   0 -10   7 60915.0 1940.63   7
   0 -10   8 3945.98 297.782  51
   0 -10   8 3514.43 281.830  42
   0 -10   8 3553.63 261.955  39
   0 -10   8 3638.11 241.896  37
   0 -10   8 3678.52 269.929  53
   0 -10  -8 3892.85 286.125  56
   0 -10  -8 4011.82 264.279  60
   0 -10   8 2916.92 486.149   9
   0 -10  -8 3592.81 416.023   8
   0 -10   8 3300.79 455.007   7
   0 -10   9 6766.27 374.902  42
   0 -10  -9 6890.72 369.813  56
   0 -10  -9 6423.80 308.440  40
   0 -10   9 6949.92 346.264  39
   0 -10   9 7306.39 388.058  51
   0 -10   9 6955.21 612.208   7
   0 -10  10 9252.27 349.055  39
   0 -10  10 7983.01 367.005  51
   0 -10  10 8379.62 371.085  42
   0 -10 -10 8555.98 373.388  56
   0 -10  11 5833.68 248.736  51
   0 -10  11 5466.75 204.871  39
   0  -9   0 39.2314 68.5587   7
   0  -9   0 45.2314 81.7567   8
   0  -9   1 301567. 4740.38   9
   0  -9   1 294381. 4637.82   7
   0  -9   2 46141.7 1071.12   1
   0  -9  -2 44526.6 1109.37   2
   0  -9   3 50342.2 1283.93   7
   0  -9   3 48696.2 1243.84   1
   0  -9  -4 12945.8 603.338   8
   0  -9   4 10655.0 607.228   9
   0  -9   4 10849.5 576.210   7
   0  -9   4 12530.8 585.538   1
   0  -9  -5 29427.5 1041.00   8
   0  -9   5 30398.0 1040.06   1
   0  -9   5 29036.3 1078.53   7
   0  -9   6 5749.10 257.940  65
   0  -9   6 6037.86 316.778  51
   0  -9  -6 5962.28 287.571  41
   0  -9   6 5916.06 321.402  42
   0  -9   6 5855.60 295.208  39
   0  -9   6 5807.68 257.568  38
   0  -9   6 5422.98 276.407  37
   0  -9   6 6033.02 305.186  53
   0  -9  -6 6524.89 318.769  56
   0  -9   6 5753.63 300.430  57
   0  -9  -6 5818.96 480.882   8
   0  -9   6 6033.46 562.283   9
   0  -9   6 5920.06 512.536   7
   0  -9   7 9630.82 348.322  65
   0  -9   7 8968.93 427.657  51
   0  -9   7 9558.32 440.649  42
   0  -9   7 10098.1 419.795  39
   0  -9   7 9426.33 386.598  37
   0  -9  -7 11801.5 459.128  56
   0  -9   7 9863.37 424.491  53
   0  -9  -7 11414.2 427.258  60
   0  -9   7 9149.34 411.298  57
   0  -9   7 9471.09 400.916  62
   0  -9   7 9391.06 756.022   9
   0  -9  -7 11643.5 705.515   8
   0  -9   7 9586.14 708.493   7
   0  -9   8 12975.9 536.953  42
   0  -9   8 13207.3 501.801  39
   0  -9   8 13423.3 465.453  37
   0  -9  -8 13810.6 535.484  56
   0  -9   8 12775.7 505.915  53
   0  -9  -8 13190.0 775.195   8
   0  -9   8 12874.8 941.025   9
   0  -9   8 13661.6 543.374  51
   0  -9   8 14349.6 889.397   7
   0  -9   9 21487.6 696.526  42
   0  -9   9 22271.4 654.267  39
   0  -9  -9 21524.6 687.964  56
   0  -9   9 20985.2 1183.42   9
   0  -9   9 21601.5 702.262  51
   0  -9   9 21415.6 1084.22   7
   0  -9  10 14139.9 449.737  39
   0  -9  10 13668.1 495.835  51
   0  -9  10 13140.1 484.780  42
   0  -9 -10 13742.6 458.737  60
   0  -9  11 1507.52 141.292  51
   0  -9  11 1003.37 100.055  39
   0  -8   0 647641. 9687.59   9
   0  -8   0 653782. 9699.56   8
   0  -8   0 646662. 9587.66   7
   0  -8   1 489362. 7572.85   9
   0  -8  -1 505102. 7560.97   2
   0  -8   2 9866.57 456.607   9
   0  -8  -2 10284.0 450.642   2
   0  -8   2 10725.0 428.440   1
   0  -8  -3 54047.2 1265.11   8
   0  -8   3 51137.5 1211.12   1
   0  -8   3 50307.7 1238.50   7
   0  -8  -4 119916. 2421.03   8
   0  -8   4 121157. 2465.04   7
   0  -8   4 123617. 2397.19   1
   0  -8  -5 71106.9 1736.32   8
   0  -8   5 70688.2 1818.80   7
   0  -8   5 71644.2 1727.88   1
   0  -8   6 13340.7 506.298  31
   0  -8   6 22916.7 636.162  51
   0  -8   6 17887.6 579.490  42
   0  -8   6 19745.1 573.323  53
   0  -8   6 17175.0 558.250  57
   0  -8  -6 16706.4 844.376   8
   0  -8   6 14247.3 809.622   7
   0  -8   7 18982.7 628.348  51
   0  -8   7 17740.4 616.238  42
   0  -8   7 18710.1 558.749  37
   0  -8   7 18067.6 578.389  39
   0  -8  -7 17854.5 592.404  56
   0  -8   7 18284.7 598.115  53
   0  -8   7 17848.9 586.471  57
   0  -8   7 18085.7 575.816  62
   0  -8  -7 18848.7 897.636   8
   0  -8   7 19412.9 1071.72   9
   0  -8   7 17250.4 952.471   7
   0  -8   8 10915.6 487.322  51
   0  -8   8 10579.2 485.597  42
   0  -8   8 10557.0 445.452  39
   0  -8   8 10800.9 412.458  37
   0  -8  -8 10935.2 428.182  40
   0  -8   8 10657.4 459.823  53
   0  -8  -8 10895.0 472.772  56
   0  -8   8 10501.3 441.982  62
   0  -8   8 10364.6 447.148  57
   0  -8   8 11646.9 878.866   9
   0  -8  -8 11086.2 710.760   8
   0  -8   8 11811.7 802.118   7
   0  -8   9 2623.47 253.193  51
   0  -8   9 2737.82 257.792  42
   0  -8   9 2544.28 216.280  39
   0  -8   9 2960.95 240.863  53
   0  -8  -9 2090.78 223.308  56
   0  -8  -9 2161.48 208.454  60
   0  -8   9 2586.16 439.501   9
   0  -8   9 3133.45 411.260   7
   0  -8  10 3316.63 223.756  39
   0  -8 -10 1656.30 203.464  56
   0  -8 -10 2582.30 212.315  60
   0  -8  10 3923.17 277.902  42
   0  -8  10 4865.56 289.711  51
   0  -8  11 12186.7 391.057  51
   0  -8  11 11722.0 326.427  39
   0  -7   0-19.1553 78.1243   9
   0  -7   0 63.2813 73.5808   8
   0  -7   1 153326. 2221.10   9
   0  -7  -1 98900.5 2052.98   2
   0  -7   2 14072.5 493.258   1
   0  -7   2 13797.4 509.215   7
   0  -7  -3 27223.9 794.427   8
   0  -7   3 26812.7 802.843   7
   0  -7   3 26504.3 765.922   1
   0  -7   4 22071.1 880.470  11
   0  -7   4 22616.1 808.699   7
   0  -7   4 22670.8 759.837   1
   0  -7   5 3175.30 377.292  11
   0  -7   5 2023.16 247.043   1
   0  -7   5 2704.13 310.128   7
   0  -7  -6 124576. 2085.60  56
   0  -7   6 110459. 2071.54  51
   0  -7   6 116967. 2683.22   7
   0  -7   6 114347. 2055.88  57
   0  -7   6 112111. 2849.54  11
   0  -7  -6 120733. 2569.25   8
   0  -7   6 120938. 2096.96  31
   0  -7   7 11489.0 468.707  31
   0  -7   7 14098.6 521.010  51
   0  -7   7 12364.8 498.343  42
   0  -7   7 12828.7 444.540  37
   0  -7   7 11909.8 460.339  39
   0  -7   7 12841.7 487.562  53
   0  -7  -7 10950.1 453.675  56
   0  -7   7 11781.3 457.458  62
   0  -7   7 12306.3 467.293  57
   0  -7  -7 12278.6 718.530   8
   0  -7   7 12840.0 795.574   7
   0  -7   8 21169.0 692.493  51
   0  -7   8 20159.8 691.200  42
   0  -7   8 20039.7 632.540  39
   0  -7   8 20310.9 588.444  37
   0  -7  -8 20632.5 665.629  56
   0  -7   8 20120.7 655.860  53
   0  -7   8 18958.3 624.985  62
   0  -7  -8 20801.4 635.763  60
   0  -7   8 20282.9 645.382  57
   0  -7   8 21266.6 1191.22   9
   0  -7  -8 21390.4 974.921   8
   0  -7   8 20359.5 1070.71   7
   0  -7   9 28513.8 845.822  51
   0  -7   9 30364.9 868.379  42
   0  -7   9 31267.8 806.336  39
   0  -7   9 29867.7 827.594  53
   0  -7  -9 34857.9 888.051  56
   0  -7  -9 32519.5 821.230  60
   0  -7   9 26141.7 1338.25   9
   0  -7   9 31313.2 1303.84   7
   0  -7  10 9362.80 358.255  39
   0  -7 -10 9810.20 407.535  56
   0  -7 -10 9254.39 374.333  60
   0  -7  10 8632.18 397.770  42
   0  -7  10 8969.86 402.725  51
   0  -7  11 5073.50 247.975  42
   0  -7  11 4595.22 242.178  51
   0  -7  11 4651.26 195.856  39
   0  -6   0 598677. 8587.81   7
   0  -6   0 580316. 8655.50   8
   0  -6   0 572989. 8649.13   9
   0  -6  -1 732522. 10874.2   2
   0  -6   1 745932. 10831.0   1
   0  -6   2 203248. 3249.75   1
   0  -6   2 199199. 3270.78   7
   0  -6   3 232755. 3816.26   7
   0  -6   3 240050. 3773.61   1
   0  -6   4 90638.5 1907.69   7
   0  -6   4 87018.8 1824.41   1
   0  -6   5 45315.9 1212.17   1
   0  -6   5 44672.1 1294.57   7
   0  -6   5 45286.6 1453.76  11
   0  -6   6 29441.6 768.527  51
   0  -6   6 31280.4 1140.33   7
   0  -6   6 28778.0 1242.17  11
   0  -6   6 28963.7 753.738  31
   0  -6  -6 32492.6 769.701  56
   0  -6   7 20358.5 623.918  53
   0  -6  -7 19554.5 612.826  56
   0  -6   7 20277.0 644.163  51
   0  -6   7 18558.1 619.576  47
   0  -6   7 20857.5 992.411   7
   0  -6   7 19621.7 565.289  37
   0  -6   7 19646.1 608.627  62
   0  -6   7 19948.2 609.234  57
   0  -6   7 19083.8 1101.59  11
   0  -6  -7 20586.6 914.357   8
   0  -6   7 20025.1 634.574  31
   0  -6  -8 10127.1 422.691  60
   0  -6   8 9891.20 432.467  62
   0  -6   8 10147.0 433.892  57
   0  -6   8 9853.83 460.064  42
   0  -6   8 9596.64 414.147  39
   0  -6   8 9477.51 380.381  37
   0  -6   8 10083.0 455.044  51
   0  -6   8 9796.01 455.480  47
   0  -6   8 9844.01 438.462  53
   0  -6  -8 9424.03 435.255  56
   0  -6  -8 10336.6 663.697   8
   0  -6   8 10132.3 805.387   9
   0  -6   8 9893.66 716.814   7
   0  -6   9 3046.31 250.264  62
   0  -6  -9 3769.08 286.909  60
   0  -6   9 5627.03 354.601  42
   0  -6   9 4922.38 298.307  39
   0  -6   9 7833.64 404.364  51
   0  -6   9 5688.54 331.176  53
   0  -6   9 6023.55 651.788   9
   0  -6   9 3845.19 476.566   7
   0  -6  10 3527.12 260.886  42
   0  -6  10 3465.43 238.186  53
   0  -6 -10 3702.05 254.139  56
   0  -6 -10 3536.59 238.760  60
   0  -6  10 3754.53 226.732  39
   0  -6  10 3400.76 253.359  51
   0  -6  11 13747.5 433.690  42
   0  -6  11 14003.3 362.402  39
   0  -6 -11 13643.3 402.922  60
   0  -6 -12 4654.42 151.657  66
   0  -5   0 83.9319 47.7859   7
   0  -5   0 142.190 64.2434   8
   0  -5   0 23.5508 52.1319   9
   0  -5   1 297556. 4612.99   1
   0  -5  -1 316377. 4664.96   2
   0  -5   2 124474. 2141.93   7
   0  -5   2 126432. 2130.27   1
   0  -5   3 160363. 2870.18  11
   0  -5   3 156802. 2724.96   7
   0  -5   3 156429. 2670.75   1
   0  -5   4 101007. 2210.80  11
   0  -5   4 103156. 1980.49   1
   0  -5   4 103806. 2063.66   7
   0  -5   5 24786.5 999.900  11
   0  -5   5 23640.9 876.459   7
   0  -5   5 22719.0 777.585   1
   0  -5   6 8217.53 632.664  11
   0  -5   6 8306.32 562.473   7
   0  -5   7 9906.26 673.919   7
   0  -5   7 10179.7 416.765  34
   0  -5   7 10031.2 378.874  37
   0  -5  -7 9597.84 407.107  56
   0  -5   7 9781.54 415.682  53
   0  -5   7 9118.10 753.271  11
   0  -5   7 9065.48 397.300  62
   0  -5   7 9418.71 399.928  57
   0  -5   7 10346.9 438.284  51
   0  -5   7 8921.84 415.775  47
   0  -5   8 38014.2 994.013  51
   0  -5   8 38063.8 994.363  47
   0  -5   8 39952.9 1464.03   7
   0  -5   8 39401.7 941.934  39
   0  -5   8 38511.1 976.767  53
   0  -5  -8 39243.4 979.916  56
   0  -5   8 38894.2 1667.24  11
   0  -5  -8 38691.5 1335.82   8
   0  -5   8 37868.4 941.966  57
   0  -5  -8 39030.4 938.309  60
   0  -5   8 38648.4 966.129  62
   0  -5  -9 2579.52 224.458  60
   0  -5   9 2666.26 222.688  57
   0  -5   9 2291.83 225.282  62
   0  -5   9 3029.68 261.770  42
   0  -5   9 2377.81 211.987  39
   0  -5   9 3108.40 259.740  51
   0  -5   9 2526.16 377.585   7
   0  -5   9 3405.98 484.053   9
   0  -5  -9 1995.79 218.756  56
   0  -5   9 2537.40 236.797  53
   0  -5  10 1142.48 138.451  39
   0  -5  10 1139.22 169.803  42
   0  -5  10 1308.73 163.982  53
   0  -5 -10 1051.63 156.308  56
   0  -5 -10 997.088 149.604  60
   0  -5  11 2306.73 180.524  42
   0  -5  11 2188.83 134.717  39
   0  -5 -11 2290.34 164.280  60
   0  -5 -12 2067.48 102.727  66
   0  -4   0 737706. 10684.9   8
   0  -4   0 733912. 10685.6   9
   0  -4   1 271139. 4237.87   7
   0  -4   1 290320. 4221.77   1
   0  -4   2 264450. 3960.05   1
   0  -4   2 247615. 3967.61   7
   0  -4   3 30025.5 865.951  11
   0  -4   3 27581.8 710.076   1
   0  -4   3 29199.2 766.745   7
   0  -4   4 60777.9 1548.56  11
   0  -4   4 62342.9 1422.95   7
   0  -4   4 65930.3 1356.14   1
   0  -4   5 68372.0 1844.99  11
   0  -4   5 73979.1 1573.40   1
   0  -4   5 69920.1 1660.94   7
   0  -4   5 71465.0 1552.80  14
   0  -4   6 5019.30 503.783  11
   0  -4   6 5248.70 378.979  14
   0  -4   6 5393.61 443.821   7
   0  -4   7 33148.0 1234.05   7
   0  -4   7 30980.1 817.741  34
   0  -4   7 33018.0 841.020  53
   0  -4  -7 33696.9 846.500  56
   0  -4   7 33035.2 1419.80  11
   0  -4   7 33006.8 836.093  62
   0  -4   7 33606.5 823.098  57
   0  -4   7 31505.4 844.645  51
   0  -4   7 33217.3 862.171  47
   0  -4   8 19739.3 670.795  47
   0  -4   8 19348.3 987.066   7
   0  -4   8 19681.5 612.203  39
   0  -4  -8 18203.1 624.371  56
   0  -4   8 20512.3 659.324  53
   0  -4   8 19433.1 1156.13  11
   0  -4  -8 20026.6 918.761   8
   0  -4  -8 20139.6 619.560  60
   0  -4   8 19043.2 632.972  62
   0  -4   8 20163.8 623.194  57
   0  -4   9 4149.71 284.417  62
   0  -4  -9 4559.20 282.451  60
   0  -4   9 4584.02 281.698  57
   0  -4   9 4700.44 325.729  42
   0  -4   9 4190.53 263.153  39
   0  -4   9 4537.12 309.369  47
   0  -4   9 3764.25 441.157   7
   0  -4   9 4316.68 542.771   9
   0  -4  -9 3964.91 281.841  56
   0  -4   9 4456.88 301.282  53
   0  -4  10 7627.86 322.725  39
   0  -4  10 8325.68 391.978  42
   0  -4  10 7411.22 354.034  53
   0  -4 -10 8463.47 375.292  56
   0  -4 -10 8407.67 360.416  60
   0  -4  11 8101.69 326.012  42
   0  -4 -11 8051.90 299.881  60
   0  -4  11 7709.61 250.566  39
   0  -4 -12 3868.73 139.438  66
   0  -3   0 218.588 44.3909   9
   0  -3   0 48.0688 32.6944   8
   0  -3   1 936291. 13335.2   7
   0  -3   1 912796. 13315.1   1
   0  -3   2 205352. 3196.94   7
   0  -3   2 206887. 3151.23   1
   0  -3   3 50922.2 1039.14   1
   0  -3   3 50465.7 1205.04  11
   0  -3   4 16942.5 624.239   7
   0  -3   4 18419.2 573.179   1
   0  -3   4 17200.6 710.679  11
   0  -3   5 39527.6 1066.30  14
   0  -3   5 40998.4 1168.40   7
   0  -3   5 41404.8 1044.15   1
   0  -3   5 41649.9 1343.09  11
   0  -3   6 1343.09 274.264  11
   0  -3   6 1148.17 191.575  14
   0  -3   6 1044.52 214.730   7
   0  -3   7 7977.16 377.489  47
   0  -3   7 8160.35 533.458  14
   0  -3   7 8154.02 372.022  34
   0  -3   7 7956.96 684.852  11
   0  -3   7 8584.21 379.735  62
   0  -3   7 8039.38 356.407  57
   0  -3   7 7841.51 367.355  53
   0  -3  -7 8820.91 380.574  56
   0  -3   7 8536.59 586.751   7
   0  -3   8 6718.57 364.507  53
   0  -3  -8 6989.29 363.938  56
   0  -3   8 6244.90 367.309  47
   0  -3   8 6150.03 541.775   7
   0  -3   8 6564.58 351.345  34
   0  -3  -8 7097.90 537.423   8
   0  -3   8 6683.92 678.443  11
   0  -3  -8 6649.38 338.266  60
   0  -3   8 6931.51 346.236  57
   0  -3   8 6461.73 353.549  62
   0  -3   9 7205.71 391.619  47
   0  -3   9 7346.26 349.974  57
   0  -3  -9 7541.77 358.686  60
   0  -3   9 7470.10 384.884  62
   0  -3   9 7628.53 348.826  39
   0  -3   9 6976.72 387.204  31
   0  -3   9 5795.63 614.639   9
   0  -3   9 7177.78 719.294  11
   0  -3  -9 7271.23 372.787  56
   0  -3   9 7077.04 378.654  53
   0  -3 -10 13213.7 471.830  60
   0  -3  10 14269.8 506.445  62
   0  -3  10 14402.3 510.822  53
   0  -3  10 15468.6 545.065  42
   0  -3  10 15740.7 471.582  39
   0  -3  11 1512.11 153.390  42
   0  -3 -11 1258.45 133.388  60
   0  -3  11 1264.90 102.300  39
   0  -3 -12 1667.19 91.7137  66
   0  -2   0 60191.3 946.041   1
   0  -2   0 62886.0 981.017   8
   0  -2   1 111020. 1812.83   1
   0  -2   1 125860. 1846.61   7
   0  -2   2 346578. 5084.31   1
   0  -2   2 335376. 5148.22   3
   0  -2   3 45509.3 933.590   1
   0  -2   3 47786.4 1128.86  11
   0  -2   4 74577.1 1524.55  14
   0  -2   4 74297.7 1741.69  11
   0  -2   5 16173.7 626.345  14
   0  -2   5 16306.8 570.531   1
   0  -2   5 15877.0 644.618   7
   0  -2   5 15698.9 762.928  11
   0  -2   6 15423.8 680.668  14
   0  -2   6 14171.6 814.417  11
   0  -2   6 13657.9 669.186   7
   0  -2   7 17794.2 589.778  31
   0  -2   7 17953.3 1029.04  11
   0  -2  -7 18145.9 578.763  56
   0  -2   7 18274.6 593.836  52
   0  -2   7 19059.2 595.733  53
   0  -2   7 17930.9 595.446  47
   0  -2   7 18844.6 572.300  44
   0  -2   7 18763.6 583.644  34
   0  -2   7 19156.4 567.494  57
   0  -2   7 19262.8 593.142  62
   0  -2   7 18205.3 823.120  14
   0  -2   7 17683.8 856.197   7
   0  -2   8 25598.2 772.233  47
   0  -2   8 24517.4 753.881  31
   0  -2   8 27008.6 1356.73  11
   0  -2   8 25533.2 738.074  34
   0  -2   8 25429.7 750.449  53
   0  -2  -8 24045.7 719.867  56
   0  -2   8 25559.5 1094.76   7
   0  -2   8 24610.9 738.298  62
   0  -2  -8 26386.7 717.391  60
   0  -2   8 25876.2 714.658  57
   0  -2   9 12537.1 513.731  31
   0  -2   9 12416.5 455.448  39
   0  -2   9 13159.5 978.899  11
   0  -2   9 12638.3 464.269  57
   0  -2   9 12440.7 507.272  62
   0  -2  -9 12859.8 478.733  60
   0  -2   9 13043.9 518.516  53
   0  -2  -9 12673.8 496.187  56
   0  -2   9 12700.3 527.503  47
   0  -2  10 7016.53 353.238  53
   0  -2  10 7037.23 361.653  42
   0  -2  10 7058.14 351.322  62
   0  -2 -10 6811.36 325.703  60
   0  -2  10 7152.49 303.870  39
   0  -2  11 2163.16 179.388  42
   0  -2  11 2043.24 161.227  53
   0  -2 -11 1958.49 152.962  60
   0  -2 -12 992.098 69.6035  66
   0  -1  -1 216506. 3207.14   5
   0  -1   2 189344. 2978.78   3
   0  -1   3 36738.3 764.256   1
   0  -1   3 36633.8 946.403  11
   0  -1   4 2224.50 172.080   1
   0  -1   4 2199.71 247.692  11
   0  -1   4 2523.48 210.137  14
   0  -1   5 9670.12 412.147   1
   0  -1   5 10367.3 605.310  11
   0  -1   5 10389.5 498.692  14
   0  -1   6 4585.04 382.579   7
   0  -1   6 3922.12 351.257  14
   0  -1   6 4294.42 477.945  11
   0  -1   7 16268.8 540.564  62
   0  -1   7 15397.0 501.679  57
   0  -1   7 15251.7 532.768  52
   0  -1   7 15646.2 534.719  53
   0  -1  -7 16300.4 533.380  56
   0  -1   7 15309.8 538.959  47
   0  -1   7 15494.1 513.341  44
   0  -1   7 16279.0 535.318  34
   0  -1   7 15786.4 784.960   7
   0  -1   7 16848.3 981.086  11
   0  -1   7 16780.1 795.452  14
   0  -1   7 15675.0 545.834  31
   0  -1   8 2029.12 189.171  57
   0  -1   8 2167.71 220.119  62
   0  -1  -8 2307.68 202.331  60
   0  -1  -8 2136.02 203.613  56
   0  -1   8 2124.18 213.749  53
   0  -1   8 2027.06 215.526  47
   0  -1   8 1867.68 286.999  14
   0  -1   8 1906.81 201.377  34
   0  -1   8 1742.36 294.892   7
   0  -1   8 1863.80 391.291  11
   0  -1   8 2207.61 222.265  31
   0  -1   9 16355.7 605.932  31
   0  -1   9 17021.7 579.345  34
   0  -1   9 16693.4 532.491  39
   0  -1   9 17501.8 1121.16  11
   0  -1   9 16970.6 545.394  57
   0  -1  -9 18063.6 570.129  60
   0  -1   9 16200.7 592.462  62
   0  -1  -9 16868.2 574.274  56
   0  -1   9 17023.7 604.468  53
   0  -1   9 16808.9 610.150  47
   0  -1  10 14788.6 448.567  39
   0  -1  10 14490.3 520.988  53
   0  -1  10 14479.5 547.055  42
   0  -1  10 15211.4 545.463  47
   0  -1 -10 15089.3 491.521  60
   0  -1  10 15051.8 527.811  62
   0  -1  11 237.441 90.5798  53
   0  -1 -11 252.543 83.8055  60
   0  -1  11 224.684 95.8200  42
   0  -1  12 1001.07 86.4655  51
   0  -1  12 1182.11 89.7127  42
   0   0  -1 38938.2 654.028   6
   0   0  -2 287053. 4236.08   6
   0   0   2 278055. 4307.63  10
   0   0   3 1091.88 148.326  11
   0   0   3 902.407 128.591  10
   0   0   4 4075.96 222.918   1
   0   0   4 4592.45 347.233  11
   0   0   4 4573.38 289.794  14
   0   0   5 2919.78 212.862   1
   0   0   5 3687.49 365.285  11
   0   0   5 3667.08 308.377  14
   0   0   6 2236.83 264.732   7
   0   0   6 2555.07 287.260  14
   0   0   6 2482.25 343.377  11
   0   0   7 7495.60 334.055  57
   0   0   7 6355.63 335.437  62
   0   0   7 7504.32 362.863  53
   0   0   7 8206.46 373.555  52
   0   0  -7 5842.24 309.407  56
   0   0   7 7614.85 369.619  47
   0   0   7 7088.00 330.486  44
   0   0   7 7428.05 350.204  34
   0   0   7 6875.77 505.953   7
   0   0   7 8010.15 673.683  11
   0   0   7 7731.21 543.863  14
   0   0   7 6362.04 342.742  31
   0   0   8 33793.4 905.944  53
   0   0  -8 36070.6 895.890  56
   0   0   8 33987.2 919.528  47
   0   0   8 35240.3 931.992  31
   0   0   8 33158.1 1531.91  11
   0   0   8 33201.1 883.986  34
   0   0   8 36179.6 923.986  62
   0   0  -8 35763.2 856.581  60
   0   0   8 33850.8 842.696  57
   0   0   8 36183.8 1274.42   7
   0   0   8 36695.2 1302.70  14
   0   0   9 886.265 172.703  47
   0   0   9 988.221 163.453  34
   0   0   9 862.064 136.595  39
   0   0   9 960.284 173.424  62
   0   0   9 962.807 141.080  57
   0   0  -9 727.702 145.094  60
   0   0   9 971.330 166.201  53
   0   0  -9 845.281 154.549  56
   0   0   9 1184.19 342.749  11
   0   0   9 851.251 165.810  31
   0   0  10 10100.1 441.117  42
   0   0  10 9914.96 438.833  47
   0   0  10 10229.1 430.772  53
   0   0 -10 8808.63 365.729  60
   0   0  10 8174.28 398.483  62
   0   0  10 9007.38 337.297  39
   0   0  11 2554.69 181.382  53
   0   0 -11 2811.29 169.716  60
   0   0  11 2895.16 198.317  42
   0   0  12 1984.17 115.108  42
   0   0  12 2028.83 117.961  51
   0   1  -1 221872. 3256.22   6
   0   1  -2 196090. 2943.28   6
   0   1   2 188625. 3005.99  10
   0   1  -3 39853.8 813.200   6
   0   1   3 38452.3 962.103  11
   0   1   3 37083.8 882.780  10
   0   1   4 3030.95 240.678  14
   0   1   4 3108.50 289.321  11
   0   1   4 2782.55 172.683   1
   0   1   5 10471.5 515.633  14
   0   1   5 10112.5 431.131  15
   0   1   5 10467.1 609.754  11
   0   1   5 9766.54 377.782   1
   0   1   6 5273.56 419.138  14
   0   1   6 4717.92 384.561   7
   0   1   6 4884.97 475.361  11
   0   1   6 4601.62 196.314  21
   0   1   7 15963.3 547.039  62
   0   1   7 16353.3 508.998  57
   0   1   7 16112.4 540.600  53
   0   1  -7 16229.7 520.617  56
   0   1   7 16243.5 546.529  52
   0   1   7 16125.5 807.614  14
   0   1   7 16437.3 563.598  47
   0   1   7 16617.1 519.292  44
   0   1   7 15913.2 537.168  34
   0   1   7 16431.1 960.884  11
   0   1   7 16036.0 759.608   7
   0   1   7 16851.8 561.456  31
   0   1   8 2162.09 179.848  64
   0   1   8 2238.11 218.088  62
   0   1   8 2348.77 196.324  57
   0   1  -8 2247.19 201.546  60
   0   1  -8 1967.06 193.727  56
   0   1   8 2157.17 219.263  52
   0   1   8 2092.18 211.928  53
   0   1   8 2379.49 230.454  47
   0   1   8 2320.01 334.725  14
   0   1   8 2190.23 216.905  34
   0   1   8 2253.32 312.802   7
   0   1   8 2065.12 405.120  11
   0   1   8 2358.82 228.827  31
   0   1   9 17882.4 627.869  31
   0   1   9 19254.8 1173.27  11
   0   1   9 18408.9 613.845  34
   0   1   9 18296.9 547.377  39
   0   1   9 18817.9 648.239  47
   0   1  -9 17722.9 562.522  60
   0   1   9 18709.7 643.467  62
   0   1   9 18644.0 562.478  57
   0   1  -9 17544.4 577.042  56
   0   1   9 19314.1 648.684  53
   0   1  10 14556.8 534.597  31
   0   1  10 14938.0 430.800  39
   0   1  10 14918.7 533.052  62
   0   1 -10 13814.6 463.470  60
   0   1  10 14086.1 951.671  11
   0   1  10 15421.9 550.948  47
   0   1  10 14883.7 528.746  53
   0   1  11 357.032 105.962  42
   0   1  11 556.875 115.369  51
   0   1  11 306.800 100.287  53
   0   1  11 302.999 98.7669  62
   0   1  12 1229.71 91.1787  42
   0   1  12 1279.47 93.7114  51
   0   2  -1 110960. 1795.24   6
   0   2  -1 127882. 1836.96   3
   0   2  -2 333552. 4852.44   6
   0   2   2 323205. 4907.79  10
   0   2   2 319811. 4990.61  11
   0   2  -3 46196.5 925.974   6
   0   2   3 47398.3 1106.91  11
   0   2   3 47559.2 1024.00  10
   0   2   4 79599.7 1772.58  11
   0   2   4 77854.1 1634.40  10
   0   2   4 78928.8 1626.63  14
   0   2   4 78356.2 1385.52   1
   0   2  -4 83523.5 1512.06   6
   0   2   5 15304.9 638.107  14
   0   2   5 14882.6 551.757  15
   0   2   5 13983.0 706.686  11
   0   2   5 14554.2 449.681   1
   0   2   6 15034.0 827.448  11
   0   2   6 14478.3 388.269  21
   0   2   6 15373.6 712.272  14
   0   2   7 17530.6 530.236  57
   0   2   7 17495.4 579.020  62
   0   2   7 18152.7 580.017  53
   0   2  -7 16629.0 535.097  56
   0   2   7 18030.4 577.661  52
   0   2   7 17632.9 847.311  14
   0   2   7 17704.0 537.423  44
   0   2   7 18178.1 569.554  34
   0   2   7 18951.1 1024.58  11
   0   2   7 17966.7 585.444  31
   0   2   7 17284.6 779.122   7
   0   2   8 23498.3 642.272  64
   0   2   8 24237.7 665.385  57
   0   2  -8 23988.3 664.629  60
   0   2   8 23403.0 730.312  62
   0   2   8 24630.3 737.494  53
   0   2   8 25578.9 751.362  52
   0   2  -8 21935.6 668.940  56
   0   2   8 24482.5 744.918  47
   0   2   8 24213.9 681.774  44
   0   2   8 26381.8 740.096  34
   0   2   8 23606.4 991.473   7
   0   2   8 25897.5 1310.69  11
   0   2   8 23978.9 736.981  31
   0   2   8 24737.2 1087.35  14
   0   2   9 12924.5 530.156  47
   0   2   9 11669.6 740.001  14
   0   2   9 12615.2 434.518  39
   0   2   9 12794.4 499.171  34
   0   2   9 12764.2 945.966  11
   0   2   9 12589.9 444.440  57
   0   2  -9 12739.8 459.100  60
   0   2   9 12502.9 512.740  62
   0   2   9 12728.0 517.663  53
   0   2   9 12876.0 523.191  31
   0   2  10 6550.47 346.863  31
   0   2  10 7240.06 365.688  62
   0   2 -10 6538.58 302.139  60
   0   2  10 6446.29 645.570  11
   0   2  10 6451.52 343.950  51
   0   2  10 6787.74 359.043  47
   0   2  10 6654.72 346.021  53
   0   2  11 1525.02 155.128  42
   0   2  11 1441.11 149.896  51
   0   2  11 1525.68 151.007  53
   0   2  11 1688.07 158.515  62
   0   2  12 1272.84 91.0571  42
   0   2  12 1224.53 89.8798  51
   0   3   0 707.531 57.2777   1
   0   3  -1 917766. 13339.4   3
   0   3  -1 934621. 13331.3   6
   0   3   2 219030. 3345.09   5
   0   3   2 225271. 3335.69  10
   0   3  -3 55866.6 1053.73   6
   0   3   3 53844.4 1132.91  10
   0   3   3 54940.9 1231.40  11
   0   3  -4 19461.6 560.603   6
   0   3   4 19824.4 664.390  10
   0   3   4 20427.0 752.151  11
   0   3   4 20743.0 625.108  15
   0   3   4 19276.8 661.124  14
   0   3   5 41442.0 919.485   1
   0   3   5 52321.0 885.299  21
   0   3   5 50617.2 1183.14  15
   0   3   5 48405.3 1284.93  14
   0   3   5 44300.3 1373.31  11
   0   3   6 939.873 246.098  11
   0   3   6 1249.08 111.512  21
   0   3  -6 1198.31 109.437  18
   0   3   6 824.582 159.875  15
   0   3   6 962.322 207.052  14
   0   3   7 7404.45 324.564  57
   0   3   7 8216.57 375.386  62
   0   3   7 7648.69 359.873  53
   0   3  -7 7976.81 343.273  56
   0   3   7 7539.13 361.625  52
   0   3   7 7961.96 573.063  14
   0   3   7 8004.52 339.508  44
   0   3   7 7347.88 349.485  34
   0   3   7 7900.42 507.067   7
   0   3   7 7802.79 668.725  11
   0   3   7 7614.15 364.854  31
   0   3   7 7348.57 284.031  21
   0   3   8 7008.30 373.267  62
   0   3   8 6435.24 313.948  57
   0   3  -8 6584.93 317.915  60
   0   3   8 7014.10 376.249  47
   0   3   8 6653.32 329.680  44
   0   3   8 6732.15 353.750  34
   0   3   8 6984.05 372.317  52
   0   3   8 6897.48 370.440  53
   0   3  -8 6111.56 320.742  56
   0   3   8 6497.80 664.307  11
   0   3   8 6515.65 365.419  31
   0   3   8 7381.14 589.865  14
   0   3   9 6847.92 375.544  47
   0   3   9 6239.44 552.418  14
   0   3   9 6804.58 358.326  34
   0   3   9 6897.83 376.214  53
   0   3   9 6609.42 688.586  11
   0   3  -9 6991.07 326.554  60
   0   3   9 6648.40 309.684  57
   0   3   9 7246.39 382.779  62
   0   3   9 6783.59 376.678  31
   0   3  10 13759.6 510.014  31
   0   3  10 15185.7 506.479  34
   0   3 -10 14169.2 455.752  60
   0   3  10 13914.8 522.880  62
   0   3  10 14988.2 963.582  11
   0   3  10 14367.1 521.096  53
   0   3  10 15418.5 542.304  47
   0   3  11 1401.51 146.525  51
   0   3  11 1160.10 141.158  42
   0   3  11 1208.74 140.058  53
   0   3  11 1065.54 137.394  62
   0   3  12 1803.21 103.931  51
   0   3  12 2010.97 107.921  42
   0   4   0 774844. 11168.8   1
   0   4   1 292834. 4422.14   4
   0   4   2 245351. 3915.35  11
   0   4   2 240632. 3798.91  10
   0   4  -2 250163. 3819.21   3
   0   4   2 244992. 3840.61   5
   0   4   3 28258.5 717.816  10
   0   4   3 27049.7 793.000  11
   0   4  -3 26037.8 638.153   6
   0   4   4 64027.7 1518.92  11
   0   4   4 61335.5 1362.91  10
   0   4   4 60152.0 1333.89  15
   0   4   4 62110.4 1402.12  14
   0   4  -4 65117.3 1251.73   6
   0   4   5 66619.6 1609.86  14
   0   4   5 65838.5 1504.89  15
   0   4   5 68190.3 1182.65  21
   0   4   5 69174.3 1778.34  11
   0   4   5 71546.9 1225.58   1
   0   4   6 5446.96 524.816  11
   0   4   6 5327.19 226.166  21
   0   4   6 6392.93 228.146  25
   0   4   6 5574.52 443.258  14
   0   4   6 5521.06 383.296  15
   0   4  -6 5376.80 220.240  18
   0   4   7 35776.6 897.288  31
   0   4   7 35242.5 1441.78  11
   0   4   7 36035.6 889.624  53
   0   4   7 34917.1 875.201  52
   0   4   7 36185.6 1286.98  14
   0   4   7 33819.9 818.994  44
   0   4   7 34456.5 862.344  34
   0   4   7 34841.6 811.946  57
   0   4   7 34264.5 1115.22   7
   0   4   7 35296.3 759.606  21
   0   4   8 19934.3 656.451  53
   0   4   8 19801.5 649.789  52
   0   4   8 19539.5 988.110  14
   0   4   8 19507.6 588.996  44
   0   4   8 20169.4 661.051  47
   0   4   8 20647.7 648.375  34
   0   4   8 20034.9 1146.07  11
   0   4   8 19344.1 575.724  57
   0   4  -8 19103.1 570.359  60
   0   4   8 18933.3 640.851  31
   0   4   9 3897.82 288.646  52
   0   4   9 4299.01 302.836  53
   0   4   9 4065.29 296.718  47
   0   4   9 4267.71 470.586  14
   0   4   9 3872.04 279.093  34
   0   4   9 4048.35 542.214  11
   0   4   9 3962.78 289.989  31
   0   4   9 3709.70 288.360  62
   0   4  -9 3805.70 239.803  60
   0   4   9 3469.44 219.837  64
   0   4  10 8105.11 375.683  31
   0   4  10 7776.85 353.138  34
   0   4  10 8249.62 387.644  62
   0   4 -10 8073.85 318.404  60
   0   4  10 7315.78 669.094  11
   0   4  10 8381.14 386.817  53
   0   4  10 7791.29 377.767  47
   0   4  10 7773.09 367.474  51
   0   4  11 7424.37 307.032  51
   0   4  11 7677.46 316.009  42
   0   4  11 7516.51 307.704  53
   0   4  11 7860.34 319.508  62
   0   4  12 3208.55 131.654  51
   0   4  12 3319.69 133.748  42
   0   5   0 411.592 66.5696   1
   0   5   1 311471. 4722.65  10
   0   5   1 324969. 4811.92   4
   0   5   2 124949. 2093.11  10
   0   5   2 126170. 2213.23  11
   0   5  -2 126616. 2099.19   6
   0   5   2 128776. 2156.42   5
   0   5  -2 134028. 2141.17   3
   0   5   3 158522. 2643.48  10
   0   5   3 157968. 2798.65  11
   0   5  -3 154984. 2557.05   6
   0   5  -4 107025. 1858.44   6
   0   5   4 102221. 2048.31  14
   0   5   4 99281.6 2133.96  11
   0   5   4 101573. 1979.69  10
   0   5   5 25796.2 1004.36  11
   0   5  -5 24288.6 702.819   6
   0   5  -5 25422.7 538.558  18
   0   5   5 26788.0 919.290  14
   0   5   5 25055.1 855.075  10
   0   5   6 8156.37 274.060  25
   0   5   6 8755.03 298.254  21
   0   5   6 9092.93 505.078  15
   0   5   6 9432.80 580.429  14
   0   5  -6 7472.99 268.071  18
   0   5   6 8081.30 621.206  11
   0   5   7 10895.5 441.160  53
   0   5   7 10620.2 438.255  52
   0   5   7 11640.5 709.160  14
   0   5   7 9392.68 541.458   7
   0   5   7 10702.7 428.092  34
   0   5   7 10296.9 356.240  21
   0   5   7 10901.4 804.000  11
   0   5   7 9494.50 380.566  44
   0   5   8 37798.5 973.147  52
   0   5   8 38882.6 980.366  53
   0   5   8 37957.5 1428.26  14
   0   5   8 36863.6 884.914  44
   0   5   8 38838.9 963.765  34
   0   5   8 37326.1 1610.35  11
   0   5   8 37804.0 974.412  31
   0   5  -8 39130.6 878.873  60
   0   5   9 3181.71 265.173  52
   0   5   9 2952.63 262.086  53
   0   5   9 3096.87 264.770  47
   0   5   9 2699.69 400.185  14
   0   5   9 3304.95 258.963  34
   0   5   9 3234.02 510.909  11
   0   5   9 2890.04 251.153  31
   0   5   9 2473.67 196.024  64
   0   5  -9 2613.57 201.914  60
   0   5  10 1334.73 171.631  31
   0   5  10 1222.75 156.330  34
   0   5 -10 1367.19 136.332  60
   0   5  10 1657.25 338.848  11
   0   5  10 1443.58 177.004  53
   0   5  10 1297.77 169.826  51
   0   5  10 1126.85 166.288  47
   0   5  11 1916.46 163.566  51
   0   5  11 2154.65 170.984  42
   0   5  11 2006.43 167.818  53
   0   5  11 2227.89 176.489  62
   0   5  12 1944.20 98.1864  42
   0   5  12 1916.83 98.6993  51
   0   6   0 604143. 8825.09   1
   0   6   1 698486. 10378.4  10
   0   6   1 721752. 10469.8   4
   0   6   1 715459. 10308.2   1
   0   6   2 182796. 2979.97  10
   0   6   2 184302. 3115.62  11
   0   6   2 189485. 3071.23   5
   0   6  -2 195375. 3011.09   6
   0   6  -2 190432. 3014.30   3
   0   6   3 216891. 3521.10  10
   0   6   3 215553. 3682.28  11
   0   6   3 207441. 3553.82   5
   0   6   4 90777.8 1825.36  10
   0   6  -4 89640.5 1700.36   6
   0   6   5 48099.1 1228.81  10
   0   6  -5 47935.0 1050.53   6
   0   6   5 43394.1 1377.83  11
   0   6   5 47345.4 1299.28  14
   0   6  -5 43625.5 829.431  18
   0   6   5 45477.2 1204.94  15
   0   6   6 29350.1 637.415  25
   0   6   6 30206.9 675.475  21
   0   6   6 32108.1 773.532  62
   0   6   6 31209.9 1234.61  11
   0   6  -6 29120.9 631.410  18
   0   6   6 30084.7 999.361  15
   0   6   6 32580.2 1130.73  14
   0   6   7 18795.1 1040.37  11
   0   6   7 19252.7 603.632  52
   0   6   7 20351.4 617.638  53
   0   6   7 20830.4 960.547  14
   0   6   7 19105.3 546.662  44
   0   6   7 18838.9 591.307  34
   0   6   7 19001.6 604.674  62
   0   6   7 17558.5 740.181   7
   0   6   7 18199.7 503.678  21
   0   6   7 16169.6 453.732  25
   0   6  -8 10379.7 386.591  60
   0   6   8 10120.3 453.429  53
   0   6   8 9911.94 443.438  52
   0   6   8 10504.4 729.894  14
   0   6   8 10198.6 397.241  44
   0   6   8 10463.0 447.246  34
   0   6   8 9754.88 797.800  11
   0   6   8 10428.7 456.097  31
   0   6   8 9015.68 351.689  21
   0   6   9 4950.79 338.332  53
   0   6   9 6459.23 367.865  52
   0   6   9 5549.12 345.762  47
   0   6   9 4021.47 494.196  14
   0   6   9 5438.45 326.874  34
   0   6   9 5935.97 650.360  11
   0   6   9 3916.97 300.402  31
   0   6  -9 3902.14 240.705  60
   0   6   9 3570.15 234.225  64
   0   6  10 3759.33 254.114  31
   0   6  10 3481.88 234.916  34
   0   6  10 3679.52 256.201  53
   0   6 -10 3587.82 194.361  60
   0   6  10 3432.37 462.931  11
   0   6  10 3000.80 231.111  51
   0   6  10 3392.47 244.778  47
   0   6  11 14602.5 438.304  42
   0   6  11 14325.9 427.885  51
   0   6  11 14524.1 436.315  53
   0   6  12 3635.35 127.998  51
   0   6  12 4147.79 134.358  42
   0   7   0 191.957 74.7297   1
   0   7   1 117964. 1869.04  10
   0   7   1 119198. 1950.29   4
   0   7   2 15481.5 536.229  11
   0   7   2 14474.8 442.016  10
   0   7  -2 14633.8 461.963   6
   0   7   2 15804.8 511.522   5
   0   7  -2 14646.5 460.336   3
   0   7   3 24142.3 670.134  10
   0   7   3 24613.8 787.858  11
   0   7  -3 24880.2 659.225   6
   0   7   3 26883.2 748.825   5
   0   7   4 23224.7 727.562  10
   0   7   4 23385.9 855.070  11
   0   7  -4 24788.6 674.071   6
   0   7   5 3284.64 292.182  10
   0   7   5 4063.71 333.330  15
   0   7   5 3489.64 340.068  14
   0   7  -5 2808.93 151.360  18
   0   7   5 3563.79 379.051  11
   0   7  -5 2391.64 203.188   6
   0   7   6 118969. 2068.62  52
   0   7   6 114295. 2598.63  14
   0   7  -6 115979. 1918.25  18
   0   7   6 110945. 2437.65  15
   0   7   6 119233. 2061.09  35
   0   7   6 118247. 2054.81  32
   0   7   6 122224. 2823.47  11
   0   7   6 114278. 1960.07  21
   0   7   6 128350. 2106.63  62
   0   7   7 13779.4 500.285  52
   0   7   7 13948.9 510.651  53
   0   7   7 13976.3 814.873  14
   0   7   7 14052.5 705.561  15
   0   7   7 12809.5 484.349  35
   0   7   7 13827.1 895.967  11
   0   7   7 13134.5 424.099  21
   0   7   7 12597.9 388.940  25
   0   7   7 12545.0 486.577  62
   0   7   8 21911.3 689.273  53
   0   7   8 21670.6 682.800  52
   0   7   8 21007.1 674.966  31
   0   7   8 22787.3 1224.30  11
   0   7   8 20829.9 1057.51  14
   0   7   8 21936.3 671.363  34
   0   7   8 20386.2 678.040  62
   0   7  -8 19106.7 554.939  60
   0   7   8 21430.1 578.926  21
   0   7   9 30998.3 847.883  53
   0   7   9 29177.8 821.895  52
   0   7   9 30894.5 841.208  47
   0   7   9 31616.0 1312.05  14
   0   7   9 29978.2 814.591  34
   0   7   9 30652.0 1451.51  11
   0   7   9 31066.3 845.516  31
   0   7  -9 30082.5 712.470  60
   0   7   9 29459.1 734.708  64
   0   7  10 9012.45 624.456  14
   0   7  10 9706.84 387.609  34
   0   7  10 8624.57 712.183  11
   0   7  10 8904.91 379.283  51
   0   7  10 9649.45 404.755  47
   0   7  10 9556.22 399.428  31
   0   7  10 9380.83 400.333  53
   0   7  11 4011.10 216.454  42
   0   7  11 3767.98 207.448  51
   0   7  11 4149.49 222.276  53
   0   8   0 608275. 9545.99   2
   0   8   0 667956. 9455.94   1
   0   8   1 520519. 7668.46  10
   0   8  -1 503321. 7685.75   1
   0   8   1 517551. 7594.33   1
   0   8   1 515397. 7786.89   4
   0   8   2 9570.26 361.284  10
   0   8   2 9962.63 437.960  11
   0   8   2 10109.0 302.411   1
   0   8  -2 9791.03 383.133   6
   0   8  -2 9787.05 379.267   3
   0   8   3 49145.2 1092.19  10
   0   8   3 50599.4 1250.25  11
   0   8  -3 48691.8 1102.64   3
   0   8   3 51515.2 1190.93   5
   0   8  -3 51196.5 1094.59   6
   0   8   4 111545. 2288.98  11
   0   8   4 110358. 2049.15  10
   0   8   5 64714.0 1742.94  11
   0   8   5 62446.2 1560.92  15
   0   8   5 59501.4 1593.49  14
   0   8   5 65237.4 1513.09  10
   0   8  -6 22665.5 522.275  18
   0   8   6 26981.1 1046.35  14
   0   8   6 32210.8 1049.54  15
   0   8   6 19065.3 589.663  35
   0   8   6 22622.5 1061.75  11
   0   8   6 24473.4 642.258  52
   0   8   6 26967.9 595.489  21
   0   8   7 20983.7 646.868  62
   0   8   7 19928.4 991.151  14
   0   8   7 20154.1 879.898  15
   0   8   7 20007.6 621.141  35
   0   8   7 20847.4 1113.41  11
   0   8   7 21999.9 652.823  52
   0   8   7 19520.5 521.395  25
   0   8   7 20832.4 567.410  21
   0   8   8 10913.4 477.534  62
   0   8   8 11902.2 797.950  14
   0   8   8 11853.7 476.662  34
   0   8   8 10615.0 466.468  31
   0   8   8 11972.5 879.862  11
   0   8   8 11276.0 477.348  53
   0   8   8 11241.2 473.233  52
   0   8   8 11132.7 398.710  21
   0   8   9 2503.43 244.767  53
   0   8   9 2426.02 230.921  52
   0   8   9 2558.98 234.719  47
   0   8   9 2712.58 395.239  14
   0   8   9 2482.89 228.774  34
   0   8   9 2379.27 236.539  62
   0   8   9 2607.43 237.934  31
   0   8   9 2112.71 417.717  11
   0   8  10 2893.51 370.868  14
   0   8  10 3913.51 251.592  34
   0   8  10 4348.63 523.086  11
   0   8  10 2979.03 236.179  31
   0   8  10 5477.31 295.209  51
   0   8  10 4151.33 272.358  47
   0   8  10 4254.42 281.249  53
   0   8  11 12712.0 387.927  53
   0   8  11 12776.6 386.541  42
   0   9   0 36.2246 73.5069   2
   0   9   0 13.2819 55.5886   1
   0   9   1 292254. 4464.63   1
   0   9   1 297481. 4669.72   4
   0   9  -1 291052. 4575.72   1
   0   9   1 287829. 4553.07  10
   0   9   2 44120.9 868.505   1
   0   9  -2 45069.1 1021.24   6
   0   9  -2 45271.8 1005.94   3
   0   9   2 43567.4 968.527  10
   0   9  -3 50080.5 1142.67   6
   0   9   3 55119.2 1278.29   5
   0   9   3 48267.2 934.618   1
   0   9  -3 58710.0 1209.48   3
   0   9   3 54553.4 1166.57  10
   0   9   3 52199.1 1317.95  11
   0   9   4 14230.2 624.992  14
   0   9  -4 13014.3 487.184   6
   0   9   4 12891.2 637.440  11
   0   9   4 12923.0 522.064  10
   0   9   5 27265.4 1076.78  11
   0   9   5 25668.8 871.546  10
   0   9   6 6563.98 307.299  32
   0   9   6 6484.28 572.901  11
   0   9   6 6874.34 319.411  35
   0   9   6 6521.41 477.362  15
   0   9  -6 6563.93 260.063  18
   0   9   6 6827.12 539.063  14
   0   9   6 7308.49 336.800  62
   0   9   6 6718.93 291.533  21
   0   9   6 6772.38 323.561  52
   0   9   7 9751.18 761.260  11
   0   9   7 9218.82 673.055  14
   0   9   7 9144.15 598.708  15
   0   9   7 9810.04 415.131  35
   0   9   7 10954.2 450.439  62
   0   9   7 9664.78 364.658  21
   0   9   7 9299.16 339.974  25
   0   9   7 10398.0 433.312  52
   0   9   8 14019.3 527.005  31
   0   9   8 13887.6 963.959  11
   0   9   8 14414.6 884.127  14
   0   9   8 13207.9 509.851  34
   0   9   8 13599.8 531.657  62
   0   9   8 13349.8 446.427  21
   0   9   8 13325.7 519.027  52
   0   9   8 12306.7 507.522  53
   0   9   9 24321.5 718.813  47
   0   9   9 22683.5 1122.34  14
   0   9   9 23295.3 692.984  34
   0   9   9 23564.5 709.799  52
   0   9   9 23498.4 717.869  53
   0   9   9 23025.7 1240.12  11
   0   9   9 22677.4 695.307  31
   0   9   9 23275.4 722.107  62
   0   9  10 14718.9 491.348  47
   0   9  10 13323.6 762.430  14
   0   9  10 13992.0 467.456  34
   0   9  10 13093.4 849.500  11
   0   9  10 14364.8 498.257  53
   0   9  10 15297.2 516.315  62
   0   9  10 14840.4 486.313  31
   0   9  11 1358.18 125.989  51
   0   9  11 1023.53 128.085  53
   0   9  11 1143.54 124.557  42
   0  10   0 143645. 2459.92   1
   0  10   0 149078. 2605.26   2
   0  10  -1 136998. 2461.66   2
   0  10  -1 128870. 2311.18   1
   0  10   1 134582. 2226.38   1
   0  10   1 132676. 2425.03   4
   0  10   1 129279. 2291.61  10
   0  10   2 21666.7 705.510   4
   0  10  -2 18134.0 597.485   3
   0  10  -2 19777.2 633.846   6
   0  10   2 18165.0 501.288   1
   0  10   2 21364.8 618.519  10
   0  10   3 18100.3 464.931   1
   0  10   3 20437.7 718.827   5
   0  10  -3 19081.5 633.569   6
   0  10  -3 21107.4 653.595   3
   0  10   3 20840.9 639.751  10
   0  10   3 19858.8 751.485  11
   0  10   4 44228.7 1256.35  14
   0  10  -4 45316.1 1077.89   6
   0  10   4 44794.3 1218.02   5
   0  10   4 44384.2 1308.67  11
   0  10   4 43191.5 1110.04  10
   0  10   5 40744.4 1136.02  10
   0  10   5 40806.0 1365.02  11
   0  10   6 15742.3 833.851  14
   0  10  -6 14204.5 407.587  18
   0  10   6 15536.5 771.169  15
   0  10   6 13915.7 476.930  35
   0  10   6 15049.0 502.932  52
   0  10   6 14752.7 873.243  11
   0  10   6 13990.3 489.145  62
   0  10   6 14175.8 472.093  32
   0  10   7 64253.4 2048.50  11
   0  10   7 57087.7 1682.70  15
   0  10   7 61227.1 1879.57  14
   0  10   7 59197.4 1266.18  35
   0  10   7 60653.4 1286.00  52
   0  10   7 60116.6 1198.72  21
   0  10   7 56841.3 1143.77  25
   0  10   7 62798.8 1312.52  62
   0  10   8 3088.31 251.178  31
   0  10   8 3326.44 480.573  11
   0  10   8 3445.86 463.083  14
   0  10   8 3033.09 247.170  34
   0  10   8 3717.18 273.188  52
   0  10   8 2985.26 191.588  25
   0  10   8 3109.18 216.722  21
   0  10   8 3521.13 267.096  62
   0  10   9 7243.66 371.201  52
   0  10   9 7411.14 380.435  53
   0  10   9 7194.38 627.352  14
   0  10   9 7044.44 360.065  34
   0  10   9 7569.51 375.947  47
   0  10   9 7613.90 710.686  11
   0  10   9 7036.61 364.323  31
   0  10   9 6729.18 374.126  62
   0  10  10 7110.75 339.088  53
   0  10  10 7220.98 558.238  14
   0  10  10 7684.19 328.595  34
   0  10  10 6507.98 595.499  11
   0  10  10 7936.69 336.453  31
   0  10  10 7975.82 358.929  62
   0  10  10 7661.68 339.007  47
   0  10  11 5814.77 243.965  53
   0  10  11 5326.33 222.825  51
   0  10  11 6071.14 255.287  62
   0  11   0 285.136 83.6280   1
   0  11   0 61.2306 89.4488   2
   0  11   1 36271.2 842.228   1
   0  11   1 37426.8 996.455   4
   0  11   1 35651.8 904.379  10
   0  11   2 47816.0 1198.12   4
   0  11  -2 45191.3 1079.30   3
   0  11   2 46844.7 961.790   1
   0  11  -2 44894.3 1119.55   6
   0  11   2 46785.8 1068.27  10
   0  11   3 46040.7 912.698   1
   0  11  -3 48384.6 1141.21   3
   0  11  -3 49533.8 1162.99   6
   0  11   3 47758.9 1236.08   5
   0  11   3 45737.2 1266.81  11
   0  11   3 46188.5 1105.64  10
   0  11   4 18733.3 791.384  14
   0  11  -4 17224.4 624.273   6
   0  11   4 18951.0 762.881   5
   0  11   4 18671.9 664.371  10
   0  11   4 18224.2 806.476  11
   0  11   5 11403.6 669.251  14
   0  11   5 11129.1 698.144  11
   0  11   5 10462.0 530.365  10
   0  11   6 31090.2 1154.37  15
   0  11  -6 31049.6 692.243  18
   0  11   6 30456.1 782.214  35
   0  11   6 32261.4 805.991  52
   0  11   6 32744.2 1325.54  11
   0  11   6 33530.9 823.268  62
   0  11   6 32586.9 786.849  32
   0  11   7 13232.6 904.688  11
   0  11   7 12932.1 838.512  14
   0  11   7 11705.5 710.599  15
   0  11   7 12544.1 481.206  35
   0  11   7 12913.0 497.304  52
   0  11   7 12721.4 445.773  21
   0  11   7 12635.5 417.331  25
   0  11   7 12615.3 496.930  62
   0  11   8 20515.3 646.524  31
   0  11   8 19221.3 1117.35  11
   0  11   8 19980.9 1070.76  14
   0  11   8 20506.9 647.821  34
   0  11   8 19870.9 644.411  52
   0  11   8 17351.6 513.053  25
   0  11   8 18731.8 557.670  21
   0  11   8 20498.7 662.556  62
   0  11   9 6308.59 341.082  52
   0  11   9 6750.65 600.495  14
   0  11   9 6934.38 350.718  34
   0  11   9 7350.31 362.490  47
   0  11   9 5992.68 620.603  11
   0  11   9 7212.37 355.374  31
   0  11   9 7501.13 377.699  62
   0  11  10 11225.9 421.049  53
   0  11  10 10499.3 673.664  14
   0  11  10 10433.6 386.051  34
   0  11  10 9410.82 709.304  11
   0  11  10 11081.7 424.846  62
   0  11  10 11244.3 406.515  47
   0  11  10 11246.6 398.084  31
   0  11  11 718.379 87.7845  51
   0  11  11 803.122 105.616  62
   0  11  11 781.485 101.264  53
   0  12   0 119753. 2205.58   1
   0  12   0 128313. 2399.93   2
   0  12   1 55030.7 1254.36  10
   0  12   1 57718.6 1381.68   4
   0  12   1 55280.9 1182.31   1
   0  12   2 151278. 2720.78  10
   0  12  -2 158526. 2781.47   3
   0  12   2 158576. 2927.32   4
   0  12   2 157982. 2604.78   1
   0  12   3 108908. 2084.39  10
   0  12   3 107430. 2323.64  11
   0  12   3 103780. 1835.08   1
   0  12  -3 112654. 2162.24   6
   0  12  -3 113959. 2129.76   3
   0  12   3 114819. 2273.28   5
   0  12   4 42241.8 1258.14  14
   0  12   4 41027.2 1294.23  11
   0  12   4 39255.6 1072.73  10
   0  12  -4 40014.9 1065.62  12
   0  12   4 40935.6 1221.17   5
   0  12  -4 43367.5 1097.00   6
   0  12   5 4417.84 444.184  11
   0  12   5 4348.24 346.604  10
   0  12   6 1053.19 292.106  11
   0  12  -6 1408.08 137.876  18
   0  12   6 1661.25 295.205  15
   0  12   6 1299.36 165.565  35
   0  12   6 897.815 145.682  32
   0  12   6 1463.19 173.529  52
   0  12   6 1003.25 156.059  62
   0  12   7 34849.5 898.301  62
   0  12   7 34534.7 1385.40  14
   0  12   7 32926.5 1259.48  15
   0  12   7 33409.8 860.717  35
   0  12   7 33647.3 1469.55  11
   0  12   7 34570.2 883.803  52
   0  12   7 34110.6 811.551  21
   0  12   7 32201.8 770.965  25
   0  12   8 22350.9 700.028  62
   0  12   8 22637.7 1130.90  14
   0  12   8 23026.1 688.099  34
   0  12   8 23568.7 683.357  31
   0  12   8 21401.7 1174.83  11
   0  12   8 20823.7 601.545  21
   0  12   8 21635.7 671.928  52
   0  12   9 2380.20 211.954  47
   0  12   9 2176.91 360.670  14
   0  12   9 2186.69 207.543  34
   0  12   9 2376.12 214.142  52
   0  12   9 2447.00 228.680  62
   0  12   9 1690.65 350.748  11
   0  12   9 2420.79 209.681  31
   0  12  10 7711.47 564.392  14
   0  12  10 7911.31 322.093  34
   0  12  10 7428.03 341.133  62
   0  12  10 8056.59 330.256  47
   0  12  10 7962.32 345.447  53
   0  12  10 8199.92 325.480  31
   0  12  11 1173.31 110.978  53
   0  12  11 1242.79 101.310  51
   0  12  11 1078.80 114.083  62
   0  12  11 1146.28 101.957  42
   0  13   0 261.704 101.880   1
   0  13   0-18.8802 86.8871   2
   0  13   0-9.90903 100.828   4
   0  13   1 45140.1 1128.51  10
   0  13   1 46135.7 1247.87   4
   0  13   1 47651.5 1076.37   1
   0  13  -1 46123.3 1274.91   2
   0  13   2 106119. 2012.20  10
   0  13   2 109802. 2212.36   4
   0  13   2 102411. 1871.82   1
   0  13   3 4407.93 380.232  11
   0  13   3 4144.31 300.597  10
   0  13  -3 3927.14 315.806   6
   0  13   3 4043.73 353.828   5
   0  13  -3 4477.05 312.339   3
   0  13   3 4075.12 219.539   1
   0  13   4 72595.3 1656.27  10
   0  13   4 76506.6 1948.00  11
   0  13  -4 74749.5 1691.05  12
   0  13  -4 76149.6 1675.01   6
   0  13   4 78784.6 1875.04   5
   0  13   5 21487.8 997.437  11
   0  13   5 21584.9 954.796  14
   0  13   6 8665.96 376.308  35
   0  13   6 8262.37 385.385  62
   0  13   6 8173.99 676.744  11
   0  13   6 9764.73 663.757  15
   0  13  -6 9480.51 333.069  18
   0  13   6 8453.74 364.448  32
   0  13   7 6012.90 320.907  32
   0  13   7 5380.78 593.407  11
   0  13   7 5893.17 537.578  15
   0  13   7 6132.47 334.862  35
   0  13   7 6457.80 346.155  52
   0  13   7 6226.53 312.197  21
   0  13   7 5948.45 290.771  25
   0  13   7 6790.48 360.222  62
   0  13   8 15599.2 534.347  31
   0  13   8 13691.2 940.824  11
   0  13   8 14577.2 914.089  14
   0  13   8 14703.4 549.844  62
   0  13   8 13568.4 439.745  25
   0  13   8 13575.1 469.499  21
   0  13   8 12771.4 408.888  22
   0  13   8 14379.2 531.324  52
   0  13   9 2896.30 223.059  47
   0  13   9 3185.16 424.777  14
   0  13   9 2731.25 219.827  34
   0  13   9 2672.36 220.656  52
   0  13   9 2707.55 420.291  11
   0  13   9 2944.53 218.123  31
   0  13   9 3002.28 241.525  62
   0  13  10 4417.03 232.778  34
   0  13  10 4600.00 256.606  62
   0  13  10 4380.58 428.249  14
   0  13  10 4135.55 224.913  47
   0  13  10 4121.20 219.151  31
   0  13  11 6029.60 223.456  53
   0  13  11 6257.62 209.331  42
   0  13  11 6609.40 236.149  62
   0  14   0 50209.7 1368.40   4
   0  14   0 49444.2 1204.40   1
   0  14   0 52973.8 1365.82   2
   0  14   1 25252.5 797.999  10
   0  14   1 23900.2 722.457   1
   0  14  -1 26338.3 937.767   2
   0  14   1 25581.3 892.961   4
   0  14   2 74809.7 1621.16  10
   0  14   2 76738.7 1809.62   4
   0  14   2 74715.9 1502.27   1
   0  14  -2 77742.6 1672.43   3
   0  14  -2 80891.1 1936.12   2
   0  14   3 36058.8 1194.33  11
   0  14   3 36492.1 1019.44  10
   0  14  -3 40029.9 1065.80   3
   0  14   3 38424.7 1191.08   5
   0  14  -3 39808.9 1123.69   6
   0  14   4 31923.7 980.573  10
   0  14   4 32937.1 1208.68  11
   0  14   4 34735.9 1157.23   5
   0  14  -4 36135.6 1034.57   6
   0  14   4 34843.4 1172.34  14
   0  14  -4 33156.0 1015.52  12
   0  14   5 13134.8 431.887  32
   0  14   5 12468.6 728.818  14
   0  14   5 12725.9 775.769  11
   0  14   6 14616.3 498.753  35
   0  14   6 15132.2 499.232  32
   0  14   6 13884.3 883.596  11
   0  14   6 15847.2 541.961  62
   0  14   6 12883.1 816.056  14
   0  14  -6 15098.9 446.255  18
   0  14   6 14763.9 828.021  15
   0  14   7 53666.0 1712.41  15
   0  14   7 52483.0 1197.02  62
   0  14   7 51525.5 1161.12  35
   0  14   7 54435.8 1915.39  11
   0  14   7 54811.7 1139.26  21
   0  14   7 53638.9 1100.12  25
   0  14   7 53059.7 1184.81  52
   0  14   7 49524.2 1132.05  32
   0  14   8 12709.7 853.634  14
   0  14   8 10034.6 459.467  62
   0  14   8 10680.7 449.506  31
   0  14   8 11862.9 874.686  11
   0  14   8 11700.6 407.277  25
   0  14   8 11776.7 388.797  22
   0  14   8 12463.8 446.858  21
   0  14   8 12853.8 497.489  52
   0  14   9 517.561 237.156  14
   0  14   9 474.374 119.445  47
   0  14   9 357.577 111.702  34
   0  14   9 485.617 125.163  52
   0  14   9 567.450 137.906  62
   0  14   9 522.050 228.849  11
   0  14   9 510.788 118.500  31
   0  14  10 484.900 99.1227  34
   0  14  10 621.371 119.567  62
   0  14  10 425.098 190.903  14
   0  14  10 670.588 105.534  47
   0  14  10 589.574 97.5780  31
   0  14  11 2138.72 124.178  53
   0  14  11 2007.42 106.321  42
   0  14  11 2326.04 130.274  62
   0  15   0 841.094 192.796   4
   0  15   1 50921.4 1288.92  10
   0  15  -1 54652.2 1500.29   2
   0  15   1 53477.6 1435.98   4
   0  15   1 50031.5 1202.80   1
   0  15   2 9214.57 465.102  10
   0  15  -2 8214.40 454.592   3
   0  15   2 8931.96 400.897   1
   0  15   2 9239.02 545.702   4
   0  15  -2 8362.54 565.945   2
   0  15   3 93964.0 2011.39  10
   0  15   3 97736.2 2287.59  11
   0  15  -3 105873. 2198.38   6
   0  15   3 108363. 2308.26   5
   0  15  -3 97678.2 2048.51   3
   0  15   4 5210.21 454.455  14
   0  15  -4 5231.93 376.834   6
   0  15   4 5941.54 470.048   5
   0  15   4 4843.67 354.408  10
   0  15   4 5528.02 491.253  11
   0  15  -4 4610.39 367.998  12
   0  15   5 33779.8 1275.61  14
   0  15   5 34942.4 1349.49  11
   0  15   5 35004.8 808.361  32
   0  15   6 6889.39 610.942  14
   0  15   6 6920.52 588.883  15
   0  15   6 6889.53 337.413  35
   0  15   6 6257.85 623.477  11
   0  15   6 7492.60 362.049  62
   0  15   6 6409.63 318.853  32
   0  15   7 6562.05 648.106  11
   0  15   7 5581.87 543.049  15
   0  15   7 5309.86 315.923  35
   0  15   7 5030.79 322.317  62
   0  15   7 6615.68 314.925  25
   0  15   7 7202.97 342.686  21
   0  15   7 6837.41 359.798  52
   0  15   8 5916.73 315.643  31
   0  15   8 5355.98 589.963  11
   0  15   8 6101.12 603.709  14
   0  15   8 5167.12 327.583  53
   0  15   8 6271.99 338.628  52
   0  15   8 6072.55 304.283  21
   0  15   8 5366.02 270.119  25
   0  15   8 5532.15 259.499  22
   0  15   8 6016.37 343.379  62
   0  15   9 2353.08 198.224  52
   0  15   9 2520.69 380.503  14
   0  15   9 2385.93 200.134  34
   0  15   9 2675.27 216.803  62
   0  15   9 2035.05 354.680  11
   0  15   9 2633.42 203.221  47
   0  15   9 2456.86 189.462  31
   0  15  10 6628.28 243.793  31
   0  15  10 6432.26 255.671  47
   0  15  10 7076.56 294.835  62
   0  15  11 581.462 69.4626  62
   0  15  11 533.602 66.1868  53
   0  16   0 541577. 8785.40   4
   0  16  -1 101426. 2355.96   2
   0  16   1 102090. 2297.89   4
   0  16   1 101205. 2128.79  10
   0  16  -2 45148.4 1446.84   2
   0  16  -2 42261.4 1169.34   3
   0  16   2 43070.1 1322.92   4
   0  16  -2 43297.1 1278.04   6
   0  16   2 39334.7 1122.46  10
   0  16  -3 40400.1 1139.98   3
   0  16  -3 38549.9 1210.68   6
   0  16   3 42450.7 1328.45   5
   0  16   3 39089.9 1118.12  10
   0  16   3 41694.9 1351.12  11
   0  16   4 4951.85 454.276  14
   0  16   4 4987.49 483.479  11
   0  16   4 4629.38 431.617   5
   0  16   5 41092.9 1465.48  14
   0  16   5 39549.9 1476.53  11
   0  16   5 40709.6 901.010  32
   0  16   6 31714.8 1340.18  14
   0  16   6 31448.4 1278.74  15
   0  16   6 31358.0 802.843  35
   0  16   6 32219.3 1404.08  11
   0  16   6 31343.3 830.959  62
   0  16   6 30428.1 776.967  32
   0  16   7 6782.81 652.818  11
   0  16   7 6053.22 564.572  15
   0  16   7 6031.03 601.212  14
   0  16   7 6638.03 339.890  35
   0  16   7 6534.11 349.981  52
   0  16   7 6581.10 326.764  21
   0  16   7 6435.30 309.601  25
   0  16   7 6664.26 358.467  62
   0  16   8 3314.40 230.197  31
   0  16   8 2964.99 440.254  11
   0  16   8 3198.63 240.337  52
   0  16   8 2943.92 202.527  25
   0  16   8 3129.42 226.171  21
   0  16   8 3055.04 192.911  22
   0  16   8 3886.08 272.473  62
   0  16   9 10868.1 405.450  52
   0  16   9 11862.8 410.139  47
   0  16   9 11734.2 419.030  34
   0  16   9 11796.9 754.012  14
   0  16   9 9845.78 713.916  11
   0  16   9 11656.1 434.582  62
   0  16   9 11605.3 392.972  31
   0  16  10 3062.28 172.948  34
   0  16  10 2755.19 146.753  31
   0  16  10 3237.81 191.627  62
   0  16  10 3188.24 165.425  47
   0  17   0 458.446 177.293   4
   0  17   1 30525.2 1109.93   4
   0  17  -1 31557.7 1165.53   2
   0  17   1 30709.8 1003.27  10
   0  17  -2 19748.2 790.337   3
   0  17  -2 20490.0 977.876   2
   0  17   2 24593.2 983.031   4
   0  17  -2 21154.9 923.184   6
   0  17   2 24586.3 842.776  10
   0  17   3 45905.3 1401.87  14
   0  17   3 48958.6 1491.55   5
   0  17  -3 48078.2 1395.79   6
   0  17  -3 46846.3 1262.09   3
   0  17   3 45529.4 1249.05  10
   0  17   3 46282.4 1486.29  11
   0  17   4 9661.72 644.369  14
   0  17   4 9672.39 673.977  11
   0  17   4 9125.49 627.785   5
   0  17   5 50040.3 1058.38  32
   0  17   5 50995.5 1742.48  11
   0  17   5 54562.7 1719.36  15
   0  17   5 49585.3 1646.43  14
   0  17   6 44348.6 1619.52  14
   0  17   6 43249.2 1569.46  15
   0  17   6 45811.3 1033.96  35
   0  17   6 45723.3 1010.48  32
   0  17   6 44583.2 1682.14  11
   0  17   6 47030.4 1073.25  62
   0  17   7 7746.58 386.032  62
   0  17   7 7244.41 646.115  14
   0  17   7 7967.46 634.557  15
   0  17   7 7693.91 361.691  35
   0  17   7 7697.10 378.224  52
   0  17   7 7791.88 364.197  21
   0  17   7 7579.11 343.592  25
   0  17   7 6911.05 662.302  11
   0  17   8 1004.27 173.261  62
   0  17   8 1163.04 306.717  11
   0  17   8 904.049 125.704  22
   0  17   8 1344.35 161.678  21
   0  17   8 1029.88 137.770  25
   0  17   8 1293.26 172.334  52
   0  17   8 732.437 135.261  31
   0  17   9 5309.67 267.137  47
   0  17   9 5044.55 517.772  14
   0  17   9 4717.66 264.594  34
   0  17   9 5543.53 278.572  52
   0  17   9 5757.21 540.945  11
   0  17   9 4068.31 227.795  31
   0  17   9 4478.55 269.573  62
   0  17  10 334.560 79.2801  34
   0  17  10 471.717 78.3427  51
   0  17  10 329.089 68.0663  47
   0  17  10 260.243 83.4856  62
   0  18   0 7125.40 548.632   4
   0  18   1 14318.3 762.343   4
   0  18  -1 13790.7 791.434   4
   0  18  -1 14158.0 780.761   2
   0  18   1 13360.0 648.161  10
   0  18   2 49565.8 1561.20   4
   0  18  -2 52177.5 1533.00   6
   0  18   2 47788.8 1326.24  10
   0  18  -3 7534.57 535.731   6
   0  18   3 7967.03 580.461   5
   0  18   3 8362.08 489.312  10
   0  18   3 8509.61 611.344  11
   0  18   4 118184. 2684.93  14
   0  18   4 108497. 2739.10  11
   0  18   4 113102. 2691.21   5
   0  18   5 16534.2 917.645  14
   0  18   5 17448.8 982.418  11
   0  18   5 18179.9 530.869  32
   0  18   6 15472.4 926.606  14
   0  18   6 16342.4 919.582  15
   0  18   6 11809.1 463.672  35
   0  18   6 10076.9 444.814  62
   0  18   6 10139.6 420.404  32
   0  18   6 12921.3 907.644  11
   0  18   7 26512.8 1292.84  11
   0  18   7 26748.3 1194.97  15
   0  18   7 28147.3 1299.96  14
   0  18   7 29661.3 762.637  35
   0  18   7 28323.1 776.930  52
   0  18   7 27871.3 729.095  25
   0  18   7 27058.9 739.609  21
   0  18   7 31209.3 807.819  62
   0  18   8 9788.43 371.373  31
   0  18   8 9431.67 733.151  11
   0  18   8 9550.47 405.521  62
   0  18   8 9792.14 362.825  25
   0  18   8 9011.01 336.284  22
   0  18   8 9557.83 380.392  21
   0  18   8 9732.09 397.268  52
   0  18   9 4214.85 219.332  47
   0  18   9 4111.82 230.248  34
   0  18   9 4632.52 461.370  14
   0  18   9 4457.58 252.922  53
   0  18   9 4208.69 231.542  52
   0  18   9 4594.99 248.399  62
   0  18   9 4289.61 204.239  31
   0  18  10 7352.01 249.957  62
   0  18  10 6552.32 225.594  34
   0  19   0 53.1466 122.286  10
   0  19   0 33.5372 145.505   4
   0  19   1 20575.7 846.138  10
   0  19   1 21771.4 987.082   4
   0  19  -1 21381.9 1025.45   4
   0  19   2 8671.60 520.589  10
   0  19   2 8608.78 623.627   4
   0  19  -2 8498.15 607.558   6
   0  19  -2 8749.38 523.068   3
   0  19   3 21562.4 938.747  14
   0  19   3 21014.8 997.557  11
   0  19  -3 21329.4 939.399   6
   0  19   3 21237.7 998.864   5
   0  19   4 14963.7 875.530  11
   0  19   4 15570.6 859.178   5
   0  19   4 16597.0 872.273  14
   0  19  -4 15266.5 775.363  12
   0  19   5 10081.0 755.351  11
   0  19   5 10691.9 749.834  14
   0  19   5 10308.7 388.919  32
   0  19   6 30418.9 1382.56  11
   0  19   6 33324.7 799.788  32
   0  19   6 34495.4 863.056  62
   0  19   6 30590.5 1337.86  15
   0  19   6 32937.9 1377.88  14
   0  19   6 32558.4 818.594  35
   0  19   7 13178.5 434.727  16
   0  19   7 15379.0 941.959  14
   0  19   7 14925.2 881.903  15
   0  19   7 14627.8 943.121  11
   0  19   7 14783.8 504.241  35
   0  19   7 13241.4 504.989  62
   0  19   7 16377.1 514.831  25
   0  19   7 16298.2 530.127  21
   0  19   7 15063.2 527.432  52
   0  19   8 5150.57 521.527  14
   0  19   8 5572.17 296.351  62
   0  19   8 5324.38 254.425  31
   0  19   8 4627.52 233.915  22
   0  19   8 4849.95 250.389  25
   0  19   8 5025.91 271.401  21
   0  19   8 5486.61 306.664  53
   0  19   8 5084.50 282.531  52
   0  19   8 4619.38 507.543  11
   0  19   9 145.263 82.3217  52
   0  19   9 118.718 96.5847  53
   0  19   9 114.453 84.6072  62
   0  19   9 121.796 72.4949  47
   0  19   9 145.039 87.5689  34
   0  19  10 15694.8 373.757  62
   0  19  10 14798.8 351.426  34
   0  20   0 17488.5 936.081   4
   0  20   0 18399.3 854.672  10
   0  20  -1 3221.22 437.108   4
   0  20   1 3716.75 437.920   4
   0  20   1 4138.05 387.780  10
   0  20   2 17375.0 794.703  14
   0  20  -2 17997.5 900.190   6
   0  20   2 16796.7 750.648  10
   0  20   3 19781.1 894.980  14
   0  20   3 16761.4 908.847  11
   0  20   3 16517.1 904.144   5
   0  20  -3 17565.0 868.673   6
   0  20   4 13247.8 790.576  14
   0  20   4 13490.4 844.412  11
   0  20  -4 13200.0 730.650  12
   0  20   4 13492.9 816.696   5
   0  20   5 22720.2 1138.14  11
   0  20   5 21253.4 1055.66  14
   0  20   6 14032.7 487.933  35
   0  20   6 13014.0 494.878  62
   0  20   6 13871.8 934.527  11
   0  20   6 12175.7 439.465  32
   0  20   6 15063.1 904.606  15
   0  20   6 14949.1 920.040  14
   0  20   7 824.973 263.845  11
   0  20   7 772.560 115.015  16
   0  20   7 766.910 255.272  15
   0  20   7 548.638 235.593  14
   0  20   7 768.135 132.626  35
   0  20   7 987.864 150.356  62
   0  20   7 938.379 142.343  25
   0  20   7 659.201 135.222  21
   0  20   7 794.785 143.493  52
   0  20   8 9126.18 320.971  31
   0  20   8 9501.10 692.557  14
   0  20   8 8647.86 363.480  62
   0  20   8 8900.27 676.115  11
   0  20   8 9929.03 377.738  52
   0  20   8 9865.78 407.357  53
   0  20   8 9302.36 343.364  25
   0  20   8 9539.30 365.538  21
   0  20   8 8921.33 324.745  22
   0  20   9 4933.52 231.189  34
   0  20   9 5554.43 243.452  62
   0  20   9 4838.89 223.014  52
   0  20   9 5241.15 252.000  53
   0  20   9 4885.60 203.070  47
   0  20  10 1919.12 104.004  62
   0  20  10 1931.77 100.271  34
   0  21   0 15.0153 119.679  10
   0  21   0 38.2991 146.869   4
   0  21   1 1181.39 233.375  10
   0  21   1 1196.82 281.462   4
   0  21  -1 673.146 232.545   4
   0  21   1 1251.40 225.988  14
   0  21   2 17530.1 933.207  11
   0  21   2 15373.8 730.965  10
   0  21  -2 16945.5 994.966   4
   0  21   2 17109.5 923.435   5
   0  21  -2 16998.4 900.822   6
   0  21   2 16588.5 789.928  14
   0  21   3 37665.5 1459.59  11
   0  21   3 41596.8 1513.30   5
   0  21  -3 42511.2 1422.43   6
   0  21   3 39014.7 1344.09  14
   0  21   4 8980.27 703.616  11
   0  21   4 8315.18 672.169   5
   0  21   4 9613.81 679.765  14
   0  21   5 17545.1 997.903  11
   0  21   5 16511.5 928.268  14
   0  21   6 21878.5 1123.89  11
   0  21   6 23393.1 655.238  62
   0  21   6 21271.3 614.307  35
   0  21   6 21518.9 1095.50  14
   0  21   7 3152.35 229.520  52
   0  21   7 2942.34 208.216  35
   0  21   7 2207.60 381.453  11
   0  21   7 3175.01 420.935  15
   0  21   7 3092.43 443.611  14
   0  21   7 2632.46 183.700  16
   0  21   7 3046.93 394.179  13
   0  21   7 2910.30 214.728  25
   0  21   7 2939.03 219.802  21
   0  21   7 3047.60 223.442  62
   0  21   8 3237.68 411.415  14
   0  21   8 3289.56 189.117  22
   0  21   8 3483.82 213.908  21
   0  21   8 3542.05 204.403  25
   0  21   8 3631.68 221.550  62
   0  21   8 3636.12 237.770  53
   0  21   8 3420.85 214.456  52
   0  21   9 2243.45 151.828  62
   0  21   9 2514.37 175.611  53
   0  21   9 2691.55 159.308  52
   0  21   9 2423.15 159.108  34
   0  22   0 103665. 2493.91  10
   0  22   0 105768. 2741.04   4
   0  22   1 6475.84 498.052  10
   0  22   1 5300.56 538.595   4
   0  22  -1 5897.54 592.831   4
   0  22   1 5805.60 437.858  14
   0  22   2 5433.68 532.171  11
   0  22  -2 5321.97 531.127   6
   0  22  -2 4422.62 535.534   4
   0  22   2 5857.72 571.771   5
   0  22   2 6922.21 520.176  14
   0  22   3 55071.4 1843.20  11
   0  22   3 55971.5 1845.32   5
   0  22   3 57040.0 1704.08  14
   0  22   4 4556.88 518.832  11
   0  22   4 4642.18 506.230   5
   0  22   4 4555.19 485.999  14
   0  22   4 4252.34 499.357  15
   0  22   5 19709.3 1029.21  14
   0  22   5 21168.5 1114.69  11
   0  22   6 9531.16 377.609  35
   0  22   6 8532.30 374.940  62
   0  22   6 8551.50 706.903  11
   0  22   6 9418.61 396.250  21
   0  22   6 9579.56 720.017  14
   0  22   6 9807.47 736.774  15
   0  22   7 17788.0 544.790  52
   0  22   7 17829.4 509.369  35
   0  22   7 17734.8 957.408  11
   0  22   7 18126.8 972.485  14
   0  22   7 18520.3 952.497  15
   0  22   7 19070.0 952.812  13
   0  22   7 16607.3 484.356  16
   0  22   7 17772.3 533.738  25
   0  22   7 17798.8 524.983  22
   0  22   7 16967.0 525.801  62
   0  22   8 6336.61 534.987  14
   0  22   8 6056.94 246.425  22
   0  22   8 6316.50 265.180  25
   0  22   8 6546.94 282.175  21
   0  22   8 6900.17 284.409  62
   0  22   8 6436.95 275.239  52
   0  22   8 6643.72 307.164  53
   0  22   9 11117.4 303.933  62
   0  22   9 11098.6 337.634  53
   0  22   9 10604.5 297.521  52
   0  22   9 11231.4 321.136  34
   0  23   0 16.4680 140.646  10
   0  23   0 43.0195 164.971   4
   0  23  -1 56821.6 1774.96  10
   0  23   1 52765.9 1584.22  10
   0  23   1 53533.0 1846.00   4
   0  23  -1 56059.6 1940.45   4
   0  23   2 22792.8 1119.71  11
   0  23  -2 21383.8 1177.70   4
   0  23   2 23507.4 1153.86   5
   0  23  -2 21905.7 1064.47   6
   0  23   2 20817.5 908.646  14
   0  23   3 6568.07 606.783  11
   0  23  -3 6734.52 674.468   4
   0  23   3 7316.92 651.650   5
   0  23   3 6488.64 541.149  14
   0  23   4 2693.19 412.697  11
   0  23   4 2468.06 365.456  14
   0  23   4 2663.10 417.669  15
   0  23   4 1773.37 344.429   5
   0  23   5 3261.51 224.862  35
   0  23   5 3289.35 225.130  62
   0  23   5 3044.67 424.752  15
   0  23   5 3138.09 417.087  14
   0  23   5 2714.83 408.285  11
   0  23   6 1710.82 169.148  35
   0  23   6 1589.76 165.917  62
   0  23   6 1816.75 345.736  11
   0  23   6 2100.79 195.480  21
   0  23   6 1917.18 343.518  15
   0  23   6 1905.78 346.556  14
   0  23   7 9518.87 366.657  52
   0  23   7 9665.45 339.655  35
   0  23   7 8971.79 659.894  11
   0  23   7 10039.2 363.035  62
   0  23   7 9273.74 354.411  22
   0  23   7 9437.67 361.591  25
   0  23   7 8923.05 637.177  13
   0  23   7 9481.39 649.706  15
   0  23   7 9202.90 673.378  14
   0  23   7 9180.66 328.591  16
   0  23   8 3669.77 171.306  47
   0  23   8 4193.39 419.576  14
   0  23   8 3824.85 206.598  21
   0  23   8 3663.08 192.418  25
   0  23   8 3510.55 179.387  22
   0  23   8 3865.14 196.812  62
   0  23   8 3768.08 201.186  52
   0  23   8 3711.28 220.681  53
   0  23   9 2575.31 122.591  52
   0  23   9 2715.37 157.377  53
   0  23   9 2732.19 141.148  34
   0  24   0 2559.04 352.381  10
   0  24   0 2251.90 381.515   4
   0  24   1 11522.2 680.757  10
   0  24  -1 11904.3 768.384  10
   0  24   1 11194.4 812.650   4
   0  24  -1 10570.7 775.448   6
   0  24  -1 11887.2 870.102   4
   0  24   2 21418.9 1097.28  11
   0  24  -2 21345.4 1186.16   4
   0  24   2 20789.3 1100.57   5
   0  24  -2 20947.0 1055.53   6
   0  24   2 18413.6 856.908  14
   0  24   3 7648.05 657.327  11
   0  24   3 8131.79 676.543   5
   0  24  -3 7204.26 716.023   4
   0  24   3 7369.75 572.914  14
   0  24   4 13161.8 863.245  11
   0  24   4 12489.0 823.242   5
   0  24   4 11106.0 734.695  14
   0  24   4 11867.2 804.232  15
   0  24   5 8262.63 676.421  11
   0  24   5 8737.93 353.329  35
   0  24   5 8709.03 348.973  62
   0  24   5 8917.38 381.841  21
   0  24   5 7957.40 664.677  15
   0  24   5 8693.33 655.294  14
   0  24   6 7478.08 309.415  35
   0  24   6 6820.41 594.899  11
   0  24   6 6976.49 593.326  14
   0  24   6 7085.53 332.132  21
   0  24   6 7384.80 313.371  62
   0  24   7 7051.64 559.714  15
   0  24   7 5771.93 519.781  13
   0  24   7 6621.42 566.045  14
   0  24   7 5655.79 253.767  16
   0  24   7 6550.72 289.386  22
   0  24   7 6643.45 293.136  25
   0  24   7 6879.92 299.017  52
   0  24   7 4962.86 251.444  62
   0  24   8 3750.26 200.140  34
   0  24   8 3499.69 189.614  21
   0  24   8 3547.69 179.865  25
   0  24   8 3507.09 168.129  62
   0  24   8 3485.26 177.709  52
   0  24   8 3571.76 204.637  53
   0  24   9 4575.84 175.341  53
   0  24   9 4230.62 152.802  34
   0  25   0-68.3656 143.595  10
   0  25   0 186.812 192.893   4
   0  25  -1 31759.5 1304.36  10
   0  25   1 32055.6 1432.73   4
   0  25  -1 32257.4 1462.31   4
   0  25  -1 28732.1 1333.41   6
   0  25   2 24925.6 1221.64  11
   0  25  -2 28102.6 1254.19  10
   0  25   2 26633.1 1280.71   5
   0  25  -2 28851.1 1403.09   4
   0  25   3 7167.24 642.941  11
   0  25   3 6711.53 618.708   5
   0  25   3 8283.94 668.592  15
   0  25   3 7100.57 553.872  14
   0  25   4 8476.08 645.886  14
   0  25   4 9315.19 729.535  15
   0  25   4 8498.65 705.188  11
   0  25   5 6234.57 586.188  11
   0  25   5 5703.87 277.856  35
   0  25   5 5645.31 267.858  62
   0  25   5 6063.28 315.012  21
   0  25   5 5806.31 542.210  14
   0  25   5 6479.96 591.775  15
   0  25   6 10805.2 398.849  52
   0  25   6 10194.3 352.328  35
   0  25   6 11356.9 758.072  11
   0  25   6 10804.2 745.306  13
   0  25   6 10338.6 714.052  14
   0  25   6 11123.1 407.730  21
   0  25   6 8975.36 337.836  62
   0  25   7 4869.34 444.929  15
   0  25   7 5105.18 464.275  14
   0  25   7 4078.46 203.442  16
   0  25   7 4450.36 207.837  19
   0  25   7 4515.16 232.284  25
   0  25   7 4800.76 233.666  22
   0  25   7 4820.04 235.621  52
   0  25   7 4860.50 212.572  62
   0  25   8 3634.42 182.129  21
   0  25   8 3910.87 178.244  25
   0  25   8 3839.92 169.858  52
   0  25   8 4104.67 202.071  53
   0  25   8 3995.19 190.737  34
   0  26   0 3511.55 402.600  10
   0  26   0 3151.52 467.144   4
   0  26   0 3379.60 389.423  15
   0  26  -1 17084.0 929.332  10
   0  26   1 16339.5 969.938  11
   0  26   1 16399.4 1004.74   5
   0  26  -1 15126.2 942.304   6
   0  26  -1 15283.8 842.011  13
   0  26  -2 7040.57 620.428  10
   0  26   2 7449.90 650.461  11
   0  26   2 7215.04 659.981   5
   0  26   2 8533.55 656.136  15
   0  26   3 2412.91 377.548  15
   0  26   3 1670.10 286.502  14
   0  26   3 2568.64 395.435  11
   0  26   4 63992.8 1993.02  15
   0  26   4 64521.1 1865.97  14
   0  26   4 63216.8 2009.05  11
   0  26   5 1732.90 317.422  11
   0  26   5 1639.47 151.113  35
   0  26   5 1711.67 172.917  21
   0  26   5 1743.13 348.234  15
   0  26   5 1843.65 313.695  14
   0  26   6 12560.6 414.315  52
   0  26   6 10797.4 340.907  35
   0  26   6 12008.0 745.142  11
   0  26   6 11574.2 719.496  14
   0  26   6 11619.2 759.590  13
   0  26   6 11914.3 399.209  16
   0  26   6 12802.1 422.518  21
   0  26   7 4003.80 215.575  21
   0  26   7 3866.58 206.477  22
   0  26   7 4030.87 210.353  25
   0  26   7 3254.75 380.749  14
   0  26   7 3805.86 200.411  52
   0  26   8 2153.70 132.239  34
   0  26   8 1899.94 106.707  52
   0  26   8 2220.52 140.675  53
   0  27   0 104.562 150.256  15
   0  27   0 91.7481 172.369   6
   0  27  -1 5601.05 530.692  10
   0  27   1 5374.16 561.740  11
   0  27   1 6683.58 559.886  15
   0  27  -1 4776.12 533.623   6
   0  27   2 13413.9 824.713  15
   0  27   2 13646.8 877.276  11
   0  27  -2 14289.0 864.383  10
   0  27   3 12639.8 815.407  15
   0  27  -3 12318.9 822.504  10
   0  27   3 11694.5 808.865  11
   0  27   4 4520.71 261.968  21
   0  27   4 4490.44 494.213  11
   0  27   4 4026.68 422.929  14
   0  27   4 4427.29 491.860  15
   0  27   5 10352.2 390.428  21
   0  27   5 9439.59 377.496  25
   0  27   5 10039.6 695.437  11
   0  27   5 9930.50 649.703  14
   0  27   5 10004.2 702.628  15
   0  27   5 10251.8 335.390  35
   0  27   6 9621.40 349.616  22
   0  27   6 9284.00 343.920  21
   0  27   6 9226.94 334.198  52
   0  27   6 8976.76 632.138  13
   0  27   6 8957.52 325.838  16
   0  27   6 9355.89 607.085  14
   0  27   7 3776.13 188.051  22
   0  27   7 3623.71 190.415  21
   0  27   7 3989.30 197.235  25
   0  27   7 3682.15 177.493  52
   0  27   8 8568.07 240.115  34
   0  27   8 8954.54 252.371  53
   0  28   0 14707.5 945.432   6
   0  28   0 14216.3 841.525  13
   0  28   1 35246.9 1298.63  15
   0  28   1 36650.0 1478.99  11
   0  28   2 25108.3 1112.86  15
   0  28   2 24452.0 1180.81  11
   0  28  -2 24109.4 1117.87  10
   0  28   3 14440.8 846.743  15
   0  28   3 16272.5 920.973  11
   0  28  -3 17711.2 953.133  10
   0  28  -3 16480.7 854.341  12
   0  28   3 15317.2 484.016  21
   0  28  -4 2524.17 371.966  10
   0  28   4 2132.80 347.167  11
   0  28   4 2350.35 359.086  15
   0  28   4 2854.20 176.044  35
   0  28   4 2566.07 194.939  21
   0  28   5 13088.1 721.573  14
   0  28   5 14049.0 796.137  15
   0  28   5 14495.6 454.655  25
   0  28   5 14377.6 448.637  21
   0  28   5 13863.3 785.979  11
   0  28   6 2302.01 163.218  52
   0  28   6 2146.69 169.006  22
   0  28   6 2174.50 168.099  21
   0  28   6 2061.72 163.163  25
   0  28   6 1696.45 150.584  16
   0  28   7 9596.50 294.962  21
   0  28   7 9131.14 286.888  25
   0  28   7 8656.04 250.921  52
   0  29   0-67.3918 159.309  13
   0  29   0 60.9723 155.878  11
   0  29   1 14204.8 878.014  11
   0  29   1 11949.8 707.538  15
   0  29   1 12240.4 785.134  13
   0  29   2 14567.8 867.481  11
   0  29   2 13179.9 421.112  21
   0  29   2 13211.8 775.119  15
   0  29   3 10600.2 718.704  11
   0  29  -3 11609.0 734.362  10
   0  29   3 9915.63 364.383  21
   0  29   4 730.728 226.732  11
   0  29   4 938.594 249.048  15
   0  29   4 963.528 127.639  21
   0  29   4 771.033 125.873  25
   0  29   4 630.461 236.566  13
   0  29   5 11612.6 697.695  15
   0  29   5 11330.3 383.979  16
   0  29   5 12213.5 388.987  21
   0  29   5 11999.8 392.288  25
   0  29   5 11626.7 393.880  22
   0  29   6 10651.9 333.920  25
   0  29   6 10714.3 332.664  21
   0  29   6 10289.6 315.034  19
   0  29   6 10220.5 304.268  52
   0  29   7 2456.64 135.300  53
   0  30   0 3726.00 456.704  11
   0  30   1 10746.9 644.044  15
   0  30   1 10301.5 710.848  13
   0  30   1 10374.6 737.622  11
   0  30   2 2521.33 382.544  13
   0  30   2 2109.20 329.798  15
   0  30   2 2250.04 163.818  21
   0  30   2 2306.62 346.261  11
   0  30   3 6331.39 525.185  15
   0  30   3 5121.16 548.399  13
   0  30   3 6436.42 292.687  25
   0  30   3 6681.86 281.444  21
   0  30   3 6185.09 535.526  11
   0  30   4 3510.41 389.692  15
   0  30   4 3516.77 213.689  16
   0  30   4 3316.22 413.330  13
   0  30   4 3407.42 206.686  25
   0  30   4 3558.17 202.706  21
   0  30   5 3426.03 367.820  15
   0  30   5 4177.19 210.275  16
   0  30   5 4281.00 206.810  21
   0  30   5 4021.91 210.673  22
   0  30   5 3979.10 208.347  25
   0  30   5 4032.39 198.194  52
   0  30   6 2413.21 148.962  21
   0  30   6 2454.80 150.947  25
   0  30   6 2440.23 125.836  52
   0  31   0 69.3577 143.231  11
   0  31   0-38.3548 69.3639  16
   0  31   1 6995.60 562.263  11
   0  31  -1 6036.67 532.418  11
   0  31   1 5839.91 501.522  13
   0  31   1 5483.05 233.822  25
   0  31   2 21632.0 994.829  11
   0  31   2 21064.4 1007.51  13
   0  31   2 21759.2 918.723  15
   0  31   2 21837.9 541.889  25
   0  31   3 8598.15 573.907  15
   0  31   3 8355.48 324.972  16
   0  31   3 8173.78 618.401  13
   0  31   3 8063.04 289.306  21
   0  31   3 8063.16 304.959  25
   0  31   4 404.588 174.612  15
   0  31   4 317.246 86.2960  16
   0  31   4 408.386 84.8955  21
   0  31   4 413.933 89.7020  22
   0  31   4 398.601 89.4051  25
   0  31   5 865.107 100.966  25
   0  31   5 848.661 95.7693  21
   0  31   5 828.380 101.691  19
   0  31   5 970.837 105.878  22
   0  31   5 895.930 94.2089  52
   0  31   6 552.683 76.9383  53
   0  32   0 14783.5 410.988  16
   0  32   1 3841.54 209.938  16
   0  32   1 3487.68 385.504  13
   0  32   1 3505.02 185.082  22
   0  32   2 27037.4 641.775  16
   0  32   2 27215.5 1081.85  13
   0  32   2 27569.6 602.033  25
   0  32   2 27175.1 620.145  22
   0  32   3 1360.87 131.427  16
   0  32   3 1294.82 124.248  22
   0  32   3 1169.28 105.765  21
   0  32   3 1302.73 119.611  25
   0  32   4 2273.64 152.064  16
   0  32   4 2268.52 149.637  22
   0  32   4 2266.00 135.535  21
   0  32   4 2319.57 146.754  25
   0  32   5 2839.49 119.086  52
   0  33   0-2.73906 56.0549  19
   0  33   1 3159.37 177.719  16
   0  33   2 10869.1 343.171  16
   0  33   2 10175.4 316.131  22
   0  33   3 3251.32 177.575  16
   0  33   3 2976.57 157.106  25
   0  33   3 3201.91 168.971  22
   0  33   4 4363.26 189.596  19
   0  33   4 4183.22 156.031  52
   0  33   5 906.569 65.7568  53
   0  34   1 3733.61 174.763  19
   0  34   2 1214.67 113.742  19
   0  34   3 3465.30 164.952  19
   1 -36  -2 6887.91 195.521  45
  -1 -36   1 564.186 55.8935  45
  -1 -36   1 634.557 71.1819  30
  -1 -36   0 5199.26 171.724  45
   1 -36   0 4924.75 164.856  45
  -1 -36   0 5285.18 173.368  30
  -1 -35   3 591.224 70.4173  30
   1 -35  -3 437.418 64.8896  45
   1 -35  -3 503.501 68.8438  68
   1 -35  -2 11324.7 305.681  45
   1 -35  -2 11487.7 294.005  68
  -1 -35   1 2489.18 133.543  45
  -1 -35   1 2680.72 147.266  30
   1 -35  -1 2453.66 143.403  30
   1 -35   0 8579.66 266.338  45
  -1 -35   0 8447.42 266.150  45
  -1 -35   0 8315.59 265.341  30
   1 -35   0 8669.70 273.597  30
  -1 -35  -1 85.1820 61.2467  45
   1 -35   1 107.697 53.6900  45
  -1 -35  -1 114.005 57.5862  30
  -1 -35  -2 1940.23 115.735  45
   1 -35   2 2146.77 113.956  30
  -1 -35  -3 671.426 61.1218  45
  -1 -35  -3 733.623 62.5230  68
   1 -34  -4 6635.63 187.486  45
  -1 -34   3 263.344 71.4277  30
   1 -34  -3 212.775 65.8052  45
   1 -34  -3 186.677 68.2765  68
   1 -34  -2 15296.2 401.494  30
   1 -34  -2 15710.4 415.218  45
   1 -34  -2 16395.1 415.713  68
   1 -34  -1 18235.7 466.786  30
  -1 -34   1 18771.6 471.771  30
  -1 -34   1 18729.0 458.472  45
   1 -34  -1 18524.0 448.724  68
  -1 -34   0 5732.67 241.275  45
   1 -34   0 5681.14 239.294  45
  -1 -34   0 6180.39 244.912  30
   1 -34   0 5717.83 241.647  30
  -1 -34  -1 6969.33 261.073  45
   1 -34   1 6865.95 243.875  45
  -1 -34  -1 6506.15 244.169  30
  -1 -34  -2 805.185 88.7581  30
   1 -34   2 1117.16 109.265  30
  -1 -34  -2 1223.96 116.894  45
  -1 -34  -2 1047.39 104.978  68
  -1 -34  -3 6444.46 208.472  45
  -1 -34  -3 6651.40 219.983  68
  -1 -34  -4 889.877 75.1069  68
   1 -33  -5 2175.94 117.175  68
   1 -33  -4 886.263 92.0804  45
  -1 -33   4 1158.22 99.1494  30
  -1 -33   3 834.225 107.864  30
   1 -33  -3 813.649 107.308  45
   1 -33  -3 843.312 111.753  68
   1 -33  -2 1502.69 143.510  30
  -1 -33   2 1606.31 132.224  45
   1 -33  -2 1613.76 147.321  45
   1 -33  -2 1673.86 148.994  68
   1 -33  -1 36295.6 786.850  30
  -1 -33   1 35732.0 785.805  30
  -1 -33   1 36623.8 779.135  45
   1 -33  -1 37984.1 783.676  68
   1 -33   0 4528.58 231.190  45
  -1 -33   0 4496.61 231.957  45
  -1 -33   0 4701.55 233.454  30
   1 -33   0 4415.80 231.975  30
  -1 -33  -1 3108.94 184.761  30
  -1 -33  -1 2915.63 190.879  45
   1 -33   1 3271.43 185.081  45
  -1 -33  -1 3017.51 177.167  68
   1 -33   2 9807.57 319.637  30
  -1 -33  -2 9346.06 295.090  30
  -1 -33  -2 9173.95 318.206  45
  -1 -33  -2 10096.5 326.078  68
   1 -33   3 1989.51 127.698  30
  -1 -33  -3 1352.65 115.388  41
  -1 -33  -3 1708.10 125.935  45
  -1 -33  -3 1633.52 134.052  68
  -1 -33  -4 860.693 76.1151  45
   1 -32  -6 1649.16 89.6719  68
   1 -32  -6 1654.18 88.7602  40
   1 -32  -5 470.862 64.6881  45
   1 -32  -5 1004.81 109.665  68
  -1 -32   4 2237.29 145.151  30
   1 -32  -4 2250.81 142.265  45
   1 -32  -4 2159.82 160.273  68
   1 -32  -3 1556.91 145.878  45
  -1 -32   3 2021.93 163.373  30
   1 -32  -3 1636.46 139.326  30
   1 -32  -2 3891.02 221.571  30
   1 -32  -2 3766.99 223.747  45
  -1 -32   2 4056.71 213.014  45
   1 -32  -2 4089.55 236.427  68
  -1 -32   1 25259.5 644.116  30
   1 -32  -1 25173.3 641.474  30
  -1 -32   1 25087.3 633.299  45
   1 -32  -1 25816.9 645.761  68
   1 -32   0 3931.22 235.128  30
  -1 -32   0 3814.20 228.036  30
   1 -32   0 3746.82 230.736  45
  -1 -32   0 3147.57 213.320  45
   1 -32   0 3793.67 211.693  68
  -1 -32  -1 3383.86 186.920  27
  -1 -32  -1 3323.74 206.245  30
  -1 -32  -1 3395.79 216.760  45
   1 -32   1 3461.62 208.574  45
  -1 -32  -1 3430.56 205.777  68
  -1 -32  -2 2808.58 177.110  30
   1 -32   2 3284.27 201.091  30
   1 -32   2 3343.67 183.156  45
  -1 -32  -2 2863.23 194.682  45
  -1 -32  -2 2690.73 173.777  41
  -1 -32  -2 2855.57 193.661  68
   1 -32   3 6957.53 256.612  30
  -1 -32  -3 6567.53 222.883  30
  -1 -32  -3 7332.78 271.458  41
  -1 -32  -3 6875.17 267.898  45
  -1 -32  -3 6981.05 283.790  68
  -1 -32  -4 1053.86 95.2390  45
  -1 -32  -4 1037.14 105.450  41
  -1 -32  -5 6453.68 218.545  68
   1 -31  -6 1638.33 120.077  40
   1 -31  -6 1830.62 123.944  68
   1 -31  -5 10742.5 309.633  55
   1 -31  -5 10644.6 290.589  45
   1 -31  -4 428.911 111.931  68
  -1 -31   4 689.374 111.030  30
   1 -31  -4 492.995 103.567  45
   1 -31  -4 472.283 90.0041  55
   1 -31  -3 22462.7 568.206  30
   1 -31  -3 23603.2 594.211  45
   1 -31  -2 8563.86 365.166  68
   1 -31  -2 8435.85 344.171  30
   1 -31  -2 7922.16 340.717  45
  -1 -31   2 9097.11 341.992  45
   1 -31  -1 13895.4 468.446  68
   1 -31  -1 12921.0 449.621  30
  -1 -31   0 2438.28 182.889  68
   1 -31   0 2719.17 197.863  68
   1 -31   0 2370.71 209.457  30
  -1 -31   0 2281.10 168.379  27
   1 -31   0 2644.76 213.096  45
  -1 -31  -1 4064.90 243.583  68
  -1 -31  -1 4085.18 244.602  30
  -1 -31  -1 3962.73 221.205  27
   1 -31   1 4353.21 247.832  45
  -1 -31  -1 4102.69 220.103  41
  -1 -31  -2 5969.51 295.070  68
   1 -31   2 6128.54 287.277  30
  -1 -31  -2 5946.39 267.803  30
  -1 -31  -2 6081.59 269.555  27
  -1 -31  -2 6152.44 270.697  41
   1 -31   2 5784.68 257.936  45
  -1 -31  -3 2241.30 187.296  68
   1 -31   3 2434.91 175.131  30
  -1 -31  -3 1879.16 141.974  30
  -1 -31  -3 2194.75 171.235  45
  -1 -31  -3 1589.15 158.283  41
  -1 -31  -4 2538.29 171.137  41
  -1 -31  -4 2643.64 154.230  45
  -1 -31  -5 1835.90 134.302  68
  -1 -31  -6 6252.10 191.585  68
   1 -30  -7 1172.65 75.7220  55
   1 -30  -6 10730.4 322.365  68
   1 -30  -5 1478.43 147.851  68
   1 -30  -5 1478.75 120.028  45
   1 -30  -4 24888.8 657.931  68
   1 -30  -4 25482.6 615.803  41
   1 -30  -4 23667.0 598.135  45
   1 -30  -3 1656.02 160.994  30
   1 -30  -3 1333.90 140.992  55
   1 -30  -3 1533.89 150.228  41
   1 -30  -3 1442.88 157.899  45
  -1 -30   3 1926.62 154.708  45
   1 -30  -2 4071.96 264.642  68
   1 -30  -2 3741.32 243.042  30
   1 -30  -2 3717.08 214.074  55
   1 -30  -2 4162.95 257.627  45
   1 -30  -2 4238.65 225.447  41
   1 -30  -1 3546.82 247.951  68
   1 -30  -1 3333.24 240.781  30
  -1 -30   1 3618.29 201.976  27
   1 -30   0 8688.11 366.079  68
  -1 -30   0 8188.59 348.785  68
   1 -30   0 8879.68 385.141  30
  -1 -30   0 8559.01 331.928  27
   1 -30   0 8717.08 379.427  45
  -1 -30   0 8205.04 319.741  41
   1 -30   1 78496.0 1442.78  68
  -1 -30  -1 79416.8 1513.06  68
  -1 -30  -1 76759.1 1442.78  27
  -1 -30  -1 79370.7 1494.53  30
   1 -30   1 78420.7 1500.09  45
  -1 -30  -1 77512.9 1440.29  41
  -1 -30  -2 9714.98 398.401  68
  -1 -30  -2 9404.25 364.300  27
  -1 -30  -2 9608.36 363.789  30
   1 -30   2 9959.81 388.670  30
   1 -30   2 10494.9 372.422  45
  -1 -30  -2 9265.91 364.784  41
  -1 -30  -3 9392.78 379.854  68
  -1 -30  -3 9061.10 315.344  30
   1 -30   3 9498.22 350.432  30
  -1 -30  -3 9487.64 359.005  41
  -1 -30  -4 994.064 124.831  45
  -1 -30  -4 707.058 129.074  41
  -1 -30  -5 6585.10 269.501  68
  -1 -30  -5 5962.84 198.129  45
  -1 -30  -6 9923.40 286.507  68
   1 -29  -7 3655.19 152.319  68
   1 -29  -6 1210.18 129.171  68
   1 -29  -5 5969.60 287.308  68
   1 -29  -5 5313.28 233.443  45
   1 -29  -4 13828.3 489.544  68
   1 -29  -4 13510.9 420.729  30
   1 -29  -4 13668.0 443.666  45
   1 -29  -4 12287.0 437.527  41
   1 -29  -3 2970.15 214.767  30
  -1 -29   3 3069.04 197.487  45
   1 -29  -3 3133.91 213.733  41
   1 -29  -3 2875.13 217.865  45
   1 -29  -2 4864.75 303.176  68
   1 -29  -2 4944.68 284.340  30
   1 -29  -2 4516.00 250.441  55
   1 -29  -2 4816.24 285.311  45
   1 -29  -2 5082.70 262.471  41
  -1 -29   1 404.935 92.0405  41
   1 -29  -1 444.235 98.0455  41
   1 -29  -1 362.021 127.670  30
  -1 -29   1 418.518 104.818  68
   1 -29  -1 461.785 138.379  68
   1 -29  -1 465.074 105.174  55
  -1 -29   1 471.618 107.677  27
  -1 -29   0 5515.00 281.261  27
   1 -29   0 5417.52 313.348  30
   1 -29   0 6158.79 330.636  45
  -1 -29   0 5419.94 272.583  41
  -1 -29   0 5537.41 303.021  68
   1 -29   0 5664.54 309.363  68
  -1 -29  -1 1225.12 156.947  27
   1 -29   1 1224.22 164.151  45
  -1 -29  -1 1357.57 157.623  41
   1 -29   1 1227.17 153.246  68
  -1 -29  -1 1359.38 174.017  68
   1 -29   2 6837.32 330.702  30
  -1 -29  -2 6851.50 316.146  30
  -1 -29  -2 6726.49 318.694  27
  -1 -29  -2 7076.07 322.005  41
   1 -29   2 6592.64 310.245  45
  -1 -29  -2 6665.02 341.699  68
  -1 -29  -3 10466.3 394.336  27
   1 -29   3 10811.2 394.000  30
  -1 -29  -3 10363.0 357.852  30
  -1 -29  -3 10726.1 399.954  41
  -1 -29  -3 9934.40 413.675  68
   1 -29   4 13543.7 399.339  30
  -1 -29  -4 13943.8 423.854  45
  -1 -29  -4 14413.1 457.136  41
  -1 -29  -4 12869.6 455.018  68
  -1 -29  -5 2116.81 135.886  45
  -1 -29  -5 2507.86 186.272  68
  -1 -29  -6 7575.81 269.355  68
  -1 -29  -7 296.029 45.6832  68
  -1 -29  -7 385.361 56.4266  40
   1 -28  -8 6097.49 189.240  40
   1 -28  -7 3569.21 169.001  68
  -1 -28   7 3791.46 157.272  36
   1 -28  -6 7624.99 305.838  68
  -1 -28   6 7645.48 268.113  36
   1 -28  -5 3975.94 259.851  68
  -1 -28   5 4223.26 213.327  36
   1 -28  -5 4413.12 226.064  45
   1 -28  -4 6813.56 300.881  30
   1 -28  -4 7443.32 360.520  68
   1 -28  -4 7074.18 319.972  45
   1 -28  -4 7413.58 336.099  41
  -1 -28   4 7572.43 289.112  36
   1 -28  -3 10430.3 404.226  30
  -1 -28   3 10106.0 343.254  36
   1 -28  -3 10126.7 402.396  41
   1 -28  -3 10712.7 425.046  45
  -1 -28   3 10921.2 391.607  45
   1 -28  -2 15651.9 561.883  68
  -1 -28   2 14624.3 424.852  67
   1 -28  -2 15352.5 521.421  30
  -1 -28   2 14779.8 448.522  27
   1 -28  -2 14443.5 478.344  41
   1 -28  -2 14577.8 525.983  45
   1 -28  -1 12305.7 487.669  68
  -1 -28   1 12007.4 428.647  68
  -1 -28   1 11995.9 413.319  27
   1 -28  -1 11748.8 396.220  27
   1 -28  -1 12387.8 475.263  30
   1 -28  -1 11501.9 415.529  55
  -1 -28   1 11884.2 399.996  41
   1 -28  -1 12124.9 412.069  41
   1 -28   0 20896.8 643.634  68
  -1 -28   0 20370.1 625.306  68
   1 -28   0 20776.3 646.498  30
  -1 -28   0 21017.4 596.394  27
   1 -28   0 21943.3 571.429  55
   1 -28   0 22159.1 661.595  45
  -1 -28   0 20102.3 580.093  41
  -1 -28  -1 3019.01 225.536  27
  -1 -28  -1 3219.53 250.556  68
   1 -28   1 3121.39 227.588  68
   1 -28   1 3204.26 243.617  45
  -1 -28  -1 3227.47 224.136  41
  -1 -28  -2 7016.74 335.238  30
  -1 -28  -2 7269.58 346.946  27
  -1 -28  -2 7161.21 342.681  41
   1 -28   2 7246.07 334.492  45
   1 -28   2 7098.83 302.517  68
  -1 -28  -3 11923.7 446.487  27
   1 -28   3 13708.4 463.796  30
  -1 -28  -3 12530.8 418.352  30
   1 -28   3 12948.7 453.488  33
  -1 -28  -3 12702.5 457.336  41
   1 -28   3 12856.8 412.959  45
   1 -28   4 6825.80 288.474  30
  -1 -28  -5 2224.92 191.418  68
   1 -28   5 2526.91 185.413  33
  -1 -28  -5 2027.67 144.640  45
  -1 -28  -6 528.324 105.544  41
  -1 -28  -6 716.353 112.401  68
  -1 -28  -7 932.717 87.6827  68
  -1 -27   8 4559.72 155.930  36
   1 -27  -8 4661.29 187.585  40
  -1 -27   7 16945.7 419.032  36
   1 -27  -7 16286.2 429.469  68
  -1 -27   6 2770.82 174.854  36
   1 -27  -6 2525.30 194.336  68
   1 -27  -5 16825.1 547.242  68
   1 -27  -5 16402.8 478.691  45
   1 -27  -5 17004.8 535.682  41
  -1 -27   5 16499.1 475.530  36
   1 -27  -4 113.009 93.3601  30
  -1 -27   4 163.582 79.3952  67
   1 -27  -4 146.160 112.856  68
   1 -27  -4 139.467 104.535  45
   1 -27  -4 153.967 111.600  41
  -1 -27   4 130.938 81.2063  36
  -1 -27   3 3101.94 197.251  36
  -1 -27   3 3177.28 196.932  67
  -1 -27   3 3176.05 193.438  27
   1 -27  -3 3839.98 249.639  30
   1 -27  -3 3700.25 258.442  45
   1 -27  -3 3937.31 255.781  41
  -1 -27   3 3071.74 456.268   9
  -1 -27   2 11584.5 398.042  27
   1 -27  -2 11389.2 452.056  30
   1 -27  -2 11706.2 414.462  27
  -1 -27   2 10762.6 382.527  68
   1 -27  -2 12014.0 495.331  68
  -1 -27   2 11749.7 389.206  67
  -1 -27   2 11523.4 373.852  36
   1 -27  -2 12154.9 435.880  41
  -1 -27   1 26579.6 697.727  68
   1 -27  -1 24943.8 746.079  68
  -1 -27   1 25353.4 628.335  67
   1 -27  -1 24933.8 643.825  27
   1 -27  -1 26004.6 735.632  30
  -1 -27   1 26398.5 671.901  27
   1 -27  -1 24792.9 673.021  55
   1 -27  -1 24670.9 655.719  41
  -1 -27   1 26757.0 663.753  41
   1 -27   0 7708.26 376.007  68
  -1 -27   0 7986.08 375.863  68
  -1 -27   0 7375.25 337.972  27
   1 -27   0 7450.88 321.797  55
  -1 -27   0 7519.73 337.042  41
   1 -27   1 2977.78 226.804  68
  -1 -27  -1 2735.56 234.297  68
  -1 -27  -1 2877.53 221.039  27
   1 -27   1 2982.23 187.130  55
  -1 -27  -1 2606.10 215.290  41
   1 -27   1 2914.74 235.568  45
  -1 -27  -2 11527.1 447.048  27
   1 -27   2 11784.0 416.422  68
  -1 -27  -2 11859.8 453.784  41
   1 -27   2 12372.4 451.210  45
   1 -27   2 12669.8 459.366  33
  -1 -27  -3 606.689 145.338  41
   1 -27   3 952.733 148.213  33
   1 -27   3 757.157 125.485  45
  -1 -27  -3 714.541 152.116  27
  -1 -27  -3 687.229 128.442  30
  -1 -27  -4 16157.4 530.095  27
   1 -27   4 17159.5 499.573  30
  -1 -27  -5 12347.0 377.233  45
  -1 -27  -5 12339.1 438.809  41
   1 -27   5 12258.1 422.891  33
  -1 -27  -6 5889.54 271.075  68
  -1 -27  -6 5839.44 270.557  41
   1 -27   6 5762.03 256.417  33
  -1 -27  -7 6322.54 228.458  68
   1 -26  -8 1591.90 127.106  40
  -1 -26   8 1400.11 104.336  36
   1 -26  -7 2060.94 157.747  68
  -1 -26   7 2073.12 150.688  36
   1 -26  -6 1219.39 151.763  68
  -1 -26   6 1008.89 127.801  36
  -1 -26   5 2136.20 164.703  67
   1 -26  -5 2209.90 217.468  68
  -1 -26   5 2746.06 211.769  33
  -1 -26   5 2342.92 186.014  36
   1 -26  -5 2373.53 188.312  45
   1 -26  -5 1936.51 206.667  41
   1 -26  -4 5921.73 322.879  41
   1 -26  -4 5889.85 307.358  45
  -1 -26   4 5524.78 258.014  45
  -1 -26   4 5892.74 282.899  36
  -1 -26   4 5525.63 265.873  67
   1 -26  -4 6273.23 351.662  68
   1 -26  -4 5999.90 297.308  30
  -1 -26   4 5412.70 589.234   9
  -1 -26   4 5778.33 546.810   7
   1 -26  -3 6342.94 323.770  41
  -1 -26   3 6109.26 281.453  36
  -1 -26   3 6168.09 282.549  67
   1 -26  -3 5965.01 351.957  68
   1 -26  -3 5995.71 315.438  30
  -1 -26   3 5954.79 271.877  27
   1 -26  -3 6257.07 309.700  27
  -1 -26   3 6557.81 643.997   9
  -1 -26   3 5891.85 545.991   7
   1 -26  -2 10380.4 426.999  30
  -1 -26   2 10170.5 377.844  27
   1 -26  -2 10528.7 400.974  27
   1 -26  -2 10764.8 471.993  68
  -1 -26   2 10296.1 374.825  67
  -1 -26   2 10258.3 380.911  68
  -1 -26   2 10112.4 360.341  36
   1 -26  -2 10720.1 415.815  41
   1 -26  -1 19040.8 546.282  27
  -1 -26   1 18924.6 556.910  27
   1 -26  -1 19630.9 640.794  68
  -1 -26   1 18807.0 580.176  68
  -1 -26   1 18256.6 526.366  67
  -1 -26   1 19116.5 552.070  41
   1 -26  -1 19701.6 565.832  41
  -1 -26   0 24046.0 695.590  68
   1 -26   0 23501.3 701.058  68
  -1 -26   0 23959.4 654.521  27
   1 -26   0 22127.3 620.724  55
  -1 -26   0 24290.4 657.347  41
   1 -26   1 22189.1 648.646  68
  -1 -26  -1 22643.0 643.089  27
   1 -26   1 21383.0 575.492  55
  -1 -26  -1 22780.8 645.882  41
   1 -26   1 21950.3 662.900  45
  -1 -26  -2 7040.97 347.749  27
   1 -26   2 7114.20 321.854  68
   1 -26   2 7066.55 342.974  33
  -1 -26  -2 7489.53 354.923  41
   1 -26   2 7103.56 341.041  45
   1 -26   3 8355.69 342.106  45
  -1 -26  -3 6278.52 344.655  41
   1 -26   3 8234.01 369.906  33
   1 -26   3 8830.37 357.976  65
  -1 -26  -3 7021.42 358.443  27
  -1 -26  -3 7187.68 333.321  30
   1 -26   3 9275.98 831.971   9
   1 -26   4 850.771 113.728  36
   1 -26   4 1431.89 159.822  65
   1 -26   4 1132.70 147.816  30
  -1 -26  -4 794.002 157.623  27
  -1 -26  -4 471.719 111.165  56
   1 -26   5 11515.7 423.066  33
   1 -26   5 10682.1 355.308  36
  -1 -26  -5 10889.0 379.816  56
  -1 -26  -5 10754.2 422.806  41
   1 -26   6 3001.53 171.044  36
   1 -26   6 3176.55 205.251  33
  -1 -26  -6 2638.94 200.464  41
  -1 -26  -6 2835.83 180.310  56
  -1 -26  -7 10730.0 332.206  68
   1 -26   7 10539.1 323.940  33
  -1 -26  -8 5190.73 171.892  40
  -1 -25   9 10822.6 253.090  36
   1 -25  -9 11022.2 267.338  40
  -1 -25   8 5978.79 228.140  36
   1 -25  -8 6228.52 258.685  40
   1 -25  -7 11855.4 390.830  68
  -1 -25   7 11837.0 384.704  36
   1 -25  -6 1079.04 157.189  68
  -1 -25   6 1050.91 124.694  67
  -1 -25   6 980.440 133.705  36
  -1 -25   6 1181.28 149.789  33
   1 -25  -5 1474.68 192.834  68
  -1 -25   5 1577.03 153.367  67
  -1 -25   5 1967.02 195.203  33
  -1 -25   5 1725.93 168.574  36
   1 -25  -5 1353.56 185.028  41
   1 -25  -5 1568.03 167.898  45
   1 -25  -4 22726.7 651.772  45
  -1 -25   4 22112.2 584.255  45
   1 -25  -4 24754.4 693.014  41
  -1 -25   4 22434.5 662.501  33
  -1 -25   4 23257.1 632.283  36
  -1 -25   4 23221.9 616.580  67
   1 -25  -4 23309.1 720.094  68
   1 -25  -4 23712.6 644.508  30
  -1 -25   4 20935.6 1189.08   9
  -1 -25   4 22828.5 1117.10   7
   1 -25  -3 33030.8 834.083  41
  -1 -25   3 32539.6 840.670  33
  -1 -25   3 32592.2 769.157  36
   1 -25  -3 31459.7 886.656  68
  -1 -25   3 31932.2 766.945  67
  -1 -25   3 32930.5 755.997  27
   1 -25  -3 31758.8 807.697  27
   1 -25  -3 32961.5 823.539  30
  -1 -25   3 32632.6 1469.90   9
  -1 -25   3 33735.0 1344.66   7
  -1 -25   2 46320.6 961.811  36
   1 -25  -2 45295.8 1003.24  27
   1 -25  -2 46460.9 1059.46  30
  -1 -25   2 46307.2 982.001  27
  -1 -25   2 46654.0 987.409  68
  -1 -25   2 46709.2 981.765  67
   1 -25  -2 43043.4 1086.54  68
  -1 -25   2 46876.3 1746.56   9
   1 -25  -2 45541.8 1024.00  41
  -1 -25   1 28033.5 747.903  68
  -1 -25   1 27890.6 695.689  67
   1 -25  -1 29825.3 820.405  68
   1 -25  -1 29178.6 714.531  27
  -1 -25   1 29073.8 728.834  27
   1 -25  -1 29119.8 731.140  41
  -1 -25   0 33610.9 815.009  27
   1 -25   0 33302.7 757.412  27
   1 -25   0 32373.8 795.000  55
  -1 -25   0 33434.7 772.541  67
   1 -25   0 32997.0 865.162  68
   1 -25   1 4466.89 272.585  33
   1 -25   1 4710.86 285.045  68
  -1 -25  -1 5086.16 290.346  27
   1 -25   1 4786.67 251.759  55
  -1 -25  -1 4913.37 286.466  41
   1 -25   2 11273.7 440.535  33
   1 -25   2 10830.2 410.766  68
   1 -25   2 12002.1 421.749  65
  -1 -25  -2 10739.1 437.317  27
  -1 -25  -2 11599.3 449.795  41
   1 -25   2 11099.0 434.677  45
   1 -25   2 11798.8 906.540   9
   1 -25   3 15449.0 1051.89   9
  -1 -25  -3 16066.2 543.970  41
   1 -25   3 15757.0 492.275  45
   1 -25   3 15381.2 529.394  33
   1 -25   3 14640.2 445.127  36
  -1 -25  -3 15736.7 498.936  30
  -1 -25  -3 15603.5 537.439  27
   1 -25   3 15602.2 502.720  65
   1 -25   3 16371.0 976.344   7
  -1 -25  -3 15715.9 481.143  56
  -1 -25  -4 3312.10 221.568  56
   1 -25   4 3468.55 236.276  65
  -1 -25  -4 3349.59 251.115  27
   1 -25   4 3490.04 461.634   7
   1 -25   4 2762.60 469.582   9
   1 -25   5 6094.12 316.502  33
  -1 -25  -5 5760.19 317.941  41
  -1 -25  -5 5405.14 280.308  56
   1 -25   6 4922.73 262.391  33
  -1 -25  -6 5189.89 258.029  56
  -1 -25  -6 5062.96 275.781  41
  -1 -25  -7 17681.1 472.470  68
   1 -25   7 18283.1 473.885  33
  -1 -25  -7 16633.8 455.595  56
  -1 -25  -8 1545.35 109.522  40
  -1 -25  -8 1519.48 104.395  56
   1 -24  -9 6436.94 218.434  40
  -1 -24   9 6926.11 213.038  36
   1 -24  -8 4937.09 198.966  68
  -1 -24   8 5474.90 234.660  36
   1 -24  -8 5400.60 261.342  40
   1 -24  -7 316.777 101.139  68
  -1 -24   7 368.826 90.3142  67
  -1 -24   7 558.373 110.647  33
   1 -24  -7 161.151 86.4518  56
  -1 -24   7 594.354 120.144  51
  -1 -24   6 2434.72 184.393  67
   1 -24  -6 2628.09 219.724  68
  -1 -24   6 3174.02 236.785  51
  -1 -24   6 2780.50 210.750  33
  -1 -24   5 22879.3 1266.69   9
   1 -24  -5 24937.7 726.729  41
   1 -24  -5 25848.4 667.999  45
  -1 -24   5 24835.1 698.088  33
  -1 -24   5 25456.3 661.427  67
   1 -24  -5 24822.8 635.182  30
  -1 -24   5 27123.4 1240.92   7
   1 -24  -5 26547.4 663.411  56
  -1 -24   4 15958.9 930.314   7
  -1 -24   4 16411.4 532.110  49
   1 -24  -4 16237.7 555.718  41
  -1 -24   4 15104.0 499.337  36
  -1 -24   4 16256.5 547.433  33
  -1 -24   4 14848.4 485.165  67
   1 -24  -4 16515.3 520.829  30
  -1 -24   4 14965.9 454.275  27
  -1 -24   4 17512.5 1070.80   9
  -1 -24   3 16281.2 1013.84   9
   1 -24  -3 13964.9 510.293  41
  -1 -24   3 15105.8 527.904  33
  -1 -24   3 14586.8 475.136  36
  -1 -24   3 15044.8 479.818  67
   1 -24  -3 13932.1 493.811  27
   1 -24  -3 14741.7 508.804  30
  -1 -24   3 16006.1 902.196   7
  -1 -24   3 14814.2 461.063  27
   1 -24  -2 25249.1 687.252  41
  -1 -24   2 24422.6 631.631  36
  -1 -24   2 25260.3 651.734  67
  -1 -24   2 24767.4 652.126  68
   1 -24  -2 25374.7 675.858  27
  -1 -24   2 24826.1 649.709  27
   1 -24  -2 25774.5 719.646  30
  -1 -24   2 26398.0 1266.12   9
  -1 -24   2 26723.5 1132.29   7
  -1 -24   1 27802.5 709.406  27
   1 -24  -1 27590.7 694.897  27
  -1 -24   1 27583.0 686.349  67
  -1 -24   1 27763.8 735.746  68
   1 -24  -1 28893.4 798.689  68
  -1 -24   1 26986.6 651.857  36
   1 -24  -1 27873.8 706.588  41
  -1 -24   0 17545.6 537.051  27
   1 -24   0 16225.4 480.253  27
   1 -24   0 15807.9 509.650  55
   1 -24   0 16077.1 561.207  68
  -1 -24   0 17893.8 510.222  67
   1 -24   1 184.018 77.8231  38
   1 -24   1 370.474 100.705  65
   1 -24   1 575.623 128.015  68
   1 -24   1 333.870 119.767  33
   1 -24   1 217.771 88.2897  55
  -1 -24  -1 202.225 116.237  27
   1 -24   2 5434.42 301.094  33
   1 -24   2 5597.75 257.831  38
   1 -24   2 5027.49 277.421  68
   1 -24   2 5639.72 286.346  65
  -1 -24  -2 5181.53 303.882  27
   1 -24   2 5260.73 294.493  45
  -1 -24  -2 5785.82 315.396  41
   1 -24   2 6112.76 662.571   9
   1 -24   3 6084.54 677.972   9
  -1 -24  -3 4630.19 297.221  41
   1 -24   3 5359.88 280.778  45
   1 -24   3 5024.09 298.957  33
   1 -24   3 5950.56 280.997  38
  -1 -24  -3 4676.07 301.928  27
   1 -24   3 5310.77 565.548   7
  -1 -24  -3 4065.14 249.505  56
   1 -24   3 5756.90 296.179  65
   1 -24   4 8995.21 804.367   9
   1 -24   4 8346.84 365.103  65
   1 -24   4 9109.45 736.135   7
  -1 -24  -4 8718.09 364.275  56
   1 -24   5 19901.4 611.118  33
  -1 -24  -5 19699.7 615.322  41
   1 -24   5 19212.4 579.066  65
   1 -24   5 20141.3 1095.13   7
  -1 -24  -5 19401.7 578.522  56
   1 -24   5 21677.8 676.888  51
   1 -24   6 3216.79 225.613  33
  -1 -24  -6 3248.25 233.107  41
   1 -24   6 3126.51 214.564  65
   1 -24   6 3257.50 246.814  51
  -1 -24  -6 3302.25 221.462  56
   1 -24   7 8717.13 328.644  33
  -1 -24  -7 9732.63 345.064  56
   1 -24   8 14248.9 358.101  33
  -1 -24  -8 14021.4 372.224  40
  -1 -24  -8 13866.8 372.794  56
  -1 -24  -8 13104.3 325.363  68
   1 -23  -9 847.756 100.138  40
   1 -23  -8 3608.15 185.430  68
   1 -23  -8 3498.87 204.853  56
  -1 -23   8 4660.88 210.329  33
  -1 -23   8 5034.12 245.930  51
   1 -23  -7 2639.50 200.486  68
  -1 -23   7 2879.43 214.922  51
  -1 -23   7 2843.07 199.329  33
   1 -23  -7 2629.90 196.886  56
   1 -23  -6 11602.9 463.275  41
  -1 -23   6 11892.0 441.472  33
  -1 -23   6 12194.0 473.679  51
  -1 -23   6 12246.3 416.241  49
  -1 -23   6 12877.6 855.231   7
   1 -23  -6 12168.5 436.222  56
   1 -23  -5 11190.7 416.206  56
  -1 -23   5 12415.1 441.961  49
  -1 -23   5 12742.6 490.999  51
   1 -23  -5 11207.8 416.313  45
  -1 -23   5 11873.6 459.219  33
   1 -23  -5 10897.2 398.248  30
  -1 -23   5 13462.3 948.383   9
  -1 -23   5 11832.0 824.665   7
  -1 -23   4 3690.88 458.499   7
  -1 -23   4 3861.41 257.298  49
   1 -23  -4 3669.56 267.827  41
  -1 -23   4 3647.34 261.411  33
  -1 -23   4 3471.80 230.352  67
   1 -23  -4 3669.27 244.533  30
  -1 -23   4 3955.83 527.321   9
  -1 -23   4 3972.54 222.155  27
  -1 -23   3 6631.94 583.275   7
  -1 -23   3 6302.29 321.410  49
   1 -23  -3 6323.61 329.871  41
  -1 -23   3 6176.87 324.400  33
  -1 -23   3 6255.25 299.612  36
  -1 -23   3 6127.34 295.819  67
   1 -23  -3 6028.56 316.184  30
   1 -23  -3 5938.79 314.219  27
  -1 -23   3 6325.19 286.485  27
  -1 -23   3 6673.94 653.551   9
   1 -23  -2 3478.88 243.697  41
  -1 -23   2 3314.48 210.973  36
  -1 -23   2 3680.57 227.857  68
  -1 -23   2 3208.80 212.835  67
   1 -23  -2 3265.40 227.340  27
  -1 -23   2 3947.36 235.857  27
  -1 -23   2 3414.45 404.202   7
   1 -23  -1 4061.10 233.146  27
  -1 -23   1 3893.77 235.096  27
  -1 -23   1 3473.01 218.537  67
  -1 -23   1 3852.61 246.888  68
   1 -23  -1 3804.99 270.255  68
  -1 -23   1 3701.75 209.831  36
   1 -23  -1 3895.57 238.774  41
  -1 -23   0 34838.1 828.211  27
   1 -23   0 33654.7 768.001  27
   1 -23   0 34569.6 876.820  68
  -1 -23   0 32851.6 777.933  67
   1 -23   0 35581.1 828.598  33
   1 -23   0 34968.6 783.994  41
   1 -23   1 2398.77 200.018  33
   1 -23   1 2229.25 160.570  38
   1 -23   1 2420.91 179.975  65
   1 -23   1 2337.19 201.696  68
  -1 -23  -1 2174.62 195.211  27
   1 -23   1 2489.62 186.755  55
   1 -23   1 2116.97 394.359   9
  -1 -23  -2 34071.4 850.213  41
   1 -23   2 34327.9 849.536  33
   1 -23   2 34294.4 761.091  38
   1 -23   2 33487.1 816.315  68
   1 -23   2 34218.3 808.154  65
  -1 -23  -2 34215.4 845.174  27
   1 -23   2 33246.1 1402.79   7
   1 -23   2 33176.4 1536.99   9
   1 -23   3 21155.1 1220.84   9
   1 -23   3 20913.2 593.028  45
   1 -23   3 21584.7 579.597  38
   1 -23   3 21773.5 616.888  65
  -1 -23  -3 20984.2 641.657  27
   1 -23   3 20697.0 1100.35   7
  -1 -23  -3 21437.9 605.464  56
  -1 -23  -4 22597.2 641.178  56
   1 -23   4 23781.0 741.955  51
  -1 -23  -4 21552.9 667.237  41
   1 -23   4 23683.6 623.312  38
  -1 -23  -4 23453.4 1261.95   8
   1 -23   4 22298.1 1279.71   9
   1 -23   4 23540.6 1204.29   7
  -1 -23  -5 3063.56 230.446  56
   1 -23   5 3522.11 278.377  51
  -1 -23  -5 3084.57 244.589  41
   1 -23   5 3301.84 225.694  39
   1 -23   5 3442.29 249.813  33
   1 -23   5 3102.69 229.448  65
   1 -23   5 3133.62 196.068  30
   1 -23   5 3606.67 482.251   7
   1 -23   5 2936.14 467.251   9
  -1 -23  -5 2826.61 435.031   8
   1 -23   6 20268.3 578.300  39
   1 -23   6 19948.2 597.722  33
   1 -23   6 19284.7 635.471  51
   1 -23   6 19654.1 572.175  65
  -1 -23  -6 20880.8 619.908  41
  -1 -23  -6 21555.6 607.007  56
   1 -23   7 3041.01 205.338  33
   1 -23   7 3637.31 243.847  51
  -1 -23  -7 2216.07 193.241  41
  -1 -23  -7 2068.99 187.584  56
  -1 -23  -8 12412.0 329.742  68
  -1 -23  -8 13014.8 377.287  56
  -1 -23  -9 2853.66 126.867  56
   1 -23   9 3228.80 120.601  36
  -1 -22   9 865.847 101.798  51
   1 -22  -9 757.396 100.020  40
   1 -22  -9 767.506 96.2084  56
   1 -22  -8 8957.29 306.127  68
  -1 -22   8 8518.14 349.757  51
  -1 -22   8 9377.57 318.991  33
   1 -22  -8 9551.33 354.289  56
   1 -22  -7 2912.94 217.949  68
  -1 -22   7 3899.00 258.097  51
   1 -22  -7 2678.95 214.772  56
  -1 -22   7 3680.73 230.329  33
   1 -22  -6 5579.81 309.734  56
   1 -22  -6 6168.90 349.512  41
  -1 -22   6 7743.97 356.733  33
  -1 -22   6 7961.14 336.292  49
  -1 -22   6 8704.15 400.472  51
  -1 -22   6 6906.46 642.829   7
  -1 -22   6 9349.51 799.964   9
   1 -22  -5 10864.5 407.934  45
  -1 -22   5 12316.7 463.219  33
  -1 -22   5 15337.8 534.561  51
  -1 -22   5 12575.3 444.108  49
   1 -22  -5 9448.53 379.567  30
  -1 -22   5 9402.44 750.009   7
  -1 -22   5 14971.1 1013.03   9
   1 -22  -4 25677.9 647.646  56
  -1 -22   4 21961.5 685.720  51
  -1 -22   4 22650.2 649.636  49
   1 -22  -4 24910.7 705.927  41
  -1 -22   4 22346.8 671.568  33
   1 -22  -4 24676.6 686.119  27
   1 -22  -4 22408.0 637.372  30
  -1 -22   4 25791.8 1178.42   7
  -1 -22   4 21816.3 1216.99   9
  -1 -22   3 6818.07 327.275  49
   1 -22  -3 6791.66 336.360  41
  -1 -22   3 6205.62 327.861  33
  -1 -22   3 6234.81 304.641  67
   1 -22  -3 6716.23 326.312  30
   1 -22  -3 6491.25 320.917  27
  -1 -22   3 7146.80 667.098   9
  -1 -22   3 6421.24 566.640   7
  -1 -22   2 29208.4 1148.46   7
  -1 -22   2 26545.8 706.816  49
   1 -22  -2 27889.7 710.141  41
  -1 -22   2 26721.6 663.341  36
  -1 -22   2 26381.0 673.155  67
  -1 -22   2 26677.3 673.309  68
   1 -22  -2 26680.6 686.595  27
  -1 -22   2 25922.3 1226.36   9
  -1 -22   2 25812.9 661.279  27
   1 -22  -1 3066.56 207.685  41
  -1 -22   1 2775.52 181.836  36
   1 -22  -1 3183.15 244.077  68
  -1 -22   1 2553.94 187.867  67
   1 -22  -1 3067.54 202.609  27
  -1 -22   1 2727.27 393.459   9
  -1 -22   1 2688.54 197.589  27
  -1 -22   0 9642.75 376.383  27
   1 -22   0 9811.48 346.714  27
   1 -22   0 9936.75 341.127  65
  -1 -22   0 9988.72 364.317  67
   1 -22   0 9671.37 406.293  68
   1 -22   0 9903.94 378.216  33
  -1 -22   0 9263.34 348.937  46
  -1 -22  -1 43414.5 970.678  46
   1 -22   1 47028.0 919.738  38
   1 -22   1 48187.2 1021.00  33
   1 -22   1 47508.7 971.602  65
   1 -22   1 46471.4 1034.14  68
  -1 -22  -1 45624.4 969.586  67
  -1 -22  -1 47963.4 1024.06  27
   1 -22   1 49705.2 1815.00   9
   1 -22   1 45945.1 981.416  55
   1 -22   2 14166.5 972.113   9
   1 -22   2 11519.1 436.055  33
   1 -22   2 12979.8 409.339  38
  -1 -22  -2 9959.35 423.939  41
   1 -22   2 12131.1 420.584  65
   1 -22   2 10893.0 415.979  68
  -1 -22  -2 10679.0 433.720  27
   1 -22   2 9221.16 712.792   7
   1 -22   2 13757.3 419.293  55
   1 -22   3 20577.9 679.387  51
   1 -22   3 20122.1 574.172  45
   1 -22   3 20374.4 560.217  38
   1 -22   3 20739.5 597.341  65
  -1 -22  -3 19959.6 615.713  27
   1 -22   3 21613.9 1099.15   7
   1 -22   3 21195.2 1189.41   9
  -1 -22  -4 3819.58 254.176  56
   1 -22   4 3696.60 287.687  51
  -1 -22  -4 3586.11 263.548  41
   1 -22   4 3639.11 236.107  38
   1 -22   4 3991.36 244.549  39
   1 -22   4 3380.22 255.331  33
  -1 -22  -4 4179.06 541.670   8
   1 -22   4 3404.21 524.190   9
   1 -22   4 4009.28 503.015   7
   1 -22   5 12980.3 528.207  51
  -1 -22  -5 11791.6 474.731  41
   1 -22   5 12196.7 429.108  38
   1 -22   5 12994.2 462.586  39
   1 -22   5 12467.6 459.168  65
  -1 -22  -5 11971.1 474.328  27
   1 -22   5 12548.9 479.907  33
  -1 -22  -5 12823.4 471.014  56
  -1 -22  -5 11700.5 874.436   8
   1 -22   5 10602.6 889.800   9
  -1 -22  -6 13160.9 488.419  41
   1 -22   6 14088.0 478.962  39
   1 -22   6 13415.1 488.442  33
   1 -22   6 13525.6 527.530  51
   1 -22   6 13055.5 458.528  65
   1 -22   6 13626.5 912.202   7
  -1 -22  -6 14253.5 492.445  56
   1 -22   7 5753.94 287.151  33
   1 -22   7 6132.29 287.456  39
   1 -22   7 5704.95 317.513  51
   1 -22   7 5946.55 274.446  65
  -1 -22  -7 6303.29 302.395  41
  -1 -22  -7 6649.39 314.409  56
  -1 -22  -8 3641.25 177.567  68
   1 -22   8 3477.39 218.468  51
  -1 -22  -8 3646.31 209.751  56
   1 -22   8 3488.38 191.816  33
  -1 -22  -9 4064.60 172.407  56
  -1 -21  10 2028.01 107.118  36
  -1 -21   9 2725.32 176.014  51
   1 -21  -9 2931.13 184.331  40
   1 -21  -9 2901.23 179.323  56
   1 -21  -8 2530.37 169.510  68
  -1 -21   8 2638.33 204.383  51
  -1 -21   8 2399.42 171.831  33
   1 -21  -8 2415.93 193.575  56
   1 -21  -7 8532.80 333.693  66
   1 -21  -7 8877.38 373.579  68
  -1 -21   7 9157.02 335.740  49
  -1 -21   7 10197.9 425.479  51
  -1 -21   7 9752.50 381.445  33
   1 -21  -7 7887.97 367.119  56
   1 -21  -6 1173.79 161.041  56
  -1 -21   6 1565.08 193.478  51
  -1 -21   6 1512.56 161.522  49
   1 -21  -6 1234.66 182.945  41
  -1 -21   6 1541.58 180.263  33
  -1 -21   6 1398.95 168.949  39
   1 -21  -6 1224.61 140.337  66
  -1 -21   6 1728.40 391.716   9
  -1 -21   6 1635.57 340.785   7
   1 -21  -5 16794.8 527.422  56
  -1 -21   5 14953.9 498.517  49
  -1 -21   5 14727.2 546.742  51
   1 -21  -5 15225.9 490.401  45
  -1 -21   5 15153.6 523.669  33
  -1 -21   5 14096.0 496.436  65
   1 -21  -5 15435.7 479.578  30
  -1 -21   5 16791.0 973.069   7
  -1 -21   5 15207.1 1025.38   9
  -1 -21   4 27580.6 758.698  51
  -1 -21   4 25374.6 684.543  49
   1 -21  -4 25349.5 719.644  41
  -1 -21   4 25899.7 708.805  33
   1 -21  -4 25355.2 671.721  30
   1 -21  -4 24821.7 700.697  27
  -1 -21   4 25630.1 1186.02   7
  -1 -21   4 26473.7 1317.30   9
  -1 -21   3 45201.9 1042.26  51
  -1 -21   3 44648.3 998.856  49
   1 -21  -3 44457.7 1013.78  41
  -1 -21   3 45254.6 1012.90  33
  -1 -21   3 45386.3 982.458  65
   1 -21  -3 45136.0 1002.33  27
   1 -21  -3 45475.5 1002.37  30
  -1 -21   3 45799.9 1550.80   7
  -1 -21   3 43128.5 1673.18   9
  -1 -21   2 8689.04 361.769  49
   1 -21  -2 8108.27 347.476  41
  -1 -21   2 7665.65 316.922  36
  -1 -21   2 7255.18 318.880  67
   1 -21  -2 8053.27 340.347  27
  -1 -21   2 8687.44 609.172   7
  -1 -21   2 9133.81 698.751   9
  -1 -21   1 1025.87 254.951   9
   1 -21  -1 1187.38 137.666  41
  -1 -21   1 1117.89 120.028  36
  -1 -21   1 1130.17 147.194  33
  -1 -21   1 1035.67 123.794  67
   1 -21  -1 1260.82 135.926  27
  -1 -21   1 985.898 128.897  27
  -1 -21   1 1273.78 232.222   7
  -1 -21   0 3408.52 217.227  27
  -1 -21   0 3207.43 198.797  67
   1 -21   0 3746.38 245.406  68
   1 -21   0 3484.24 193.168  65
   1 -21   0 3435.17 215.842  33
  -1 -21   0 3371.57 198.761  46
   1 -21   1 604.835 234.530   9
  -1 -21  -1 845.541 119.985  46
   1 -21   1 718.662 98.3839  38
   1 -21   1 771.175 121.706  33
   1 -21   1 690.895 110.518  65
  -1 -21  -1 709.628 110.071  67
   1 -21   1 696.455 120.834  68
  -1 -21  -1 808.246 132.437  27
   1 -21   1 749.527 220.731   7
   1 -21   1 712.295 113.313  55
  -1 -21  -2 33605.3 1433.40   8
   1 -21   2 27154.1 1319.85   9
  -1 -21  -2 30668.8 747.435  46
   1 -21   2 29055.4 684.258  38
   1 -21   2 29502.6 760.505  33
   1 -21   2 31048.2 745.993  68
   1 -21   2 30031.2 728.893  65
  -1 -21  -2 31338.7 772.417  27
   1 -21   2 31941.7 1287.74   7
   1 -21   2 28758.7 689.307  55
   1 -21   3 11307.9 483.373  51
   1 -21   3 12057.7 411.676  45
   1 -21   3 11023.3 395.206  38
   1 -21   3 11336.2 403.576  39
   1 -21   3 12056.7 429.460  65
  -1 -21  -3 10854.7 434.549  27
   1 -21   3 12179.0 812.577   7
   1 -21   3 11450.8 861.995   9
  -1 -21  -4 28215.7 735.904  56
   1 -21   4 25885.5 784.511  51
  -1 -21  -4 25988.8 732.500  41
   1 -21   4 26400.8 700.019  39
   1 -21   4 25419.1 670.706  38
   1 -21   4 26019.9 734.473  33
  -1 -21  -4 28276.0 1367.01   8
   1 -21   4 25862.3 1345.74   9
   1 -21   4 28153.8 1296.68   7
   1 -21   5 7477.77 401.200  51
  -1 -21  -5 7674.85 374.929  41
   1 -21   5 7919.33 357.867  39
   1 -21   5 7324.21 352.990  65
  -1 -21  -5 7687.32 376.474  27
   1 -21   5 7118.33 370.017  33
   1 -21   5 7384.98 731.461   9
  -1 -21  -5 8109.28 725.677   8
  -1 -21  -5 7797.97 372.540  56
  -1 -21  -6 9496.74 425.945  56
   1 -21   6 13884.0 535.804  51
  -1 -21  -6 10169.5 443.499  41
   1 -21   6 10990.5 435.463  39
   1 -21   6 13032.8 454.735  65
   1 -21   6 13067.0 475.213  33
   1 -21   6 11005.9 842.324   7
  -1 -21  -6 9538.19 790.062   8
   1 -21   7 9882.35 389.568  33
   1 -21   7 10283.9 395.426  39
  -1 -21  -7 10389.3 408.719  56
   1 -21   7 9564.05 364.056  65
  -1 -21  -7 10030.7 399.789  41
   1 -21   7 10375.1 438.710  51
  -1 -21  -8 5064.88 260.527  56
   1 -21   8 5026.87 245.766  39
   1 -21   8 5094.95 239.026  33
   1 -21   8 5232.57 279.030  51
  -1 -21  -9 602.998 92.2373  56
   1 -21   9 513.230 68.6274  33
  -1 -21  -9 400.560 60.6802  40
   1 -21   9 489.838 89.9863  51
  -1 -20  10 3526.42 154.174  36
  -1 -20  10 3838.62 160.008  51
   1 -20  -9 9046.39 337.071  56
  -1 -20   9 7995.71 318.234  51
  -1 -20   9 7933.41 250.282  33
   1 -20  -9 8997.36 334.398  40
   1 -20  -8 2698.21 188.931  66
   1 -20  -8 2652.38 182.697  68
   1 -20  -8 2935.87 224.215  56
  -1 -20   8 3229.75 238.073  51
  -1 -20   8 3011.83 194.948  33
  -1 -20   7 3863.77 540.784   9
  -1 -20   7 3643.54 238.863  33
   1 -20  -7 1838.55 202.233  56
   1 -20  -7 2717.14 204.760  66
  -1 -20   7 2435.02 412.795   7
  -1 -20   7 3738.73 268.417  51
  -1 -20   7 3354.93 208.368  49
  -1 -20   6 33960.2 789.825  58
  -1 -20   6 35090.0 820.813  49
  -1 -20   6 37270.6 927.564  51
   1 -20  -6 31312.6 871.355  41
  -1 -20   6 34653.9 847.786  33
  -1 -20   6 32182.2 854.003  39
  -1 -20   6 33985.5 1464.06   7
  -1 -20   6 35646.7 844.715  65
   1 -20  -6 31838.3 790.623  66
   1 -20  -6 29671.1 828.991  56
  -1 -20   6 37622.7 1659.16   9
  -1 -20   5 3418.81 237.248  49
  -1 -20   5 4352.60 288.122  51
  -1 -20   5 4082.98 540.072   9
  -1 -20   5 3498.55 245.804  33
  -1 -20   5 2517.35 223.456  39
  -1 -20   5 3803.37 246.822  65
  -1 -20   5 3286.20 222.999  58
  -1 -20   5 2612.00 410.811   7
  -1 -20   4 18263.6 541.953  58
   1 -20  -4 17035.4 530.064  56
  -1 -20   4 18219.9 595.765  51
  -1 -20   4 17931.6 548.117  49
   1 -20  -4 17767.8 577.423  41
  -1 -20   4 18191.9 560.121  39
  -1 -20   4 18581.7 573.728  33
  -1 -20   4 18001.0 548.302  65
   1 -20  -4 17674.7 537.689  30
   1 -20  -4 18029.1 569.643  27
  -1 -20   4 16856.8 946.236   7
  -1 -20   4 18946.0 1081.97   9
  -1 -20   3 2645.45 213.349  51
  -1 -20   3 2808.21 203.786  49
   1 -20  -3 2770.90 213.946  41
  -1 -20   3 2537.54 207.799  33
  -1 -20   3 2596.67 195.091  65
   1 -20  -3 2903.05 209.683  30
   1 -20  -3 2814.30 212.376  27
  -1 -20   3 2453.19 353.656   7
  -1 -20   3 2394.49 405.520   9
  -1 -20   2 21913.3 613.672  49
   1 -20  -2 24002.6 626.902  41
  -1 -20   2 22794.6 625.038  33
  -1 -20   2 21933.2 580.280  36
   1 -20  -2 24163.4 611.977  27
  -1 -20   2 23499.2 994.207   7
  -1 -20   2 21488.2 586.530  67
  -1 -20   2 23472.3 1096.51   9
  -1 -20   1 4290.31 454.972   9
   1 -20  -1 3776.85 219.343  41
  -1 -20   1 3653.78 210.654  67
  -1 -20   1 3877.07 372.375   7
  -1 -20   1 4138.01 225.290  27
  -1 -20   0 12152.3 409.921  27
   1 -20   0 13369.7 458.501  68
   1 -20   0 12539.4 410.971  33
   1 -20   0 11616.4 778.038   9
   1 -20   1 29850.1 1317.34   9
  -1 -20  -1 31816.6 734.540  46
   1 -20   1 31694.4 755.639  33
   1 -20   1 32005.3 682.496  38
   1 -20   1 31999.1 718.263  65
   1 -20   1 31136.0 762.458  68
  -1 -20  -1 31744.2 723.131  67
  -1 -20  -1 30727.4 747.886  27
   1 -20   1 31058.5 1222.54   7
   1 -20   1 30265.8 724.024  55
   1 -20   2 27616.1 655.197  55
   1 -20   2 27292.3 767.298  51
  -1 -20  -2 26711.1 690.340  46
   1 -20   2 27605.3 645.680  38
   1 -20   2 26896.2 645.368  39
   1 -20   2 27429.0 686.976  68
   1 -20   2 27715.2 679.266  65
  -1 -20  -2 28094.0 716.456  27
   1 -20   2 27384.5 708.118  33
   1 -20   2 27887.5 1182.13   7
   1 -20   2 27676.0 1279.85   9
  -1 -20  -2 28250.0 1288.26   8
   1 -20   3 77553.0 1606.19  51
   1 -20   3 80518.3 1473.21  45
   1 -20   3 78950.0 1457.92  38
   1 -20   3 81665.9 1494.97  39
   1 -20   3 80365.9 1503.27  65
   1 -20   3 84901.8 2318.00   7
   1 -20   3 74898.6 2378.10   9
   1 -20   4 27451.7 787.156  51
  -1 -20  -4 22317.7 688.414  41
   1 -20   4 28705.3 683.489  38
   1 -20   4 23909.5 666.424  39
   1 -20   4 24617.3 710.901  33
  -1 -20  -4 22771.5 676.492  56
   1 -20   4 27133.6 1366.55   9
  -1 -20  -4 20979.3 1183.59   8
   1 -20   5 80801.5 1685.57  51
  -1 -20  -5 85148.1 1632.12  41
   1 -20   5 82968.0 1597.84  39
   1 -20   5 79947.3 1569.17  65
   1 -20   5 80423.4 1608.81  33
  -1 -20  -5 80555.3 1621.02  27
  -1 -20  -5 84545.3 2524.85   8
   1 -20   5 76934.4 2547.06   9
  -1 -20  -5 87069.2 1633.57  56
  -1 -20  -6 12942.7 415.307  60
  -1 -20  -6 13688.0 510.089  56
   1 -20   6 15730.1 576.707  51
  -1 -20  -6 13902.5 512.297  41
   1 -20   6 14090.7 500.365  39
   1 -20   6 13854.7 485.040  65
   1 -20   6 14038.4 511.068  33
  -1 -20  -6 13058.3 900.692   8
   1 -20   6 13868.4 941.874   7
  -1 -20  -7 5745.01 306.046  41
   1 -20   7 5256.28 289.663  39
   1 -20   7 5288.66 271.295  65
  -1 -20  -7 5419.84 304.513  56
   1 -20   7 5294.73 318.485  51
   1 -20   7 4954.06 280.076  33
   1 -20   8 1533.47 151.171  33
   1 -20   8 1225.23 141.338  39
   1 -20   9 1106.15 121.989  51
   1 -20   9 970.483 92.8516  33
  -1 -19  10 690.163 92.2468  51
   1 -19 -10 683.672 79.0511  40
   1 -19  -9 10416.6 341.636  66
   1 -19  -9 11181.9 394.695  56
  -1 -19   9 9851.73 376.886  51
  -1 -19   9 9657.79 296.620  33
   1 -19  -9 11053.3 386.160  40
   1 -19  -8 22028.9 594.524  66
   1 -19  -8 20596.3 550.756  68
  -1 -19   8 22537.1 661.731  51
   1 -19  -8 22568.0 650.978  56
  -1 -19   8 19997.9 610.950  39
  -1 -19   8 21339.4 570.258  33
   1 -19  -7 12368.5 487.464  41
  -1 -19   7 12043.8 443.952  33
   1 -19  -7 13081.5 491.837  56
  -1 -19   7 11945.3 928.950   9
  -1 -19   7 12372.6 499.171  51
  -1 -19   7 11983.9 405.278  49
  -1 -19   6 15509.5 483.632  58
  -1 -19   6 15465.3 567.699  51
  -1 -19   6 15131.3 493.492  49
   1 -19  -6 14580.8 542.417  41
  -1 -19   6 15261.8 539.089  39
  -1 -19   6 15768.6 526.937  33
  -1 -19   6 14465.6 945.102   7
  -1 -19   6 15618.8 510.222  65
   1 -19  -6 14516.8 525.003  56
   1 -19  -6 15570.0 930.826   8
  -1 -19   6 14965.2 1035.63   9
   1 -19  -5 32256.0 793.093  56
  -1 -19   5 28474.9 739.516  49
  -1 -19   5 27774.3 800.050  51
   1 -19  -5 30424.5 1335.53   8
  -1 -19   5 28377.8 1378.61   9
  -1 -19   5 30988.4 795.886  39
  -1 -19   5 29241.3 772.617  33
  -1 -19   5 29201.8 751.955  65
  -1 -19   5 28860.1 727.140  58
  -1 -19   5 31579.4 1333.26   7
  -1 -19   4 55471.8 1146.96  58
   1 -19  -4 55907.5 1152.96  56
  -1 -19   4 57250.6 1229.29  51
  -1 -19   4 57621.9 1166.34  49
   1 -19  -4 57860.6 1210.47  41
  -1 -19   4 55352.4 1182.44  33
  -1 -19   4 56483.5 1186.38  39
  -1 -19   4 58796.2 1168.93  65
   1 -19  -4 56274.8 1143.88  30
   1 -19  -4 55687.5 1182.49  27
  -1 -19   4 55604.6 1774.39   7
   1 -19  -4 56094.2 1867.21   8
  -1 -19   4 60495.4 1980.70   9
  -1 -19   3 4958.45 464.530   7
  -1 -19   3 5817.85 283.960  49
  -1 -19   3 5941.86 308.751  51
   1 -19  -3 5373.36 283.376  41
  -1 -19   3 5934.37 293.507  33
   1 -19  -3 5487.26 278.132  30
   1 -19  -3 5593.94 286.686  27
  -1 -19   3 5884.14 569.509   9
  -1 -19   3 5386.91 268.838  58
  -1 -19   2 21175.0 593.025  51
  -1 -19   2 19658.6 556.046  49
   1 -19  -2 20179.2 562.502  41
  -1 -19   2 19526.1 560.318  33
  -1 -19   2 19443.9 538.627  65
   1 -19  -2 19662.1 547.745  27
  -1 -19   2 19192.4 870.034   7
  -1 -19   2 21338.8 1013.85   9
  -1 -19   1 11217.8 614.162   7
  -1 -19   1 11785.5 713.694   9
   1 -19   0 20142.8 992.801   9
  -1 -19  -1 6210.12 275.223  46
   1 -19   1 6138.25 283.828  33
  -1 -19  -1 6786.77 296.389  27
   1 -19   1 6081.36 498.484   7
   1 -19   1 6313.87 565.735   9
  -1 -19  -1 6395.30 562.126   8
   1 -19   2 29451.6 778.868  51
  -1 -19  -2 26948.1 689.829  46
   1 -19   2 28456.7 654.208  38
   1 -19   2 29120.2 686.463  65
   1 -19   2 28424.4 712.368  33
  -1 -19  -2 28970.2 715.435  27
   1 -19   2 29230.3 1189.85   7
  -1 -19  -2 27756.5 1255.00   8
   1 -19   2 27394.0 1246.24   9
   1 -19   3 95424.0 1728.08  51
   1 -19   3 84905.5 1525.75  45
   1 -19   3 92790.9 1546.08  38
   1 -19   3 75290.7 1511.65  39
   1 -19   3 89299.9 1571.55  65
   1 -19   3 78847.0 2249.91   7
   1 -19   3 95181.9 2610.56   9
  -1 -19  -4 2788.87 227.844  41
   1 -19   4 3150.36 220.234  39
   1 -19   4 3029.15 211.361  38
   1 -19   4 2607.91 209.764  65
  -1 -19  -4 2940.67 229.591  27
   1 -19   4 2914.11 225.550  33
   1 -19   4 2541.23 425.293   9
   1 -19   4 2821.93 244.394  51
  -1 -19  -5 30848.1 810.561  56
   1 -19   5 29155.3 845.279  51
  -1 -19  -5 31583.1 815.592  41
   1 -19   5 28933.5 772.553  39
   1 -19   5 27728.9 753.676  65
  -1 -19  -5 30238.1 806.485  27
   1 -19   5 25367.1 1375.54   9
  -1 -19  -5 29225.5 1369.91   8
   1 -19   5 29029.7 1356.48   7
  -1 -19  -6 18612.1 532.977  60
  -1 -19  -6 19273.4 623.651  56
   1 -19   6 20469.5 680.624  51
  -1 -19  -6 19057.0 621.323  41
   1 -19   6 19889.2 618.836  39
   1 -19   6 19627.5 574.028  38
   1 -19   6 19864.0 595.524  65
   1 -19   6 19240.8 611.039  33
  -1 -19  -6 20263.8 1120.89   8
   1 -19   6 19588.9 1128.99   7
   1 -19   7 7354.88 385.371  51
  -1 -19  -7 6352.32 327.357  41
   1 -19   7 6929.90 341.519  39
   1 -19   7 6804.33 313.612  65
   1 -19   7 7025.23 340.568  33
  -1 -19  -7 6643.44 345.529  56
  -1 -19  -7 6439.57 287.657  60
   1 -19   8 3155.66 207.840  33
   1 -19   8 3146.10 239.868  51
   1 -19   8 3657.28 225.530  39
   1 -19   8 3351.27 194.894  65
   1 -19   9 2594.49 184.159  51
   1 -19   9 2649.85 145.683  33
  -1 -19  -9 2736.96 148.366  40
  -1 -18  10 3427.76 187.453  51
   1 -18 -10 3973.46 173.706  40
   1 -18 -10 3809.13 172.165  66
   1 -18  -9 10352.4 399.685  40
   1 -18  -9 10519.5 412.462  56
   1 -18  -9 11123.1 385.703  66
  -1 -18   8 15987.1 530.570  39
  -1 -18   8 15405.4 475.548  33
   1 -18  -8 15089.5 456.710  68
  -1 -18   8 14803.1 539.153  51
   1 -18  -7 324.373 132.841  56
  -1 -18   7 332.081 103.580  49
  -1 -18   7 321.397 135.639  51
  -1 -18   7 467.021 256.364   9
   1 -18  -7 232.982 133.999  41
  -1 -18   7 351.306 115.261  33
  -1 -18   7 255.827 89.4832  58
   1 -18  -7 497.246 201.167   8
  -1 -18   6 4399.76 248.576  58
   1 -18  -6 4195.16 282.828  56
  -1 -18   6 4192.82 295.754  51
  -1 -18   6 4380.76 253.314  49
   1 -18  -6 4145.69 288.293  41
  -1 -18   6 4273.69 282.641  39
  -1 -18   6 4649.82 272.100  65
  -1 -18   6 4477.62 276.886  33
  -1 -18   6 4731.24 591.171   9
   1 -18  -6 4248.66 497.289   8
  -1 -18   6 4438.65 529.916   7
  -1 -18   5 23360.3 619.853  58
   1 -18  -5 16783.9 591.049  56
  -1 -18   5 24706.4 644.878  49
  -1 -18   5 26247.3 726.544  51
   1 -18  -5 19354.0 638.667  41
  -1 -18   5 21527.3 641.287  39
  -1 -18   5 24723.6 647.843  65
  -1 -18   5 23339.7 652.923  33
   1 -18  -5 19017.5 1036.85   8
  -1 -18   5 28299.4 1334.11   9
  -1 -18   5 19668.6 1049.51   7
  -1 -18   4 10227.7 376.247  58
   1 -18  -4 10475.5 391.776  56
  -1 -18   4 10522.1 426.259  51
  -1 -18   4 9843.32 379.247  49
   1 -18  -4 10638.2 417.080  41
  -1 -18   4 10371.7 398.510  39
  -1 -18   4 9930.00 392.008  33
  -1 -18   4 10825.1 395.437  65
   1 -18  -4 10512.2 406.772  27
   1 -18  -4 11149.3 390.742  30
  -1 -18   4 9912.83 678.087   7
  -1 -18   4 9967.05 755.716   9
   1 -18  -4 10834.3 745.605   8
   1 -18  -3 1366.27 282.156   8
  -1 -18   3 1995.33 297.715   7
   1 -18  -3 1952.47 175.385  41
  -1 -18   3 1898.89 168.923  33
  -1 -18   3 1830.53 157.445  39
  -1 -18   3 2134.52 344.540   9
   1 -18  -3 1932.79 166.450  27
  -1 -18   3 1777.98 158.456  58
  -1 -18   3 2099.19 170.205  49
  -1 -18   3 2201.84 187.314  51
  -1 -18   2 39779.9 878.429  33
  -1 -18   2 40333.1 1287.72   7
  -1 -18   2 42207.8 1444.38   9
  -1 -18   1 17043.7 741.021   7
  -1 -18   1 16726.2 824.738   9
   1 -18   0 5633.28 521.866   9
  -1 -18   0 6099.77 484.198   9
   1 -18   1 28546.6 1086.09   7
  -1 -18  -1 25847.8 1117.25   8
   1 -18   1 26623.3 1156.49   9
   1 -18   2 24997.5 673.599  51
  -1 -18  -2 19910.8 562.574  46
   1 -18   2 23201.3 579.773  65
  -1 -18  -2 21888.3 590.012  27
   1 -18   2 21104.9 584.815  33
   1 -18   2 20155.0 955.320   7
  -1 -18  -2 17690.3 958.560   8
   1 -18   2 26299.2 1156.58   9
   1 -18   3 79808.7 1473.22  38
  -1 -18  -3 89699.5 1588.17  41
   1 -18   3 87677.9 1528.57  39
   1 -18   3 82965.5 1514.54  65
   1 -18   3 76465.0 1595.54  51
   1 -18   3 80961.3 1478.47  49
   1 -18   3 75317.9 2302.94   9
  -1 -18  -4 54072.9 1138.00  41
   1 -18   4 55274.5 1115.89  39
   1 -18   4 49481.3 1043.79  38
   1 -18   4 52101.6 1088.46  65
  -1 -18  -4 52133.6 1121.85  27
  -1 -18  -4 54276.4 1838.18   8
   1 -18   4 50968.9 1852.76   9
   1 -18   4 48914.8 1023.35  49
   1 -18   4 51407.1 1178.13  51
  -1 -18  -5 3917.92 232.549  60
  -1 -18  -5 4417.03 285.789  56
   1 -18   5 6090.51 352.796  51
  -1 -18  -5 4731.40 297.731  41
   1 -18   5 5148.04 293.051  39
   1 -18   5 5646.97 286.803  38
   1 -18   5 5589.23 297.135  65
  -1 -18  -5 4464.95 292.861  27
   1 -18   5 4776.60 542.870   7
  -1 -18  -5 4482.20 525.543   8
  -1 -18  -6 10731.0 385.300  60
  -1 -18  -6 11015.8 454.922  56
   1 -18   6 9272.22 450.698  51
  -1 -18  -6 10748.1 438.888  41
   1 -18   6 9634.42 387.048  38
   1 -18   6 10513.0 433.370  39
   1 -18   6 9778.35 401.085  65
  -1 -18  -6 11274.2 822.071   8
   1 -18   6 11651.9 850.829   7
  -1 -18  -7 11978.3 431.948  60
  -1 -18  -7 12279.1 492.218  56
   1 -18   7 16349.3 581.428  51
  -1 -18  -7 12135.2 475.280  41
   1 -18   7 12923.5 487.262  39
   1 -18   7 14441.6 499.311  33
   1 -18   7 15739.3 1058.72   9
  -1 -18  -7 12253.7 849.718   8
   1 -18   7 15254.7 482.627  65
   1 -18   7 13061.9 906.005   7
   1 -18   8 179.151 85.3540  65
   1 -18   8 128.857 96.0336  33
   1 -18   8 74.3809 102.421  51
  -1 -18  -8 136.199 78.4730  60
   1 -18   9 10952.9 326.208  33
  -1 -18  -9 10951.8 323.572  40
   1 -18   9 10649.1 388.448  51
  -1 -18 -10 973.488 94.7941  56
   1 -18  10 1225.97 103.945  51
  -1 -17  11 4203.18 138.287  51
  -1 -17  11 4445.51 136.579  36
  -1 -17  10 14292.4 417.813  51
   1 -17 -10 14073.1 386.776  66
   1 -17 -10 13614.1 371.489  40
  -1 -17   9 18622.3 573.295  51
   1 -17  -9 19421.3 583.146  56
  -1 -17   9 17975.1 461.003  33
  -1 -17   9 18559.0 548.346  39
   1 -17  -9 18755.1 556.419  40
  -1 -17   8 4618.18 537.764   7
  -1 -17   8 4401.32 281.380  39
  -1 -17   8 4221.30 242.999  33
  -1 -17   8 4296.20 292.006  51
   1 -17  -8 4405.57 288.350  56
   1 -17  -7 51181.5 1142.65  56
   1 -17  -7 45841.6 1099.50  41
  -1 -17   7 47837.7 1028.48  65
  -1 -17   7 46692.8 1043.35  33
  -1 -17   7 47397.2 1139.78  51
  -1 -17   7 47622.0 1000.22  49
  -1 -17   7 46709.4 983.838  58
   1 -17  -7 47627.3 1044.09  60
  -1 -17   7 49848.0 1963.73   9
   1 -17  -7 49620.1 1670.34   8
   1 -17  -6 11885.9 476.090  56
  -1 -17   6 13014.3 508.500  51
  -1 -17   6 12579.1 440.110  49
   1 -17  -6 11555.0 477.191  41
  -1 -17   6 13183.1 457.502  65
  -1 -17   6 11863.7 450.271  33
  -1 -17   6 13886.2 969.680   9
   1 -17  -6 12161.9 807.819   8
   1 -17  -6 11361.8 424.265  60
  -1 -17   6 12297.2 427.910  58
   1 -17  -5 43551.1 946.111  60
  -1 -17   5 43200.3 950.736  58
   1 -17  -5 48316.5 1032.61  56
  -1 -17   5 43292.6 958.926  49
  -1 -17   5 42370.2 1027.57  51
   1 -17  -5 44520.2 1026.27  41
  -1 -17   5 46643.6 1021.15  39
  -1 -17   5 44430.7 972.841  65
  -1 -17   5 43821.3 985.865  33
   1 -17  -5 46807.2 1623.56   8
  -1 -17   5 43620.3 1689.77   9
  -1 -17   5 44713.1 1604.34   7
   1 -17  -4 2138.96 196.406  56
  -1 -17   4 5686.33 294.516  51
  -1 -17   4 4762.19 251.280  49
  -1 -17   4 3385.16 402.911   7
  -1 -17   4 3231.58 219.137  39
  -1 -17   4 4851.10 250.904  65
  -1 -17   4 4342.11 252.005  33
   1 -17  -4 4334.18 235.754  30
   1 -17  -4 3665.05 239.208  27
   1 -17  -4 2023.12 337.561   8
  -1 -17   4 5658.15 561.731   9
  -1 -17   4 4030.76 232.098  58
   1 -17  -3 10807.1 387.711  41
  -1 -17   3 10019.4 625.326   7
   1 -17  -3 9713.77 671.144   8
  -1 -17   3 10390.2 696.269   9
  -1 -17   3 10607.7 382.273  33
  -1 -17   2 7583.12 507.798   7
  -1 -17   2 6541.52 528.697   9
  -1 -17   1 37125.8 1118.26   7
  -1 -17   1 35333.3 1205.97   9
  -1 -17   0 43186.4 1152.63   7
   1 -17   0 42103.7 1278.22   7
  -1 -17   0 41651.7 1293.91   9
   1 -17   0 39305.4 1366.97   9
   1 -17   1 5342.89 439.484   7
  -1 -17  -1 5105.54 464.259   8
   1 -17   1 4584.17 450.841   9
   1 -17   2 83561.8 2069.77   7
  -1 -17  -2 81234.4 2174.81   8
   1 -17   3 11527.5 374.853  38
   1 -17   3 10762.7 750.443   9
   1 -17   3 10575.9 427.786  51
   1 -17   4 112169. 2027.67  51
  -1 -17  -4 107185. 1934.26  41
   1 -17   4 105405. 1904.91  39
   1 -17   4 109904. 1904.27  65
  -1 -17  -4 105635. 1931.36  27
  -1 -17  -4 103652. 2731.11   8
   1 -17   4 112853. 2899.98   9
   1 -17   4 96768.4 2631.80   7
  -1 -17  -5 39346.6 858.268  60
  -1 -17  -5 40283.9 959.586  56
   1 -17   5 37466.2 987.557  51
  -1 -17  -5 39869.6 945.161  41
   1 -17   5 37461.6 869.058  38
   1 -17   5 39803.7 935.077  39
   1 -17   5 39558.0 907.994  65
  -1 -17  -5 38529.3 941.230  27
   1 -17   5 38959.5 1549.73   7
  -1 -17  -5 42018.3 1592.20   8
  -1 -17  -6 6406.52 314.797  60
   1 -17   6 10215.3 462.106  51
  -1 -17  -6 6790.24 367.796  41
   1 -17   6 7295.60 372.590  39
   1 -17   6 10624.1 390.713  38
  -1 -17  -6 5772.07 356.469  56
   1 -17   6 9266.01 383.526  65
   1 -17   6 7017.43 679.447   7
  -1 -17  -6 6969.35 658.385   8
   1 -17   7 16155.5 993.930   7
   1 -17   7 15230.3 580.654  51
  -1 -17  -7 15290.5 530.758  41
   1 -17   7 16211.2 552.560  39
   1 -17   7 15453.5 498.317  65
  -1 -17  -7 15783.1 495.031  60
  -1 -17  -7 15867.6 959.008   8
   1 -17   7 14932.8 1036.33   9
   1 -17   8 4487.01 234.305  65
   1 -17   8 4601.04 256.733  33
  -1 -17  -8 4565.21 245.158  60
   1 -17   8 4494.02 297.129  51
   1 -17   9 2814.46 211.970  51
  -1 -17  -9 3070.60 212.657  56
   1 -17   9 2862.44 170.728  33
   1 -17   9 2656.07 187.042  39
  -1 -17  -9 2689.11 160.698  40
   1 -17  10 9484.19 302.023  51
  -1 -17 -10 11233.5 320.903  56
   1 -16 -11 4714.21 159.467  66
  -1 -16  11 5015.43 161.959  36
   1 -16 -10 5805.98 247.328  66
   1 -16 -10 5688.70 230.319  40
  -1 -16   9 5213.78 299.613  51
   1 -16  -9 5862.00 297.572  40
  -1 -16   9 4896.70 223.387  33
  -1 -16   9 5200.27 285.503  39
   1 -16  -8 4863.28 313.921  56
  -1 -16   8 5263.80 325.299  51
  -1 -16   8 5234.44 631.224   9
  -1 -16   8 4897.10 299.925  39
  -1 -16   8 5173.30 270.191  33
   1 -16  -8 4687.44 277.952  60
  -1 -16   8 4545.29 537.136   7
   1 -16  -7 27777.9 723.548  60
  -1 -16   7 25617.0 656.942  58
   1 -16  -7 28948.3 793.119  56
  -1 -16   7 25577.8 777.261  51
  -1 -16   7 25152.2 659.738  49
   1 -16  -7 26792.0 765.569  41
  -1 -16   7 27097.2 764.581  39
  -1 -16   7 26381.0 706.191  33
  -1 -16   7 26124.8 1309.38   7
  -1 -16   7 25557.9 679.174  65
   1 -16  -7 27272.4 1192.81   8
  -1 -16   7 25706.7 1378.38   9
   1 -16  -6 71930.0 1458.01  56
  -1 -16   6 71359.7 1372.09  49
  -1 -16   6 72905.2 1497.45  51
   1 -16  -6 70035.3 1452.45  41
  -1 -16   6 71097.2 1386.99  65
  -1 -16   6 70595.8 1401.46  33
  -1 -16   6 69520.6 2304.74   9
   1 -16  -6 71978.2 2092.67   8
  -1 -16   6 70791.4 1362.58  58
   1 -16  -6 70365.2 1385.06  60
   1 -16  -5 44357.9 914.850  60
  -1 -16   5 40498.7 890.739  58
   1 -16  -5 46437.0 979.027  56
  -1 -16   5 37782.7 950.689  51
  -1 -16   5 37362.2 877.915  49
   1 -16  -5 42800.9 964.409  41
  -1 -16   5 41913.3 949.334  39
  -1 -16   5 37946.5 892.146  65
  -1 -16   5 39092.2 912.217  33
  -1 -16   5 41746.7 1506.59   7
   1 -16  -5 46179.7 1560.81   8
  -1 -16   5 36982.9 1533.01   9
  -1 -16   4 8893.52 669.703   9
  -1 -16   4 8936.18 328.602  38
  -1 -16   4 9183.57 359.376  39
  -1 -16   4 9242.40 357.478  33
   1 -16  -4 9601.64 368.768  27
  -1 -16   4 9862.69 639.545   7
  -1 -16   4 8345.74 360.367  51
  -1 -16   4 8938.72 339.010  49
  -1 -16   4 8824.07 342.987  65
  -1 -16   3 45113.4 1372.40   7
   1 -16  -3 43133.2 1456.95   8
  -1 -16   3 45301.1 1512.35   9
  -1 -16   2 16374.0 716.809   7
  -1 -16   2 14781.6 763.555   9
  -1 -16   1 54377.7 1387.46   7
  -1 -16   1 53824.1 1512.05   9
  -1 -16   0 147265. 2677.45   7
   1 -16   0 145375. 2888.90   7
  -1 -16   0 136767. 2854.68   9
   1 -16   0 138205. 3007.39   9
  -1 -16   0 144998. 2996.80   8
   1 -16   1 15255.8 720.837   7
  -1 -16  -1 14820.2 767.489   8
   1 -16   1 15497.1 795.279   9
   1 -16   2 25153.6 1026.75   7
  -1 -16  -2 23156.9 1057.82   8
   1 -16   3 19218.2 506.719  38
   1 -16   3 18932.0 976.131   9
   1 -16   3 20054.7 596.744  51
   1 -16   4 20006.6 604.158  51
  -1 -16  -4 16002.2 524.724  41
  -1 -16  -4 15073.7 500.083  46
   1 -16   4 17811.4 551.957  37
   1 -16   4 13149.1 476.970  39
   1 -16   4 17600.0 519.252  65
  -1 -16  -4 16371.7 526.173  27
   1 -16   4 19856.8 1070.28   9
  -1 -16  -4 14175.0 866.486   8
   1 -16   4 13298.1 832.557   7
  -1 -16  -5 722.597 147.796  56
   1 -16   5 1258.28 181.978  51
  -1 -16  -5 613.505 251.220   8
   1 -16   5 832.891 137.909  39
   1 -16   5 1186.73 146.654  38
  -1 -16  -5 659.035 141.923  41
   1 -16   5 1092.48 160.864  37
  -1 -16  -5 453.719 108.103  60
   1 -16   5 1091.88 153.007  65
   1 -16   5 807.561 262.177   7
  -1 -16  -5 705.330 143.467  27
   1 -16   6 21693.1 631.954  65
   1 -16   6 21567.2 713.060  51
  -1 -16  -6 23534.3 676.456  41
   1 -16   6 22235.2 686.108  37
   1 -16   6 21643.7 611.036  38
   1 -16   6 23384.1 688.073  39
  -1 -16  -6 23750.1 632.501  60
  -1 -16  -6 25863.0 723.248  56
   1 -16   6 20606.5 1213.81   9
  -1 -16  -6 23605.7 1173.35   8
   1 -16   6 24500.3 1229.55   7
   1 -16   7 8288.17 431.951  51
  -1 -16  -7 10212.7 422.165  41
  -1 -16  -7 10410.2 394.490  60
   1 -16   7 8620.99 360.663  65
   1 -16   7 8856.84 798.689   9
  -1 -16  -7 10827.5 783.251   8
   1 -16   7 9387.58 769.103   7
   1 -16   8 2622.15 185.488  65
   1 -16   8 2299.19 193.561  33
  -1 -16  -8 2401.42 191.418  60
   1 -16   8 2359.90 225.259  51
  -1 -16  -8 2221.05 217.088  56
   1 -16   9 701.076 105.760  33
  -1 -16  -9 396.448 95.7443  60
   1 -16   9 755.698 135.584  51
  -1 -16  -9 339.119 107.116  56
  -1 -16  -9 440.951 87.6344  40
   1 -16   9 504.662 113.441  39
   1 -16  10 2212.82 153.003  51
  -1 -16 -10 1922.97 143.693  56
   1 -16  10 2076.17 136.153  39
  -1 -15  11 2864.00 126.939  36
  -1 -15  11 2643.53 141.392  51
   1 -15 -11 2792.65 135.176  66
   1 -15 -10 7281.80 272.949  40
  -1 -15  10 6866.86 304.851  51
   1 -15 -10 7274.57 297.446  66
  -1 -15   9 15969.7 558.420  51
   1 -15  -9 18343.3 558.993  40
  -1 -15   9 16002.9 447.861  33
  -1 -15   9 18100.9 552.156  39
   1 -15  -8 9258.98 426.111  56
  -1 -15   8 7683.59 395.024  51
  -1 -15   8 7681.64 688.656   7
  -1 -15   8 8219.86 382.480  39
   1 -15  -8 8989.19 380.221  60
  -1 -15   8 7748.10 335.384  33
  -1 -15   8 7794.33 747.867   9
  -1 -15   7 3338.81 226.632  65
  -1 -15   7 3122.62 228.580  33
   1 -15  -7 2391.24 238.763  56
  -1 -15   7 3146.61 213.862  49
  -1 -15   7 3540.18 279.715  51
   1 -15  -7 2816.40 243.696  41
  -1 -15   7 2671.55 237.454  39
   1 -15  -7 3030.37 409.521   8
  -1 -15   7 3800.94 533.320   9
  -1 -15   7 3055.40 207.250  58
   1 -15  -7 2979.15 234.611  60
  -1 -15   7 2835.23 444.320   7
   1 -15  -6 1780.28 214.812  56
   1 -15  -6 2634.14 238.538  41
   1 -15  -6 2270.94 205.674  60
  -1 -15   6 3201.85 218.553  58
  -1 -15   6 4315.58 289.594  51
  -1 -15   6 3979.32 241.575  49
  -1 -15   6 3600.88 241.012  33
   1 -15  -6 2310.64 370.769   8
  -1 -15   6 4344.73 550.461   9
  -1 -15   6 4291.18 249.595  65
   1 -15  -5 14870.1 506.643  56
  -1 -15   5 17351.6 557.381  51
  -1 -15   5 16908.2 499.347  49
   1 -15  -5 16101.9 528.873  41
   1 -15  -5 14545.6 475.875  60
  -1 -15   5 16451.1 484.413  58
  -1 -15   5 16246.5 507.048  33
   1 -15  -5 15495.0 849.747   8
  -1 -15   5 17808.1 988.326   9
  -1 -15   5 17415.9 510.517  65
  -1 -15   4 36962.6 785.417  38
  -1 -15   4 36827.1 810.938  65
   1 -15  -4 35690.8 1307.80   8
  -1 -15   4 36559.6 1378.74   9
  -1 -15   4 37230.1 1289.86   7
  -1 -15   3 12033.5 697.145   9
   1 -15  -3 11981.4 681.564   8
  -1 -15   3 10924.2 616.605   7
   1 -15  -2 6950.40 495.931   8
  -1 -15   2 5532.74 446.036   9
  -1 -15   2 6713.51 438.489   7
  -1 -15   1 37834.9 1167.83   9
  -1 -15   1 36924.5 1057.48   7
   1 -15   0 29507.1 1035.92   9
  -1 -15   0 19353.5 868.756   8
  -1 -15   0 28456.7 947.266   9
   1 -15   0 25391.7 887.018   7
  -1 -15   0 22901.5 751.721   7
   1 -15   1 85467.3 2139.54   9
  -1 -15  -1 89472.0 2140.24   8
   1 -15   1 89899.7 2036.31   7
  -1 -15  -2 46587.6 1452.14   8
   1 -15   2 44181.8 1451.15   9
   1 -15   3 5922.00 527.573   9
   1 -15   4 114563. 2157.11  51
   1 -15   4 125846. 2877.13   7
  -1 -15  -4 127052. 2125.84  41
  -1 -15  -4 117779. 2076.45  46
   1 -15   4 122941. 2143.70  37
   1 -15   4 124322. 2108.86  39
  -1 -15  -4 122377. 2113.09  27
   1 -15   4 121204. 2074.60  65
  -1 -15  -4 129301. 2938.57   8
   1 -15   5 20339.0 587.218  65
  -1 -15  -5 20060.0 607.887  27
   1 -15   5 20691.5 663.284  51
  -1 -15  -5 21149.1 612.506  41
   1 -15   5 20535.1 651.746  42
   1 -15   5 20765.1 617.634  39
   1 -15   5 22094.8 579.166  38
   1 -15   5 21490.2 640.778  37
  -1 -15  -5 20902.8 629.557  56
  -1 -15  -5 20661.2 565.377  60
  -1 -15  -5 20045.5 1030.75   8
   1 -15   5 20497.2 1060.79   7
   1 -15   6 7458.20 397.594  51
   1 -15   6 6762.64 370.657  42
  -1 -15  -6 7194.56 356.411  41
   1 -15   6 6163.54 341.900  39
   1 -15   6 7005.17 360.771  37
   1 -15   6 7663.18 325.709  38
  -1 -15  -6 7059.92 631.642   8
   1 -15   6 7785.03 738.607   9
  -1 -15  -6 6716.49 317.312  60
   1 -15   6 6668.41 326.294  65
   1 -15   6 5813.13 604.045   7
   1 -15   7 12218.9 521.274  51
   1 -15   7 11353.4 495.474  42
  -1 -15  -7 10287.9 442.772  41
   1 -15   7 12172.0 478.642  37
   1 -15   7 12240.7 434.251  65
  -1 -15  -7 11364.7 431.320  60
  -1 -15  -7 11879.1 838.779   8
   1 -15   7 13469.1 985.314   9
   1 -15   7 11407.4 848.468   7
   1 -15   8 16592.2 481.880  65
  -1 -15  -8 17535.4 531.150  60
   1 -15   8 15753.4 547.480  39
  -1 -15  -8 18115.1 595.114  56
   1 -15   8 16454.6 595.312  51
   1 -15   9 3172.35 191.753  33
  -1 -15  -9 3504.04 209.772  60
  -1 -15  -9 3475.65 239.262  56
   1 -15   9 3562.72 249.878  51
   1 -15   9 3650.37 230.772  39
  -1 -15  -9 3020.04 180.687  40
  -1 -15 -10 6038.62 251.780  56
   1 -15  10 5726.51 228.153  39
   1 -14 -11 3949.33 171.315  66
  -1 -14  11 3519.75 171.873  51
  -1 -14  10 9739.74 375.450  51
   1 -14 -10 9539.56 380.043  56
  -1 -14  10 9245.93 339.599  39
   1 -14 -10 8313.36 310.383  40
  -1 -14   9 11237.6 458.191  51
   1 -14  -9 8130.65 367.469  60
   1 -14  -9 7920.87 376.179  40
  -1 -14   9 9363.31 397.522  39
  -1 -14   9 10140.8 336.073  33
  -1 -14   8 4140.51 520.059   7
  -1 -14   8 3977.84 272.861  39
   1 -14  -8 3307.97 245.496  60
  -1 -14   8 3637.34 231.909  33
  -1 -14   8 3996.07 291.693  51
  -1 -14   7 27676.2 699.174  65
  -1 -14   7 27883.8 724.115  33
  -1 -14   7 27497.0 695.581  49
  -1 -14   7 28118.2 812.533  51
   1 -14  -7 29083.0 788.874  41
  -1 -14   7 27242.3 819.077  42
  -1 -14   7 28090.9 779.846  39
   1 -14  -7 31242.1 829.776  56
  -1 -14   7 26376.8 685.228  58
   1 -14  -7 30139.5 767.407  60
  -1 -14   7 27123.8 1386.30   9
   1 -14  -7 29120.5 1201.51   8
  -1 -14   7 29297.0 1341.84   7
  -1 -14   6 15453.5 482.970  65
  -1 -14   6 15162.4 472.442  49
  -1 -14   6 15552.0 544.962  51
  -1 -14   6 14989.4 546.816  42
   1 -14  -6 14502.6 514.985  41
  -1 -14   6 15389.0 518.728  39
   1 -14  -6 14632.4 525.357  56
   1 -14  -6 14179.1 479.731  60
  -1 -14   6 14408.2 461.850  58
   1 -14  -6 14666.5 824.703   8
  -1 -14   6 14639.8 957.388   9
  -1 -14   6 14725.2 895.914   7
  -1 -14   5 20586.8 627.639  42
   1 -14  -5 19822.7 589.054  41
  -1 -14   5 20582.5 613.426  51
  -1 -14   5 19814.3 550.729  49
   1 -14  -5 20636.3 559.818  60
  -1 -14   5 20596.3 562.198  65
   1 -14  -5 20225.1 946.437   8
  -1 -14   5 22224.2 1078.35   9
   1 -14  -5 20104.5 587.838  56
   1 -14  -4 23046.9 964.652   8
  -1 -14   4 21361.5 984.663   9
  -1 -14   4 21385.0 916.978   7
  -1 -14   3 14702.4 752.910   9
   1 -14  -3 16216.3 763.494   8
  -1 -14   3 16219.7 719.178   7
   1 -14  -2 30063.1 1062.63   8
  -1 -14   2 31100.0 989.812   1
  -1 -14   2 31230.8 986.337   7
  -1 -14   1 16404.8 710.860   9
  -1 -14   1 17837.0 651.381   7
  -1 -14   0 14540.8 629.943   9
   1 -14   0 14639.4 699.636   9
  -1 -14   0 12316.1 503.482   7
   1 -14   0 13807.4 615.517   7
   1 -14   1 8718.10 545.479   9
  -1 -14  -1 8481.38 528.975   8
   1 -14   1 8618.98 509.584   7
   1 -14   2 17460.2 820.088   9
  -1 -14  -2 15584.4 769.148   8
   1 -14   3 13821.6 763.012   9
   1 -14   3 11137.3 647.349   7
   1 -14   4 6264.95 316.516  51
  -1 -14  -4 5184.51 261.187  46
  -1 -14  -4 5358.53 276.030  41
   1 -14   4 5491.24 289.770  42
   1 -14   4 5568.47 283.490  37
   1 -14   4 6400.98 266.043  38
  -1 -14  -4 5156.91 496.516   8
  -1 -14  -4 5613.84 279.164  27
   1 -14   4 5048.34 477.644   7
   1 -14   4 5532.64 266.723  65
  -1 -14  -5 13386.4 485.630  56
   1 -14   5 14710.1 529.866  51
   1 -14   5 13996.6 510.861  42
  -1 -14  -5 13526.9 470.517  41
   1 -14   5 12867.1 469.372  39
   1 -14   5 13727.6 490.667  37
   1 -14   5 14385.3 443.370  38
   1 -14   5 14476.8 465.149  65
  -1 -14  -5 12592.3 470.072  27
  -1 -14  -5 13500.7 826.143   8
   1 -14   5 13200.5 823.687   7
   1 -14   6 10940.7 478.896  51
   1 -14   6 11066.0 478.473  42
  -1 -14  -6 11543.5 440.563  41
   1 -14   6 10816.4 392.667  38
   1 -14   6 11409.2 453.238  39
   1 -14   6 11161.9 450.163  37
  -1 -14  -6 11017.3 772.919   8
   1 -14   6 10647.7 841.524   9
  -1 -14  -6 11622.3 420.488  60
   1 -14   6 12847.7 847.312   7
   1 -14   6 11143.4 411.008  65
   1 -14   7 36451.0 860.201  65
   1 -14   7 36192.4 986.556  51
  -1 -14  -7 39067.5 924.726  41
   1 -14   7 37828.4 993.421  42
   1 -14   7 37613.9 941.131  37
  -1 -14  -7 40262.5 991.737  56
  -1 -14  -7 39196.2 905.650  60
   1 -14   7 35062.3 1619.93   9
  -1 -14  -7 40022.5 1528.59   8
   1 -14   7 38029.5 1551.81   7
   1 -14   8 1706.90 157.532  65
   1 -14   8 1829.81 213.451  51
   1 -14   8 1430.29 193.869  42
   1 -14   8 1420.63 182.578  39
  -1 -14  -8 1610.39 199.895  56
  -1 -14  -8 1611.21 172.639  60
   1 -14   8 1517.29 360.098   9
   1 -14   8 1591.47 326.282   7
  -1 -14  -9 10914.0 429.911  56
  -1 -14  -9 11590.1 398.208  60
   1 -14   9 11213.5 443.730  51
   1 -14   9 10794.2 408.171  39
   1 -14   9 11082.4 370.260  33
   1 -14  10 966.750 112.483  39
   1 -14  10 956.517 124.167  51
  -1 -14 -10 892.593 122.288  56
  -1 -13  11 5609.38 230.468  51
   1 -13 -11 5309.65 217.032  66
  -1 -13  10 5389.15 288.784  51
  -1 -13  10 5536.07 264.902  39
   1 -13 -10 5494.40 252.969  40
   1 -13 -10 5831.61 305.344  56
   1 -13  -9 18042.4 562.641  60
  -1 -13   9 17274.0 598.872  51
   1 -13  -9 18541.4 576.720  40
  -1 -13   9 18876.6 579.110  39
   1 -13  -9 17866.9 608.057  56
  -1 -13   8 303.781 125.104  51
  -1 -13   8 265.018 132.722  42
  -1 -13   8 292.344 117.061  39
   1 -13  -8 248.656 122.926  60
  -1 -13   8 251.527 198.459   7
  -1 -13   8 390.801 107.333  33
  -1 -13   7 67643.0 1274.24  65
  -1 -13   7 66504.9 1421.25  51
  -1 -13   7 64841.1 1266.19  49
   1 -13  -7 60977.8 1340.52  41
  -1 -13   7 63586.3 1415.87  42
  -1 -13   7 64499.5 1361.58  39
   1 -13  -7 64637.9 1396.64  56
   1 -13  -7 65316.8 1330.93  60
  -1 -13   7 63718.2 2215.15   9
   1 -13  -7 67752.0 1924.10   8
  -1 -13   7 64608.5 2084.84   7
  -1 -13   6 43137.7 929.524  65
  -1 -13   6 43421.8 933.459  49
  -1 -13   6 42609.1 1018.82  51
  -1 -13   6 42628.1 1036.32  42
   1 -13  -6 42758.2 988.778  41
  -1 -13   6 42053.0 987.329  39
   1 -13  -6 44898.8 1019.30  56
   1 -13  -6 44355.2 970.743  60
  -1 -13   6 41823.4 1641.99   9
   1 -13  -6 44045.9 1476.53   8
  -1 -13   6 44594.9 1587.50   7
  -1 -13   5 22913.1 659.401  42
   1 -13  -5 23833.1 634.449  41
  -1 -13   5 22003.3 567.622  38
   1 -13  -5 24988.7 1012.77   8
  -1 -13   5 22045.2 1066.32   9
  -1 -13   5 23087.0 589.958  65
  -1 -13   5 22340.1 639.015  51
   1 -13  -5 24945.3 650.585  56
  -1 -13   4 21348.0 957.607   9
  -1 -13   4 22593.4 911.389   7
  -1 -13   3 91969.8 2181.00   9
   1 -13  -3 94815.8 2161.61   8
   1 -13  -2 44627.2 1286.86   8
  -1 -13   2 46144.8 1308.47   9
  -1 -13   2 47487.0 1226.37   1
   1 -13  -2 45856.2 1337.83   2
  -1 -13   2 45818.6 1214.02   7
  -1 -13   1 101844. 2133.76   9
  -1 -13   1 102955. 2015.16   7
  -1 -13   1 103444. 2025.06   1
   1 -13   0 69871.5 1764.33   9
  -1 -13   0 79478.1 1794.67   8
  -1 -13   0 70488.3 1641.11   9
   1 -13   0 79549.8 1717.86   7
  -1 -13   0 79958.0 1555.65   7
  -1 -13  -1 35141.0 1097.19   8
   1 -13   1 35189.3 1125.32   9
  -1 -13  -2 5319.69 428.552   8
  -1 -13  -2 4356.64 355.141   2
   1 -13   3 81245.9 2142.39   9
   1 -13   3 98372.1 2164.63   7
  -1 -13  -4 15293.1 797.341   8
   1 -13   4 15466.6 809.956   7
   1 -13   5 51117.8 1147.90  51
   1 -13   5 51984.2 1152.01  42
  -1 -13  -5 52755.1 1089.05  41
   1 -13   5 49764.7 1030.36  38
   1 -13   5 54224.6 1114.67  39
   1 -13   5 51149.9 1110.95  37
   1 -13   5 52170.3 1063.73  65
  -1 -13  -5 51991.4 1095.05  27
  -1 -13  -5 52639.2 1689.66   8
   1 -13   5 52908.7 1713.48   7
  -1 -13  -6 7140.02 338.585  41
   1 -13   6 7352.95 379.568  42
   1 -13   6 8240.88 667.867   7
   1 -13   6 7362.85 357.909  37
   1 -13   6 6958.48 305.959  38
   1 -13   6 6378.32 650.602   9
  -1 -13  -6 7218.35 605.194   8
   1 -13   6 7251.93 324.192  65
   1 -13   6 6650.41 363.611  51
   1 -13   7 5697.54 285.140  65
   1 -13   7 5852.63 357.200  51
   1 -13   7 5553.80 342.660  42
  -1 -13  -7 4546.02 281.909  41
   1 -13   7 6488.79 296.645  38
   1 -13   7 5727.17 321.807  37
  -1 -13  -7 4467.89 308.950  56
  -1 -13  -7 4908.75 289.094  60
  -1 -13  -7 4962.16 527.828   8
   1 -13   7 6639.18 682.353   9
   1 -13   7 5294.39 574.357   7
   1 -13   8 7752.11 313.997  65
   1 -13   8 7237.86 396.239  51
   1 -13   8 7925.39 407.522  42
   1 -13   8 8013.05 384.337  39
   1 -13   8 8403.35 376.879  37
  -1 -13  -8 8498.97 406.408  56
  -1 -13  -8 8557.85 372.842  60
  -1 -13  -8 8637.01 666.519   8
   1 -13   8 7773.16 728.471   9
   1 -13   8 8478.01 687.844   7
  -1 -13  -9 2254.57 186.512  60
   1 -13   9 2283.13 218.490  51
   1 -13   9 2282.40 198.525  39
  -1 -13  -9 2285.96 205.884  56
   1 -13  10 2860.49 176.714  39
  -1 -13 -10 3495.37 209.881  56
  -1 -13 -10 3186.04 180.827  60
  -1 -13 -11 4704.67 154.852  66
  -1 -12  11 2268.60 155.770  51
  -1 -12  10 9452.06 392.747  51
   1 -12 -10 10076.5 410.185  56
  -1 -12  10 9462.64 356.618  39
   1 -12 -10 10640.9 352.572  40
  -1 -12   9 4557.16 300.733  51
  -1 -12   9 4794.35 313.207  42
   1 -12  -9 5639.83 304.990  40
  -1 -12   9 5094.86 294.131  39
   1 -12  -9 5056.92 287.681  60
  -1 -12   9 4685.51 520.536   7
   1 -12  -9 5538.68 333.049  56
  -1 -12   8 5929.33 355.496  51
  -1 -12   8 5826.66 351.851  42
  -1 -12   8 5958.31 336.068  39
   1 -12  -8 6556.17 336.504  60
  -1 -12   8 5557.89 279.640  33
  -1 -12   8 5661.17 263.610  65
  -1 -12   8 6430.25 625.181   7
  -1 -12   7 26890.9 678.168  49
  -1 -12   7 28307.4 801.868  51
  -1 -12   7 27393.8 800.987  42
  -1 -12   7 26978.4 754.138  39
   1 -12  -7 25808.4 1100.23   8
  -1 -12   7 29392.1 1401.19   9
   1 -12  -7 25686.3 719.093  60
  -1 -12   7 28953.5 1298.66   7
  -1 -12   7 28598.1 684.068  65
  -1 -12   6 30736.7 737.570  65
   1 -12  -6 35927.7 854.135  56
  -1 -12   6 30173.8 815.136  51
  -1 -12   6 31396.7 744.133  49
  -1 -12   6 30352.9 833.034  42
   1 -12  -6 31828.8 804.193  41
  -1 -12   6 32552.9 809.879  39
   1 -12  -6 34787.6 798.439  60
  -1 -12   6 34122.8 1322.70   7
   1 -12  -6 34742.5 1233.07   8
  -1 -12   6 29018.1 1336.09   9
   1 -12  -5 8327.63 564.054   8
  -1 -12   5 10673.4 703.763   9
  -1 -12   4 18236.0 810.127   1
   1 -12  -4 19553.2 824.251   8
  -1 -12   3 27505.1 923.222   1
  -1 -12   3 28913.8 937.568   7
  -1 -12   3 27396.2 987.970   9
   1 -12  -3 28915.7 974.335   8
  -1 -12   2 937.185 165.279   1
   1 -12  -2 822.056 172.337   2
  -1 -12   2 988.574 164.557   7
   1 -12  -2 661.852 158.130   8
  -1 -12   2 1155.95 201.348   9
  -1 -12   1 162494. 2880.03   7
  -1 -12   1 161523. 2889.29   1
  -1 -12   1 162906. 3011.59   9
   1 -12   0 24192.4 794.636   7
  -1 -12   0 22419.1 664.539   7
  -1 -12   0 20369.6 783.348   8
   1 -12   0 28083.3 925.219   9
  -1 -12   0 28147.2 819.004   9
   1 -12   1 150056. 2911.93   9
  -1 -12  -1 152692. 2891.47   8
  -1 -12  -2 10382.8 522.117   2
  -1 -12  -2 10401.2 569.083   8
   1 -12   2 11466.6 609.285   9
   1 -12   3 177877. 3380.89   7
  -1 -12  -3 173214. 3325.75   2
   1 -12   4 9964.08 628.822   7
  -1 -12  -4 10717.6 650.919   8
  -1 -12  -5 26072.1 1083.31   8
   1 -12   5 24422.1 1141.30   9
   1 -12   5 24410.6 692.769  51
   1 -12   5 25256.9 702.262  42
  -1 -12  -5 24830.1 644.868  41
   1 -12   5 23470.5 599.334  38
   1 -12   5 24941.1 662.295  39
   1 -12   5 24285.6 662.387  37
   1 -12   5 23697.4 674.088  57
  -1 -12  -5 24171.4 648.619  27
   1 -12   5 26058.3 1109.13   7
   1 -12   5 24676.5 625.262  65
   1 -12   6 5707.97 281.516  65
   1 -12   6 5836.74 337.278  51
   1 -12   6 5252.97 324.312  42
  -1 -12  -6 4886.20 281.644  41
   1 -12   6 5375.09 301.924  37
   1 -12   6 6068.16 277.109  38
  -1 -12  -6 4900.32 302.451  56
   1 -12   6 5174.20 313.057  57
   1 -12   6 5747.94 598.530   9
  -1 -12  -6 5648.80 534.767   8
   1 -12   6 5132.71 529.747   7
   1 -12   7 17990.2 528.912  65
   1 -12   7 18193.5 642.340  51
  -1 -12  -7 16041.8 544.110  41
   1 -12   7 17406.6 622.911  42
   1 -12   7 18445.5 591.596  37
   1 -12   7 16716.8 585.501  39
   1 -12   7 19387.0 531.568  38
  -1 -12  -7 14941.2 573.497  56
  -1 -12  -7 16810.6 549.182  60
  -1 -12  -7 16534.5 960.753   8
   1 -12   7 17781.6 1114.51   9
   1 -12   7 17386.3 1014.75   7
   1 -12   8 6824.19 380.270  51
   1 -12   8 5916.25 594.072   7
   1 -12   8 6590.48 350.925  39
   1 -12   8 7077.61 343.090  37
  -1 -12  -8 5591.67 346.655  56
  -1 -12  -8 6159.07 326.494  60
   1 -12   8 7639.66 737.752   9
  -1 -12  -8 6358.84 579.022   8
   1 -12   8 7130.27 297.049  65
  -1 -12  -9 2191.88 190.731  60
  -1 -12  -9 2234.52 213.178  56
   1 -12   9 2130.11 199.077  39
  -1 -12 -10 7111.54 280.179  60
   1 -12  10 6946.74 279.843  39
  -1 -12 -10 6552.89 296.027  56
  -1 -12 -11 3821.07 153.754  66
  -1 -11  11 528.090 98.7613  51
   1 -11 -10 7842.06 370.667  56
   1 -11 -10 7691.19 308.709  40
  -1 -11   9 4335.41 301.901  42
  -1 -11   9 4014.71 268.087  39
   1 -11  -9 3585.36 258.247  40
   1 -11  -9 3129.33 271.519  56
  -1 -11   9 5350.71 634.481   9
  -1 -11   9 5052.27 325.613  51
  -1 -11   9 4520.92 528.934   7
  -1 -11   8 13824.1 553.322  42
  -1 -11   8 14151.1 521.387  39
   1 -11  -8 14127.7 549.912  56
   1 -11  -8 14617.9 519.869  60
  -1 -11   8 13869.6 929.763   7
  -1 -11   8 14463.0 560.949  51
  -1 -11   7 60322.7 1165.31  65
  -1 -11   7 57232.2 1165.68  49
  -1 -11   7 59221.4 1308.83  51
  -1 -11   7 61184.5 1333.09  42
  -1 -11   7 59664.0 1271.39  39
  -1 -11   7 60904.2 1309.52  53
   1 -11  -7 59773.0 1245.72  60
  -1 -11   7 57488.9 2039.09   9
   1 -11  -7 60223.0 1747.73   8
  -1 -11   7 62461.9 1993.66   7
  -1 -11   6 15240.7 457.122  65
  -1 -11   6 14776.9 516.488  53
   1 -11  -6 15916.9 525.375  56
  -1 -11   6 15128.3 524.065  51
  -1 -11   6 15197.8 459.052  49
  -1 -11   6 15341.1 540.599  42
   1 -11  -6 14656.4 493.962  41
  -1 -11   6 15798.7 511.263  39
  -1 -11   6 15534.1 487.785  37
   1 -11  -6 15701.1 492.908  60
  -1 -11   6 15428.6 868.418   7
  -1 -11   6 14563.3 902.141   9
   1 -11  -6 16230.4 797.237   8
  -1 -11   5 34622.2 1207.70   7
   1 -11  -5 35715.8 1171.27   8
  -1 -11   4 25706.4 937.806   1
   1 -11  -4 26399.1 933.396   8
  -1 -11   4 26166.8 1012.54   9
  -1 -11   3 1849.24 224.843   7
   1 -11  -3 1464.95 238.826   2
  -1 -11   3 1203.27 198.913   1
   1 -11  -3 1202.56 194.662   8
  -1 -11   2 28475.0 827.360   7
   1 -11  -2 26777.1 903.813   2
   1 -11  -2 27724.3 869.260   8
  -1 -11   1 394313. 6085.36   1
  -1 -11   1 393316. 6068.45   7
   1 -11  -1 391853. 6299.48   9
  -1 -11   1 384450. 6188.28   9
   1 -11   0 27324.1 815.535   7
  -1 -11   0 26453.5 701.928   7
  -1 -11   0 28490.7 869.640   8
   1 -11   0 27882.6 900.483   9
  -1 -11   0 28907.2 812.033   9
  -1 -11  -1 1216.10 192.119   8
   1 -11   1 1732.69 229.171   9
  -1 -11  -2 25395.5 814.830   2
   1 -11   2 25680.1 849.160   7
  -1 -11  -2 25327.7 871.159   8
   1 -11   2 22787.2 859.455   9
   1 -11   3 62503.7 1622.65   7
  -1 -11  -3 67357.5 1618.77   2
   1 -11   4 26495.6 1008.86   7
  -1 -11  -4 24885.7 984.419   8
  -1 -11  -5 17944.6 879.881   8
   1 -11   5 17573.8 938.930   9
   1 -11   5 16788.2 548.900  51
   1 -11   5 17403.1 558.050  42
   1 -11   5 18100.4 480.624  38
   1 -11   5 17316.9 527.384  37
   1 -11   5 16720.5 536.325  57
  -1 -11  -5 16695.2 511.448  27
   1 -11   5 17749.5 497.625  65
   1 -11   5 16951.1 872.667   7
   1 -11   6 8540.69 668.038   7
   1 -11   6 8873.39 412.840  42
  -1 -11  -6 8948.50 370.866  41
   1 -11   6 9178.22 343.969  38
   1 -11   6 9120.40 391.585  37
  -1 -11  -6 8600.93 390.464  56
   1 -11   6 8765.47 397.994  57
  -1 -11  -6 8683.11 642.582   8
   1 -11   6 9529.19 746.139   9
   1 -11   6 9047.86 355.135  65
   1 -11   7 17371.7 988.011   7
  -1 -11  -7 17120.0 533.370  41
   1 -11   7 16302.6 594.350  42
   1 -11   7 14843.5 530.706  37
   1 -11   7 16317.8 568.501  39
   1 -11   7 14910.1 466.497  38
  -1 -11  -7 18321.2 599.883  56
   1 -11   7 15494.4 566.670  57
  -1 -11  -7 16065.2 919.043   8
   1 -11   7 13859.2 965.043   9
   1 -11   7 15732.1 485.360  65
   1 -11   8 31755.3 1346.54   7
   1 -11   8 29571.5 820.498  39
   1 -11   8 30829.7 795.665  37
  -1 -11  -8 32601.8 866.233  56
  -1 -11  -8 32371.0 805.541  60
   1 -11   8 27744.9 1398.41   9
  -1 -11  -8 31117.8 1304.54   8
   1 -11   8 28688.4 693.877  65
  -1 -11  -9 1897.47 183.054  60
   1 -11   9 2018.82 198.698  39
  -1 -11  -9 1608.21 192.333  56
   1 -11  10 6429.15 275.402  39
  -1 -11 -10 6650.87 301.606  56
   1 -11  11 9678.34 252.719  39
  -1 -10  11 1143.21 131.457  51
  -1 -10  10 16018.9 489.568  39
   1 -10 -10 16387.3 463.716  40
   1 -10 -10 17529.5 564.627  56
  -1 -10  10 15395.9 533.003  51
  -1 -10  10 15876.1 540.226  42
  -1 -10   9 2162.01 227.786  42
  -1 -10   9 2105.10 205.297  39
   1 -10  -9 1408.65 179.989  40
   1 -10  -9 1223.74 195.289  56
  -1 -10   9 2842.55 478.058   9
  -1 -10   9 2914.35 258.088  51
  -1 -10   9 2113.48 381.417   7
  -1 -10   8 12670.0 524.505  42
  -1 -10   8 13271.9 500.606  39
   1 -10  -8 14616.9 551.022  56
  -1 -10   8 12709.5 513.402  53
  -1 -10   8 13303.5 878.632   7
  -1 -10   8 12556.2 519.337  51
  -1 -10   7 77756.3 1403.71  65
  -1 -10   7 76607.9 1568.63  51
  -1 -10   7 73947.4 1417.40  49
  -1 -10   7 76896.3 1584.59  42
  -1 -10   7 73349.8 1510.90  39
  -1 -10   7 78808.9 1473.16  37
  -1 -10   7 75299.2 1553.71  53
   1 -10  -7 81547.9 1520.16  60
   1 -10  -7 79879.8 2032.68   8
  -1 -10   7 76079.9 2244.66   7
  -1 -10   6 34731.2 770.508  65
  -1 -10   6 33704.7 859.812  51
  -1 -10   6 35578.0 889.480  42
   1 -10  -6 35802.1 839.195  41
  -1 -10   6 37288.6 857.429  39
  -1 -10   6 36148.4 874.637  53
   1 -10  -6 37284.0 1224.61   8
  -1 -10   6 36948.2 1334.74   7
   1 -10  -6 37322.1 837.800  60
   1 -10  -5 24545.2 922.421   8
  -1 -10   5 25660.0 997.240   7
   1 -10  -4 96057.6 2075.32   8
  -1 -10   4 93556.4 2057.96   1
   1 -10  -3 13658.4 584.099   8
  -1 -10   3 13514.8 617.827   9
  -1 -10   3 14069.8 587.309   1
  -1 -10   3 12677.4 558.129   7
   1 -10  -3 13144.3 631.051   2
   1 -10  -2 66792.4 1511.06   8
  -1 -10   2 66840.2 1446.71   7
   1 -10  -2 67011.4 1571.87   2
  -1 -10   1 325084. 5267.50   9
   1 -10  -1 339602. 5394.96   9
  -1 -10   1 333890. 5177.55   1
  -1 -10   1 327810. 5157.90   7
   1 -10   0 87149.2 1704.03   9
  -1 -10   0 73758.3 1585.85   8
  -1 -10   0 87134.3 1574.78   9
  -1 -10   0 73921.3 1404.76   7
  -1 -10   0 70724.4 1406.79   1
   1 -10   0 68256.9 1513.81   7
   1 -10   1 98245.7 2002.62   9
  -1 -10  -1 98727.7 1968.95   8
  -1 -10  -1 96199.1 1856.25   2
  -1 -10  -2 2079.59 252.935   8
  -1 -10  -2 2678.86 247.102   2
   1 -10   2 2356.35 242.297   7
  -1 -10  -3 19321.3 744.532   2
   1 -10   3 17738.2 745.777   7
  -1 -10  -4 2978.20 319.372   8
   1 -10   4 2927.10 345.633   9
   1 -10   4 2921.20 323.639   7
  -1 -10  -5 3203.76 216.945  56
   1 -10   5 3174.13 221.300  57
  -1 -10  -5 3113.66 369.678   8
   1 -10   5 4066.40 440.605   9
   1 -10   5 3469.96 381.559   7
   1 -10   6 1099.14 264.416   7
  -1 -10  -6 1446.44 154.614  41
   1 -10   6 1437.05 179.903  42
   1 -10   6 1613.77 168.763  37
   1 -10   6 1497.90 142.202  38
  -1 -10  -6 1472.77 170.686  56
   1 -10   6 1369.84 154.684  53
   1 -10   6 1535.02 175.937  57
   1 -10   6 1697.96 329.459   9
  -1 -10  -6 1458.03 284.447   8
   1 -10   6 1413.17 146.964  65
   1 -10   7 1751.60 336.108   7
   1 -10   7 1644.85 202.431  42
  -1 -10  -7 2079.43 190.497  41
   1 -10   7 1968.97 167.487  38
   1 -10   7 1951.28 198.428  39
   1 -10   7 1844.61 195.452  37
   1 -10   7 1767.96 185.546  53
  -1 -10  -7 1731.09 201.433  56
   1 -10   7 2241.69 220.518  57
  -1 -10  -7 2120.28 354.290   8
   1 -10   7 2000.09 386.844   9
   1 -10   7 1791.40 166.052  65
   1 -10   8 3517.99 474.340   7
   1 -10   8 5005.63 291.534  37
   1 -10   8 3873.81 283.342  39
  -1 -10  -8 1484.95 220.660  56
   1 -10   8 4502.40 304.219  57
  -1 -10  -8 2571.86 248.595  60
   1 -10   8 5016.34 244.405  65
   1 -10   8 6182.93 663.191   9
  -1 -10  -8 2826.76 434.512   8
   1 -10   9 942.798 146.199  39
   1 -10   9 1068.50 136.730  37
  -1 -10  -9 575.218 141.896  56
   1 -10  10 8081.87 316.855  39
  -1 -10 -10 8548.48 345.312  56
   1 -10  11 3290.51 143.093  39
  -1  -9  12 3577.67 143.312  51
   1  -9 -12 4133.42 147.711  66
  -1  -9  11 3069.47 200.580  51
  -1  -9  10 1787.62 170.651  39
  -1  -9  10 1888.07 198.254  51
   1  -9 -10 1614.86 178.861  60
   1  -9 -10 1388.82 184.244  56
  -1  -9  10 2072.23 205.666  42
  -1  -9   9 36146.2 955.755  42
   1  -9  -9 38219.6 895.118  40
  -1  -9   9 35931.2 888.719  39
  -1  -9   9 34195.2 939.570  51
  -1  -9   9 34229.8 1571.09   9
  -1  -9   9 35162.4 930.271  53
   1  -9  -9 37885.1 966.752  56
  -1  -9   9 35650.8 1466.25   7
  -1  -9   8 3549.63 286.388  42
  -1  -9   8 3607.31 261.473  39
   1  -9  -8 3496.87 258.075  40
  -1  -9   8 4048.72 292.083  51
  -1  -9   8 3693.08 282.647  53
   1  -9  -8 2981.89 260.313  56
  -1  -9   8 3379.08 464.281   7
   1  -9  -7 35105.8 897.619  56
  -1  -9   7 33938.6 893.346  53
  -1  -9   7 34254.7 916.655  42
  -1  -9   7 35276.2 870.322  39
  -1  -9   7 34860.3 820.865  37
  -1  -9   7 35605.8 910.006  51
   1  -9  -7 36722.8 867.813  60
   1  -9  -7 37437.0 1249.96   8
  -1  -9   7 35647.6 1396.81   7
  -1  -9   6 45652.1 1022.82  53
  -1  -9   6 48213.9 1040.17  51
  -1  -9   6 46629.7 1043.94  42
  -1  -9   6 46663.7 996.107  39
   1  -9  -6 44336.1 966.523  60
  -1  -9   6 46604.1 1509.58   7
   1  -9  -6 45653.9 1375.35   8
  -1  -9   5 17232.3 781.738   7
  -1  -9   5 16156.3 742.290   1
   1  -9  -5 16714.9 725.121   8
  -1  -9   4 42059.1 1165.12   1
   1  -9  -4 37607.6 1097.79   8
  -1  -9   3 89636.3 1806.76   1
   1  -9  -3 87806.0 1931.31   2
   1  -9  -3 85258.4 1815.79   8
   1  -9  -2 19520.2 695.490   2
  -1  -9   2 18708.7 613.391   7
   1  -9  -2 19504.0 650.182   8
  -1  -9   2 19511.3 669.074   9
   1  -9  -1 274160. 4486.38   2
  -1  -9   1 277840. 4313.29   7
  -1  -9   1 269778. 4326.53   1
  -1  -9   1 267859. 4406.76   8
  -1  -9   1 273261. 4398.34   9
   1  -9  -1 287133. 4528.96   9
  -1  -9   0 347725. 5265.08   7
  -1  -9   0 353879. 5284.27   1
  -1  -9   0 339673. 5375.58   9
  -1  -9   0 352751. 5476.43   8
   1  -9   0 341733. 5519.58   9
  -1  -9  -1 7570.72 346.838   2
  -1  -9  -1 7306.36 390.461   8
   1  -9   1 6680.00 384.323   9
   1  -9   2 13676.2 559.415   7
  -1  -9  -2 13531.9 526.276   2
  -1  -9  -2 12820.5 552.161   8
   1  -9   3 63451.8 1545.31   7
   1  -9   4 55869.5 1507.15   7
   1  -9   4 52714.9 1534.56   9
  -1  -9  -4 55667.6 1489.93   8
   1  -9   5 17115.5 833.773   7
  -1  -9  -5 17466.6 831.987   8
   1  -9   5 18790.4 933.695   9
   1  -9   6 7600.07 305.538  65
   1  -9   6 7163.23 343.669  31
   1  -9   6 6842.24 346.169  47
   1  -9   6 7531.64 371.204  42
  -1  -9  -6 7488.61 318.501  41
   1  -9   6 7139.11 336.501  37
   1  -9   6 7999.26 305.102  38
  -1  -9  -6 7589.10 356.418  56
   1  -9   6 7197.26 329.121  53
   1  -9   6 7495.84 356.758  57
  -1  -9  -6 7860.95 588.580   8
   1  -9   6 8221.97 664.233   9
   1  -9   6 8132.46 620.305   7
   1  -9   7 28090.7 1220.14   7
  -1  -9  -7 26413.5 680.393  41
   1  -9   7 24665.4 704.346  37
   1  -9   7 23016.0 607.681  38
   1  -9   7 24925.2 707.003  53
  -1  -9  -7 28135.4 767.681  56
   1  -9   7 25819.0 747.307  57
   1  -9   7 27067.1 700.610  62
   1  -9   7 26348.4 1284.46   9
  -1  -9  -7 27225.3 1180.02   8
   1  -9   7 25331.3 636.384  65
   1  -9   8 28687.2 763.209  37
   1  -9   8 29096.2 800.021  39
   1  -9   8 27501.2 763.900  53
  -1  -9  -8 30186.6 829.803  56
   1  -9   8 29400.6 822.541  57
  -1  -9  -8 29009.2 1238.95   8
   1  -9   8 29581.4 1402.77   9
   1  -9   8 27499.7 1256.54   7
   1  -9   9 20573.4 573.169  37
   1  -9   9 20968.7 630.697  39
  -1  -9  -9 20412.0 645.208  56
   1  -9  10 5016.60 250.031  39
  -1  -9 -10 4597.47 259.207  56
   1  -9  11 1021.13 91.4847  39
   1  -8 -12 7808.58 222.819  66
  -1  -8  12 7628.52 228.874  51
  -1  -8  11 1321.80 148.634  51
  -1  -8  11 954.709 102.654  39
  -1  -8  10 906.156 131.024  39
   1  -8 -10 1222.64 171.839  56
   1  -8 -10 1111.20 154.199  60
  -1  -8  10 1295.33 174.093  42
  -1  -8  10 1153.96 164.209  51
  -1  -8   9 4231.90 300.020  51
  -1  -8   9 4371.80 303.479  42
   1  -8  -9 4296.70 267.302  40
  -1  -8   9 4128.02 274.463  39
  -1  -8   9 4017.91 290.697  53
   1  -8  -9 4419.33 309.125  56
   1  -8  -9 4488.75 288.559  60
  -1  -8   9 3665.61 532.409   9
  -1  -8   9 3961.09 494.398   7
  -1  -8   8 19482.6 661.392  42
  -1  -8   8 19678.4 616.896  39
   1  -8  -8 21008.1 632.216  40
  -1  -8   8 19038.8 648.238  53
   1  -8  -8 20630.7 666.204  56
  -1  -8   8 19678.8 1046.34   7
  -1  -8   8 18283.3 640.581  51
  -1  -8   7 6531.82 309.252  64
  -1  -8   7 7474.58 370.443  51
  -1  -8   7 7084.36 371.720  42
  -1  -8   7 7081.99 343.955  39
  -1  -8   7 7006.64 361.365  53
   1  -8  -7 6054.88 334.660  56
  -1  -8   7 6676.73 340.315  62
   1  -8  -7 6867.00 502.258   8
  -1  -8   7 6494.08 572.393   7
  -1  -8   6 36382.9 869.027  51
  -1  -8   6 36213.2 881.348  42
  -1  -8   6 35244.9 831.410  39
   1  -8  -6 37142.6 829.755  60
  -1  -8   6 35467.9 858.346  53
  -1  -8   6 35541.2 1284.48   7
   1  -8  -6 36754.1 1160.74   8
  -1  -8   5 48214.7 1382.37   7
  -1  -8   5 46606.1 1315.88   1
   1  -8  -5 44365.8 1259.91   8
  -1  -8   4 79433.1 1735.88   1
  -1  -8   4 75907.6 1743.77   7
   1  -8  -4 81711.8 1722.72   8
  -1  -8   3 27594.8 817.671   1
   1  -8  -3 29602.9 829.120   8
  -1  -8   2 36717.4 893.819   7
   1  -8  -2 36610.6 985.852   2
  -1  -8   2 39303.7 977.271   9
   1  -8  -2 37782.4 932.367   8
   1  -8  -1 320692. 5098.14   2
  -1  -8   1 328644. 4941.66   1
  -1  -8   1 317933. 4921.90   7
  -1  -8   1 316119. 5001.32   9
   1  -8  -1 336185. 5133.90   9
  -1  -8   1 309176. 4997.79   8
  -1  -8   0 405551. 6007.58   1
  -1  -8   0 392856. 5982.83   7
   1  -8   0 407555. 6270.98   9
  -1  -8   0 419038. 6112.82   9
  -1  -8   0 386233. 6171.98   8
  -1  -8  -1 115840. 2006.90   2
   1  -8   1 109851. 2079.32   7
  -1  -8  -1 115894. 2096.10   8
   1  -8   1 109668. 2121.36   9
   1  -8   2 12201.8 518.823   7
  -1  -8  -2 14204.1 567.426   8
   1  -8   3 251755. 4278.63   7
   1  -8   4 124220. 2586.29   7
   1  -8   4 130571. 2695.95   9
   1  -8   4 125089. 2732.39  11
   1  -8   5 61805.7 1692.43   7
   1  -8   5 57829.0 1727.84   9
   1  -8   6 5189.31 244.116  65
   1  -8   6 4403.79 270.841  31
   1  -8   6 4573.27 261.391  53
  -1  -8  -6 4807.72 282.163  56
   1  -8   6 4594.49 283.982  47
   1  -8   6 4895.82 300.276  42
  -1  -8  -6 4673.76 245.908  41
   1  -8   6 5607.90 243.791  38
   1  -8   6 4521.73 263.818  37
   1  -8   6 4793.21 282.960  57
   1  -8   6 4487.79 455.572   7
  -1  -8  -6 5351.08 479.960   8
   1  -8   6 5207.36 527.216   9
  -1  -8  -7 8877.51 407.360  56
   1  -8   7 8890.79 393.659  53
   1  -8   7 8907.63 426.101  47
   1  -8   7 8984.37 684.899   7
   1  -8   7 9646.70 403.786  37
   1  -8   7 9966.63 346.554  38
   1  -8   7 9302.11 416.851  57
   1  -8   7 8391.60 370.565  62
   1  -8   7 8796.10 408.345  31
   1  -8   7 9430.02 344.020  65
  -1  -8  -7 9969.50 699.493   8
   1  -8   7 9423.42 763.151   9
   1  -8   8 7947.39 360.646  37
   1  -8   8 7520.32 378.315  39
   1  -8   8 7178.71 622.640   7
   1  -8   8 7235.65 362.054  53
  -1  -8  -8 7883.65 396.278  56
   1  -8   8 7280.64 692.860   9
  -1  -8  -8 7482.88 613.529   8
   1  -8   8 7303.40 378.459  57
   1  -8   8 7375.53 349.293  62
   1  -8   9 1740.54 163.622  37
   1  -8   9 1922.66 192.168  39
  -1  -8  -9 1621.25 183.046  60
  -1  -8  -9 1691.41 199.258  56
   1  -8  10 12284.7 408.411  39
  -1  -8 -10 12306.4 414.449  60
  -1  -8 -10 12744.4 438.708  56
   1  -8  11 8356.03 291.917  51
   1  -8  11 9165.65 258.309  39
  -1  -7  12 8388.18 247.949  51
   1  -7 -12 7553.64 230.471  66
  -1  -7  11 4778.97 258.886  51
  -1  -7  11 4886.64 254.797  42
  -1  -7  11 4811.97 201.483  39
  -1  -7  10 1833.94 169.758  39
  -1  -7  10 2066.08 209.931  51
  -1  -7  10 2246.34 216.430  53
   1  -7 -10 1762.26 197.491  56
   1  -7 -10 1741.76 183.522  60
  -1  -7  10 2236.16 209.917  42
   1  -7  -9 8658.33 394.045  60
  -1  -7   9 7736.85 406.498  51
  -1  -7   9 8218.95 415.793  42
   1  -7  -9 8898.38 373.684  40
  -1  -7   9 7919.26 365.808  39
   1  -7  -9 8806.94 423.854  56
  -1  -7   9 8339.28 416.261  53
  -1  -7   9 7411.61 712.076   9
  -1  -7   9 8659.30 686.847   7
  -1  -7   8 4451.87 311.267  51
  -1  -7   8 3385.61 281.986  42
  -1  -7   8 3005.36 241.626  39
   1  -7  -8 2612.39 236.502  40
  -1  -7   8 3466.54 276.716  53
   1  -7  -8 1873.94 228.413  56
  -1  -7   8 3635.42 237.082  64
  -1  -7   8 3145.80 450.531   7
  -1  -7   8 2450.39 234.076  62
   1  -7  -8 2702.35 237.492  60
  -1  -7   7 36253.1 898.739  62
  -1  -7   7 36453.4 876.637  57
   1  -7  -7 35368.9 899.835  56
  -1  -7   7 35809.4 907.375  53
  -1  -7   7 37379.9 923.215  51
  -1  -7   7 35842.1 804.767  48
  -1  -7   7 36215.9 928.332  42
  -1  -7   7 37252.2 883.429  39
  -1  -7   7 35439.3 835.497  64
   1  -7  -7 38547.2 1220.26   8
  -1  -7   7 36929.2 1374.27   7
   1  -7  -6 5156.76 399.870   8
  -1  -7   6 5175.94 452.445   7
  -1  -7   5 65159.0 1667.63   7
  -1  -7   5 68054.3 1624.54   1
   1  -7  -4 4707.38 321.019   8
  -1  -7   4 3988.01 307.550   1
  -1  -7   4 4757.05 337.458   7
   1  -7  -3 130041. 2351.21   8
  -1  -7   3 132454. 2375.76   1
   1  -7  -2 45926.9 1008.53   8
  -1  -7   2 43665.3 969.080   7
   1  -7  -2 42592.5 1059.23   2
  -1  -7   2 44296.7 978.737   1
  -1  -7   1 228049. 3512.17   9
  -1  -7   1 221653. 3503.38   8
   1  -7  -1 215014. 3574.41   2
  -1  -7   1 225896. 3442.95   7
  -1  -7   0 450865. 6639.49   8
  -1  -7   0 458489. 6489.96   1
  -1  -7   0 451911. 6461.50   7
  -1  -7  -1 44955.5 1029.42   8
   1  -7   1 46203.5 1028.75   7
  -1  -7  -1 47263.0 973.625   2
   1  -7   2 52086.6 1190.88   7
   1  -7   3 110272. 2221.75   9
   1  -7   3 106256. 2112.04   7
   1  -7   3 102466. 2205.25  11
   1  -7   4 35510.0 1086.50   7
   1  -7   4 36071.4 1188.93  11
   1  -7   5 62776.5 1513.56  14
   1  -7   5 64444.1 1701.20   7
   1  -7   5 65787.2 1820.06   9
  -1  -7  -6 13465.3 462.608  56
   1  -7   6 12317.9 438.888  53
   1  -7   6 11895.6 456.591  47
   1  -7   6 11740.6 709.039   7
   1  -7   6 12887.9 383.516  38
   1  -7   6 12538.7 457.493  57
   1  -7   6 12566.9 458.111  31
   1  -7   6 12972.0 395.415  65
   1  -7   6 12679.2 801.217   9
   1  -7   7 29552.9 838.687  47
   1  -7   7 30633.0 1263.01   7
   1  -7   7 31402.5 696.508  38
   1  -7   7 30566.3 787.068  37
  -1  -7  -7 30913.6 822.116  56
   1  -7   7 30207.9 802.207  53
   1  -7   7 30960.1 827.851  57
   1  -7   7 29885.7 778.937  62
  -1  -7  -7 31840.2 1264.68   8
   1  -7   7 31535.8 1383.54   9
   1  -7   7 30211.2 832.465  31
   1  -7   8 744.042 246.912   7
   1  -7   8 873.584 143.929  37
   1  -7   8 989.627 157.823  39
   1  -7   8 937.051 168.244  57
   1  -7   8 1009.25 152.023  62
   1  -7   8 993.836 156.989  53
  -1  -7  -8 686.156 147.569  56
   1  -7   8 728.340 265.139   9
  -1  -7  -8 823.081 223.055   8
   1  -7   8 984.476 172.123  47
   1  -7   9 336.030 115.045  53
  -1  -7  -9 341.946 125.247  56
   1  -7   9 334.628 127.036  57
   1  -7   9 336.211 121.371  39
   1  -7   9 429.625 108.503  37
  -1  -7  -9 317.693 125.167  60
  -1  -7 -10 488.881 121.907  56
  -1  -7 -10 813.268 137.380  60
   1  -7  11 5970.76 245.944  42
   1  -7  11 5541.18 197.482  39
   1  -7  11 6351.57 251.050  51
  -1  -6  12 2395.47 134.980  51
   1  -6 -12 2251.74 121.692  66
  -1  -6  11 14238.0 458.885  51
  -1  -6  11 14057.9 449.539  42
  -1  -6  11 13626.0 365.464  39
  -1  -6  10 11363.6 403.996  39
  -1  -6  10 12313.1 484.391  51
  -1  -6  10 11274.4 459.284  53
   1  -6 -10 11180.6 457.098  56
   1  -6 -10 11370.6 437.513  60
  -1  -6  10 11673.2 473.376  42
   1  -6  -9 5930.34 335.278  60
  -1  -6   9 5750.64 339.062  62
  -1  -6   9 8433.68 419.905  51
  -1  -6   9 6456.74 378.927  42
   1  -6  -9 4786.60 285.419  40
  -1  -6   9 6539.92 333.699  39
   1  -6  -9 4789.97 326.532  56
  -1  -6   9 6260.56 366.606  53
  -1  -6   9 7785.56 757.592   9
  -1  -6   9 6013.21 608.117   7
  -1  -6   8 9934.86 443.710  51
  -1  -6   8 9138.74 441.193  42
  -1  -6   8 9389.98 401.869  39
   1  -6  -8 8880.14 389.076  40
   1  -6  -8 8798.82 425.350  56
  -1  -6   8 9709.11 440.198  53
  -1  -6   8 8920.50 369.298  64
  -1  -6   8 9531.97 705.509   7
  -1  -6   8 9432.02 432.613  62
   1  -6  -8 8888.79 396.788  60
  -1  -6   7 11578.3 434.676  57
   1  -6  -7 12368.0 441.003  60
  -1  -6   7 11278.4 450.182  62
  -1  -6   7 11559.2 460.839  53
   1  -6  -7 11383.1 456.322  56
  -1  -6   7 12595.2 479.515  51
  -1  -6   7 11974.7 395.808  48
  -1  -6   7 10741.1 453.775  47
  -1  -6   7 11654.4 472.546  42
  -1  -6   7 12780.3 450.181  39
  -1  -6   7 12120.8 463.921  34
  -1  -6   7 11597.4 416.492  64
  -1  -6   7 12209.7 742.633   7
   1  -6  -7 12487.4 646.453   8
  -1  -6   6 9544.58 606.159   7
   1  -6  -6 9201.47 528.285   8
  -1  -6   6 9089.74 673.224  11
  -1  -6   5 21700.8 777.154   1
  -1  -6   5 20916.7 823.123   7
   1  -6  -5 22507.5 763.859   8
  -1  -6   5 19901.7 887.159  11
  -1  -6   4 9334.79 484.924   7
  -1  -6   4 7880.53 420.955   1
   1  -6  -4 8434.33 419.028   8
  -1  -6   4 9187.50 517.840  11
  -1  -6   3 110544. 2050.56   1
   1  -6  -3 114450. 2033.52   8
   1  -6  -3 110937. 2058.73  12
  -1  -6   2 45266.7 963.793   1
   1  -6  -2 44972.0 963.839   8
   1  -6  -2 44135.2 988.220  12
  -1  -6   1 42861.5 841.979   7
   1  -6  -1 40890.0 941.063   2
  -1  -6   1 42560.8 884.219   8
   1  -6  -1 40710.7 895.753   8
  -1  -6   0 327959. 5042.50   1
  -1  -6   0 334433. 5169.47   8
  -1  -6  -1 53026.1 1030.38   2
   1  -6   1 53991.7 1106.49   7
  -1  -6  -1 52545.3 1102.29   8
   1  -6   2 113661. 2069.58   7
   1  -6   2 111522. 2125.39  11
   1  -6   3 109503. 2279.48   7
   1  -6   3 135731. 2463.53  11
   1  -6   4 20498.5 760.740   7
   1  -6   4 18009.5 657.021  14
   1  -6   5 3762.41 351.959   7
   1  -6   5 3945.52 323.808  14
  -1  -6  -6 1360.99 155.532  56
   1  -6   6 1461.59 169.188  47
   1  -6   6 1775.13 179.224  51
   1  -6   6 1372.07 156.404  44
   1  -6   6 1314.70 156.982  57
   1  -6   6 1165.75 152.673  31
   1  -6   6 1320.58 219.145  14
   1  -6   6 1971.39 293.580   7
   1  -6   7 19773.6 650.372  51
   1  -6   7 19008.6 638.157  47
   1  -6   7 20513.0 983.193   7
   1  -6   7 19763.4 509.054  38
   1  -6   7 19527.6 590.598  37
   1  -6   7 19524.8 609.720  53
  -1  -6  -7 20871.6 639.222  56
   1  -6   7 19852.2 626.602  57
   1  -6   7 19603.1 597.749  62
   1  -6   7 19892.6 1066.25   9
   1  -6   7 19670.5 635.981  31
   1  -6   8 22260.0 729.461  51
   1  -6   8 25161.7 1123.94   7
   1  -6   8 24092.1 672.304  37
  -1  -6  -8 26520.6 749.966  56
   1  -6   8 24115.4 706.821  53
   1  -6   8 23671.3 718.269  57
   1  -6   8 24253.0 699.490  62
  -1  -6  -8 26515.4 1146.75   8
   1  -6   8 22525.3 1202.23   9
   1  -6   8 24725.1 747.049  31
  -1  -6  -9 41119.8 988.794  56
   1  -6   9 39992.3 955.055  53
   1  -6   9 38952.3 1006.91  51
  -1  -6  -9 40452.7 955.090  60
   1  -6   9 41090.8 979.380  57
   1  -6   9 41621.3 949.356  62
   1  -6   9 40255.1 959.148  39
   1  -6   9 39865.8 892.385  37
   1  -6  10 2441.50 183.811  39
   1  -6  10 2413.49 208.370  51
  -1  -6 -10 2760.51 204.187  56
   1  -6  10 2389.91 210.761  42
  -1  -6 -10 2426.78 190.361  60
   1  -6  11 4589.58 177.870  39
   1  -6  11 4527.14 219.373  51
   1  -6  11 4774.24 226.323  42
  -1  -6 -11 4465.67 200.376  60
  -1  -5  12 538.388 81.1974  51
   1  -5 -12 483.344 69.6578  66
  -1  -5  11 2668.20 202.301  51
  -1  -5  11 2450.73 189.965  42
  -1  -5  11 2446.32 142.453  39
  -1  -5  10 3837.28 231.458  39
  -1  -5  10 4101.12 286.906  51
  -1  -5  10 3963.06 277.157  53
   1  -5 -10 4119.04 279.861  56
   1  -5 -10 4290.19 268.142  60
  -1  -5  10 4071.25 281.819  42
  -1  -5   9 19329.9 641.232  62
   1  -5  -9 18459.9 599.651  60
  -1  -5   9 18803.6 650.673  42
  -1  -5   9 18712.4 577.218  39
  -1  -5   9 17405.0 624.916  51
  -1  -5   9 18575.3 637.339  53
   1  -5  -9 19229.4 641.204  56
  -1  -5   9 17195.3 523.530  64
  -1  -5   9 18552.7 998.239   7
  -1  -5   8 3233.10 262.032  62
  -1  -5   8 4368.33 272.093  57
   1  -5  -8 3612.49 258.999  60
   1  -5  -8 2649.81 248.040  56
  -1  -5   8 3715.96 281.963  53
  -1  -5   8 3841.48 291.096  47
  -1  -5   8 5013.30 323.006  51
  -1  -5   8 3995.55 297.253  42
  -1  -5   8 3658.64 252.157  39
   1  -5  -8 3322.01 242.222  40
  -1  -5   8 3578.54 450.193   7
  -1  -5   8 4080.33 252.843  64
  -1  -5   7 64804.6 1297.55  57
  -1  -5   7 63795.4 1337.60  62
   1  -5  -7 64785.3 1296.87  60
  -1  -5   7 65785.9 1362.92  53
   1  -5  -7 61922.5 1326.80  56
  -1  -5   7 70101.9 1383.56  51
  -1  -5   7 62756.7 1219.72  48
  -1  -5   7 63973.4 1356.29  47
  -1  -5   7 66239.6 1287.02  64
  -1  -5   7 65646.1 1299.64  39
  -1  -5   7 63342.3 1338.41  34
  -1  -5   7 67534.7 2085.19  11
  -1  -5   7 62654.1 1345.97  31
  -1  -5   7 66439.5 1880.62   7
   1  -5  -7 66374.2 1668.31   8
  -1  -5   6 7698.77 483.500   1
  -1  -5   6 8161.85 550.296   7
   1  -5  -6 8765.05 490.021   8
  -1  -5   6 8578.41 628.032  11
  -1  -5   5 15479.7 680.506   7
  -1  -5   5 16155.8 641.556   1
   1  -5  -5 17109.9 633.052   8
  -1  -5   5 15564.0 761.045  11
  -1  -5   4 7018.97 379.770   1
   1  -5  -4 8238.63 387.490   8
  -1  -5   4 7980.18 477.363  11
   1  -5  -4 8153.82 392.956  12
  -1  -5   3 25208.1 640.510   3
   1  -5  -3 24009.7 648.996   8
   1  -5  -3 25314.7 692.186  12
  -1  -5   3 23736.5 763.689  11
   1  -5  -2 49997.1 999.260   8
   1  -5  -1 200262. 3152.36   2
  -1  -5   1 194786. 3013.98   7
   1  -5  -1 195843. 3080.58   8
  -1  -5   1 193652. 3046.60   8
   1  -5   0 238932. 3742.27   7
  -1  -5   0 246416. 3613.29   1
  -1  -5   0 234311. 3578.82   7
  -1  -5   0 247227. 3731.06   8
  -1  -5   0 246380. 3649.76   9
   1  -5   1 263430. 4102.94   7
   1  -5   2 178925. 2874.22   7
   1  -5   2 172574. 2928.39  11
   1  -5   3 163155. 3139.30  11
   1  -5   3 184152. 3053.37   7
   1  -5   4 36787.8 1043.38   7
   1  -5   4 35626.5 981.985  14
   1  -5   5 23582.5 898.433   7
   1  -5   5 23585.4 841.694  14
   1  -5   6 4310.43 262.850  51
   1  -5   6 3933.36 253.759  47
   1  -5   6 4004.51 245.514  44
   1  -5   6 3937.11 246.325  57
   1  -5   6 3855.07 392.571   7
   1  -5   6 3553.62 240.492  31
  -1  -5  -6 4137.08 246.971  56
   1  -5   6 4044.38 369.255  14
   1  -5   7 12669.5 507.129  51
   1  -5   7 12599.0 500.843  47
   1  -5   7 13378.6 776.390   7
   1  -5   7 13767.0 494.813  53
  -1  -5  -7 13862.4 497.430  56
   1  -5   7 13210.0 494.948  57
   1  -5   7 12893.0 469.619  62
   1  -5   7 13617.4 878.023   9
   1  -5   7 13038.7 502.632  31
   1  -5   8 22002.8 704.718  51
   1  -5   8 21012.6 1016.64   7
   1  -5   8 21041.3 615.069  37
   1  -5   8 19501.0 639.251  53
  -1  -5  -8 21101.4 661.373  56
   1  -5   8 20510.1 654.234  57
   1  -5   8 21522.9 653.490  62
  -1  -5  -8 20917.3 1014.49   8
   1  -5   8 19866.1 1113.03   9
   1  -5   8 21343.7 689.748  31
   1  -5   9 28797.9 770.228  39
   1  -5   9 28274.4 704.453  37
   1  -5   9 29571.5 825.936  51
   1  -5   9 28195.3 765.045  53
  -1  -5  -9 30415.8 808.196  56
   1  -5   9 27854.6 823.836  42
   1  -5   9 29506.3 772.882  62
   1  -5   9 28984.0 782.041  57
  -1  -5  -9 28301.2 762.091  60
   1  -5  10 1233.39 142.172  39
  -1  -5 -10 860.269 138.335  56
   1  -5  10 1460.86 176.806  42
  -1  -5 -10 1003.07 151.578  60
   1  -5  11 6899.69 224.902  39
   1  -5  11 7287.84 280.606  51
   1  -5  11 7807.93 291.551  42
  -1  -5 -11 7197.14 261.445  60
  -1  -4  12 2061.85 135.839  51
   1  -4 -12 1660.54 112.721  66
  -1  -4  11 1644.23 166.012  51
  -1  -4  11 1663.99 160.056  42
  -1  -4  11 1521.94 111.721  39
  -1  -4  10 21168.9 575.070  39
  -1  -4  10 20550.6 661.413  51
  -1  -4  10 21345.5 665.646  53
   1  -4 -10 21346.8 623.188  60
  -1  -4  10 21879.5 671.050  42
  -1  -4   9 22259.6 704.335  62
   1  -4  -9 22301.9 671.215  60
  -1  -4   9 22264.0 710.944  53
   1  -4  -9 21449.3 699.045  56
  -1  -4   9 22581.1 711.877  51
  -1  -4   9 22405.3 719.586  42
  -1  -4   9 23109.0 645.111  39
  -1  -4   9 22599.0 1094.29   7
  -1  -4   9 21000.4 597.709  64
  -1  -4   8 47353.8 1143.66  53
   1  -4  -8 55387.1 1186.17  56
  -1  -4   8 46068.9 1131.35  51
  -1  -4   8 47105.4 1149.27  47
  -1  -4   8 48243.1 1630.08   7
  -1  -4   8 49912.0 1079.87  39
  -1  -4   8 47163.4 1124.95  34
  -1  -4   8 44238.2 1789.04  11
  -1  -4   8 50558.4 1167.77  31
  -1  -4   8 47907.3 1056.12  64
  -1  -4   8 50753.8 1159.83  62
  -1  -4   8 47523.0 1069.12  57
   1  -4  -8 53733.7 1122.07  60
  -1  -4   7 14706.5 513.827  62
   1  -4  -7 14099.0 476.584  60
  -1  -4   7 14835.9 483.978  57
  -1  -4   7 15026.3 525.248  53
  -1  -4   7 14793.5 522.843  47
  -1  -4   7 14736.0 481.069  64
   1  -4  -7 13423.2 465.235  40
  -1  -4   7 15273.0 489.255  39
  -1  -4   7 15551.8 530.115  34
  -1  -4   7 14662.1 915.349  11
  -1  -4   7 13861.6 512.696  31
  -1  -4   7 15071.2 800.985   7
   1  -4  -7 14321.8 677.143   8
  -1  -4   6 14154.1 739.969   7
  -1  -4   6 13531.1 630.773   1
  -1  -4   6 15000.5 820.603  11
  -1  -4   5 23629.1 774.507   1
  -1  -4   5 23351.7 949.507  11
  -1  -4   4 63595.5 1353.26   1
   1  -4  -4 62923.4 1336.21  12
  -1  -4   4 62585.8 1536.47  11
  -1  -4   3 23334.2 616.356   3
   1  -4  -3 26004.5 637.079   8
   1  -4  -3 25599.7 672.120  12
  -1  -4   3 22613.2 727.717  11
  -1  -4   2 74674.1 1275.25   3
   1  -4  -2 78465.0 1346.78   8
   1  -4  -1 103954. 1806.88   2
   1  -4  -1 109831. 1761.24   8
  -1  -4   1 106819. 1725.50   8
  -1  -4   0 284882. 4194.77   7
   1  -4   0 281330. 4351.99   7
  -1  -4   0 292777. 4248.18   9
  -1  -4   0 294324. 4333.00   8
   1  -4   1 106019. 1809.89   7
   1  -4   2 178291. 2989.21   7
   1  -4   2 188668. 3092.90  11
   1  -4   3 28508.4 780.486   7
   1  -4   3 25685.8 842.782  11
   1  -4   4 59851.4 1401.51   7
   1  -4   4 58399.2 1367.20  14
   1  -4   5 124431. 2567.06   7
   1  -4   5 129211. 2567.67  14
   1  -4   6 5574.62 292.209  57
   1  -4   6 6049.19 309.250  51
   1  -4   6 5376.19 291.869  47
   1  -4   6 5264.33 283.577  44
  -1  -4  -6 5431.61 281.025  56
   1  -4   6 5027.17 283.645  31
   1  -4   6 6283.03 476.102   7
   1  -4   6 5307.80 432.238  14
   1  -4   7 10172.2 419.819  62
   1  -4   7 10710.4 435.803  57
  -1  -4  -7 9777.09 416.866  56
   1  -4   7 10457.8 426.933  53
   1  -4   7 11920.7 475.145  51
   1  -4   7 10767.9 437.040  44
   1  -4   7 10430.1 415.837  34
   1  -4   7 10449.7 443.475  31
   1  -4   7 9479.36 613.938  14
   1  -4   7 10395.0 667.757   7
   1  -4   8 2578.22 231.098  53
  -1  -4  -8 1491.01 194.096  56
   1  -4   8 3548.02 276.264  51
   1  -4   8 1790.91 315.263   7
   1  -4   8 2743.25 217.180  37
   1  -4   8 3594.94 496.333   9
   1  -4   8 2372.64 455.030  11
   1  -4   8 1579.55 195.262  62
   1  -4   8 2476.72 223.060  57
   1  -4   8 2077.81 228.834  31
   1  -4   9 6449.31 338.371  53
  -1  -4  -9 7403.12 360.271  56
   1  -4   9 6759.90 377.052  42
   1  -4   9 6932.37 339.859  39
   1  -4   9 6548.40 297.764  37
   1  -4   9 6370.33 365.204  51
   1  -4   9 7415.34 357.988  62
   1  -4   9 7138.41 351.435  57
  -1  -4  -9 7134.63 348.171  60
   1  -4   9 7172.99 374.534  31
   1  -4  10 8238.80 328.935  39
   1  -4  10 7868.48 363.163  51
  -1  -4 -10 9452.18 364.562  56
   1  -4  10 8353.59 338.060  53
   1  -4  10 8376.47 384.756  42
  -1  -4 -10 8423.64 348.273  60
   1  -4  11 3264.41 148.996  39
   1  -4  11 3527.89 195.232  51
   1  -4  11 3616.70 202.710  42
  -1  -4 -11 3345.59 179.439  60
   1  -3 -12 6748.87 212.006  66
  -1  -3  12 6027.28 229.236  51
  -1  -3  11 455.812 116.018  53
  -1  -3  11 385.778 110.100  42
  -1  -3  11 503.092 117.622  51
  -1  -3  10 7744.88 316.781  39
  -1  -3  10 8065.75 388.508  51
  -1  -3  10 8039.49 393.417  53
   1  -3 -10 6687.86 335.901  60
  -1  -3  10 8023.94 386.892  62
  -1  -3  10 7877.72 389.748  42
   1  -3  -9 1306.75 187.822  60
  -1  -3   9 935.714 188.852  62
  -1  -3   9 1833.22 230.726  53
   1  -3  -9 396.553 150.070  56
  -1  -3   9 2201.03 234.722  51
  -1  -3   9 1650.26 211.223  47
  -1  -3   9 1567.07 211.268  42
  -1  -3   9 1369.73 174.423  39
  -1  -3   9 958.785 272.626   7
  -1  -3   9 1261.14 157.383  64
  -1  -3   8 31937.7 867.933  53
   1  -3  -8 23886.0 777.986  56
  -1  -3   8 31167.2 871.034  47
  -1  -3   8 39435.0 948.010  51
  -1  -3   8 31797.3 1292.13   7
  -1  -3   8 33131.7 874.611  34
  -1  -3   8 32136.3 798.257  39
  -1  -3   8 34226.5 1518.77  11
  -1  -3   8 28235.5 837.847  31
  -1  -3   8 30419.4 785.083  64
  -1  -3   8 28126.2 829.240  62
  -1  -3   8 32568.6 805.862  57
   1  -3  -8 31297.1 807.730  60
  -1  -3   7 10131.8 384.724  57
   1  -3  -7 10461.4 392.792  60
  -1  -3   7 10009.2 416.155  62
   1  -3  -7 9489.27 404.261  56
  -1  -3   7 9982.74 416.422  53
  -1  -3   7 9828.67 416.398  47
  -1  -3   7 9652.19 623.344   7
  -1  -3   7 9898.04 378.586  39
  -1  -3   7 10169.6 414.549  34
  -1  -3   7 9851.56 740.335  11
  -1  -3   7 9694.64 413.371  31
  -1  -3   7 9723.76 375.813  64
   1  -3  -7 9523.68 531.487   8
  -1  -3   6 26915.7 1129.42  11
  -1  -3   6 29134.4 912.120   1
  -1  -3   6 26521.6 977.508   7
  -1  -3   6 26649.4 833.954  14
   1  -3  -5 40012.5 992.934  12
  -1  -3   5 38342.9 1006.17   1
  -1  -3   5 37687.1 930.513  14
  -1  -3   4 39102.0 1121.33  11
   1  -3  -4 42390.0 982.199  12
  -1  -3   3 52016.4 1045.22   3
  -1  -3   3 50680.4 1181.21  11
  -1  -3   2 154452. 2631.23  11
   1  -3  -2 154990. 2488.05   8
  -1  -3   1 185217. 2772.18   8
   1  -3  -1 182873. 2799.38   8
   1  -3   0 987566. 14321.2   7
  -1  -3   0 996749. 14162.9   7
  -1  -3   0 987012. 14193.2   9
   1  -3   1 110599. 1785.92   7
   1  -3   1 102573. 1788.44   9
   1  -3   2 38149.3 839.938   7
   1  -3   2 37971.5 912.486  11
   1  -3   3 135078. 2377.32   7
   1  -3   4 30386.0 909.123  14
   1  -3   4 31807.9 912.606   7
   1  -3   5 87675.4 1931.98  14
   1  -3   5 81748.7 1872.90   7
   1  -3   6 72259.1 1391.61  51
   1  -3   6 67361.4 1340.09  44
   1  -3   6 66590.6 1761.21   7
   1  -3   6 70192.9 1374.55  31
   1  -3   6 69109.5 1797.37  14
   1  -3   6 67024.7 1341.69  57
   1  -3   7 16157.5 535.067  62
   1  -3   7 15748.8 535.135  57
   1  -3   7 15155.7 526.934  53
  -1  -3  -7 16031.1 533.454  56
   1  -3   7 15562.6 552.959  51
   1  -3   7 15574.1 534.156  44
   1  -3   7 15497.4 523.308  34
   1  -3   7 16176.7 558.747  31
   1  -3   7 17051.8 842.084  14
   1  -3   7 16131.3 818.731   7
  -1  -3  -8 7826.16 381.209  56
   1  -3   8 7597.64 382.485  53
   1  -3   8 8383.94 418.091  51
   1  -3   8 7685.55 580.686   7
   1  -3   8 8198.02 354.232  37
   1  -3   8 8004.18 677.642   9
   1  -3   8 8315.30 769.824  11
   1  -3   8 8379.35 394.194  62
   1  -3   8 8545.46 392.918  57
   1  -3   8 7444.27 395.778  31
   1  -3   9 2168.58 237.658  42
   1  -3   9 1842.05 190.265  39
   1  -3   9 2193.90 179.391  37
   1  -3   9 2758.74 253.723  51
   1  -3   9 2348.11 218.644  57
  -1  -3  -9 1490.91 189.771  60
   1  -3   9 1364.25 176.500  62
   1  -3   9 2439.69 398.616   9
   1  -3   9 1727.06 197.191  53
  -1  -3  -9 1125.40 169.147  56
   1  -3  10 10296.1 369.909  39
   1  -3  10 10774.1 439.278  42
   1  -3  10 9840.29 377.263  53
   1  -3  10 11270.2 434.097  51
   1  -3  10 9987.23 382.140  62
  -1  -3 -10 9850.47 380.479  60
  -1  -3 -11 3844.08 188.088  60
   1  -3  11 3767.37 202.948  51
   1  -3  11 3237.22 145.950  39
   1  -3  11 3809.30 207.511  42
  -1  -2  12 2119.86 137.022  51
   1  -2 -12 1382.30 99.1268  66
  -1  -2  11 1799.17 170.689  53
  -1  -2  11 1705.67 171.907  51
  -1  -2  11 1599.04 162.762  42
  -1  -2  10 7756.46 384.309  42
  -1  -2  10 7959.16 316.864  39
  -1  -2  10 8431.37 400.109  51
  -1  -2  10 8122.41 394.139  53
  -1  -2  10 7460.52 374.724  62
   1  -2 -10 7182.75 346.172  60
   1  -2  -9 34554.2 896.122  56
  -1  -2   9 31235.9 879.445  53
  -1  -2   9 29774.4 864.515  51
  -1  -2   9 32459.7 894.737  47
  -1  -2   9 32721.7 1308.00   7
  -1  -2   9 30334.0 862.626  34
  -1  -2   9 33203.7 796.913  39
  -1  -2   9 30195.5 1473.47  11
  -1  -2   9 32147.8 788.092  57
  -1  -2   9 33774.3 903.905  62
   1  -2  -9 34208.3 847.854  60
  -1  -2   9 30775.9 772.192  64
   1  -2  -8 72144.8 1449.71  56
  -1  -2   8 66636.6 1433.21  53
  -1  -2   8 64717.4 1425.71  47
  -1  -2   8 66288.4 1930.15   7
  -1  -2   8 68320.4 1345.18  39
  -1  -2   8 67737.7 1428.28  34
  -1  -2   8 64769.0 2190.86  11
  -1  -2   8 68460.3 1448.82  31
  -1  -2   8 66521.9 1338.80  57
  -1  -2   8 69919.8 1461.50  62
   1  -2  -8 69029.4 1378.95  60
  -1  -2   8 67251.6 1348.42  64
  -1  -2   7 22180.0 655.271  62
   1  -2  -7 24853.2 638.719  60
  -1  -2   7 21778.3 597.366  57
  -1  -2   7 21669.2 651.463  53
   1  -2  -7 25067.6 674.211  56
  -1  -2   7 21416.6 648.164  47
  -1  -2   7 20572.2 929.464   7
  -1  -2   7 21945.0 645.966  34
  -1  -2   7 22306.4 661.363  31
  -1  -2   7 21645.6 606.323  64
  -1  -2   7 21104.0 1076.37  11
  -1  -2   7 21872.1 830.231  14
  -1  -2   6 13973.5 777.032  11
  -1  -2   6 14033.2 588.035  14
  -1  -2   6 13619.1 588.198   1
  -1  -2   5 6120.77 452.122  11
   1  -2  -5 6595.29 347.418  12
  -1  -2   5 5660.96 321.619  14
  -1  -2   5 6102.29 348.875   1
  -1  -2   4 42133.7 1135.54  11
   1  -2  -4 40238.4 950.101  12
  -1  -2   3 99837.7 1888.30  11
   1  -2  -3 98724.0 1808.51   6
   1  -2  -2 418158. 6265.39   6
   1  -2  -1 386908. 5535.76   8
   1  -2  -1 386246. 5523.88   4
  -1  -2   0 377041. 5485.15   4
   1  -2   0 374792. 5432.26   6
   1  -2   0 372346. 5505.89   7
   1  -2   1 458984. 6519.01   9
   1  -2   1 424888. 6485.09   7
   1  -2   2 43552.5 998.462  11
   1  -2   2 44653.2 910.301   7
   1  -2   3 58471.7 1205.72   7
   1  -2   3 56438.6 1300.91  10
   1  -2   4 28711.9 874.839  14
   1  -2   4 28719.3 832.384   7
   1  -2   5 20187.9 798.769  14
   1  -2   5 20100.2 753.613   7
   1  -2   6 13214.1 444.173  44
   1  -2   6 13508.6 708.547  14
   1  -2   6 12172.1 653.067   7
   1  -2   7 8736.64 397.729  62
   1  -2   7 10185.4 417.634  57
   1  -2   7 10100.7 417.161  53
  -1  -2  -7 8646.55 385.062  56
   1  -2   7 9590.47 406.274  44
   1  -2   7 9726.27 399.874  34
   1  -2   7 7905.68 391.818  31
   1  -2   7 10456.2 802.483  11
   1  -2   7 9599.65 653.415  14
   1  -2   7 9560.08 622.069   7
   1  -2   8 9010.95 426.746  51
   1  -2   8 7999.51 601.695  14
   1  -2   8 8318.27 380.856  34
   1  -2   8 8306.16 399.748  62
   1  -2   8 8144.06 388.244  57
  -1  -2  -8 8239.59 386.365  56
   1  -2   8 8411.29 395.266  53
   1  -2   8 9091.06 708.782   9
   1  -2   8 8467.81 773.309  11
   1  -2   9 15670.1 1054.95  11
   1  -2   9 15951.7 520.874  39
   1  -2   9 18294.0 608.649  51
   1  -2   9 14733.2 580.997  47
   1  -2   9 15076.7 537.654  53
  -1  -2  -9 12231.4 480.312  56
   1  -2   9 15891.7 943.260   9
   1  -2   9 13864.6 522.357  62
  -1  -2  -9 14442.2 512.923  60
   1  -2   9 16101.2 539.800  57
   1  -2  10 8005.12 319.921  39
   1  -2  10 8183.56 384.112  42
   1  -2  10 8372.78 374.090  51
  -1  -2 -10 8390.80 344.247  60
   1  -2  10 8772.51 357.387  62
   1  -2  10 8025.38 340.842  53
  -1  -2 -11 1699.56 140.775  60
   1  -2  11 2212.82 121.162  39
  -1  -1  12 1181.43 102.385  42
   1  -1 -12 889.069 80.9156  66
  -1  -1  12 1248.50 117.123  51
  -1  -1  11 2626.29 195.308  42
  -1  -1  11 2398.23 196.195  53
  -1  -1  11 2558.24 199.833  51
  -1  -1  10 5842.71 333.797  51
  -1  -1  10 5878.43 330.940  42
  -1  -1  10 5102.38 248.617  39
   1  -1 -10 5479.82 294.133  60
  -1  -1  10 5588.19 330.157  62
  -1  -1  10 5801.18 337.152  53
  -1  -1   9 24871.0 761.942  53
   1  -1  -9 22069.5 707.908  56
  -1  -1   9 27538.7 785.696  51
  -1  -1   9 25917.6 774.319  47
  -1  -1   9 24836.6 1114.55   7
  -1  -1   9 24435.2 738.164  34
  -1  -1   9 24741.0 658.953  39
  -1  -1   9 25233.9 1319.17  11
  -1  -1   9 23903.1 746.444  31
   1  -1  -9 23065.8 684.037  60
  -1  -1   9 23731.6 748.329  62
  -1  -1   9 22667.4 646.407  64
  -1  -1   8 5802.99 349.599  53
   1  -1  -8 3583.69 272.231  56
  -1  -1   8 4654.00 325.574  47
  -1  -1   8 5408.11 508.300   7
  -1  -1   8 4616.96 273.454  39
  -1  -1   8 5797.72 337.360  34
  -1  -1   8 6240.49 656.019  11
  -1  -1   8 3977.18 298.816  31
  -1  -1   8 3976.36 298.355  62
   1  -1  -8 5249.13 302.157  60
  -1  -1   8 5060.59 283.881  57
  -1  -1   8 4921.57 287.466  64
   1  -1  -7 54372.2 1067.59  60
  -1  -1   7 48956.9 1101.42  62
  -1  -1   7 45857.2 1061.30  52
   1  -1  -7 52528.7 1100.87  56
  -1  -1   7 46625.0 1083.43  53
  -1  -1   7 45471.9 1071.69  47
  -1  -1   7 47889.1 1483.60   7
  -1  -1   7 48397.5 1081.17  34
  -1  -1   7 48923.4 1096.18  31
  -1  -1   7 49993.6 1046.08  64
  -1  -1   7 47151.0 1689.47  11
  -1  -1   7 47747.0 1354.09  14
  -1  -1   6 10353.4 666.333  11
  -1  -1   6 10624.3 492.526   1
  -1  -1   6 11033.0 525.461  14
  -1  -1   5 27512.1 983.245  11
   1  -1  -5 24049.4 732.469  12
   1  -1  -5 26235.6 561.336  18
  -1  -1   5 29770.1 806.809  14
   1  -1  -4 33373.6 829.147  12
  -1  -1   4 35626.3 1007.36  11
   1  -1  -4 33128.2 889.513   6
  -1  -1   3 110494. 1986.63  11
   1  -1  -3 103101. 1894.73   6
   1  -1  -2 206377. 3240.08   6
   1  -1  -1 145368. 2148.02   8
   1  -1  -1 148326. 2276.76   6
   1  -1   0 97112.9 1535.76   7
  -1  -1   0 100598. 1509.29   4
   1  -1   1 430339. 6390.02   7
  -1  -1  -1 442704. 6273.60   1
   1  -1   1 422644. 6473.47   3
   1  -1   2 15143.0 492.738  11
   1  -1   2 14370.3 411.304   7
   1  -1   3 3066.52 208.936   7
   1  -1   3 3319.38 260.406  10
   1  -1   4 34264.1 981.456  14
   1  -1   4 34997.7 920.901   7
   1  -1   5 32315.4 1047.06  14
   1  -1   5 30985.5 958.187   7
   1  -1   6 30836.7 760.219  44
   1  -1   6 32977.6 1072.18   7
   1  -1   6 31035.6 1272.30  11
   1  -1   6 33621.7 1162.07  14
   1  -1   7 10352.7 680.166  14
   1  -1   7 10275.0 420.024  44
   1  -1   7 10496.7 416.499  34
  -1  -1  -7 10566.9 417.233  56
   1  -1   7 9673.09 432.025  52
   1  -1   7 9965.39 417.236  53
   1  -1   7 10634.3 424.439  57
   1  -1   7 10772.8 431.429  62
   1  -1   7 9980.29 619.227   7
   1  -1   7 9835.60 795.787  11
   1  -1   8 10536.9 439.919  57
   1  -1   8 9833.19 439.254  62
   1  -1   8 9802.20 428.788  44
   1  -1   8 10185.8 426.559  34
   1  -1   8 12013.9 491.844  51
   1  -1   8 9896.00 466.424  47
  -1  -1  -8 9024.90 408.380  56
   1  -1   8 9902.53 440.820  53
   1  -1   8 10549.5 868.146  11
   1  -1   8 9757.00 681.833  14
   1  -1   9 4816.58 275.628  39
   1  -1   9 5065.66 600.850  11
   1  -1   9 4570.79 316.685  47
   1  -1   9 4023.73 287.376  51
  -1  -1  -9 4859.92 285.424  60
   1  -1   9 4402.00 274.308  57
   1  -1   9 4999.34 306.557  62
   1  -1   9 4555.89 290.943  53
  -1  -1  -9 5142.37 290.999  56
   1  -1  10 3940.00 221.478  39
   1  -1  10 4172.38 266.185  51
   1  -1  10 3858.85 271.570  47
   1  -1  10 4197.42 254.429  62
  -1  -1 -10 3730.61 234.557  60
   1  -1  10 3786.89 222.703  57
   1  -1  10 3862.39 237.722  53
   1  -1  10 4186.65 276.801  42
  -1  -1 -11 14283.1 383.819  60
   1  -1  11 13403.2 404.794  51
   1  -1  11 14575.5 429.483  42
  -1   0  12 5353.94 215.905  51
   1   0 -12 5201.45 168.458  66
  -1   0  12 5470.11 201.805  42
  -1   0  11-4.96904 88.5617  53
  -1   0  11 44.8483 94.2391  51
  -1   0  11 42.4422 84.6685  42
  -1   0  10 1088.34 171.532  51
  -1   0  10 1029.39 164.346  42
  -1   0  10 1113.60 177.556  62
   1   0 -10 1177.16 151.487  60
  -1   0  10 1067.06 174.006  53
   1   0  -9 1791.80 227.286  56
  -1   0   9 5172.44 344.905  53
  -1   0   9 4883.98 326.419  47
  -1   0   9 3076.02 440.170   7
  -1   0   9 3907.69 249.386  39
  -1   0   9 4690.02 320.486  34
  -1   0   9 5670.17 642.683  11
  -1   0   9 3562.31 288.463  31
  -1   0   9 2727.61 273.751  62
   1   0  -9 3690.23 267.449  60
  -1   0   9 3711.30 248.953  64
  -1   0   8 3020.44 250.809  62
   1   0  -8 3016.57 229.603  60
   1   0  -8 2909.55 236.565  56
  -1   0   8 3185.19 259.195  53
  -1   0   8 3127.32 252.056  47
  -1   0   8 2895.28 333.629  14
  -1   0   8 2539.71 233.791  34
  -1   0   8 3169.03 215.256  39
  -1   0   8 3013.07 465.089  11
  -1   0   8 2916.78 242.852  31
  -1   0   8 2800.00 357.922   7
  -1   0   8 2787.72 218.858  64
   1   0  -7 111501. 1971.41  56
  -1   0   7 104450. 1949.06  52
  -1   0   7 104636. 1964.23  53
  -1   0   7 105978. 1968.14  47
  -1   0   7 104690. 2427.96   7
  -1   0   7 107830. 1967.09  34
  -1   0   7 108979. 2755.89  11
   1   0  -7 112629. 1919.72  60
  -1   0   7 109163. 1985.29  62
  -1   0   7 108348. 2352.09  14
  -1   0   7 108434. 1980.84  31
  -1   0   6 9224.41 489.463  14
  -1   0   6 8676.83 430.187   1
  -1   0   6 8798.78 604.371  11
  -1   0   5 150886. 2742.08  14
   1   0  -5 151053. 2388.19  18
  -1   0   5 154242. 3040.87  11
  -1   0   4 444058. 7133.67  11
   1   0  -4 444082. 6861.73  12
   1   0  -3 27950.4 722.100   6
  -1   0   3 29319.5 770.850  11
   1   0  -2 11767.2 368.910   6
   1   0  -1 140.742 46.8298   6
   1   0   0 63946.7 951.673   5
   1   0   0 60799.4 961.598   9
   1   0   1 301151. 4394.82   7
  -1   0  -1 299821. 4355.35   1
   1   0   1 293060. 4496.24   3
   1   0   2 13350.8 370.149   7
   1   0   2 13546.3 452.593  10
   1   0   3 13879.1 441.303   7
   1   0   3 13332.5 522.313  10
   1   0   3 13307.6 496.832  14
   1   0   4 152914. 2711.71   7
   1   0   4 154425. 2907.77  10
   1   0   4 160531. 2876.65  14
   1   0   5 100863. 2054.85   7
   1   0   5 100716. 2197.67  14
   1   0   6 50444.0 1370.20   7
   1   0   6 47453.3 1618.05  11
   1   0   6 50507.7 1499.42  14
   1   0   7 6105.19 531.004  14
   1   0   7 6100.17 317.332  44
   1   0   7 6037.92 344.374  47
   1   0   7 6396.35 322.317  34
   1   0   7 5922.56 338.680  52
   1   0   7 6141.30 324.264  53
  -1   0  -7 5034.12 288.889  56
   1   0   7 6333.61 325.575  57
   1   0   7 5573.06 314.842  62
   1   0   7 5662.85 455.942   7
   1   0   7 6271.31 644.379  11
   1   0   8 7704.35 366.175  57
   1   0   8 8328.52 393.691  62
   1   0   8 7733.63 370.023  44
   1   0   8 7310.55 358.864  34
   1   0   8 7791.52 379.428  53
  -1   0  -8 8603.53 379.186  56
   1   0   8 7860.54 747.698  11
   1   0   8 7697.56 397.868  47
   1   0   8 7219.05 382.521  51
   1   0   8 8176.72 630.876  14
   1   0   9 5597.30 636.583  11
   1   0   9 3040.54 255.862  62
  -1   0  -9 3747.60 258.065  60
   1   0   9 5008.61 291.483  57
   1   0   9 5121.24 315.483  53
   1   0   9 7010.57 358.861  51
   1   0   9 5085.55 336.358  47
   1   0  10 2290.50 204.196  51
   1   0  10 1450.86 190.376  47
   1   0  10 1707.51 194.354  42
   1   0  10 1551.42 168.422  53
  -1   0 -10 1146.74 150.495  60
   1   0  10 857.516 150.262  62
   1   0  10 1890.85 171.091  57
   1   0  10 1363.99 142.612  39
   1   0  11 280.838 91.4401  51
  -1   0 -11 106.808 70.8856  60
   1   0  11 167.676 86.5062  42
  -1   1  12 1093.76 113.240  51
  -1   1  12 1294.16 101.028  42
  -1   1  11 2877.20 209.112  51
  -1   1  11 2315.41 184.966  42
  -1   1  11 2331.98 197.830  53
  -1   1  11 2678.77 200.509  62
   1   1 -10 5137.94 280.495  60
  -1   1  10 5809.12 339.423  62
  -1   1  10 5366.73 311.889  34
  -1   1  10 5619.98 335.105  53
  -1   1  10 6468.30 352.774  51
  -1   1  10 5414.79 321.767  47
  -1   1   9 25274.7 775.080  53
  -1   1   9 25843.7 771.471  47
  -1   1   9 24444.2 675.857  64
  -1   1   9 24129.1 746.421  31
  -1   1   9 26870.5 1360.90  11
  -1   1   9 25376.8 751.709  34
   1   1  -9 25741.9 701.369  60
  -1   1   9 22899.7 741.270  62
  -1   1   9 24549.0 1078.77   7
   1   1  -8 5203.24 292.428  60
   1   1  -8 3333.43 274.813  56
  -1   1   8 6728.12 368.093  53
  -1   1   8 6885.60 362.317  52
  -1   1   8 5750.32 344.666  47
  -1   1   8 7671.50 313.870  48
  -1   1   8 5936.91 500.000  14
  -1   1   8 6869.76 367.123  34
  -1   1   8 6862.12 682.536  11
  -1   1   8 4533.50 312.967  31
  -1   1   8 5947.01 317.842  64
  -1   1   8 5830.86 508.968   7
   1   1  -7 47263.4 1061.04  56
  -1   1   7 48870.3 1080.40  52
  -1   1   7 50100.3 1098.31  47
  -1   1   7 50803.8 1105.09  31
  -1   1   7 50401.0 1096.06  34
   1   1  -7 47846.3 1020.50  60
  -1   1   7 48580.3 1684.32  11
  -1   1   7 47516.7 1397.65  14
  -1   1   6 11332.6 683.630  11
   1   1  -6 11761.4 345.492  18
  -1   1   6 11007.1 556.404  14
   1   1  -5 24870.0 729.668  12
  -1   1   5 29113.7 1011.89  11
   1   1  -5 27971.8 573.423  18
  -1   1   5 31231.8 901.700  14
   1   1  -5 25337.0 813.810   6
  -1   1   4 36348.2 1001.92  11
   1   1  -4 30459.0 792.218  12
  -1   1   4 38255.4 888.938  14
   1   1  -4 31608.1 862.979   6
  -1   1   3 102628. 1905.06  11
   1   1  -3 104745. 1857.63   6
   1   1  -2 217137. 3392.04   6
   1   1  -1 144950. 2270.90   6
  -1   1   0 101252. 1525.89   5
   1   1   1 435520. 6402.88   3
  -1   1  -1 441385. 6306.99   1
   1   1   1 426842. 6259.46   7
   1   1   2 15527.1 389.083   7
   1   1   2 16345.7 498.664  10
   1   1   3 2720.08 222.836  14
   1   1   3 2661.97 178.975   7
   1   1   3 2714.33 234.386  10
   1   1   4 30579.8 918.706  14
   1   1   4 31986.7 816.251   7
   1   1   5 29177.1 1107.44  11
   1   1   5 30216.2 893.900   7
   1   1   5 30897.4 639.720  21
   1   1   5 31175.3 1033.31  14
   1   1   6 32480.2 745.624  29
   1   1   6 31259.8 1282.20  11
   1   1   6 31972.4 1016.74   7
   1   1   6 30509.1 774.412  52
   1   1   6 31415.9 1151.58  14
   1   1   7 9888.80 412.802  53
  -1   1  -7 9624.43 390.639  56
   1   1   7 10110.6 437.358  52
   1   1   7 10843.9 709.362  14
   1   1   7 10274.5 414.242  44
   1   1   7 10187.1 408.705  34
   1   1   7 10306.2 411.023  57
   1   1   7 10816.7 438.312  62
   1   1   7 10353.0 803.086  11
   1   1   7 9817.81 433.948  31
   1   1   7 11083.4 611.285   7
   1   1   8 9224.65 427.983  62
   1   1   8 9847.39 415.522  57
   1   1   8 9050.33 434.382  47
   1   1   8 10701.2 460.851  51
   1   1   8 9741.82 418.605  44
   1   1   8 9456.07 408.371  34
   1   1   8 9607.60 428.520  53
   1   1   8 9629.36 455.094  52
  -1   1  -8 7747.34 367.639  56
   1   1   8 9418.84 831.603  11
   1   1   8 8245.96 424.427  31
   1   1   8 9427.31 690.965  14
   1   1   9 4913.33 312.569  51
   1   1   9 5077.99 326.679  47
   1   1   9 5263.38 499.869  14
   1   1   9 4560.91 279.158  34
  -1   1  -9 5888.90 295.341  56
   1   1   9 5079.93 308.663  53
   1   1   9 5075.92 601.184  11
   1   1   9 5066.75 287.138  57
  -1   1  -9 5634.81 298.476  60
   1   1   9 5224.72 315.766  62
   1   1   9 5353.16 329.652  31
   1   1  10 3885.78 264.259  31
   1   1  10 3825.03 208.126  39
   1   1  10 4075.10 254.442  51
   1   1  10 4052.42 274.863  47
   1   1  10 3968.71 220.562  57
  -1   1 -10 4057.41 234.140  60
   1   1  10 4106.95 260.372  62
   1   1  10 3827.75 243.299  53
   1   1  10 3919.95 497.822  11
   1   1  11 13021.7 405.483  42
  -1   1 -11 13251.5 350.809  60
   1   1  11 12321.5 380.503  51
  -1   2  12 1563.90 106.916  42
  -1   2  11 2107.36 175.134  42
  -1   2  11 1951.07 179.962  62
  -1   2  11 2146.31 185.481  53
  -1   2  11 2017.12 180.455  51
  -1   2  10 7067.46 364.809  47
  -1   2  10 7391.75 375.948  51
  -1   2  10 6767.19 656.718  11
  -1   2  10 7165.59 359.166  34
  -1   2  10 7468.67 378.882  53
   1   2 -10 6621.36 308.737  60
  -1   2   9 29222.3 829.248  47
  -1   2   9 28831.9 752.920  64
   1   2  -9 30071.5 765.829  60
  -1   2   9 28122.5 818.977  34
  -1   2   9 28159.6 1397.26  11
  -1   2   9 30947.5 848.530  31
  -1   2   9 29632.3 848.598  53
  -1   2   8 62227.1 1377.78  52
   1   2  -8 71751.0 1416.58  56
  -1   2   8 67002.0 1414.64  47
  -1   2   8 61241.6 1255.18  48
  -1   2   8 68159.7 1851.35  14
  -1   2   8 67329.6 1410.29  34
  -1   2   8 67678.1 1853.29   7
  -1   2   8 66463.3 2169.59  11
   1   2  -8 70319.9 1342.81  60
  -1   2   8 69015.8 1429.60  31
  -1   2   7 22947.6 657.487  52
   1   2  -7 23442.2 656.645  56
  -1   2   7 23993.6 674.595  47
  -1   2   7 22717.4 612.678  44
  -1   2   7 24595.6 677.646  34
  -1   2   7 22495.4 1115.11  11
   1   2  -7 22910.0 611.111  60
  -1   2   7 23188.4 925.576  14
  -1   2   7 24468.8 684.868  31
  -1   2   6 13674.5 347.106  21
  -1   2   6 12891.0 613.792  14
   1   2  -6 13544.5 377.392  18
  -1   2   6 13583.8 753.920  11
  -1   2   5 6717.06 326.004  15
   1   2  -5 5718.52 215.038  18
  -1   2   5 6622.45 383.641  14
  -1   2   5 6981.86 470.790  11
   1   2  -5 5643.62 306.969  12
   1   2  -5 5831.67 357.055   6
   1   2  -4 40047.5 919.187  12
  -1   2   4 41007.8 1091.04  11
   1   2  -4 40304.1 983.859   6
  -1   2   3 94955.5 1812.54  11
   1   2  -3 100941. 1784.96   6
   1   2  -2 416986. 6247.47   6
   1   2  -1 386437. 5737.25   6
  -1   2   0 388030. 5406.47   2
   1   2   0 357863. 5313.08   3
   1   2   1 440089. 6367.39  10
   1   2   1 447608. 6195.05   5
   1   2   2 42281.5 942.400  10
  -1   2  -2 43305.4 815.322   1
   1   2   3 60246.9 1293.35  14
   1   2   3 56594.6 1288.34  10
   1   2   4 28003.9 890.207  10
   1   2   4 28406.0 745.528   7
   1   2   4 27826.2 872.259  14
   1   2   4 28195.8 814.211  15
   1   2   5 22183.9 869.186  10
   1   2   5 23039.9 975.997  11
   1   2   5 22888.7 873.989  14
   1   2   5 23464.2 532.730  21
   1   2   5 22470.6 734.932   7
   1   2   6 14248.2 740.847  14
   1   2   6 14980.8 856.535  11
   1   2   6 15053.2 478.463  52
   1   2   7 11397.7 733.509  14
   1   2   7 10390.9 417.815  44
   1   2   7 10651.8 429.755  34
   1   2   7 11111.3 454.767  52
   1   2   7 11253.4 447.658  53
   1   2   7 11806.7 842.178  11
   1   2   7 9991.31 444.024  31
   1   2   7 10054.3 433.189  62
   1   2   7 10441.4 417.270  57
   1   2   8 8749.47 388.020  57
   1   2   8 8592.80 410.965  62
   1   2   8 8663.63 430.901  47
   1   2   8 8598.77 391.855  44
   1   2   8 8268.04 382.397  34
   1   2   8 9190.27 418.569  53
  -1   2  -8 8687.90 370.551  56
   1   2   8 8664.66 419.361  52
   1   2   8 9244.55 797.901  11
   1   2   8 8258.16 418.954  31
   1   2   8 8133.22 647.866  14
   1   2   9 16385.5 596.258  47
   1   2   9 18233.6 601.681  51
   1   2   9 14091.8 843.409  14
   1   2   9 15854.2 536.910  34
   1   2   9 16196.3 570.839  53
   1   2   9 16873.4 1099.10  11
   1   2   9 16483.5 528.720  57
  -1   2  -9 15273.4 511.293  60
   1   2   9 14846.9 556.626  62
   1   2   9 15408.3 573.338  31
   1   2  10 8559.84 382.611  31
   1   2  10 8940.32 308.657  39
   1   2  10 8499.68 366.963  51
   1   2  10 8684.18 388.150  47
   1   2  10 8303.34 319.106  57
  -1   2 -10 9306.23 344.539  60
   1   2  10 9014.08 379.570  62
   1   2  10 8133.04 354.507  53
   1   2  10 7837.84 697.517  11
  -1   2 -11 1577.92 121.462  60
   1   2  11 1748.57 144.346  62
  -1   3  12 6504.86 227.404  53
  -1   3  12 5929.18 201.838  42
  -1   3  11 256.560 111.050  53
  -1   3  11 330.806 102.010  42
  -1   3  10 7278.10 359.918  47
  -1   3  10 6003.56 337.094  51
   1   3 -10 7285.76 314.057  60
  -1   3  10 7231.08 361.842  34
  -1   3  10 6250.46 631.913  11
  -1   3  10 6867.28 370.131  53
  -1   3  10 6228.85 284.861  64
  -1   3   9 1317.03 168.797  64
  -1   3   9 1323.46 187.731  31
  -1   3   9 1431.50 201.387  47
  -1   3   9 838.451 243.882  14
  -1   3   9 1615.37 214.933  34
  -1   3   9 1428.74 369.240  11
   1   3  -9 1148.62 157.038  60
  -1   3   8 36596.3 913.747  52
  -1   3   8 31885.5 887.661  47
  -1   3   8 36687.7 799.729  48
  -1   3   8 27190.9 840.365  31
  -1   3   8 35480.1 1523.43  11
  -1   3   8 31717.8 1201.87   7
  -1   3   8 33805.5 1246.56  14
  -1   3   8 33242.8 891.226  34
   1   3  -8 31086.1 790.667  60
  -1   3   7 10386.2 416.272  31
  -1   3   7 9591.16 402.281  34
  -1   3   7 9861.17 595.594  14
   1   3  -7 9948.55 363.428  60
  -1   3   7 9987.38 414.431  62
   1   3  -7 9633.26 387.111  56
  -1   3   7 9361.55 393.870  52
  -1   3   7 8979.97 689.575  11
  -1   3   6 29411.0 1117.79  11
  -1   3   6 24570.8 543.557  21
   1   3  -6 27573.8 594.462  18
  -1   3   6 24368.8 768.861  15
  -1   3   6 27799.2 938.955  14
  -1   3   5 36593.3 1021.15  14
   1   3  -5 35642.8 709.424  18
  -1   3   5 38404.0 1172.95  11
  -1   3   4 41707.8 1104.87  11
   1   3  -4 39855.0 934.232  12
   1   3  -4 41996.4 1007.95   6
  -1   3   3 49207.2 1101.27  11
   1   3  -3 49917.3 1068.15   6
   1   3  -2 147008. 2427.46   6
   1   3  -1 188137. 2987.39   6
  -1   3   1 193868. 2879.89   4
  -1   3   0 959206. 13862.7   2
   1   3   1 107693. 1805.05  10
  -1   3  -2 38610.6 869.188   3
  -1   3  -2 39903.0 788.785   1
   1   3   3 130903. 2384.23  10
   1   3   3 132475. 2346.63  15
   1   3   4 31910.6 977.850  10
   1   3   4 29406.8 1009.57  11
   1   3   4 36859.8 1031.49  14
   1   3   4 35676.9 960.431  15
   1   3   5 95624.2 2082.51  14
   1   3   5 88266.0 2035.42  10
   1   3   5 85920.6 2165.35  11
   1   3   5 93744.7 1812.38   7
   1   3   5 88423.8 1499.78  21
   1   3   5 85675.2 1461.50  25
   1   3   6 65380.9 1308.27  52
   1   3   6 66221.3 1804.36  14
   1   3   6 63596.5 1531.83   7
   1   3   6 64262.5 1299.00  35
   1   3   6 70513.0 1319.61  62
   1   3   6 66960.1 1969.84  11
   1   3   6 65794.6 1291.88  32
   1   3   6 63147.2 1160.43  25
   1   3   6 63961.9 1200.17  21
   1   3   7 15747.5 864.232  14
   1   3   7 14211.3 493.163  44
   1   3   7 14718.1 499.871  34
   1   3   7 14535.6 495.234  57
   1   3   7 14826.8 532.086  52
   1   3   7 14464.3 517.582  53
   1   3   7 14224.4 930.989  11
   1   3   7 15198.6 533.498  62
   1   3   8 6908.39 342.225  57
   1   3   8 6720.48 369.050  62
   1   3   8 6335.77 366.467  47
   1   3   8 7024.29 348.977  44
   1   3   8 6857.22 349.976  34
   1   3   8 7260.56 373.926  53
   1   3   8 7071.53 380.578  52
   1   3   8 6597.48 683.706  11
   1   3   8 6967.21 379.170  31
   1   3   8 7020.68 621.921  14
   1   3   9 2096.65 230.977  47
   1   3   9 2638.85 233.253  51
   1   3   9 1716.51 324.569  14
   1   3   9 1899.85 191.807  34
   1   3   9 2182.76 221.508  53
   1   3   9 1450.30 203.831  31
  -1   3  -9 1535.05 174.775  60
   1   3   9 1436.33 196.312  62
   1   3   9 1977.87 188.933  57
   1   3   9 2510.57 448.188  11
   1   3  10 10019.8 788.288  11
   1   3  10 10332.7 415.973  62
  -1   3 -10 11285.3 378.524  60
   1   3  10 10944.3 363.244  57
   1   3  10 10641.6 430.826  31
   1   3  10 11059.4 417.711  53
   1   3  10 11033.2 447.322  47
   1   3  10 12230.6 440.129  51
   1   3  11 3726.18 193.394  51
   1   3  11 4051.67 201.747  62
   1   3  11 3894.47 211.628  42
  -1   4  12 1803.11 106.994  42
  -1   4  12 1822.43 125.749  53
  -1   4  11 2281.97 176.782  42
   1   4 -11 2020.37 139.996  66
  -1   4  11 2001.66 182.008  53
  -1   4  10 21646.0 651.282  47
   1   4 -10 20515.1 557.281  60
  -1   4  10 21165.7 639.008  34
  -1   4  10 20365.4 1125.00  11
  -1   4  10 21327.3 646.289  31
  -1   4  10 18712.4 539.594  64
  -1   4  10 19273.2 639.450  53
  -1   4   9 21499.6 682.244  47
  -1   4   9 20895.4 992.881  14
  -1   4   9 21201.0 677.762  34
  -1   4   9 20180.5 1166.15  11
  -1   4   9 20162.8 665.988  31
   1   4  -9 20527.1 592.983  60
  -1   4   9 20696.3 617.069  64
  -1   4   8 46252.6 1091.58  52
  -1   4   8 47313.6 1106.08  47
  -1   4   8 41437.5 960.417  48
  -1   4   8 49598.0 1122.45  31
  -1   4   8 46086.8 1760.10  11
  -1   4   8 46986.7 1463.91   7
  -1   4   8 46892.7 1519.10  14
  -1   4   8 50891.3 1127.69  34
  -1   4   8 50947.0 1149.46  62
   1   4  -8 48284.4 1019.37  60
   1   4  -7 12926.7 467.053  56
  -1   4   7 15402.4 510.509  52
   1   4  -7 16270.4 447.240  18
  -1   4   7 16150.7 782.922  14
  -1   4   7 14808.6 515.926  34
  -1   4   7 14998.1 885.086  11
  -1   4   7 14229.2 398.200  21
  -1   4   7 13466.8 500.149  62
   1   4  -7 14417.0 453.894  60
  -1   4   7 12977.1 488.736  31
  -1   4   6 12996.6 771.350  11
  -1   4   6 17506.9 413.960  21
  -1   4   6 16638.8 718.078  14
  -1   4   6 14424.3 587.436  15
   1   4  -6 13623.9 397.464  18
   1   4  -5 24564.6 541.078  18
  -1   4   5 24997.6 948.222  11
   1   4  -4 60334.7 1275.56  12
  -1   4   4 64093.3 1467.18  11
   1   4  -4 62620.2 1345.68   6
  -1   4   3 25837.6 589.579  10
  -1   4   3 27313.4 735.316  11
   1   4  -3 25480.7 694.303   6
   1   4  -2 75658.8 1414.40   6
   1   4  -1 109984. 1834.41   6
  -1   4   1 110446. 1745.23   4
   1   4  -1 107977. 1602.28   3
  -1   4   0 275002. 4373.95   2
   1   4   0 296092. 4247.37   2
   1   4   1 106870. 1820.90  10
   1   4   2 187075. 3020.55  10
   1   4   2 191642. 2876.44   5
  -1   4  -2 192315. 3034.62   3
  -1   4  -2 195835. 2932.84   1
   1   4   3 30152.0 834.174  10
   1   4   3 29365.0 872.077  11
   1   4   3 29149.9 805.570  15
   1   4   4 56661.8 1388.07  10
   1   4   4 55413.2 1466.36  11
   1   4   4 55830.0 1324.64  15
   1   4   4 56187.2 1385.43  14
   1   4   5 123061. 2474.39  15
   1   4   5 128571. 2631.26  14
   1   4   5 124858. 2295.81  13
   1   4   5 126535. 2598.29  10
   1   4   5 123017. 2765.66  11
   1   4   5 124254. 2294.76   7
   1   4   5 120687. 1988.58  25
   1   4   5 128270. 2031.68  21
   1   4   6 5815.33 302.229  52
   1   4   6 5144.45 458.942  14
   1   4   6 4776.84 347.647   7
   1   4   6 5548.30 290.157  35
   1   4   6 5604.41 289.834  62
   1   4   6 6275.42 570.520  11
   1   4   6 5649.42 286.510  32
   1   4   6 4998.64 221.335  25
   1   4   6 5571.03 252.066  21
   1   4   7 11553.1 747.764  14
   1   4   7 11350.8 425.652  44
   1   4   7 10702.8 425.938  34
   1   4   7 10930.3 419.501  57
   1   4   7 11371.2 460.558  52
   1   4   7 11014.4 444.921  53
   1   4   7 11059.6 817.692  11
   1   4   7 10582.4 440.565  62
   1   4   8 2067.45 362.373  14
   1   4   8 1959.51 203.235  44
   1   4   8 2149.18 239.001  47
   1   4   8 2373.94 216.804  34
   1   4   8 2395.18 241.786  52
   1   4   8 1747.58 218.389  53
   1   4   8 2206.43 451.336  11
   1   4   8 1719.13 214.835  31
   1   4   8 2253.09 207.762  57
   1   4   8 1549.84 205.586  62
   1   4   9 5695.27 329.295  51
   1   4   9 6386.15 361.441  47
   1   4   9 6726.61 586.231  14
   1   4   9 6086.92 319.088  34
   1   4   9 5821.96 642.077  11
   1   4   9 5995.29 300.849  57
   1   4   9 6657.52 357.321  62
  -1   4  -9 6793.83 311.494  60
   1   4   9 6308.28 355.116  31
   1   4   9 5787.32 347.384  52
   1   4   9 6427.39 345.742  53
   1   4  10 8111.38 378.138  47
   1   4  10 7786.36 343.489  51
   1   4  10 6886.91 643.530  11
   1   4  10 8407.14 371.194  31
   1   4  10 8611.76 360.172  53
   1   4  10 9239.45 382.969  62
  -1   4 -10 7971.26 305.257  60
   1   4  10 7986.79 295.355  57
   1   4  11 3138.98 175.875  51
   1   4  11 3051.19 187.738  42
   1   4  11 3168.83 181.368  62
  -1   5  12 418.797 60.9519  42
  -1   5  12 446.448 76.2871  53
  -1   5  11 2194.96 176.712  42
  -1   5  11 2184.18 192.277  53
   1   5 -10 3258.25 205.230  60
  -1   5  10 3787.34 277.156  62
  -1   5  10 3885.23 269.505  34
  -1   5  10 3982.40 505.569  11
  -1   5  10 4373.99 278.968  31
  -1   5  10 3580.83 220.660  64
  -1   5  10 4298.71 278.404  47
  -1   5   9 16756.6 587.897  52
  -1   5   9 16393.0 585.594  47
  -1   5   9 17945.7 918.915  14
  -1   5   9 16887.4 597.303  34
  -1   5   9 16904.8 1054.73  11
  -1   5   9 16992.5 593.688  31
  -1   5   9 17484.7 619.901  62
   1   5  -9 16855.4 517.755  60
  -1   5   9 16996.3 552.896  64
  -1   5   8 3547.33 266.911  52
  -1   5   8 3830.20 231.399  48
  -1   5   8 3058.62 258.599  47
  -1   5   8 3077.91 257.104  31
  -1   5   8 3554.59 492.757  11
  -1   5   8 3336.51 380.997   7
  -1   5   8 3117.58 404.757  14
  -1   5   8 3378.55 264.431  34
   1   5  -8 3050.74 213.229  60
  -1   5   8 2663.82 257.309  62
  -1   5   7 67814.3 1364.90  52
  -1   5   7 66545.0 1803.63  14
   1   5  -7 69012.4 1247.51  18
  -1   5   7 65071.1 1358.88  31
  -1   5   7 67632.1 1382.84  34
  -1   5   7 68082.1 2059.86  11
   1   5  -7 65995.5 1267.56  60
  -1   5   7 63379.7 1365.57  62
  -1   5   7 68993.8 1225.74  21
  -1   5   6 10280.3 572.752  14
  -1   5   6 9535.33 482.250  15
   1   5  -6 8855.91 302.578  18
   1   5  -6 9166.58 482.779   6
  -1   5   6 8567.54 615.062  11
  -1   5   5 18515.0 713.833  14
   1   5  -5 18053.1 440.583  18
  -1   5   5 19156.7 801.442  11
   1   5  -5 19431.2 680.468   6
  -1   5   4 7451.41 430.492  11
   1   5  -4 6830.85 345.647  12
   1   5  -4 7668.67 385.152   6
   1   5  -3 22716.9 658.661   6
  -1   5   3 22686.0 671.176  11
  -1   5   3 22236.9 530.940  10
   1   5  -2 51557.3 1105.87   6
  -1   5   2 55483.0 1075.48  11
  -1   5   1 195542. 3035.45   4
   1   5   0 247509. 3709.36   2
   1   5   1 265179. 4118.32  10
  -1   5  -2 170356. 2824.86   3
  -1   5  -2 165284. 2524.70   6
   1   5   2 166027. 2677.43   5
   1   5   2 167942. 2808.07  10
   1   5   3 165389. 2985.54  15
   1   5   3 168059. 2998.22  10
   1   5   3 170576. 3098.22  11
   1   5   4 36848.8 1144.75  11
   1   5   4 37002.7 1063.99  10
   1   5   4 37743.8 730.215  21
   1   5   4 36684.8 1031.69  15
   1   5   5 23709.6 490.641  16
   1   5   5 23611.0 853.668  15
   1   5   5 25378.6 948.500  14
   1   5   5 24716.7 914.912  10
   1   5   5 23486.7 715.301   7
   1   5   5 25025.3 1017.64  11
   1   5   5 24028.4 541.912  25
   1   5   5 26069.9 577.242  21
   1   5   6 4293.50 428.804  14
   1   5   6 3825.23 246.971  62
   1   5   6 4104.14 252.790  35
   1   5   6 3802.58 241.032  32
   1   5   6 4032.36 232.035  29
   1   5   6 4022.26 454.690  11
   1   5   6 4240.65 258.563  52
   1   5   6 4042.40 201.933  25
   1   5   6 4344.44 225.955  21
   1   5   7 13610.6 507.131  52
   1   5   7 13865.4 506.369  53
   1   5   7 13107.4 463.553  57
   1   5   7 14286.6 845.389  14
   1   5   7 12997.6 464.826  44
   1   5   7 13368.1 480.062  34
   1   5   7 14863.6 944.412  11
   1   5   7 13978.9 506.675  62
   1   5   7 12008.4 387.090  25
   1   5   7 13035.1 433.760  21
   1   5   8 21939.3 1111.60  14
   1   5   8 20439.4 624.504  44
   1   5   8 21416.4 652.688  34
   1   5   8 21799.1 690.691  62
   1   5   8 21103.9 621.755  57
   1   5   8 21912.5 1226.98  11
   1   5   8 21832.9 683.749  53
   1   5   8 21347.1 691.338  52
   1   5   8 21967.2 694.253  31
   1   5   9 28492.8 792.088  51
   1   5   9 29399.6 825.506  47
   1   5   9 30700.2 1295.93  14
   1   5   9 29158.0 766.353  34
   1   5   9 26778.7 1392.03  11
   1   5   9 28467.5 798.278  53
   1   5   9 28660.2 820.456  52
   1   5   9 29272.9 821.439  31
   1   5   9 27973.4 718.375  57
   1   5   9 30890.7 834.949  62
  -1   5  -9 30090.3 723.430  60
   1   5  10 1218.49 171.783  47
   1   5  10 1659.84 171.389  51
   1   5  10 1245.57 159.879  53
   1   5  10 1188.76 309.334  11
   1   5  10 1053.21 158.323  31
   1   5  10 995.450 156.939  62
  -1   5 -10 926.872 117.949  60
   1   5  11 5737.56 232.419  51
   1   5  11 6324.33 262.990  42
   1   5  11 6667.19 260.170  62
  -1   6  12 1707.53 93.4024  42
  -1   6  12 2106.90 122.574  53
  -1   6  11 14660.8 440.897  42
  -1   6  11 13785.1 460.069  62
  -1   6  11 13556.4 451.846  53
  -1   6  10 10877.9 389.842  64
  -1   6  10 11680.8 459.727  34
  -1   6  10 12208.3 462.745  47
  -1   6  10 12011.9 483.006  62
  -1   6  10 11696.1 453.692  31
  -1   6   9 6579.68 361.009  52
  -1   6   9 6121.42 355.023  47
  -1   6   9 5094.61 328.456  31
  -1   6   9 6726.01 679.362  11
  -1   6   9 6476.45 363.809  34
  -1   6   9 5401.99 355.017  62
   1   6  -9 4904.47 267.534  60
  -1   6   9 5846.64 550.741  14
   1   6  -8 9056.89 353.087  60
  -1   6   8 8906.20 424.319  62
  -1   6   8 9376.47 418.623  52
  -1   6   8 8973.12 650.245  14
  -1   6   8 8899.84 414.989  47
  -1   6   8 9025.09 418.975  34
  -1   6   8 8939.72 746.253  11
  -1   6   8 7870.10 309.038  21
  -1   6   8 9557.81 599.588   7
  -1   6   8 9181.14 417.823  31
   1   6  -7 12195.4 387.433  18
  -1   6   7 10834.2 568.674  15
  -1   6   7 11626.9 688.568  14
  -1   6   7 11800.2 453.992  31
  -1   6   7 12177.0 472.514  53
  -1   6   7 11974.7 453.493  52
  -1   6   7 11672.9 796.447  11
  -1   6   7 12015.0 463.457  62
  -1   6   7 11595.6 370.984  21
  -1   6   6 10706.5 692.368  11
   1   6  -6 9824.57 514.102   6
  -1   6   6 12401.6 643.190  14
   1   6  -6 11312.9 353.987  18
  -1   6   6 13538.4 596.160  15
  -1   6   5 21700.1 862.352  11
   1   6  -5 22417.3 743.757   6
   1   6  -5 20343.9 483.603  18
  -1   6   5 20040.9 773.643  14
   1   6  -4 8667.74 408.510  12
   1   6  -4 8058.72 412.124   6
  -1   6   4 9890.84 519.460  11
  -1   6   4 10185.6 388.137  10
   1   6  -3 107235. 1943.62  12
  -1   6   3 109566. 2031.86   5
   1   6  -3 108528. 1997.55   6
  -1   6   3 106314. 2006.13  11
  -1   6   3 105922. 1782.02  10
   1   6  -2 47686.2 1028.48   6
  -1   6   2 44968.3 974.226  11
  -1   6   1 44648.8 905.021   4
   1   6   0 353601. 5273.59   2
   1   6   1 53979.1 1093.16  10
   1   6   2 116839. 1987.14   5
  -1   6  -2 118121. 2115.99   3
  -1   6  -2 119924. 2044.36   1
  -1   6  -2 111511. 1841.35   6
   1   6   2 124687. 2137.52  14
   1   6   2 116748. 2154.39  11
   1   6   2 119172. 2093.28  10
  -1   6  -3 172876. 2605.81   3
   1   6   3 141230. 2513.96  10
   1   6   3 143773. 2647.14  11
   1   6   3 166479. 2659.98  14
   1   6   3 192994. 2709.62  15
   1   6   4 24283.4 917.085  11
   1   6   4 25407.1 552.104  21
   1   6   4 26485.5 851.900  15
   1   6   5 3956.08 166.948  16
   1   6   5 4408.39 397.734  14
   1   6   5 4947.73 380.802  15
   1   6   5 4180.24 370.430  10
   1   6   5 4505.88 284.258   7
   1   6   5 4227.85 420.158  11
   1   6   5 4463.77 215.945  21
   1   6   5 4542.19 202.888  25
   1   6   6 1664.45 172.796  52
   1   6   6 1549.32 251.676  15
   1   6   6 1852.81 305.328  14
   1   6   6 1761.22 157.782  44
   1   6   6 1638.99 166.373  35
   1   6   6 1362.08 144.086  29
   1   6   6 1712.49 173.349  32
   1   6   6 1795.67 336.500  11
   1   6   6 1851.88 145.650  25
   1   6   6 1728.69 131.995  22
   1   6   6 1870.56 151.645  21
   1   6   6 1879.83 277.472  10
   1   6   7 19135.7 613.696  53
   1   6   7 19229.0 621.856  52
   1   6   7 19144.1 993.506  14
   1   6   7 19341.0 576.786  44
   1   6   7 19025.0 615.876  35
   1   6   7 19611.8 599.415  34
   1   6   7 19972.3 1105.48  11
   1   6   7 19073.8 618.336  62
   1   6   7 18904.8 511.080  25
   1   6   7 18693.8 543.897  21
   1   6   8 25390.1 1203.03  14
   1   6   8 24341.9 681.468  44
   1   6   8 24661.5 707.929  34
   1   6   8 24491.9 742.788  62
   1   6   8 24111.4 672.121  57
   1   6   8 23085.7 1267.31  11
   1   6   8 23577.0 734.979  52
   1   6   8 24582.0 735.212  53
   1   6   8 25499.1 758.583  31
   1   6   9 41566.5 1032.95  47
   1   6   9 43608.2 1581.67  14
   1   6   9 41126.8 962.643  34
   1   6   9 40533.3 1021.48  52
   1   6   9 41495.8 1007.82  53
   1   6   9 38132.0 1660.13  11
   1   6   9 42296.3 1023.47  62
  -1   6  -9 41239.9 895.005  60
   1   6   9 41326.8 914.720  57
   1   6   9 41603.1 1023.45  31
   1   6  10 2476.50 206.568  31
   1   6  10 2091.00 165.297  34
   1   6  10 2729.66 214.848  62
  -1   6 -10 2270.48 151.198  60
   1   6  10 1812.28 347.198  11
   1   6  10 2191.38 184.990  51
   1   6  10 2429.01 208.840  47
   1   6  10 2528.50 199.704  53
   1   6  11 3965.46 208.552  42
   1   6  11 4343.45 209.704  62
   1   6  11 4076.28 188.008  51
   1   6  11 3886.55 184.282  53
  -1   7  12 6489.64 214.238  51
  -1   7  12 6657.84 216.850  53
  -1   7  11 4966.44 245.828  34
  -1   7  11 4927.33 244.105  42
  -1   7  11 5034.44 266.359  62
  -1   7  10 1942.00 170.589  64
  -1   7  10 2195.24 203.744  47
  -1   7  10 1812.37 294.373  14
  -1   7  10 2206.89 210.826  34
  -1   7  10 1955.86 210.687  62
  -1   7  10 1797.68 348.617  11
  -1   7  10 2137.61 202.624  31
  -1   7   9 6839.50 358.991  47
  -1   7   9 7050.93 364.481  31
  -1   7   9 5866.86 622.518  11
  -1   7   9 7023.76 370.838  34
  -1   7   9 7012.39 585.262  14
  -1   7   9 6452.66 347.584  52
  -1   7   9 6979.45 381.535  62
  -1   7   8 4260.68 287.561  52
  -1   7   8 3662.05 290.140  53
  -1   7   8 2737.19 246.913  31
  -1   7   8 4230.32 552.212  11
  -1   7   8 3932.51 294.860  34
  -1   7   8 2685.70 261.829  62
  -1   7   8 4860.62 490.563  14
  -1   7   8 4349.38 230.556  21
  -1   7   7 30902.9 1063.26  15
   1   7  -7 35592.9 771.370  18
  -1   7   7 33943.5 1242.11  14
  -1   7   7 35380.2 871.181  31
  -1   7   7 37831.5 908.462  53
  -1   7   7 35053.4 863.141  52
  -1   7   7 34648.6 1404.67  11
  -1   7   7 36329.3 898.405  62
  -1   7   7 33684.3 755.730  21
  -1   7   6 5521.25 486.047  11
   1   7  -6 5407.80 371.095   6
  -1   7   6 4762.37 369.464  15
  -1   7   6 5392.18 434.046  14
   1   7  -6 5149.31 229.698  18
  -1   7   5 60269.6 1629.68  11
  -1   7   5 61219.5 1544.08  14
   1   7  -4 5087.10 310.211  12
   1   7  -4 5142.02 328.905   6
  -1   7   4 4742.96 351.637  11
  -1   7   4 4901.93 261.659  10
   1   7  -3 139764. 2435.94  12
  -1   7   3 137497. 2236.72  10
  -1   7   3 136372. 2495.56  11
  -1   7   3 136851. 2507.30   5
   1   7  -3 141859. 2495.61   6
  -1   7   2 43848.2 966.106  11
   1   7  -2 44669.0 1016.33   6
   1   7  -2 44584.5 813.489   3
  -1   7   1 211915. 3379.17   4
  -1   7   0 440825. 6777.77   1
   1   7   0 462582. 6735.40   2
   1   7   1 46917.4 991.950  10
  -1   7  -1 44564.5 954.676   1
   1   7   2 57136.3 1227.28  10
   1   7   2 60386.5 1310.37  11
   1   7   2 58863.7 1167.15   5
  -1   7  -2 58633.2 1203.68   1
  -1   7  -2 55138.5 1240.25   3
   1   7   3 109455. 2106.34  10
   1   7   3 109271. 2218.82  11
   1   7   3 122994. 2199.78  15
   1   7   3 123476. 2220.03  14
  -1   7  -3 117349. 2133.50   3
  -1   7  -3 99805.3 1750.87   6
   1   7   3 113319. 2016.37   5
   1   7   4 42366.4 1158.00  15
   1   7   4 40050.2 1236.86  11
   1   7   5 63933.4 1650.75  10
   1   7   5 62794.9 1817.42  11
   1   7   5 68878.1 1206.77  21
   1   7   5 64538.7 1170.36  25
   1   7   5 64915.0 1639.64  15
   1   7   6 13796.4 477.345  52
   1   7   6 12570.6 751.551  14
   1   7   6 12052.8 580.558  13
   1   7   6 12400.2 668.059  15
   1   7   6 12806.5 425.829  44
   1   7   6 13032.3 462.969  35
   1   7   6 12366.9 444.262  32
   1   7   6 13305.1 437.474  29
   1   7   6 12318.2 805.879  11
   1   7   6 12706.0 391.538  25
   1   7   6 12975.0 417.962  21
   1   7   6 12545.4 373.891  22
   1   7   6 11547.4 666.081  10
   1   7   7 30564.1 1302.49  14
   1   7   7 30366.0 764.445  44
   1   7   7 30671.3 798.831  34
   1   7   7 29787.6 817.394  35
   1   7   7 31793.9 1428.70  11
   1   7   7 30538.0 748.529  21
   1   7   7 30565.1 708.337  25
   1   7   7 31687.2 835.860  53
   1   7   7 30281.1 830.715  52
   1   7   8 702.758 261.674  14
   1   7   8 1010.60 148.532  44
   1   7   8 871.168 150.155  34
   1   7   8 931.600 167.204  52
   1   7   8 937.361 162.976  53
   1   7   8 912.615 139.424  57
   1   7   8 1432.47 364.122  11
   1   7   8 1050.53 171.743  31
   1   7   9 345.203 220.277  14
   1   7   9 289.986 137.283  47
   1   7   9 230.899 111.357  34
   1   7   9 320.158 136.548  52
   1   7   9 281.219 126.364  53
   1   7   9 326.331 101.987  57
   1   7   9 172.088 127.667  62
  -1   7  -9 216.107 89.3193  60
   1   7   9 249.229 229.406  11
   1   7   9 171.135 121.210  31
   1   7  10 1607.09 186.981  47
   1   7  10 1845.39 178.288  51
   1   7  10 833.590 213.732  14
   1   7  10 1268.62 141.881  34
   1   7  10 838.465 154.738  62
   1   7  10 1668.65 343.827  11
   1   7  10 1548.48 168.070  53
   1   7  10 930.178 155.564  31
   1   7  11 6267.73 250.978  42
   1   7  11 5802.34 240.386  62
   1   7  11 6607.29 228.094  51
   1   7  11 5411.76 215.989  53
  -1   8  12 6222.81 199.556  51
  -1   8  12 7023.36 213.565  53
  -1   8  11 1310.64 136.342  34
  -1   8  11 1352.70 134.322  42
  -1   8  11 1405.19 153.448  62
  -1   8  10 891.794 126.624  64
  -1   8  10 977.956 147.232  47
  -1   8  10 1081.34 240.775  14
  -1   8  10 1028.62 160.221  34
  -1   8  10 983.122 165.327  62
  -1   8  10 1019.15 280.288  11
  -1   8  10 901.608 140.957  31
  -1   8   9 4665.95 299.613  47
  -1   8   9 3952.91 228.498  48
  -1   8   9 4607.49 299.741  31
  -1   8   9 5057.63 590.188  11
  -1   8   9 4620.54 305.436  34
  -1   8   9 4488.50 495.466  14
  -1   8   9 5024.64 309.659  52
  -1   8   9 4101.98 302.015  62
  -1   8   8 19768.5 630.741  52
  -1   8   8 19749.2 657.080  53
  -1   8   8 20845.9 647.495  31
  -1   8   8 20168.2 1119.99  11
  -1   8   8 20380.3 659.731  34
  -1   8   8 21127.1 678.072  62
   1   8  -8 19881.2 539.239  18
  -1   8   8 20208.6 1006.24  14
  -1   8   8 19820.9 542.758  21
   1   8  -7 7590.70 304.036  18
  -1   8   7 6510.11 472.436  15
  -1   8   7 6523.95 551.249  14
  -1   8   7 6738.38 338.764  31
  -1   8   7 7321.46 349.336  52
  -1   8   7 7164.69 628.788  11
  -1   8   7 6437.02 346.047  62
  -1   8   7 7662.01 307.003  21
   1   8  -6 39150.1 1101.68   6
  -1   8   6 35987.8 1320.30  11
  -1   8   6 36898.5 869.479  62
  -1   8   6 38480.3 1265.13  14
  -1   8   6 38071.9 1156.39  15
   1   8  -6 37672.5 788.044  18
  -1   8   5 52069.2 1487.85  11
   1   8  -5 45453.6 1243.60   6
   1   8  -4 69563.3 1498.79  12
  -1   8   4 70464.5 1373.88  10
  -1   8   4 71138.5 1647.48  11
   1   8  -4 73245.2 1563.06   6
  -1   8   3 25407.4 607.010  10
  -1   8   3 26664.2 794.632  11
  -1   8   3 27010.5 815.993   5
  -1   8   2 35674.5 737.456  10
  -1   8   2 38921.2 917.312  11
   1   8  -2 39020.0 956.310   6
   1   8  -2 38708.7 756.127   3
  -1   8   2 37716.7 899.871   4
  -1   8   1 333577. 5169.07   4
  -1   8   0 404670. 6193.01   1
   1   8   0 411603. 6162.36   2
  -1   8   0 408102. 6317.43   2
   1   8   1 115853. 2071.54  10
   1   8   1 111942. 2096.71   4
  -1   8  -1 117319. 2047.62   1
  -1   8  -2 14306.1 549.747   3
  -1   8  -2 14160.6 433.616   6
   1   8   3 224730. 3949.09  10
   1   8   3 227887. 4087.20  11
   1   8   3 232404. 4028.04  14
   1   8   3 241342. 3883.20   5
  -1   8  -3 248130. 3637.01   6
  -1   8  -3 227961. 3961.95   3
   1   8   4 134891. 2619.11  15
   1   8   4 131685. 2640.33  14
   1   8   4 129784. 2717.13  11
   1   8   4 125936. 2538.44  10
   1   8   5 57532.8 1705.81  11
   1   8   5 59780.8 1107.09  21
   1   8   5 58239.3 1562.27  15
   1   8   6 5363.87 292.875  52
   1   8   6 5390.06 459.970  15
   1   8   6 4684.89 475.289  14
   1   8   6 4782.28 252.958  44
   1   8   6 4727.20 276.883  35
   1   8   6 4688.92 273.202  32
   1   8   6 4575.80 253.421  29
   1   8   6 5061.24 528.095  11
   1   8   6 5147.42 442.722  10
   1   8   6 4678.61 246.269  21
   1   8   6 5412.28 248.504  25
   1   8   6 4825.42 228.399  22
   1   8   7 9564.65 722.709  14
   1   8   7 9301.43 378.416  44
   1   8   7 8779.48 408.902  35
   1   8   7 9439.49 415.332  32
   1   8   7 9327.11 774.954  11
   1   8   7 8985.34 342.613  25
   1   8   7 9672.54 376.162  21
   1   8   7 9059.85 425.600  52
   1   8   8 7675.49 672.347  14
   1   8   8 7296.91 337.543  44
   1   8   8 6944.24 351.446  34
  -1   8  -8 6415.10 293.419  60
   1   8   8 6985.50 327.135  57
   1   8   8 7950.79 741.871  11
   1   8   8 7366.90 378.305  53
   1   8   8 7092.73 378.909  52
   1   8   8 6828.22 372.313  31
   1   8   9 1718.04 199.872  52
   1   8   9 1565.22 186.280  53
   1   8   9 1739.43 208.101  47
   1   8   9 1341.28 315.609  14
   1   8   9 1606.13 178.564  34
   1   8   9 1386.67 148.058  57
   1   8   9 1522.31 192.120  31
   1   8   9 1782.60 371.467  11
   1   8  10 12326.1 440.608  47
   1   8  10 11473.0 400.684  51
   1   8  10 10934.1 673.150  14
   1   8  10 10902.6 370.608  34
   1   8  10 11253.2 786.594  11
   1   8  10 12334.6 432.938  31
   1   8  10 12211.2 425.090  53
   1   8  10 11528.4 426.384  62
   1   8  11 8324.11 257.807  51
   1   8  11 8524.49 268.027  53
   1   8  11 10136.3 310.865  62
   1   8  11 9968.10 310.158  42
  -1   9  12 3989.08 149.738  53
  -1   9  12 3475.52 134.337  51
  -1   9  11 3275.60 187.164  42
  -1   9  11 2632.46 177.081  34
  -1   9  11 2945.83 202.451  62
  -1   9  11 3357.86 199.281  51
  -1   9  10 1326.27 161.867  47
  -1   9  10 1123.87 257.618  14
  -1   9  10 1412.65 178.960  34
  -1   9  10 1676.17 332.701  11
  -1   9  10 1304.88 161.048  31
  -1   9  10 1137.97 139.955  64
  -1   9  10 1348.18 184.290  62
  -1   9   9 32700.5 778.478  48
  -1   9   9 36950.8 916.054  47
  -1   9   9 39050.0 936.307  31
  -1   9   9 35968.9 1545.77  11
  -1   9   9 37113.9 944.499  34
  -1   9   9 36202.8 1401.92  14
  -1   9   9 35665.6 908.537  52
  -1   9   9 36324.5 949.523  53
  -1   9   9 38731.7 970.880  62
  -1   9   8 4036.46 288.578  53
  -1   9   8 4184.32 285.748  52
  -1   9   8 3741.14 271.448  31
  -1   9   8 4371.41 302.794  34
  -1   9   8 4145.84 532.418  11
  -1   9   8 3909.42 230.584  21
  -1   9   8 3666.00 283.365  62
  -1   9   8 3881.71 458.880  14
   1   9  -8 4210.85 232.203  18
  -1   9   7 37127.2 1331.48  14
   1   9  -7 34768.1 779.650  18
  -1   9   7 36941.1 1442.88  11
  -1   9   7 34141.4 850.010  35
  -1   9   7 36355.9 876.488  52
  -1   9   7 35270.1 786.422  21
  -1   9   7 35856.9 900.456  62
  -1   9   6 46296.7 1001.60  52
   1   9  -6 46425.4 1252.69   6
  -1   9   6 47637.8 1545.34  11
  -1   9   6 45293.1 1016.21  62
   1   9  -6 48351.5 942.391  18
  -1   9   6 48090.2 1480.16  14
  -1   9   5 17589.5 813.794  11
   1   9  -5 17646.6 689.880   6
  -1   9   5 16908.3 751.320  14
   1   9  -4 45921.9 1118.34  12
   1   9  -4 40939.5 1117.01   6
  -1   9   4 45069.7 1247.34  11
  -1   9   4 41520.2 953.689  10
  -1   9   3 83613.8 1754.14   5
   1   9  -3 85491.2 1728.05   6
  -1   9   3 78890.1 1451.81  10
  -1   9   3 82669.6 1720.50  11
   1   9  -2 20432.4 672.223   6
   1   9  -2 20302.8 502.956   3
  -1   9   2 20725.6 639.450   4
  -1   9   2 19747.4 502.076  10
   1   9  -1 278420. 4458.62   2
  -1   9   1 284296. 4483.39   4
  -1   9   0 363546. 5597.66   1
   1   9   0 368769. 5577.78   2
  -1   9   0 354254. 5723.02   2
  -1   9  -1 6846.22 334.521   1
   1   9   1 7916.03 387.414   4
   1   9   1 7632.76 365.308  10
  -1   9  -2 10533.3 469.356   3
  -1   9  -2 10650.6 377.123   6
   1   9   2 11778.4 491.218  14
   1   9   2 10861.8 505.198  11
   1   9   2 10743.6 463.154  10
  -1   9  -3 68282.6 1359.14   6
  -1   9  -3 82978.4 1710.57   3
   1   9   3 81063.7 1620.95   5
   1   9   3 78050.1 1661.73  10
   1   9   3 77643.7 1787.08  11
   1   9   3 92137.1 1824.07  14
   1   9   4 59651.3 1466.83  10
   1   9   4 59189.7 1601.34  11
   1   9   4 58637.6 1513.67  15
   1   9   4 57534.9 1524.01  14
   1   9   5 16974.9 772.368  10
   1   9   5 18853.6 921.884  11
   1   9   5 19226.8 518.524  21
   1   9   5 19614.3 841.550  15
   1   9   6 8683.20 382.248  52
   1   9   6 7991.16 565.009  15
   1   9   6 8966.28 641.414  14
   1   9   6 8154.58 280.727  16
   1   9   6 8347.47 336.527  44
   1   9   6 8245.03 369.295  35
   1   9   6 7813.05 352.607  32
   1   9   6 8605.96 683.255  11
   1   9   6 7733.33 543.711  10
   1   9   6 8888.58 329.268  25
   1   9   6 8862.70 346.522  21
   1   9   7 25226.7 736.478  52
   1   9   7 25030.1 1181.88  14
   1   9   7 26053.1 672.074  44
   1   9   7 24456.0 725.179  35
   1   9   7 26352.9 748.186  62
   1   9   7 26935.7 1305.09  11
   1   9   7 26380.9 729.347  32
   1   9   7 24665.6 665.691  21
   1   9   7 24059.0 601.125  22
   1   9   7 23389.8 621.542  25
   1   9   8 32826.3 1401.79  14
   1   9   8 30789.6 772.850  44
   1   9   8 32057.1 833.352  34
   1   9   8 31076.2 866.891  52
   1   9   8 32360.0 867.902  53
   1   9   8 31584.5 1495.60  11
   1   9   8 32351.7 875.403  31
   1   9   8 30579.3 768.233  57
   1   9   9 20811.6 1082.61  14
   1   9   9 19625.9 595.629  34
   1   9   9 21171.8 659.987  52
   1   9   9 21351.4 653.747  53
   1   9   9 19771.8 1153.80  11
   1   9   9 20680.2 652.167  47
   1   9   9 20109.9 644.124  31
   1   9  10 3794.98 402.000  14
   1   9  10 3745.48 208.221  34
   1   9  10 3582.05 446.963  11
   1   9  10 4337.71 256.219  47
   1   9  10 4391.97 234.323  51
   1   9  10 4215.59 245.636  53
   1   9  10 3929.02 242.847  31
   1   9  11 1056.02 106.868  42
   1   9  11 821.114 90.4134  53
   1   9  11 808.188 102.169  62
  -1  10  11 1092.99 118.037  42
  -1  10  11 924.014 114.846  34
  -1  10  11 771.782 125.104  62
  -1  10  11 1292.66 130.585  51
  -1  10  10 16094.3 501.396  47
  -1  10  10 15319.4 815.824  14
  -1  10  10 15967.3 518.448  34
  -1  10  10 13786.0 863.193  11
  -1  10  10 15498.8 492.958  31
  -1  10  10 14368.3 448.687  64
  -1  10  10 15436.1 534.185  62
  -1  10   9 2110.25 229.470  62
  -1  10   9 2681.75 235.654  47
  -1  10   9 2458.13 182.476  48
  -1  10   9 1976.50 211.780  31
  -1  10   9 2548.97 451.028  11
  -1  10   9 2600.77 239.851  34
  -1  10   9 2598.96 402.324  14
  -1  10   9 2974.71 247.359  52
  -1  10   9 2633.08 254.757  53
  -1  10   9 2215.87 172.361  21
  -1  10   8 12396.6 479.336  52
  -1  10   8 12856.8 511.829  53
  -1  10   8 13281.1 493.282  31
  -1  10   8 11110.5 473.329  34
  -1  10   8 12738.3 872.139  11
  -1  10   8 12423.0 794.966  14
   1  10  -8 12628.2 405.904  18
  -1  10   8 10122.7 620.982  15
  -1  10   8 11465.9 374.509  25
  -1  10   8 11206.3 401.988  21
  -1  10   8 13840.0 525.592  62
  -1  10   7 81492.1 1575.20  52
  -1  10   7 83434.1 2346.88  11
  -1  10   7 80325.5 1557.93  35
  -1  10   7 80743.5 2027.69  15
  -1  10   7 79390.4 2164.00  14
   1  10  -7 80194.4 1465.87  18
  -1  10   7 80431.4 1482.38  21
  -1  10   7 82359.6 1618.97  62
  -1  10   6 37702.0 1297.92  14
   1  10  -6 38293.8 819.873  18
  -1  10   6 38186.4 881.574  52
  -1  10   6 39372.2 874.977  35
  -1  10   6 38599.2 1389.06  11
  -1  10   6 40518.2 923.027  62
  -1  10   6 40203.2 872.297  32
   1  10  -5 27168.4 890.946   6
  -1  10   5 24022.7 979.843  11
   1  10  -4 88261.1 1840.20  12
  -1  10   4 84130.3 1942.70  11
   1  10  -4 91170.6 1899.60   6
  -1  10   4 87428.9 1963.75   5
  -1  10   3 13280.3 423.507  10
  -1  10   3 14059.1 587.683  11
   1  10  -3 14707.0 593.685   6
  -1  10   3 14448.1 608.379   5
  -1  10   2 70161.2 1311.28  10
   1  10  -2 72572.5 1310.57   3
  -1  10   2 71114.8 1525.19   4
   1  10  -2 71860.9 1567.61   6
  -1  10   1 337702. 5163.41   4
   1  10  -1 333943. 5148.90   2
  -1  10   0 75516.0 1511.02   1
   1  10   0 77759.3 1515.72   2
   1  10   1 100332. 1916.23  10
  -1  10  -1 99202.2 1890.29   1
  -1  10  -1 94880.9 2003.33   2
   1  10   1 98252.9 1977.20   4
   1  10   2 3220.19 285.684  11
   1  10   2 3146.09 253.594  10
  -1  10  -2 2838.83 207.812   6
  -1  10  -2 2729.31 253.625   3
   1  10   2 3737.29 280.954  14
   1  10   3 22814.5 771.088  10
   1  10   3 22992.8 861.056  11
  -1  10  -3 23948.6 795.694   3
   1  10   3 22083.5 729.665   5
  -1  10  -3 20059.4 576.768   6
   1  10   3 25619.8 863.955  14
   1  10   4 2666.17 308.274  14
   1  10   4 2791.83 300.872  15
   1  10   4 3056.40 294.841  10
   1  10   4 3140.41 357.752  11
   1  10   5 3619.29 212.555  21
   1  10   5 2960.18 325.428  10
   1  10   5 3083.96 397.263  11
   1  10   5 2658.29 338.177  14
   1  10   5 3732.78 380.112  15
   1  10   6 1301.70 120.180  16
   1  10   6 1394.49 274.851  15
   1  10   6 1312.58 139.273  44
   1  10   6 1543.82 172.946  35
   1  10   6 1681.28 186.148  52
   1  10   6 1194.24 159.409  32
   1  10   6 1571.90 147.980  25
   1  10   6 1584.11 165.073  21
   1  10   6 1586.36 330.783  11
   1  10   6 1566.10 259.603  10
   1  10   7 1972.21 211.551  62
   1  10   7 2134.37 214.543  52
   1  10   7 1936.80 361.434  14
   1  10   7 1922.30 177.240  44
   1  10   7 1879.24 205.673  35
   1  10   7 1919.99 200.735  32
   1  10   7 2174.29 189.443  21
   1  10   7 1911.47 158.142  22
   1  10   7 1965.26 170.101  25
   1  10   7 1563.36 357.094  11
   1  10   8 4754.95 317.668  52
   1  10   8 4466.01 302.203  53
   1  10   8 4324.59 537.633  14
   1  10   8 3790.14 247.462  44
   1  10   8 4411.65 294.792  34
   1  10   8 4463.95 576.047  11
   1  10   8 4009.02 253.382  57
   1  10   8 2923.35 271.816  62
   1  10   8 4201.62 241.260  25
   1  10   9 813.510 266.853  14
   1  10   9 895.440 142.895  34
   1  10   9 1064.79 165.093  53
   1  10   9 1022.09 165.527  52
   1  10   9 910.488 297.744  11
   1  10   9 724.616 147.061  31
   1  10   9 905.040 162.405  47
   1  10  10 7329.36 286.484  34
   1  10  10 8344.00 335.042  53
   1  10  10 8724.48 341.185  31
   1  10  10 7792.45 556.247  14
   1  10  10 8475.26 344.393  47
   1  10  10 7460.62 299.586  51
   1  10  11 2725.95 139.761  53
   1  10  11 3309.88 165.361  42
  -1  11  11 628.113 89.2150  42
  -1  11  11 690.521 98.9079  34
  -1  11  11 745.239 111.870  62
  -1  11  11 635.117 98.2334  51
  -1  11  10 9934.91 414.903  53
  -1  11  10 9584.19 371.090  47
  -1  11  10 8663.18 614.021  14
  -1  11  10 8993.40 379.181  34
  -1  11  10 8829.99 690.446  11
  -1  11  10 8899.44 353.829  31
  -1  11  10 8037.72 323.531  64
  -1  11  10 9496.99 406.078  62
  -1  11   9 4046.17 295.614  62
  -1  11   9 3889.00 222.926  48
  -1  11   9 4632.92 287.493  47
  -1  11   9 3620.51 259.439  31
  -1  11   9 3919.26 515.215  11
  -1  11   9 4273.79 290.862  34
  -1  11   9 4011.09 224.851  21
  -1  11   9 4464.83 292.481  52
  -1  11   9 4824.54 313.710  53
  -1  11   9 3919.82 472.480  14
  -1  11   8 14676.6 555.771  53
  -1  11   8 14273.8 523.831  52
  -1  11   8 13677.5 506.162  31
  -1  11   8 13974.2 919.850  11
  -1  11   8 14109.3 879.630  14
   1  11  -8 13620.3 429.302  18
  -1  11   8 12887.5 726.252  15
  -1  11   8 12638.4 410.464  25
  -1  11   8 14057.6 457.260  21
  -1  11   8 14514.6 547.238  62
  -1  11   7 58790.7 1828.93  14
  -1  11   7 54379.6 1637.34  15
   1  11  -7 60386.0 1159.41  18
  -1  11   7 58617.8 1232.80  35
  -1  11   7 58556.9 1926.00  11
  -1  11   7 60355.1 1291.43  62
  -1  11   7 59357.5 1250.60  52
  -1  11   6 15983.6 820.770  14
  -1  11   6 16189.9 506.459  52
  -1  11   6 15068.7 485.559  35
  -1  11   6 15140.6 858.790  11
  -1  11   6 16028.5 520.686  62
  -1  11   6 14885.9 475.106  32
   1  11  -5 32981.7 989.703  12
   1  11  -5 35266.2 1059.05   6
  -1  11   5 33449.9 1182.83  11
   1  11  -4 25849.0 842.433  12
  -1  11   4 24798.2 915.505  11
   1  11  -4 26639.2 882.191   6
  -1  11   4 24907.6 929.427   5
  -1  11   3 1950.12 160.835  10
  -1  11   3 1635.40 222.898  11
  -1  11   3 1781.13 232.721   5
   1  11  -3 1282.31 201.139   6
  -1  11   2 24955.3 651.856  10
   1  11  -2 28116.2 872.763   6
   1  11  -2 28671.1 672.672   3
  -1  11   2 26693.2 812.470   4
  -1  11   2 26530.7 730.732   1
   1  11  -1 399028. 6193.71   2
  -1  11   1 385345. 6074.58   1
  -1  11   1 396899. 6207.82   4
  -1  11   0 29367.1 806.157   1
   1  11   1 1671.53 188.542  10
   1  11   1 1163.54 157.668  14
   1  11   1 1033.41 177.655   4
  -1  11  -1 1364.77 168.307   1
   1  11   2 26569.9 884.134  11
   1  11   2 25275.1 795.955  10
   1  11   2 24602.0 798.210  14
  -1  11  -2 26882.4 729.258   6
  -1  11  -2 27328.3 851.056   3
   1  11   3 73110.9 1671.23  10
   1  11   3 78189.7 1840.34  11
   1  11   3 85840.8 1840.75  14
  -1  11  -3 80272.7 1749.01   3
  -1  11  -3 69659.6 1441.97   6
   1  11   3 79038.8 1690.69   5
   1  11   4 22063.8 885.478  14
   1  11   4 22235.4 886.125  15
   1  11   4 20621.4 795.395  10
   1  11   4 21842.5 937.320  11
   1  11   5 19916.6 969.532  11
   1  11   5 18425.1 798.660  10
   1  11   5 17760.9 519.688  32
   1  11   5 19942.0 526.994  21
   1  11   5 20588.1 888.556  15
   1  11   5 17975.0 888.973  14
   1  11   6 11151.1 438.154  52
   1  11   6 10437.1 675.511  15
   1  11   6 9921.80 335.256  16
   1  11   6 9699.78 369.895  44
   1  11   6 10280.8 418.816  35
   1  11   6 10199.4 410.100  32
   1  11   6 11130.2 784.986  11
   1  11   6 10196.9 625.908  10
   1  11   6 11545.0 411.543  21
   1  11   6 10555.3 381.460  25
   1  11   7 15702.9 561.874  52
   1  11   7 14357.6 919.474  14
   1  11   7 15472.6 488.148  44
   1  11   7 15953.5 559.642  35
   1  11   7 16674.4 577.608  62
   1  11   7 13956.4 958.029  11
   1  11   7 16577.2 557.617  32
   1  11   7 14255.2 469.295  25
   1  11   7 15109.6 462.342  22
   1  11   7 15252.0 506.367  21
   1  11   8 31276.1 1386.39  14
   1  11   8 32204.0 1477.99  11
   1  11   8 31845.9 816.649  34
   1  11   8 31524.3 855.096  62
   1  11   8 28756.1 755.548  21
   1  11   8 29011.1 715.170  25
   1  11   8 32189.2 856.375  53
   1  11   8 29789.4 830.201  52
   1  11   9 2259.34 374.140  14
   1  11   9 2310.37 224.054  47
   1  11   9 2457.52 204.019  34
   1  11   9 2869.05 236.163  53
   1  11   9 2701.87 236.260  52
   1  11   9 2252.06 411.303  11
   1  11   9 2200.42 211.878  31
   1  11   9 1958.46 215.009  62
   1  11  10 6370.34 257.886  34
   1  11  10 6804.21 300.061  53
   1  11  10 7007.75 298.727  31
   1  11  10 6894.32 517.407  14
   1  11  10 6884.32 277.621  51
   1  11  10 6922.75 305.733  47
   1  11  11 9129.31 255.196  53
   1  11  11 10755.5 289.687  42
  -1  12  11 2277.32 138.169  42
  -1  12  11 2220.56 149.128  34
  -1  12  11 2569.42 167.627  62
  -1  12  11 2088.50 145.940  51
  -1  12  10 10078.6 406.275  53
  -1  12  10 9640.24 359.601  47
  -1  12  10 10272.2 647.054  14
  -1  12  10 9890.45 388.003  34
  -1  12  10 8416.02 644.561  11
  -1  12  10 9851.49 355.410  31
  -1  12  10 9504.75 341.737  64
  -1  12  10 10314.9 407.842  62
  -1  12   9 4748.51 303.017  62
  -1  12   9 4878.08 282.232  47
  -1  12   9 5002.40 282.085  31
  -1  12   9 4222.95 506.502  11
  -1  12   9 4457.35 290.477  34
  -1  12   9 4300.36 232.401  21
  -1  12   9 4367.69 276.260  52
  -1  12   9 4477.04 299.425  53
  -1  12   9 4610.21 495.556  14
  -1  12   8 6753.93 368.469  53
  -1  12   8 6226.77 336.928  52
  -1  12   8 7375.13 354.596  31
  -1  12   8 6534.96 630.136  11
  -1  12   8 6085.17 497.452  15
   1  12  -8 5900.69 272.152  18
  -1  12   8 7242.03 622.127  14
  -1  12   8 6364.70 301.308  21
  -1  12   8 5730.53 266.711  25
  -1  12   8 7193.30 378.843  62
   1  12  -7 28016.0 668.503  18
  -1  12   7 26842.5 1189.04  14
  -1  12   7 24783.3 1054.92  15
  -1  12   7 26440.1 1240.14  11
  -1  12   7 24624.6 698.168  35
  -1  12   7 26096.9 752.281  62
  -1  12   7 26002.1 725.688  52
  -1  12   6 31169.0 750.285  32
  -1  12   6 30648.4 759.173  35
  -1  12   6 29843.8 760.572  52
  -1  12   6 30711.5 1243.77  11
   1  12  -5 9466.57 531.041   6
  -1  12   5 10228.5 618.015  14
   1  12  -5 9955.14 518.955  12
  -1  12   5 9967.44 642.916  11
   1  12  -4 21400.0 787.339  12
  -1  12   4 21387.7 855.719  11
  -1  12   4 21700.0 879.833   5
   1  12  -4 20821.9 801.088   6
  -1  12   3 26005.1 880.098  11
  -1  12   3 25185.6 673.950  10
   1  12  -3 28607.0 918.171   6
  -1  12   3 27579.8 924.720   5
  -1  12   3 26718.3 740.048   1
  -1  12   2 1140.04 133.577  10
   1  12  -2 778.362 113.769   3
  -1  12   2 876.831 136.845   1
  -1  12   2 631.719 139.734   4
   1  12  -2 761.215 164.919   6
  -1  12   1 174898. 3029.37   1
   1  12  -1 181168. 3161.55   2
  -1  12   1 175744. 3172.98   4
  -1  12   0 23465.6 737.510   1
   1  12   0 22484.1 795.780   4
   1  12   1 150278. 2808.64  10
  -1  12  -1 153132. 2789.90   1
   1  12   1 155325. 2902.64   4
   1  12   1 161644. 2761.18  14
   1  12   2 10972.4 513.494  10
   1  12   2 11528.7 578.650  11
  -1  12  -2 11519.5 548.018   3
   1  12   2 11511.5 541.196  14
   1  12   3 169014. 3177.50  10
   1  12   3 173679. 3374.67  11
  -1  12  -3 180620. 3251.20   3
   1  12   3 170761. 3168.37   5
  -1  12  -3 183455. 2978.23   6
   1  12   3 168192. 3266.23  14
   1  12   4 10843.6 576.897  10
   1  12   4 10921.6 660.639  11
   1  12   4 10414.9 546.685   5
   1  12   4 11756.1 651.267  14
   1  12   4 12991.3 677.122  15
   1  12   5 25641.4 1119.69  11
   1  12   5 24177.4 935.689  10
   1  12   5 24935.5 652.048  32
   1  12   5 25057.3 636.880  21
   1  12   5 24567.2 1026.79  15
   1  12   5 24478.1 1052.84  14
   1  12   6 6034.25 327.293  52
   1  12   6 5638.21 524.009  15
   1  12   6 5843.09 257.209  16
   1  12   6 6295.45 492.457  10
   1  12   6 5665.04 311.317  35
   1  12   6 5624.45 304.273  32
   1  12   6 6022.23 602.116  11
   1  12   6 5632.93 279.937  61
   1  12   6 6247.79 308.902  21
   1  12   6 6354.58 294.425  25
   1  12   7 17449.8 845.625  13
   1  12   7 18608.2 960.494  15
   1  12   7 19443.8 640.726  62
   1  12   7 18424.4 620.968  35
   1  12   7 18339.5 610.962  32
   1  12   7 19949.6 1154.73  11
   1  12   7 20317.8 574.289  25
   1  12   7 20040.0 553.602  22
   1  12   7 20663.4 604.857  21
   1  12   7 20484.9 658.031  52
   1  12   8 7282.35 671.216  14
   1  12   8 6729.19 375.875  62
   1  12   8 6236.04 331.485  34
   1  12   8 7310.49 708.695  11
   1  12   8 6370.06 320.816  21
   1  12   8 6720.26 302.791  25
   1  12   8 6938.03 376.204  52
   1  12   8 6960.41 368.876  53
   1  12   9 1710.20 333.584  14
   1  12   9 1665.46 186.066  47
   1  12   9 1691.39 171.015  34
   1  12   9 1624.36 188.321  62
   1  12   9 1586.43 328.525  11
   1  12   9 1677.38 184.213  53
   1  12   9 1509.92 179.721  52
   1  12   9 1761.84 185.087  31
   1  12  10 6596.17 287.301  53
   1  12  10 6790.24 285.940  31
   1  12  10 6861.71 294.701  47
   1  12  10 6421.57 259.019  51
   1  12  10 6476.30 294.568  62
   1  12  11 3241.10 131.681  53
   1  12  11 4064.72 157.867  42
  -1  13  11 5151.85 190.905  42
  -1  13  11 5693.10 220.421  51
  -1  13  11 4994.11 210.234  34
  -1  13  11 5710.12 237.811  62
  -1  13  10 6622.35 321.407  53
  -1  13  10 6203.38 275.356  47
  -1  13  10 5835.51 495.254  14
  -1  13  10 6786.44 311.257  34
  -1  13  10 6570.29 272.875  31
  -1  13  10 5967.49 263.345  64
  -1  13  10 6565.24 315.367  62
  -1  13   9 16228.1 570.929  53
  -1  13   9 15606.8 528.702  52
  -1  13   9 16693.8 534.387  47
  -1  13   9 16661.1 523.666  31
  -1  13   9 16179.9 967.790  11
  -1  13   9 15555.3 469.428  21
  -1  13   9 16918.4 939.002  14
  -1  13   9 16128.4 557.373  34
  -1  13   9 17885.7 586.769  62
  -1  13   8 260.870 133.295  62
   1  13  -8 308.706 96.7132  18
  -1  13   8 321.369 192.472  14
  -1  13   8 295.968 170.714  15
  -1  13   8 338.431 229.621  11
  -1  13   8 500.053 118.979  21
  -1  13   8 421.767 100.305  25
  -1  13   8 352.283 115.446  31
  -1  13   8 335.783 137.091  53
  -1  13   8 322.092 126.862  52
  -1  13   7 75307.0 2147.57  14
  -1  13   7 70779.7 1958.04  15
   1  13  -7 71629.0 1352.58  18
  -1  13   7 72555.9 2206.92  11
  -1  13   7 70476.1 1425.65  35
  -1  13   7 72278.6 1488.01  62
  -1  13   7 72006.1 1452.21  52
  -1  13   6 41337.9 936.905  35
  -1  13   6 43567.2 1531.30  11
  -1  13   6 44101.8 991.969  62
  -1  13   6 41266.6 921.704  32
   1  13  -5 24693.6 898.919   6
  -1  13   5 24103.4 988.703  14
   1  13  -5 22253.4 836.960  12
  -1  13   5 23897.8 1011.83  11
   1  13  -4 23470.7 852.902  12
  -1  13   4 23573.6 928.137  11
  -1  13   4 24307.3 952.638   5
   1  13  -4 23192.5 863.734   6
  -1  13   3 83013.4 1627.13  10
  -1  13   3 87447.3 1949.33  11
   1  13  -3 92360.6 1988.82   6
  -1  13   3 89016.7 2006.14   5
  -1  13   3 87224.1 1712.94   1
  -1  13   2 44246.9 1023.12  10
   1  13  -2 46256.3 1013.74   3
  -1  13   2 45486.7 1093.79   1
  -1  13   2 46075.0 1226.99   4
   1  13  -2 47540.1 1294.54   2
   1  13  -2 46803.7 1277.26   6
  -1  13   1 99351.4 1996.82   1
  -1  13   1 101381. 2127.11   4
  -1  13   0 76039.3 1623.16   1
   1  13   0 73069.5 1474.60  14
   1  13   1 36614.5 1036.39  10
  -1  13  -1 36039.9 1017.07   1
   1  13   1 36428.2 1092.39   4
   1  13   1 38297.1 996.065  14
   1  13   2 7355.63 440.647  10
  -1  13  -2 6078.87 422.893   3
   1  13   3 88719.0 1993.56  10
   1  13   3 92281.1 2183.42  11
  -1  13  -3 98287.9 2088.30   3
  -1  13  -3 100595. 1862.04   6
   1  13   3 93753.5 2023.83   5
   1  13   3 90128.1 2078.35  14
   1  13   4 15707.8 707.438  10
   1  13   4 15080.4 797.914  11
   1  13   4 16510.1 713.093   5
   1  13   4 16380.9 789.206  14
   1  13   5 52570.4 1485.67  10
   1  13   5 51593.0 1699.21  11
   1  13   5 51473.5 1050.04  61
   1  13   5 53105.0 1618.50  15
   1  13   5 52235.8 1644.48  14
   1  13   5 52410.1 1088.16  32
   1  13   6 7129.74 342.775  32
   1  13   6 7823.27 669.188  11
   1  13   6 6679.84 338.764  35
   1  13   6 6710.72 303.475  61
   1  13   6 6360.15 302.795  25
   1  13   6 6845.90 323.488  21
   1  13   6 6135.58 549.720  15
   1  13   6 6493.22 593.642  14
   1  13   7 5304.16 482.056  13
   1  13   7 5720.14 539.378  15
   1  13   7 4531.41 295.949  32
   1  13   7 5686.23 331.442  35
   1  13   7 6182.86 645.072  11
   1  13   7 4980.75 331.116  62
   1  13   7 6454.94 327.100  21
   1  13   7 5951.40 302.997  25
   1  13   7 5480.01 277.108  22
   1  13   7 5868.12 343.024  52
   1  13   8 8782.32 716.876  14
   1  13   8 8647.88 744.632  11
   1  13   8 8120.80 374.131  34
   1  13   8 8510.76 404.854  62
   1  13   8 7896.28 354.153  21
   1  13   8 7946.74 330.120  25
   1  13   8 8064.88 393.035  52
   1  13   8 7902.47 393.197  53
   1  13   9 2259.27 375.741  14
   1  13   9 2511.17 213.374  47
   1  13   9 2214.97 183.274  34
   1  13   9 2122.40 366.878  11
   1  13   9 2203.07 196.549  31
   1  13   9 2459.94 209.713  53
   1  13   9 2297.72 206.760  52
   1  13   9 2120.61 209.071  62
   1  13  10 2606.37 181.384  53
   1  13  10 2857.43 162.474  51
   1  13  10 2937.98 187.369  47
   1  13  10 2919.38 179.523  31
   1  13  10 3138.83 201.384  62
   1  13  11 4522.85 156.114  42
   1  13  11 4720.53 170.279  62
  -1  14  11 3466.25 160.932  34
  -1  14  11 3292.02 158.014  51
  -1  14  11 3616.42 179.266  53
  -1  14  11 3785.76 180.116  62
  -1  14  10 9778.11 381.624  53
  -1  14  10 9303.11 324.112  47
  -1  14  10 8256.02 575.704  14
  -1  14  10 9788.09 364.817  34
  -1  14  10 8408.18 310.412  64
  -1  14  10 9345.71 369.848  62
  -1  14   9 8561.27 407.735  62
  -1  14   9 9043.23 381.671  47
  -1  14   9 8328.71 360.445  31
  -1  14   9 10257.7 773.863  11
  -1  14   9 9974.10 422.088  34
  -1  14   9 9723.92 354.067  21
  -1  14   9 10133.4 409.169  52
  -1  14   9 9401.21 426.826  53
  -1  14   9 9862.02 718.464  14
  -1  14   8 3338.14 268.286  53
  -1  14   8 3215.18 247.631  52
  -1  14   8 3134.33 232.428  31
  -1  14   8 3417.15 468.053  11
  -1  14   8 3045.74 376.758  15
  -1  14   8 2548.50 399.756  14
  -1  14   8 2827.10 196.693  25
  -1  14   8 3271.19 224.611  21
  -1  14   8 3148.15 261.632  62
  -1  14   7 27797.0 1167.97  15
   1  14  -7 30144.4 724.162  18
  -1  14   7 28772.4 1309.53  11
  -1  14   7 29507.9 771.269  35
  -1  14   7 31183.4 831.829  62
  -1  14   7 30513.3 801.700  52
  -1  14   6 14160.0 474.710  35
  -1  14   6 14727.1 859.260  11
  -1  14   6 14627.2 506.820  62
  -1  14   6 13606.4 454.190  32
   1  14  -5 21517.7 853.198   6
  -1  14   5 21616.3 956.953  14
   1  14  -5 20765.3 827.390  12
  -1  14   5 22656.8 1007.77  11
   1  14  -4 22996.7 871.616  12
  -1  14   4 22102.7 916.158  11
  -1  14   4 23007.6 951.317   5
   1  14  -4 22534.3 878.854   6
  -1  14   3 15055.8 689.679  11
   1  14  -3 15389.5 713.885   6
  -1  14   3 15939.6 734.272   5
  -1  14   3 15142.1 558.734   1
   1  14  -3 14828.7 508.312   3
  -1  14   2 33369.1 869.391  10
   1  14  -2 34262.5 848.403   3
  -1  14   2 34288.1 1055.19   4
   1  14  -2 35883.1 1113.14   6
   1  14  -2 36126.1 1135.03   2
  -1  14   1 14993.0 600.109   1
  -1  14   1 16290.0 687.873   4
  -1  14   0 12147.0 552.998   1
  -1  14   0 13070.7 656.144   2
   1  14   0 12687.5 624.000   4
   1  14   1 8467.53 475.483  10
  -1  14  -1 8323.19 464.443   1
   1  14   1 8103.18 499.329   4
   1  14   1 8763.90 441.710  14
   1  14   2 17280.2 695.888  10
  -1  14  -2 16507.3 724.345   3
   1  14   3 11847.1 676.525  11
   1  14   3 12658.6 610.429  10
  -1  14  -3 12757.2 633.196   3
   1  14   3 11913.3 603.781   5
  -1  14  -3 11266.3 504.080   6
   1  14   3 13400.7 674.007  14
   1  14   4 5383.79 419.812  10
   1  14   4 6211.92 533.716  11
   1  14   4 5600.16 430.208   5
   1  14   4 6679.26 517.008  14
   1  14   5 16828.8 779.061  10
   1  14   5 16991.3 943.592  11
   1  14   5 15906.1 512.660  32
   1  14   5 17774.7 901.860  15
   1  14   5 17205.2 910.936  14
   1  14   5 15340.3 474.816  61
   1  14   6 11365.5 404.593  61
   1  14   6 11114.9 447.580  35
   1  14   6 11949.3 447.015  32
   1  14   6 11510.6 833.345  11
   1  14   6 11132.8 416.090  25
   1  14   6 10628.1 423.481  21
   1  14   6 11304.3 779.207  14
   1  14   6 10913.3 741.949  15
   1  14   7 33884.1 1341.36  15
   1  14   7 31178.9 734.346  16
   1  14   7 33341.3 1234.92  13
   1  14   7 37954.1 941.121  62
   1  14   7 36037.1 902.289  35
   1  14   7 37286.8 899.492  32
   1  14   7 37033.8 1577.58  11
   1  14   7 35236.1 910.887  52
   1  14   7 35020.3 858.948  21
   1  14   7 33995.6 802.585  22
   1  14   7 33676.3 821.931  25
   1  14   8 2029.68 215.752  53
   1  14   8 1921.71 207.909  52
   1  14   8 2275.16 385.036  14
   1  14   8 1932.78 383.595  11
   1  14   8 2207.42 220.159  62
   1  14   8 1802.19 191.544  34
   1  14   8 1947.45 188.149  21
   1  14   8 1640.17 147.550  22
   1  14   8 2037.62 173.555  25
   1  14   9 11191.6 761.890  14
   1  14   9 11411.5 428.961  47
   1  14   9 10912.1 394.563  34
   1  14   9 10562.9 766.437  11
   1  14   9 11193.3 432.801  62
   1  14   9 11693.2 422.638  31
   1  14   9 11265.7 426.860  52
   1  14   9 10913.5 422.789  53
   1  14  10 1053.96 112.575  31
   1  14  10 986.535 115.736  47
   1  14  10 977.331 126.337  62
   1  14  10 960.411 116.735  53
  -1  15  11 2802.22 134.427  51
  -1  15  11 3100.42 156.894  53
  -1  15  11 2754.23 146.414  62
  -1  15  11 2824.53 136.723  34
  -1  15  10 7109.54 316.423  53
  -1  15  10 7249.03 265.508  47
  -1  15  10 7639.74 541.068  14
  -1  15  10 7620.30 310.325  34
  -1  15  10 6816.03 266.940  64
  -1  15  10 7782.16 320.839  62
  -1  15   9 17813.5 567.699  62
  -1  15   9 17680.2 935.340  14
  -1  15   9 16966.7 564.076  53
  -1  15   9 15510.7 508.677  52
  -1  15   9 16140.1 924.670  11
  -1  15   9 17344.8 515.051  47
  -1  15   9 16939.3 493.951  31
  -1  15   9 14431.7 455.694  21
  -1  15   8 7596.58 362.036  52
  -1  15   8 8205.77 403.263  53
  -1  15   8 8101.15 354.373  31
  -1  15   8 7273.94 660.538  11
  -1  15   8 7310.44 311.110  25
  -1  15   8 7486.91 335.981  21
  -1  15   8 6914.21 551.131  15
  -1  15   8 7856.82 659.912  14
  -1  15   8 8185.95 389.435  62
  -1  15   7 2998.15 457.407  11
   1  15  -7 3177.73 217.258  18
  -1  15   7 3933.22 449.773  15
  -1  15   7 3276.07 241.438  35
  -1  15   7 2635.57 243.816  62
  -1  15   7 3478.61 257.506  52
  -1  15   6 3104.76 229.081  35
  -1  15   6 3637.29 456.376  11
  -1  15   6 2383.69 219.561  62
  -1  15   6 4410.56 511.792  14
  -1  15   5 18443.8 917.229  11
   1  15  -5 16581.1 759.442   6
  -1  15   5 16465.2 503.998  35
   1  15  -5 18090.1 786.017  12
   1  15  -4 36064.2 1158.38  12
  -1  15   4 33806.3 1212.65  11
  -1  15   4 35878.1 1269.88   5
   1  15  -4 36556.2 1187.08   6
  -1  15   3 11716.0 630.883  11
   1  15  -3 11319.8 446.284   3
   1  15  -3 11463.3 625.924   6
  -1  15   3 12423.5 668.692   5
  -1  15   2 5582.82 326.205  10
   1  15  -2 6339.84 330.075   3
  -1  15   2 6145.32 366.629   1
   1  15  -2 6824.96 478.578   2
  -1  15   2 5887.43 427.350   4
   1  15  -2 5864.64 449.758   6
  -1  15   1 33505.3 1078.07   4
  -1  15   1 31853.7 967.972   1
   1  15   0 26848.0 942.496  10
  -1  15   0 26119.0 876.844   1
  -1  15   0 28042.4 1021.65   2
   1  15   0 26790.8 994.090   4
   1  15   1 94301.2 2035.38  10
   1  15   1 92306.7 2130.97   4
  -1  15  -1 91219.8 2231.12   2
   1  15   1 93813.9 1934.38  14
   1  15   2 45951.0 1275.11  10
   1  15   2 46169.3 1289.50  14
   1  15   3 5795.46 421.562  10
   1  15   3 6897.88 526.509  11
  -1  15  -3 6443.09 453.624   3
   1  15   3 6891.92 469.859   5
   1  15   3 6653.94 485.845  14
   1  15   4 116987. 2766.76  11
   1  15   4 115523. 2482.72  10
   1  15   4 117239. 2527.29   5
   1  15   4 115063. 2644.92  14
   1  15   5 20824.6 1063.56  11
   1  15   5 20106.1 862.548  10
   1  15   5 20420.6 597.834  32
   1  15   5 21564.5 1019.03  15
   1  15   5 20507.9 1016.97  14
   1  15   5 20435.2 561.716  61
   1  15   6 8175.96 385.556  35
   1  15   6 7849.35 367.177  32
   1  15   6 8529.69 717.976  11
   1  15   6 8536.00 367.548  25
   1  15   6 9056.54 391.118  21
   1  15   6 8566.84 699.333  14
   1  15   6 8565.16 677.482  15
   1  15   7 12091.3 797.948  15
   1  15   7 10625.1 371.674  16
   1  15   7 11974.6 728.605  13
   1  15   7 11323.0 830.454  14
   1  15   7 11994.1 494.470  62
   1  15   7 12814.0 498.271  35
   1  15   7 11781.6 464.735  32
   1  15   7 12612.1 917.495  11
   1  15   7 11956.0 425.953  22
   1  15   7 12950.8 471.058  21
   1  15   7 11889.8 437.196  25
   1  15   7 11051.4 377.251  19
   1  15   7 13099.7 512.242  52
   1  15   8 18827.1 608.122  62
   1  15   8 18601.7 572.841  34
   1  15   8 17833.9 1044.52  11
   1  15   8 17619.4 548.082  21
   1  15   8 17304.6 512.074  25
   1  15   8 18514.2 603.933  53
   1  15   8 17581.6 582.179  52
   1  15   9 3378.94 419.808  14
   1  15   9 3145.94 219.450  47
   1  15   9 3081.68 201.880  34
   1  15   9 2718.77 388.206  11
   1  15   9 3363.57 230.681  53
   1  15   9 2859.31 212.843  52
   1  15   9 3200.28 213.879  31
   1  15   9 3318.43 236.518  62
   1  15  10 5487.07 217.001  31
   1  15  10 5484.98 237.582  53
   1  15  10 5705.29 230.856  47
   1  15  10 5966.40 251.371  62
  -1  16  11 4799.10 167.290  34
  -1  16  11 4445.09 160.787  51
  -1  16  11 4835.22 171.165  62
  -1  16  10 4712.93 234.688  34
  -1  16  10 4224.12 183.908  47
  -1  16  10 4979.49 242.403  62
  -1  16  10 4647.78 245.129  53
  -1  16   9 4988.90 268.565  52
  -1  16   9 5146.79 302.166  53
  -1  16   9 5558.61 519.836  14
  -1  16   9 5885.16 307.391  62
  -1  16   9 5165.81 261.713  47
  -1  16   9 4393.44 478.213  11
  -1  16   9 5060.92 245.379  31
  -1  16   9 4777.21 242.753  21
  -1  16   8 6463.76 609.023  14
  -1  16   8 5886.07 517.336  15
  -1  16   8 5989.76 298.653  31
  -1  16   8 6032.85 336.753  62
  -1  16   8 6400.32 361.139  53
  -1  16   8 6254.37 327.830  52
  -1  16   8 5651.45 274.649  25
  -1  16   8 6281.48 305.006  21
  -1  16   8 5957.32 593.104  11
  -1  16   7 26490.1 705.958  35
  -1  16   7 23969.9 1192.82  11
  -1  16   7 25928.4 1144.04  15
   1  16  -7 25844.9 661.884  18
  -1  16   7 27692.7 762.823  62
  -1  16   7 24893.8 717.410  52
  -1  16   6 71908.0 2158.31  11
  -1  16   6 73813.3 1481.87  62
  -1  16   6 78102.4 2162.44  14
  -1  16   6 74669.7 1441.62  35
  -1  16   5 40320.4 1437.73  11
  -1  16   5 42897.0 915.818  35
  -1  16   5 41345.8 1450.82  14
   1  16  -5 40499.6 1274.12  12
   1  16  -4 8725.60 556.599  12
  -1  16   4 8473.04 584.706  11
   1  16  -4 8868.43 569.643   6
  -1  16   4 8986.52 616.135   5
  -1  16   3 44389.9 1364.49  11
  -1  16   3 43922.0 1421.36   5
   1  16  -3 47813.0 1427.71   6
   1  16  -3 46373.8 1493.32   2
  -1  16   2 11325.1 491.209  10
   1  16  -2 13139.6 697.752   2
  -1  16   2 10725.0 520.496   1
   1  16  -2 12432.2 672.901   6
  -1  16   2 12074.3 636.594   4
   1  16  -2 12344.9 486.086   3
  -1  16   1 58108.8 1372.02  10
  -1  16   1 53840.5 1384.06   1
   1  16  -1 58282.0 1537.22   2
  -1  16   1 55514.9 1534.28   4
   1  16   0 143723. 2879.81  10
   1  16   0 149264. 3007.18   4
  -1  16   0 151219. 3016.74   4
   1  16   1 14780.2 682.944  10
  -1  16  -1 16551.5 825.363   2
   1  16   1 14495.4 735.508   4
   1  16   1 15258.5 633.776  14
  -1  16  -2 29391.1 1215.84   2
  -1  16  -2 30728.0 1105.00   3
  -1  16  -2 29665.2 1037.77   6
   1  16   3 20384.6 829.854  10
   1  16   3 21913.8 969.126  11
   1  16   3 22004.5 893.013   5
  -1  16  -3 20422.4 854.657   3
   1  16   3 22478.0 918.205  14
   1  16   4 18999.4 824.372  10
   1  16   4 19537.1 992.555  11
   1  16   4 19565.4 875.087   5
   1  16   5 1162.65 313.098  11
   1  16   5 809.706 139.684  32
   1  16   5 862.506 270.252  14
   1  16   5 1250.64 298.379  15
   1  16   5 710.349 123.928  61
   1  16   6 23726.8 679.166  35
   1  16   6 23652.0 663.357  32
   1  16   6 23273.5 1187.24  11
   1  16   6 20814.3 618.733  25
   1  16   6 20138.3 624.429  21
   1  16   6 21659.9 1111.98  14
   1  16   6 19174.8 1026.28  15
   1  16   7 9213.06 693.385  15
   1  16   7 9056.41 335.994  16
   1  16   7 9409.37 652.098  13
   1  16   7 10176.2 778.249  14
   1  16   7 9499.49 426.024  52
   1  16   7 10232.8 429.372  35
   1  16   7 9263.62 401.442  32
   1  16   7 8923.60 757.510  11
   1  16   7 10254.6 442.700  62
   1  16   7 8701.25 362.400  22
   1  16   7 8641.26 328.087  19
   1  16   7 9326.31 381.032  25
   1  16   7 9826.49 404.535  21
   1  16   8 1976.27 382.622  11
   1  16   8 2809.94 220.078  34
   1  16   8 2632.39 230.085  62
   1  16   8 2317.96 170.445  22
   1  16   8 2631.49 208.555  21
   1  16   8 2794.69 198.133  25
   1  16   8 2747.87 230.908  52
   1  16   8 2778.16 234.784  53
   1  16   9 890.790 248.583  14
   1  16   9 635.940 123.809  47
   1  16   9 460.274 101.310  34
   1  16   9 500.295 125.913  62
   1  16   9 762.406 233.095  11
   1  16   9 562.359 122.574  53
   1  16   9 657.861 123.837  52
   1  16   9 430.542 104.693  31
   1  16  10 2230.67 128.763  31
   1  16  10 2476.96 157.939  62
   1  16  10 2402.71 150.843  53
   1  16  10 2295.60 142.304  47
  -1  17  11 5422.45 176.233  53
  -1  17  11 4235.13 141.220  34
  -1  17  10 13386.1 397.183  62
  -1  17  10 13647.4 402.271  34
  -1  17  10 13405.2 417.114  53
  -1  17   9 18279.9 573.516  53
  -1  17   9 18689.7 531.400  52
  -1  17   9 19441.9 964.151  14
  -1  17   9 18553.0 558.088  62
  -1  17   9 18144.8 499.925  47
  -1  17   9 17046.0 913.921  11
  -1  17   9 17920.9 496.031  21
  -1  17   8 4414.27 246.389  31
  -1  17   8 4214.33 445.501  15
  -1  17   8 3975.94 482.851  11
  -1  17   8 4855.45 281.331  52
  -1  17   8 4390.43 296.596  53
  -1  17   8 4327.76 240.069  25
  -1  17   8 4756.45 266.446  21
  -1  17   8 4687.67 289.548  62
  -1  17   7 49870.9 1078.80  35
   1  17  -7 49765.2 1036.96  18
  -1  17   7 48411.1 1646.05  15
  -1  17   7 48569.6 1730.57  14
  -1  17   7 50993.3 1794.42  11
  -1  17   7 50960.2 1141.10  62
  -1  17   7 49920.0 1115.31  52
  -1  17   6 13446.5 840.274  14
  -1  17   6 11614.9 457.549  62
  -1  17   6 12593.7 827.994  11
  -1  17   6 12051.5 438.714  35
  -1  17   5 42494.4 933.128  35
  -1  17   5 44670.8 1545.89  11
  -1  17   5 42171.3 1495.28  14
  -1  17   4 3948.24 434.786  11
  -1  17   4 4042.57 451.575   5
   1  17  -4 4958.04 449.295  12
  -1  17   3 10553.3 658.883   5
   1  17  -3 10386.2 639.391   6
  -1  17   3 10052.4 623.263  11
   1  17  -2 7793.01 557.258   2
   1  17  -2 6979.02 527.807   6
  -1  17   2 7268.69 515.830   4
  -1  17   2 6686.92 385.296  10
  -1  17   1 34721.1 1190.27   4
   1  17  -1 36846.4 1201.12   2
   1  17  -1 34509.3 1244.27   4
  -1  17   1 34466.6 1027.99  10
   1  17   0 48015.0 1467.37   4
  -1  17   0 47793.6 1470.49   4
   1  17   0 46235.4 1372.80  10
   1  17   1 5047.66 365.971  14
   1  17   1 4529.11 423.786   4
  -1  17  -1 5619.67 496.633   2
   1  17   1 4805.21 398.197  10
   1  17   2 73440.3 1820.65  14
  -1  17  -2 81712.6 1874.86   6
  -1  17  -2 82390.6 1969.74   3
   1  17   2 75475.6 1850.86  10
   1  17   2 76429.1 2016.05  11
   1  17   3 12512.1 687.511  14
  -1  17  -3 11447.5 639.734   3
   1  17   3 13346.0 706.496   5
   1  17   3 12786.1 649.875  10
   1  17   3 13820.0 780.932  11
   1  17   4 120668. 2739.30  14
   1  17   4 113665. 2729.87  15
   1  17   4 110721. 2553.10   5
   1  17   4 112274. 2485.78  10
   1  17   4 112799. 2800.54  11
   1  17   5 40190.3 1559.77  11
   1  17   5 39378.0 1466.98  15
   1  17   5 41819.9 1512.75  14
   1  17   5 40583.8 933.741  32
   1  17   5 39907.6 938.296  21
   1  17   6 10381.2 745.994  15
   1  17   6 9374.63 751.478  14
   1  17   6 8165.78 398.136  35
   1  17   6 9491.58 785.937  11
   1  17   6 10674.2 411.568  25
   1  17   6 7446.59 371.165  32
   1  17   7 16276.4 534.270  32
   1  17   7 16573.5 1020.05  11
   1  17   7 15189.8 963.771  14
   1  17   7 14559.6 448.347  16
   1  17   7 14524.2 883.787  15
   1  17   7 15644.7 849.822  13
   1  17   7 15737.8 543.302  35
   1  17   7 16588.0 569.930  62
   1  17   7 15332.6 524.763  21
   1  17   7 15272.1 490.460  22
   1  17   7 13665.1 435.727  19
   1  17   7 15552.7 511.169  25
   1  17   7 16181.2 559.068  52
   1  17   8 4185.21 252.129  31
   1  17   8 3580.88 477.904  11
   1  17   8 3789.65 243.390  34
   1  17   8 4249.82 273.323  62
   1  17   8 3599.22 235.047  21
   1  17   8 3431.00 200.729  22
   1  17   8 3603.35 218.841  25
   1  17   8 3811.56 258.901  52
   1  17   9 3324.06 402.883  14
   1  17   9 3250.24 193.441  34
   1  17   9 3267.94 208.260  47
   1  17   9 3133.57 190.157  31
   1  17   9 3174.50 213.243  62
   1  17   9 3310.88 211.486  52
   1  17   9 3112.06 211.007  53
   1  17  10 9382.03 287.895  53
   1  17  10 9489.56 267.641  47
  -1  18  10 3698.91 186.627  62
  -1  18  10 3704.53 199.564  53
  -1  18  10 3809.02 193.288  34
  -1  18   9 11990.1 393.403  52
  -1  18   9 11317.5 424.607  53
  -1  18   9 10381.3 392.913  62
  -1  18   9 11796.6 732.725  14
  -1  18   9 10530.4 347.762  47
  -1  18   9 10762.0 363.851  21
  -1  18   8 14023.2 784.184  15
  -1  18   8 16224.1 529.805  62
  -1  18   8 14457.0 490.557  52
  -1  18   8 15939.5 552.767  53
  -1  18   8 15285.8 488.489  21
  -1  18   8 14162.1 450.452  25
  -1  18   8 14576.2 880.249  11
  -1  18   7 325.410 222.861  14
  -1  18   7 445.441 233.100  15
   1  18  -7 237.735 103.693  18
  -1  18   7 421.426 114.648  35
  -1  18   7 381.365 213.183  11
  -1  18   7 523.549 127.570  52
  -1  18   7 351.848 128.386  62
  -1  18   7 527.243 133.053  21
  -1  18   6 4657.81 505.443  15
  -1  18   6 3665.82 474.087  14
  -1  18   6 3721.72 260.596  62
  -1  18   6 4020.32 485.920  11
  -1  18   6 3638.84 237.525  35
  -1  18   5 20252.4 589.320  35
  -1  18   5 19561.9 592.488  62
  -1  18   4 10456.5 697.000  11
  -1  18   4 11093.8 733.591   5
   1  18  -4 9729.94 631.484   6
   1  18  -4 9866.20 632.242  12
  -1  18   3 2148.36 335.599   5
   1  18  -3 2013.62 308.001   6
  -1  18   3 1905.40 290.685  11
   1  18  -2 42958.4 1233.55  13
   1  18  -2 41505.9 1398.76   6
  -1  18   2 42828.2 1371.24   4
  -1  18   2 39373.6 1093.58  10
  -1  18   1 18712.1 868.755   4
   1  18  -1 19344.3 934.972   4
  -1  18   1 17765.3 718.912  10
   1  18   0 4754.86 457.874   4
  -1  18   0 4717.57 456.231   4
   1  18   0 5021.74 429.506  10
   1  18   1 28664.4 944.379  14
   1  18   1 28921.4 1137.36   4
   1  18   1 27723.2 1025.15  10
  -1  18  -2 21671.0 926.335   3
  -1  18  -2 20338.9 866.555   6
   1  18   2 22685.0 898.689  10
   1  18   2 22884.0 1018.61  11
   1  18   3 78894.4 2034.11  14
  -1  18  -3 83392.1 2021.43   3
   1  18   3 85695.3 2101.90   5
   1  18   3 76178.4 1919.91  10
   1  18   3 79549.5 2175.97  11
   1  18   4 48679.1 1636.11  15
   1  18   4 50297.4 1616.76  14
   1  18   4 49718.6 1535.71   5
   1  18   4 50444.7 1720.05  11
   1  18   4 49330.4 1450.47  10
   1  18   5 6879.24 647.507  11
   1  18   5 7013.89 624.395  14
   1  18   5 5987.41 316.448  32
   1  18   5 7773.94 356.113  21
   1  18   6 9987.70 738.240  15
   1  18   6 11050.0 785.698  14
   1  18   6 9866.78 422.847  35
   1  18   6 10500.7 810.108  11
   1  18   6 9860.50 405.690  25
   1  18   6 11452.2 433.911  32
   1  18   7 12832.3 471.577  32
   1  18   7 13874.7 951.941  11
   1  18   7 13344.8 491.121  35
   1  18   7 14384.7 525.712  52
   1  18   7 11980.5 493.470  62
   1  18   7 14702.4 477.790  22
   1  18   7 13055.9 422.235  19
   1  18   7 14419.7 500.647  21
   1  18   7 14290.5 482.494  25
   1  18   7 14184.9 866.306  15
   1  18   7 12616.4 793.764  13
   1  18   7 12680.3 415.525  16
   1  18   7 14679.3 927.409  14
   1  18   8 141.965 175.986  11
   1  18   8 78.8298 188.791  14
   1  18   8 128.215 92.9655  34
   1  18   8 134.035 103.712  52
   1  18   8 121.852 105.102  62
   1  18   8 93.6353 91.9782  21
   1  18   8 65.0022 84.3588  25
   1  18   8 95.0401 67.2694  22
   1  18   8 188.602 94.7198  31
   1  18   9 10994.9 685.225  14
   1  18   9 10479.3 345.212  34
   1  18   9 11854.4 371.884  47
   1  18   9 11182.1 346.421  31
   1  18   9 11728.6 390.567  62
   1  18   9 11407.6 377.620  52
   1  18   9 11016.8 381.790  53
   1  18  10 995.769 96.1585  62
   1  18  10 1039.90 93.4896  53
   1  18  10 751.502 67.2785  47
  -1  19  10 819.272 105.215  53
  -1  19  10 645.767 87.0231  62
  -1  19  10 960.648 101.986  34
  -1  19   9 10010.4 344.221  52
  -1  19   9 10610.0 393.916  53
  -1  19   9 9869.38 333.348  21
  -1  19   9 10721.1 369.423  62
  -1  19   9 10379.6 669.120  14
  -1  19   8 21369.4 970.845  15
  -1  19   8 19482.9 1025.70  11
  -1  19   8 21294.0 599.247  52
  -1  19   8 21907.3 653.599  53
  -1  19   8 20617.2 585.494  21
  -1  19   8 20672.7 562.457  25
  -1  19   8 20742.5 607.598  62
   1  19  -7 12179.4 412.385  18
  -1  19   7 12251.0 831.640  14
  -1  19   7 10773.7 745.107  15
  -1  19   7 12270.3 428.167  35
  -1  19   7 10571.6 777.301  11
  -1  19   7 11790.2 449.691  52
  -1  19   7 13179.8 473.780  62
  -1  19   7 12232.4 450.042  21
  -1  19   6 18125.6 978.278  14
  -1  19   6 16842.9 944.811  15
  -1  19   6 14802.1 516.201  62
  -1  19   6 16832.6 959.496  11
  -1  19   6 15572.7 501.902  35
  -1  19   5 32203.2 769.835  35
  -1  19   5 30667.4 1291.70  11
  -1  19   5 33413.3 798.352  62
  -1  19   4 57722.1 1827.99   5
   1  19  -4 56516.4 1709.60   6
  -1  19   4 55307.5 1750.72  11
   1  19  -4 58040.4 1726.71  12
  -1  19   4 60486.7 1764.82  14
  -1  19   3 4526.99 472.155   5
   1  19  -3 4578.91 456.933   6
  -1  19   3 4135.12 434.749  11
   1  19  -2 21421.7 857.031  13
   1  19  -2 21548.1 998.035   6
  -1  19   2 20772.1 955.469   4
  -1  19   1 10886.2 676.263   4
   1  19  -1 11105.2 722.660   4
  -1  19   1 10801.3 569.736  10
   1  19   0 19356.7 943.442   4
  -1  19   0 19997.2 956.681   4
   1  19   0 18337.8 864.641  10
   1  19   1 6921.19 450.689  14
   1  19   1 6313.42 540.217   4
   1  19   1 6950.14 503.911  10
   1  19   2 30371.6 1065.27  14
  -1  19  -2 28679.5 1065.03   6
  -1  19  -2 29020.3 1108.46   3
   1  19   2 27628.9 1044.53  10
   1  19   2 30306.1 1209.01  11
  -1  19  -3 93509.3 2238.84   3
   1  19   3 85450.3 2268.96   5
   1  19   3 86915.4 2146.41  10
   1  19   3 85510.2 2394.86  11
   1  19   4 2863.20 426.695  15
   1  19   4 2901.03 384.551  14
   1  19   4 2756.36 359.699   5
   1  19   4 2802.22 412.208  11
   1  19   5 31905.1 1397.77  11
   1  19   5 32026.7 1341.70  14
   1  19   5 32122.5 798.079  32
   1  19   5 31068.4 808.363  21
   1  19   6 19933.8 1075.28  14
   1  19   6 19748.9 574.816  16
   1  19   6 20780.4 1072.75  15
   1  19   6 19587.7 621.421  35
   1  19   6 20445.8 1139.13  11
   1  19   6 20927.7 616.135  25
   1  19   6 20384.6 605.141  32
   1  19   7 7063.05 326.094  32
   1  19   7 6759.81 650.628  11
   1  19   7 6431.65 283.929  16
   1  19   7 7172.11 573.779  13
   1  19   7 7754.98 667.585  14
   1  19   7 6888.45 603.425  15
   1  19   7 6816.42 337.395  35
   1  19   7 7831.71 369.333  62
   1  19   7 7436.32 349.902  21
   1  19   7 6892.91 324.859  25
   1  19   7 6884.05 318.809  22
   1  19   7 6760.84 288.958  19
   1  19   7 7691.70 366.629  52
   1  19   8 3459.62 212.465  31
   1  19   8 3364.59 430.637  11
   1  19   8 3552.90 223.333  34
   1  19   8 3328.43 225.912  52
   1  19   8 3368.80 232.955  62
   1  19   8 3369.93 217.713  21
   1  19   8 3110.81 199.011  25
   1  19   8 3744.67 451.967  14
   1  19   9 2742.28 159.394  34
   1  19   9 2630.92 149.990  31
   1  19   9 3086.52 188.647  62
   1  19   9 2874.49 169.840  47
   1  19   9 2684.47 181.190  53
   1  19   9 2722.63 173.291  52
   1  19  10 6731.31 200.285  62
   1  19  10 6455.29 196.140  53
  -1  20  10 3482.36 158.673  34
  -1  20  10 3471.80 168.181  53
  -1  20   9 8373.59 332.555  53
  -1  20   9 7746.76 280.969  52
  -1  20   9 7721.95 282.113  21
  -1  20   9 8321.25 303.050  62
  -1  20   8 2196.26 325.893  13
  -1  20   8 2846.51 354.456  15
  -1  20   8 3437.55 439.362  14
  -1  20   8 2917.10 398.691  11
  -1  20   8 2913.45 231.490  53
  -1  20   8 3399.14 221.632  52
  -1  20   8 2947.91 188.678  22
  -1  20   8 3103.13 198.340  25
  -1  20   8 3254.95 215.153  21
  -1  20   8 3128.75 217.987  62
  -1  20   7 3684.60 469.155  14
   1  20  -7 3533.23 218.047  18
  -1  20   7 3860.24 469.555  15
  -1  20   7 3019.00 213.177  35
  -1  20   7 3445.25 469.972  11
  -1  20   7 3377.91 249.016  52
  -1  20   7 2466.49 218.854  62
  -1  20   7 3901.34 253.494  21
  -1  20   6 43233.3 1543.85  15
  -1  20   6 40464.2 1526.41  14
  -1  20   6 31199.2 824.805  62
  -1  20   6 36683.3 1469.06  11
  -1  20   6 34795.3 824.829  35
  -1  20   5 4505.70 495.454  11
  -1  20   5 5014.23 544.797  14
  -1  20   4 18465.8 991.400   5
   1  20  -4 18137.4 913.831   6
  -1  20   4 18028.9 944.948  11
   1  20  -4 17200.0 893.990  12
  -1  20   4 19660.5 963.499  14
   1  20  -3 2468.41 366.222   6
  -1  20   3 3361.33 415.079   5
  -1  20   3 2801.05 378.523  11
   1  20  -2 22513.9 901.778  13
   1  20  -2 22294.3 1050.83   6
  -1  20   2 22419.7 1023.38   4
   1  20  -1 4327.62 465.061   4
  -1  20   1 3379.67 402.059   4
  -1  20   1 3720.87 340.297  10
   1  20   0 13847.9 817.937   4
  -1  20   0 14879.0 841.718   4
   1  20   0 13239.5 743.480  10
   1  20   1 31320.4 1033.42  14
   1  20   1 30345.1 1256.94   4
  -1  20  -1 31945.6 1330.39   4
   1  20   1 30413.2 1126.21  10
   1  20   2 27917.5 1042.38  14
  -1  20  -2 29243.9 1121.85   3
  -1  20  -2 27806.2 1075.92   6
   1  20   2 27453.4 1047.93  10
   1  20   2 28078.5 1201.08  11
   1  20   3 77057.7 2152.64  15
   1  20   3 76929.9 2040.22  14
   1  20   3 80473.1 2122.90   5
   1  20   3 78172.1 2232.75  11
   1  20   3 75858.5 1936.27  10
   1  20   4 28834.3 1271.57  15
   1  20   4 27941.2 1190.58  14
   1  20   4 25245.9 1103.52   5
   1  20   4 26644.3 1261.74  11
   1  20   5 83117.4 2462.32  11
   1  20   5 83545.6 2341.20  14
   1  20   5 84051.4 1589.64  32
   1  20   5 84403.1 1621.65  21
   1  20   6 13858.4 469.334  16
   1  20   6 14036.7 893.962  15
   1  20   6 14468.1 908.498  14
   1  20   6 14654.9 898.496  13
   1  20   6 14742.4 517.701  35
   1  20   6 14358.4 523.424  62
   1  20   6 13762.5 923.264  11
   1  20   6 14961.1 510.990  25
   1  20   6 14391.9 487.939  32
   1  20   7 5561.37 574.577  11
   1  20   7 5927.29 305.479  35
   1  20   7 5814.07 310.838  52
   1  20   7 6806.88 336.084  62
   1  20   7 5304.11 251.423  19
   1  20   7 5583.73 284.016  22
   1  20   7 5978.04 299.673  25
   1  20   7 6256.97 316.827  21
   1  20   7 5638.76 508.831  13
   1  20   7 5944.72 550.411  15
   1  20   7 5498.00 257.124  16
   1  20   7 5854.29 576.570  14
   1  20   8 1399.31 311.755  11
   1  20   8 1317.93 298.451  14
   1  20   8 1144.77 142.131  34
   1  20   8 1488.38 169.076  52
   1  20   8 781.042 139.092  62
   1  20   8 1324.34 153.339  21
   1  20   8 1264.26 141.103  25
   1  20   8 930.900 126.347  31
   1  20   9 727.396 91.0814  34
   1  20   9 880.411 98.8838  47
   1  20   9 902.181 108.102  52
   1  20   9 752.443 105.607  62
   1  20   9 667.768 76.0279  31
  -1  21  10 2260.25 121.666  53
  -1  21  10 1718.32 105.510  34
  -1  21   9 2346.70 173.238  53
  -1  21   9 2359.83 140.889  52
  -1  21   9 2036.85 142.070  21
  -1  21   9 2311.33 148.521  62
  -1  21   8 2495.12 204.495  53
  -1  21   8 2277.96 172.942  52
  -1  21   8 2274.17 178.377  21
  -1  21   8 2289.05 167.968  25
  -1  21   8 2269.57 162.960  22
  -1  21   8 2208.44 345.827  14
  -1  21   8 2107.62 305.802  15
  -1  21   8 1932.82 292.612  13
  -1  21   8 2362.12 176.369  62
  -1  21   7 10094.5 724.768  11
  -1  21   7 8756.20 371.474  52
  -1  21   7 7618.09 346.079  62
  -1  21   7 9194.40 678.668  15
  -1  21   7 9668.66 727.278  14
   1  21  -7 9117.01 338.601  18
  -1  21   7 9882.42 390.736  21
  -1  21   6 1094.50 301.901  11
  -1  21   6 1267.49 326.209  14
  -1  21   6 1522.86 332.750  15
  -1  21   6 1125.14 149.620  62
  -1  21   5 16730.2 940.250  11
  -1  21   5 16898.4 516.916  62
  -1  21   5 15343.3 894.670  14
  -1  21   4 27383.5 1246.83   5
  -1  21   4 27110.1 1201.25  11
   1  21  -4 26840.2 1156.34  12
  -1  21   4 28777.3 1183.33  14
  -1  21   3 46475.0 1657.52   5
   1  21  -3 46481.9 1615.47   6
  -1  21   3 47184.5 1585.63  11
   1  21  -2 9587.25 592.246  13
   1  21  -2 8985.25 689.901   6
  -1  21   2 9169.37 682.690   4
  -1  21   2 9258.26 655.931  11
   1  21  -1 1229.78 285.877   4
  -1  21   1 1512.70 299.222   4
   1  21  -1 1196.90 277.309  10
  -1  21   1 1865.88 255.685  10
   1  21   0 3246.68 421.558   4
  -1  21   0 4279.85 473.759   4
  -1  21   0 3774.20 379.780  10
   1  21   0 3803.60 413.661  10
   1  21   1 857.099 191.509  14
  -1  21  -1 536.873 217.394   4
   1  21   1 654.333 225.062   4
   1  21   1 831.275 210.196  10
   1  21   2 29191.7 1088.92  14
   1  21   2 33689.9 1296.56   5
  -1  21  -2 30734.7 1156.29   6
   1  21   2 29738.2 1120.91  10
   1  21   2 30368.2 1283.24  11
   1  21   3 10956.3 755.055  15
   1  21   3 10436.9 679.713  14
   1  21   3 10764.9 715.628   5
   1  21   3 10871.4 641.345  10
   1  21   3 10612.2 764.505  11
   1  21   4 27598.3 1194.62  14
   1  21   4 28610.2 1260.71  15
   1  21   4 27579.9 1167.04   5
   1  21   4 27620.8 1283.58  11
   1  21   5 7024.21 663.343  11
   1  21   5 8085.41 666.178  14
   1  21   5 8275.53 358.465  32
   1  21   5 8321.70 378.550  21
   1  21   6 12643.1 860.047  14
   1  21   6 13766.2 872.029  15
   1  21   6 12050.0 833.573  13
   1  21   6 12754.4 442.592  16
   1  21   6 12401.7 462.275  35
   1  21   6 10494.6 447.153  62
   1  21   6 14340.5 920.345  11
   1  21   6 14620.9 507.244  21
   1  21   6 12688.2 468.369  25
   1  21   6 11080.7 421.119  32
   1  21   7 10659.5 761.362  11
   1  21   7 10166.4 391.484  35
   1  21   7 10192.2 408.973  52
   1  21   7 11197.8 424.151  62
   1  21   7 10604.9 398.087  25
   1  21   7 9808.35 344.833  19
   1  21   7 10236.4 382.039  22
   1  21   7 10731.7 692.292  13
   1  21   7 10164.1 354.517  16
   1  21   7 10985.8 761.739  14
   1  21   8 5663.28 517.507  14
   1  21   8 5578.59 256.696  34
   1  21   8 4939.68 254.468  52
   1  21   8 5716.80 269.623  62
   1  21   8 5287.28 242.172  25
   1  21   8 5294.18 229.057  31
   1  21   9 541.645 83.4465  62
   1  21   9 477.279 78.4286  52
   1  21   9 456.082 70.8645  34
   1  21   9 422.507 69.2069  47
  -1  22   9 480.097 68.6604  52
  -1  22   9 524.657 97.2831  53
  -1  22   9 537.076 82.1154  21
  -1  22   9 389.436 70.0425  62
  -1  22   8 8937.95 323.032  52
  -1  22   8 9665.24 379.951  53
  -1  22   8 8903.51 321.488  25
  -1  22   8 9132.11 338.880  21
  -1  22   8 8940.86 313.094  22
  -1  22   8 8347.44 563.336  15
  -1  22   8 10011.7 676.280  14
  -1  22   8 9502.79 328.019  62
  -1  22   7 3460.23 430.136  11
  -1  22   7 2998.30 218.491  52
  -1  22   7 2553.32 194.605  62
  -1  22   7 3811.96 245.991  21
  -1  22   7 3653.77 438.914  15
   1  22  -7 3569.78 204.991  18
  -1  22   7 2733.66 412.483  14
  -1  22   6 5803.33 292.962  62
  -1  22   6 6903.23 621.246  11
  -1  22   6 7745.33 653.046  14
  -1  22   6 8863.10 691.793  15
  -1  22   5 14131.0 873.330  14
  -1  22   5 12295.1 841.091  11
  -1  22   4 24334.0 1132.90  11
  -1  22   4 25189.4 1211.53   5
  -1  22   4 24128.7 1087.29  14
   1  22  -4 24230.0 1088.93  12
  -1  22   3 6904.13 562.937  14
  -1  22   3 7147.19 637.398   5
   1  22  -3 5906.04 566.931   6
  -1  22   3 7563.55 614.946  11
   1  22  -2 24222.2 980.133  13
   1  22  -2 25115.8 1182.38   6
  -1  22   2 25325.0 1115.00  11
   1  22  -1 2814.96 315.921  15
  -1  22   1 3513.60 433.369   4
   1  22  -1 2222.24 378.246   6
   1  22  -1 2742.01 410.506   4
   1  22  -1 3005.29 395.176  10
   1  22   0 10009.3 746.354   4
  -1  22   0 10558.3 748.754   4
   1  22   0 9854.92 673.175  10
  -1  22   0 9840.91 626.975  10
   1  22   1 48330.3 1717.16   4
  -1  22  -1 50129.3 1793.56   4
   1  22   1 47202.6 1526.07  10
   1  22   2 12741.3 710.167  14
  -1  22  -2 9631.81 786.797   4
   1  22   2 11645.1 769.755   5
   1  22   2 12512.8 719.221  10
   1  22   2 12390.2 835.045  11
   1  22   3 20079.3 1030.78  15
   1  22   3 19281.9 936.608  14
   1  22   3 19434.3 989.091   5
   1  22   3 19651.6 1065.09  11
   1  22   4 4154.04 266.870  21
   1  22   4 3755.23 486.827  11
   1  22   4 3576.11 467.688  15
   1  22   4 3941.60 455.093  14
   1  22   4 3179.27 400.888   5
   1  22   4 4065.40 233.654  61
   1  22   5 12776.1 826.484  14
   1  22   5 11328.7 800.307  15
   1  22   5 12485.2 470.744  21
   1  22   5 12471.1 438.601  32
   1  22   5 12792.6 880.574  11
   1  22   6 12985.5 445.274  16
   1  22   6 12610.2 839.568  14
   1  22   6 13033.0 841.476  15
   1  22   6 12676.9 832.570  13
   1  22   6 13556.2 471.282  35
   1  22   6 13697.3 474.202  22
   1  22   6 13629.1 477.817  25
   1  22   6 13225.4 476.852  21
   1  22   6 13906.9 892.956  11
   1  22   6 14213.9 491.059  62
   1  22   6 13128.4 439.783  32
   1  22   7 5360.63 533.555  11
   1  22   7 6316.43 290.782  35
   1  22   7 6149.12 561.459  14
   1  22   7 5796.03 254.854  16
   1  22   7 6389.75 521.784  13
   1  22   7 6125.83 305.393  52
   1  22   7 5474.16 246.650  19
   1  22   7 6219.31 286.865  22
   1  22   7 6123.28 290.652  25
   1  22   7 6227.45 300.015  62
   1  22   8 4169.20 180.393  31
   1  22   8 3970.39 209.579  34
   1  22   8 4036.41 219.289  52
   1  22   8 3837.85 200.704  25
   1  22   8 4047.98 418.575  14
   1  22   8 4433.75 225.914  62
   1  22   9 3273.08 148.050  52
   1  22   9 3798.19 157.154  62
  -1  23   9 1162.72 114.456  53
  -1  23   8 4367.96 210.963  52
  -1  23   8 4127.11 239.442  53
  -1  23   8 3777.83 197.919  22
  -1  23   8 4262.36 212.586  25
  -1  23   8 4394.61 226.096  21
  -1  23   8 4308.68 445.161  14
  -1  23   8 4300.98 399.964  15
  -1  23   8 3191.18 177.761  62
  -1  23   7 2277.54 343.793  11
  -1  23   7 2896.59 202.667  52
  -1  23   7 2281.59 171.385  62
  -1  23   7 2571.89 194.827  25
  -1  23   7 2425.62 372.826  14
  -1  23   7 2592.05 366.496  15
  -1  23   6 11973.3 406.861  62
  -1  23   6 12221.5 797.109  11
  -1  23   6 12675.5 820.452  15
  -1  23   6 13267.7 837.159  14
  -1  23   5 11308.5 771.409  11
  -1  23   5 12661.2 798.842  14
  -1  23   4 3844.39 497.445   5
  -1  23   4 4453.06 493.084  11
   1  23  -4 4288.11 480.259  12
  -1  23   4 4786.27 501.491  14
  -1  23   3 5952.66 512.102  14
  -1  23   3 5784.50 585.347   5
   1  23  -3 6687.57 602.618   6
  -1  23   3 6072.84 564.156  11
  -1  23   2 4680.65 443.844  14
   1  23  -2 3860.67 485.515   6
   1  23  -2 3412.86 476.401   4
  -1  23   2 3983.17 452.927  11
   1  23  -1 3198.16 391.900  13
   1  23  -1 3273.46 456.455   6
  -1  23   1 4387.82 495.999   4
   1  23  -1 3829.96 484.601   4
   1  23  -1 3814.87 457.693  10
   1  23   0 42897.3 1379.01  15
   1  23   0 38224.0 1555.14   4
  -1  23   0 39770.6 1565.26   4
  -1  23   0 38337.3 1338.42  10
   1  23   0 40148.8 1439.39  10
   1  23   1 2167.46 333.005  15
   1  23   1 2049.13 366.830   4
  -1  23  -1 2289.66 386.968   4
   1  23   1 2442.83 351.715  10
   1  23   2 34125.5 1208.10  14
   1  23   2 35728.7 1366.14  15
  -1  23  -2 36021.0 1570.54   4
   1  23   2 35960.9 1413.66   5
   1  23   2 34390.3 1420.41  11
   1  23   2 33607.1 1229.26  10
   1  23   3 20121.4 969.862  14
   1  23   3 21618.8 1078.30  15
   1  23   3 20999.2 1055.24   5
   1  23   3 20564.6 1104.47  11
   1  23   4 19953.9 1102.36  11
   1  23   4 19182.1 973.638   5
   1  23   4 19553.4 568.685  32
   1  23   4 20812.7 1078.18  15
   1  23   4 20656.5 1017.24  14
   1  23   4 21648.4 625.369  21
   1  23   5 2789.23 432.190  15
   1  23   5 3117.16 418.895  14
   1  23   5 2968.42 235.630  21
   1  23   5 2894.59 230.281  25
   1  23   5 2880.97 203.783  32
   1  23   5 2910.69 435.127  11
   1  23   6 20641.2 1042.61  14
   1  23   6 20952.8 1056.14  13
   1  23   6 19949.5 565.244  16
   1  23   6 20642.2 585.970  35
   1  23   6 19174.5 587.682  21
   1  23   6 20548.4 598.940  22
   1  23   6 19958.5 1068.01  11
   1  23   6 21196.5 602.891  62
   1  23   6 20324.0 548.273  32
   1  23   7 2904.11 398.365  14
   1  23   7 2469.45 352.738  13
   1  23   7 3149.41 202.412  35
   1  23   7 3294.21 427.463  11
   1  23   7 3237.70 219.879  52
   1  23   7 3466.67 218.460  25
   1  23   7 3172.40 203.140  22
   1  23   7 2624.02 199.178  62
   1  23   8 11162.2 349.196  52
   1  23   8 10383.9 326.245  25
   1  23   8 11272.3 339.327  34
   1  23   9 2441.23 110.448  52
  -1  24   9 6418.65 224.650  53
  -1  24   8 5260.26 226.849  25
  -1  24   8 6155.60 254.207  21
  -1  24   8 5040.53 215.575  22
  -1  24   8 6265.65 271.132  53
  -1  24   8 5255.56 212.126  52
  -1  24   8 6480.24 498.947  14
  -1  24   7 337.772 103.022  25
  -1  24   7 329.329 97.9184  52
  -1  24   7 436.334 204.382  14
  -1  24   7 351.543 189.923  15
  -1  24   6 2892.54 211.873  52
  -1  24   6 2971.89 402.007  11
  -1  24   6 2851.67 403.548  14
  -1  24   6 2755.37 394.249  15
  -1  24   5 26994.2 1199.07  11
  -1  24   5 26479.1 1229.39  15
  -1  24   5 25935.8 1167.07  14
  -1  24   4 15907.7 976.378   5
  -1  24   4 16225.9 921.752  11
   1  24  -4 15415.7 884.612  12
  -1  24   4 17582.3 923.208  14
  -1  24   3 14976.9 821.895  14
  -1  24   3 14540.8 942.841   5
   1  24  -3 14327.2 892.912   6
  -1  24   3 14642.5 875.958  11
  -1  24   2 29178.4 1107.51  14
   1  24  -2 26568.2 1272.86   6
  -1  24   2 27469.1 1293.63   5
   1  24  -2 27494.1 1366.62   4
   1  24  -2 27733.5 1281.83  10
  -1  24   2 29917.9 1255.40  11
   1  24  -1 29553.6 1203.81  13
   1  24  -1 28149.5 1338.93   6
  -1  24   1 29870.6 1328.76   4
   1  24  -1 29383.0 1381.29   4
   1  24  -1 29763.7 1277.63  10
   1  24   0 16538.9 835.858  15
   1  24   0 18183.5 1056.66   4
  -1  24   0 17471.5 1024.53   4
   1  24   0 18677.5 956.840  10
  -1  24   0 17761.1 868.848  10
   1  24   1 443.125 192.194  15
  -1  24  -1 245.538 178.684   6
  -1  24  -1 516.993 249.802   4
  -1  24  -1 530.468 213.643  10
   1  24   1 352.775 196.325  10
   1  24   2 6470.21 587.792  15
   1  24   2 5493.90 554.600   5
  -1  24  -2 4975.92 583.178   4
   1  24   2 5031.99 468.595  10
   1  24   2 5582.05 583.475  11
   1  24   3 6417.23 531.420  14
   1  24   3 6482.87 600.360  15
   1  24   3 6349.33 579.996   5
   1  24   3 6575.85 634.183  11
   1  24   4 8264.62 708.661  11
   1  24   4 8408.56 684.392  15
   1  24   4 7753.55 611.764  14
   1  24   4 8917.40 382.993  21
   1  24   4 8319.85 338.372  32
   1  24   5 18163.7 1033.59  11
   1  24   5 20176.0 1081.61  13
   1  24   5 20195.3 1029.53  14
   1  24   5 18624.1 1031.36  15
   1  24   5 20514.2 595.835  35
   1  24   5 20959.1 610.860  25
   1  24   5 20735.6 614.526  21
   1  24   5 18904.3 536.591  32
   1  24   6 3369.35 195.377  32
   1  24   6 3167.45 425.370  13
   1  24   6 3595.30 437.402  14
   1  24   6 3472.69 218.039  16
   1  24   6 3411.57 217.852  35
   1  24   6 3267.29 235.732  52
   1  24   6 3478.05 227.745  62
   1  24   6 3611.71 234.773  22
   1  24   6 3458.69 230.556  21
   1  24   6 3742.48 452.760  11
   1  24   7 9159.41 323.163  35
   1  24   7 9641.87 353.080  52
   1  24   7 10038.6 347.882  62
   1  24   7 8990.33 331.851  22
   1  24   7 9543.95 348.476  25
   1  24   7 9472.07 644.571  14
   1  24   8 14330.9 367.214  62
   1  24   8 13503.4 335.862  47
   1  24   8 14005.6 379.362  52
   1  24   8 14811.5 403.538  53
   1  24   8 13742.4 367.045  34
  -1  25   9 10130.4 257.865  53
  -1  25   8 5698.31 232.792  21
  -1  25   8 5354.30 204.778  22
  -1  25   8 4977.50 210.168  25
  -1  25   8 4936.13 182.360  52
  -1  25   8 5609.80 240.038  53
  -1  25   7 12887.5 409.983  25
  -1  25   7 12792.3 385.253  52
  -1  25   7 12967.4 730.873  15
  -1  25   7 12379.7 734.795  13
  -1  25   7 13524.7 764.607  14
  -1  25   7 11996.3 374.364  16
  -1  25   6 1214.62 143.698  52
  -1  25   6 1345.06 168.132  21
  -1  25   6 1351.38 291.680  14
  -1  25   6 1196.44 269.229  11
  -1  25   5 2186.05 366.219  15
  -1  25   5 1405.94 309.749  14
  -1  25   5 1538.14 318.690  11
  -1  25   4 23119.1 1059.38  14
  -1  25   4 22095.3 1080.12  11
   1  25  -4 22940.4 1057.86  12
   1  25  -3 38197.6 1550.44  10
  -1  25   3 35215.7 1395.62  11
  -1  25   3 34629.4 1495.50   5
  -1  25   3 34956.3 1292.53  14
  -1  25   2 49058.6 1687.32  11
   1  25  -2 47942.8 1727.70  10
   1  25  -2 48574.0 1756.79   6
   1  25  -2 46616.7 1825.03   4
  -1  25   2 47167.0 1766.54   5
   1  25  -2 45641.1 948.046  16
  -1  25   2 47143.3 1453.30  14
   1  25  -1 29741.2 1274.41  10
   1  25  -1 26122.2 1329.63   4
  -1  25   1 29350.6 1337.71   4
   1  25  -1 28053.3 1336.94   6
   1  25  -1 26902.0 1155.59  13
   1  25   0 35325.3 1356.02  10
   1  25   0 33140.0 1494.99   4
  -1  25   0 34997.0 1502.82   4
   1  25   0 34978.9 1259.54  15
   1  25   1 5202.92 570.495  11
  -1  25  -1 4874.68 484.195  10
   1  25   1 5122.84 485.230  10
  -1  25  -1 5287.29 589.347   4
   1  25   1 5114.89 495.517  15
   1  25   2 10817.1 812.631  11
   1  25   2 10965.4 750.043  15
   1  25   2 11766.5 815.026   5
   1  25   3 17354.1 541.678  21
   1  25   3 17077.3 1017.29  11
   1  25   3 16393.8 855.490  14
   1  25   3 16985.5 956.850  15
   1  25   4 3553.44 243.998  21
   1  25   4 3070.16 395.899  14
   1  25   4 3474.90 453.385  15
   1  25   4 3619.41 475.192  11
   1  25   5 6001.25 588.023  11
   1  25   5 6312.57 302.330  35
   1  25   5 5690.70 301.935  25
   1  25   5 6152.83 310.426  21
   1  25   5 5751.96 287.751  62
   1  25   5 6063.70 552.337  14
   1  25   5 6146.39 580.420  15
   1  25   5 6515.92 616.074  13
   1  25   5 5938.33 301.448  16
   1  25   6 5166.90 255.464  62
   1  25   6 5363.91 258.036  35
   1  25   6 4732.69 489.397  11
   1  25   6 5230.06 273.398  21
   1  25   6 4995.05 253.167  19
   1  25   6 5084.93 269.637  22
   1  25   6 5345.08 502.401  14
   1  25   6 4419.81 469.446  13
   1  25   6 5202.76 255.282  16
   1  25   6 5278.81 276.575  52
   1  25   7 16900.3 457.929  62
   1  25   7 19037.8 500.893  52
   1  25   7 18315.9 491.260  25
   1  25   7 17977.5 479.897  22
   1  25   7 18335.3 501.053  21
   1  25   7 17928.4 863.639  14
   1  25   8 1653.46 115.972  52
   1  25   8 1677.19 125.716  53
   1  25   8 1260.07 90.1084  62
   1  25   8 1483.01 102.993  34
  -1  26   8 1389.02 111.639  21
  -1  26   8 1575.06 121.873  53
  -1  26   7 3099.35 191.008  25
  -1  26   7 2535.32 175.804  22
  -1  26   7 2708.72 160.329  52
  -1  26   7 2313.64 158.047  16
  -1  26   7 2305.39 344.323  14
  -1  26   7 2916.41 345.182  15
  -1  26   6 1348.25 154.089  21
  -1  26   6 1277.27 136.412  52
  -1  26   6 1368.58 278.953  14
  -1  26   5 3075.28 402.374  14
  -1  26   5 3569.02 443.985  15
  -1  26   5 2944.50 387.545  11
  -1  26   4 5287.31 497.700  14
  -1  26   4 5416.34 549.261  15
  -1  26   4 5500.16 530.656  11
   1  26  -4 5730.92 582.645  10
   1  26  -4 5309.89 504.453  12
  -1  26   3 6699.55 537.219  14
  -1  26   3 7112.10 607.011  11
   1  26  -3 6966.36 640.271  10
  -1  26   2 10295.2 794.996   5
   1  26  -2 11186.5 798.918   6
  -1  26   2 10540.8 739.343  11
   1  26  -2 9936.24 750.271  10
   1  26  -1 19050.9 959.878  13
   1  26  -1 19838.2 1122.65   6
   1  26  -1 20172.8 1046.18  10
  -1  26   1 22882.9 1104.18  11
   1  26   0 22460.8 1098.22  13
   1  26   0 22352.8 985.363  15
   1  26   0 24700.6 1111.56  10
   1  26   0 23398.2 1257.20   6
   1  26   1 23012.3 1054.41  15
   1  26   1 22615.4 1029.17  10
   1  26   1 23181.0 1192.36  11
  -1  26  -1 23450.0 1056.83  10
   1  26   1 22979.3 1182.99   5
   1  26   1 22470.6 592.023  21
   1  26   2 7501.51 327.753  21
   1  26   2 6988.02 657.525  11
  -1  26  -2 7280.25 611.569  10
   1  26   2 6943.18 601.349  15
   1  26   3 12867.5 453.436  21
   1  26   3 10634.4 809.306  11
   1  26   3 12377.2 830.152  15
   1  26   4 1687.46 175.781  21
   1  26   4 1645.92 178.755  25
   1  26   4 1444.82 284.713  14
   1  26   4 1636.70 345.421  15
   1  26   4 1246.10 312.949  11
   1  26   5 10170.7 372.871  35
   1  26   5 10385.4 737.206  11
   1  26   5 10216.8 393.313  21
   1  26   5 10425.2 403.634  25
   1  26   5 9375.95 353.301  62
   1  26   5 10540.7 396.636  16
   1  26   5 10372.4 723.863  15
   1  26   5 9965.02 677.019  14
   1  26   5 9920.18 734.247  13
   1  26   6 2950.16 184.660  35
   1  26   6 2539.84 172.154  62
   1  26   6 2848.54 198.654  21
   1  26   6 2940.12 190.638  19
   1  26   6 2691.57 194.008  22
   1  26   6 2888.56 363.444  14
   1  26   6 2962.05 381.805  13
   1  26   6 2867.38 187.803  16
   1  26   6 2997.43 207.006  52
   1  26   7 11158.9 340.484  52
   1  26   7 10827.7 341.938  25
   1  26   7 11070.7 349.486  21
   1  26   7 10729.4 332.090  22
   1  26   7 10283.8 302.444  62
   1  26   8 4783.94 163.519  52
   1  26   8 4714.32 156.621  34
  -1  27   8 4114.09 168.891  53
  -1  27   8 4333.96 177.566  34
  -1  27   7 16791.2 451.301  21
  -1  27   7 17853.7 454.585  25
  -1  27   7 17400.8 446.661  22
  -1  27   7 17608.6 465.357  53
  -1  27   6 3454.59 214.994  21
  -1  27   6 2766.68 179.245  52
   1  27  -6 2919.18 171.767  18
  -1  27   6 2520.21 345.310  14
  -1  27   5 17398.3 885.585  14
  -1  27   5 17200.2 937.128  15
  -1  27   5 17260.1 880.391  11
   1  27  -5 18482.6 1000.62  10
  -1  27   4-15.5857 135.262  14
  -1  27   4 264.668 218.948  15
   1  27  -4 375.944 207.639  10
  -1  27   4 337.412 186.765  11
  -1  27   3 4159.96 423.585  14
   1  27  -3 3310.93 452.986  10
  -1  27   3 4846.31 498.481  11
   1  27  -3 3817.36 460.325  12
   1  27  -2 10994.6 787.085  10
  -1  27   2 12860.3 815.926  11
   1  27  -2 11367.5 811.221   6
   1  27  -1 28042.3 1225.08  10
  -1  27   1 26469.1 1206.18  11
   1  27  -1 25752.1 1302.73   6
   1  27  -1 26646.3 1140.03  13
   1  27   0 8336.01 634.110  10
   1  27   0 8577.11 669.225  13
   1  27   0 8614.06 588.135  15
  -1  27   0 7355.46 648.089   6
   1  27   0 7763.75 706.175   6
   1  27   1 2768.58 188.674  21
   1  27   1 2986.33 435.037  11
   1  27   1 2646.59 419.055  13
   1  27   1 2936.52 386.896  15
   1  27   2 14466.7 460.208  21
   1  27   2 14409.8 851.582  15
   1  27   2 12840.6 884.531  13
   1  27   2 12537.8 869.872  11
  -1  27  -2 13776.8 820.269  10
   1  27   3 1163.27 164.286  25
   1  27   3 1184.18 154.764  21
   1  27   3 1168.45 288.085  15
   1  27   3 984.801 293.258  11
   1  27   3 967.445 311.526  13
   1  27   4 18481.9 561.484  25
   1  27   4 18837.1 554.617  21
   1  27   4 18365.9 980.647  15
   1  27   4 18600.3 1037.59  13
   1  27   4 17868.9 1000.03  11
   1  27   5 12659.5 400.583  35
   1  27   5 12175.0 774.169  11
   1  27   5 12147.5 426.538  22
   1  27   5 11871.1 414.611  21
   1  27   5 12658.1 432.676  25
   1  27   5 11541.8 371.605  62
   1  27   5 12500.9 421.708  16
   1  27   5 13736.3 833.155  13
   1  27   5 13018.6 780.250  15
   1  27   5 12181.6 702.096  14
   1  27   6 5920.18 233.185  35
   1  27   6 5908.86 228.669  62
   1  27   6 5942.31 265.266  22
   1  27   6 5854.86 263.253  21
   1  27   6 5855.93 248.594  19
   1  27   6 6137.09 268.224  52
[truncated: 1,593,327 more chars]
