# Supplementary material for: Formal Single Atom Editing of the Glycosylated Natural Product Fidaxomicin Improves Acid Stability and Retains Antibiotic Activity
Source: JACS Au. 2024 May 21;4(6):2267–80. doi: 10.1021/jacsau.4c00206 (PMC11200244; doi:10.1021/jacsau.4c00206)
Supplement: Supplementary file 5 — au4c00206_si_005.cif [file au4c00206_si_005.cif]

data_14

_publ_contact_author_name         'Dr. Blacque, Olivier'
_publ_contact_author_address
;
University of Zurich, Department of Chemistry B, Winterthurerstrasse 190
8057 Zurich
Switzerland
;
_publ_contact_author_email        olivier.blacque@chem.uzh.ch
_publ_contact_author_phone        0041446354651
_publ_contact_author_id_orcid     0000-0001-9857-4042

_publ_section_references
;
Dolomanov, O.V., Bourhis, L.J., Gildea, R.J, Howard, J.A.K. & Puschmann, H.
 (2009), J. Appl. Cryst. 42, 339-341.

Sheldrick, G.M. (2015a). Acta Cryst. A71, 3-8.

Sheldrick, G.M. (2015b). Acta Cryst. C71, 3-8.
;

_audit_creation_date               2023-06-22
_audit_creation_method
;
Olex2 1.5
(compiled 2023.03.06 svn.rbb2c1857 for OlexSys, GUI svn.r6748)
;

_chemical_name_common              ?
_chemical_name_systematic          ?
_chemical_formula_moiety           'C12 H20 O6'
_chemical_formula_sum              'C12 H20 O6'
_chemical_formula_weight           260.28
_chemical_absolute_configuration   ad
_chemical_melting_point            ?

loop_
  _atom_type_symbol
  _atom_type_description
  _atom_type_scat_dispersion_real
  _atom_type_scat_dispersion_imag
  _atom_type_scat_source
 'C' 'C' 0.0181 0.0091 'International Tables Vol C Tables 4.2.6.8 and 6.1.1.4'
 'H' 'H' 0.0000 0.0000 'International Tables Vol C Tables 4.2.6.8 and 6.1.1.4'
 'O' 'O' 0.0492 0.0322 'International Tables Vol C Tables 4.2.6.8 and 6.1.1.4'

_shelx_space_group_comment
;
The symmetry employed for this shelxl refinement is uniquely defined
by the following loop, which should always be used as a source of
symmetry information in preference to the above space-group names.
They are only intended as comments.
;
_space_group_crystal_system        'orthorhombic'
_space_group_IT_number             18
_space_group_name_H-M_alt          'P 21 21 2'
_space_group_name_Hall             'P 2 2ab'
loop_
  _space_group_symop_operation_xyz
 'x, y, z'
 '-x, -y, z'
 '-x+1/2, y+1/2, -z'
 'x+1/2, -y+1/2, -z'

_cell_length_a                     18.3045(2)
_cell_length_b                     12.9361(2)
_cell_length_c                     5.64330(10)
_cell_angle_alpha                  90
_cell_angle_beta                   90
_cell_angle_gamma                  90
_cell_volume                       1336.27(3)
_cell_formula_units_Z              4
_cell_measurement_reflns_used      13633
_cell_measurement_temperature      160.0(1)
_cell_measurement_theta_max        79.8450
_cell_measurement_theta_min        3.4170
_shelx_estimated_absorpt_T_max     0.974
_shelx_estimated_absorpt_T_min     0.866
_exptl_absorpt_coefficient_mu      0.873
_exptl_absorpt_correction_T_max    0.977
_exptl_absorpt_correction_T_min    0.880
_exptl_absorpt_correction_type     analytical
_exptl_absorpt_process_details
;
CrysAlisPro 1.171.42.93a (Rigaku Oxford Diffraction, 2023)
Analytical numeric absorption correction using a multifaceted crystal
model based on expressions derived by R.C. Clark & J.S. Reid.
(Clark, R. C. & Reid, J. S. (1995). Acta Cryst. A51, 887-897)
Empirical absorption correction using spherical harmonics,
implemented in SCALE3 ABSPACK scaling algorithm.
;
_exptl_crystal_description         plate
_exptl_crystal_colour              colourless
_exptl_crystal_size_max            0.17
_exptl_crystal_size_mid            0.09
_exptl_crystal_size_min            0.03
_exptl_crystal_density_diffrn      1.294
_exptl_crystal_density_meas        ?
_exptl_crystal_density_method      ?
_exptl_crystal_F_000               560
loop_
  _exptl_crystal_face_index_h
  _exptl_crystal_face_index_k
  _exptl_crystal_face_index_l
  _exptl_crystal_face_perp_dist
 1 0 0 0.0407
 0 0 1 0.0825
 0 0 -1 0.0885
 1 -1 0 0.0183
 -1 1 0 0.0093
 -5 -3 1 0.0615
 5 3 -1 0.0615
 1 1 0 0.0447
 -1 -1 0 0.0327


_diffrn_reflns_av_R_equivalents    0.0345
_diffrn_reflns_av_unetI/netI       0.0181
_diffrn_reflns_Laue_measured_fraction_full  1.000
_diffrn_reflns_Laue_measured_fraction_max  0.998
_diffrn_reflns_limit_h_max         22
_diffrn_reflns_limit_h_min         -19
_diffrn_reflns_limit_k_max         16
_diffrn_reflns_limit_k_min         -16
_diffrn_reflns_limit_l_max         6
_diffrn_reflns_limit_l_min         -7
_diffrn_reflns_number              19357
_diffrn_reflns_point_group_measured_fraction_full  1.000
_diffrn_reflns_point_group_measured_fraction_max  0.996
_diffrn_reflns_theta_full          67.684
_diffrn_reflns_theta_max           77.280
_diffrn_reflns_theta_min           4.185
_diffrn_ambient_environment        N~2~
_diffrn_ambient_temperature        160.0(1)
_diffrn_detector                   'Hybrid Pixel Array Detector'
_diffrn_detector_area_resol_mean   10.0000
_diffrn_detector_type              HyPix
_diffrn_measured_fraction_theta_full  1.000
_diffrn_measured_fraction_theta_max  0.998
_diffrn_measurement_details
;
List of Runs (angles in degrees, time in seconds):

  # Type    Start    End  Width  t~exp~   \w     \q     \k     \f   Frames
--------------------------------------------------------------------------
  1  \w     95.00 178.00   0.50    0.80    --  111.50 125.00  30.00  166
  2  \w     97.00 172.00   0.50    0.80    --  111.50  61.00  90.00  150
  3  \w    104.00 178.00   0.50    0.80    --  111.50  30.00   0.00  148
  4  \w    104.00 178.00   0.50    0.80    --  111.50  34.00 -27.00  148
  5  \w     44.00 123.00   0.50    0.20    --   50.59  34.00 -27.00  158
  6  \w     41.00 105.00   0.50    0.80    --  111.50 -95.00-180.00  128
  7  \w     34.00  94.00   0.50    0.20    --   50.59-125.00-150.00  120
  8  \w     41.00 105.00   0.50    0.80    --  111.50 -95.00   0.00  128
  9  \w     41.00 105.00   0.50    0.80    --  111.50 -95.00  30.00  128
 10  \w     41.00 126.00   0.50    0.80    --  111.50 -61.00  30.00  170
 11  \w     41.00 121.00   0.50    0.80    --  111.50 -45.00 -30.00  160
 12  \w     39.00 119.00   0.50    0.80    --  111.50 -30.00   0.00  160
 13  \w     39.00 119.00   0.50    0.80    --  111.50 -15.00 -90.00  160
 14  \w     39.00 119.00   0.50    0.80    --  111.50 -15.00   0.00  160
 15  \w     40.00 119.00   0.50    0.80    --  111.50 -34.00 174.00  158
 16  \w    -21.00  58.00   0.50    0.20    --   50.59 -34.00 174.00  158
 17  \w   -121.00 -30.00   0.50    0.20    --  -50.59 -77.00  60.00  182
 18  \w   -121.00 -38.00   0.50    0.20    --  -50.59 -57.00  90.00  166
 19  \w   -121.00 -38.00   0.50    0.20    --  -50.59 -57.00 150.00  166
 20  \w   -122.00 -43.00   0.50    0.20    --  -50.59 -34.00 174.00  158
 21  \w   -162.00 -83.00   0.50    0.80    --  -90.00 -34.00 174.00  158
 22  \w   -121.00 -30.00   0.50    0.20    --  -50.59 -77.00   0.00  182
 23  \w   -121.00 -38.00   0.50    0.20    --  -50.59 -57.00 -90.00  166
 24  \w    -97.00 -18.00   0.50    0.80    --  -90.00  34.00 -27.00  158
 25  \w    -58.00  21.00   0.50    0.20    --  -50.59  34.00 -27.00  158
 26  \w   -119.00 -73.00   0.50    0.20    --  -50.59-125.00 -60.00   92
;
_diffrn_measurement_device         'four-circle diffractometer'
_diffrn_measurement_device_type    'XtaLAB Synergy, Dualflex, HyPix'
_diffrn_measurement_method         '\w scans'
_diffrn_orient_matrix_type        
 'CrysAlisPro convention (1999,Acta A55,543-557)'
_diffrn_orient_matrix_UB_11        0.0098971000
_diffrn_orient_matrix_UB_12        0.0968138000
_diffrn_orient_matrix_UB_13        0.1557122000
_diffrn_orient_matrix_UB_21        0.0352781000
_diffrn_orient_matrix_UB_22        -0.0668534000
_diffrn_orient_matrix_UB_23        0.1948890000
_diffrn_orient_matrix_UB_31        0.0757752000
_diffrn_orient_matrix_UB_32        0.0184272000
_diffrn_orient_matrix_UB_33        -0.1108453000
_diffrn_radiation_monochromator    mirror
_diffrn_radiation_probe            x-ray
_diffrn_radiation_type             'Cu K\a'
_diffrn_radiation_wavelength       1.54184
_diffrn_source                     'micro-focus sealed X-ray tube'
_diffrn_source_type                'PhotonJet (Cu) X-ray Source'
_reflns_Friedel_coverage           0.696
_reflns_Friedel_fraction_full      0.999
_reflns_Friedel_fraction_max       0.993
_reflns_number_gt                  2671
_reflns_number_total               2825
_reflns_special_details
;
 Reflections were merged by SHELXL according to the crystal
 class for the calculation of statistics and refinement.
 
 _reflns_Friedel_fraction is defined as the number of unique
 Friedel pairs measured divided by the number that would be
 possible theoretically, ignoring centric projections and
 systematic absences.
;
_reflns_threshold_expression       'I > 2\s(I)'
_computing_cell_refinement         'CrysAlisPro 1.171.42.93a (Rigaku OD, 2023)'
_computing_data_collection         'CrysAlisPro 1.171.42.93a (Rigaku OD, 2023)'
_computing_data_reduction          'CrysAlisPro 1.171.42.93a (Rigaku OD, 2023)'
_computing_molecular_graphics      'Olex2 1.5 (Dolomanov et al., 2009)'
_computing_publication_material    'Olex2 1.5 (Dolomanov et al., 2009)'
_computing_structure_refinement    'SHELXL (Sheldrick, 2015b)'
_computing_structure_solution      'SHELXT (Sheldrick, 2015a)'
_refine_diff_density_max           0.160
_refine_diff_density_min           -0.156
_refine_diff_density_rms           0.033
_refine_ls_abs_structure_details
;
 Flack x determined using 1048 quotients [(I+)-(I-)]/[(I+)+(I-)]
 (Parsons, Flack and Wagner, Acta Cryst. B69 (2013) 249-259).
;
_refine_ls_abs_structure_Flack     0.04(7)
_refine_ls_extinction_coef         .
_refine_ls_extinction_method       none
_refine_ls_goodness_of_fit_ref     1.063
_refine_ls_hydrogen_treatment      mixed
_refine_ls_matrix_type             full
_refine_ls_number_parameters       172
_refine_ls_number_reflns           2825
_refine_ls_number_restraints       0
_refine_ls_R_factor_all            0.0310
_refine_ls_R_factor_gt             0.0280
_refine_ls_restrained_S_all        1.063
_refine_ls_shift/su_max            0.000
_refine_ls_shift/su_mean           0.000
_refine_ls_structure_factor_coef   Fsqd
_refine_ls_weighting_details      
 'w=1/[\s^2^(Fo^2^)+(0.0304P)^2^+0.2674P] where P=(Fo^2^+2Fc^2^)/3'
_refine_ls_weighting_scheme        calc
_refine_ls_wR_factor_gt            0.0667
_refine_ls_wR_factor_ref           0.0703
_refine_special_details            ?
_olex2_refinement_description
;
1. Fixed Uiso
 At 1.2 times of:
  All C(H) groups
 At 1.5 times of:
  All C(H,H,H) groups
2.a Ternary CH refined with riding coordinates:
 C3(H3), C4(H4), C5(H5), C6(H6)
2.b Idealised Me refined as rotating group:
 C1(H1A,H1B,H1C), C9(H9A,H9B,H9C), C10(H10A,H10B,H10C), C11(H11A,H11B,H11C),
 C12(H12A,H12B,H12C)
;
_atom_sites_solution_hydrogens     mixed
_atom_sites_solution_primary       dual
_atom_sites_solution_secondary     ?
loop_
  _atom_site_label
  _atom_site_type_symbol
  _atom_site_fract_x
  _atom_site_fract_y
  _atom_site_fract_z
  _atom_site_U_iso_or_equiv
  _atom_site_adp_type
  _atom_site_occupancy
  _atom_site_site_symmetry_order
  _atom_site_calc_flag
  _atom_site_refinement_flags_posn
  _atom_site_refinement_flags_adp
  _atom_site_refinement_flags_occupancy
  _atom_site_disorder_assembly
  _atom_site_disorder_group
 C1 C 0.93046(10) 0.38573(18) 0.0682(4) 0.0432(5) Uani 1 1 d . . . . .
 H1A H 0.926558 0.312626 0.024434 0.065 Uiso 1 1 calc R U . . .
 H1B H 0.980859 0.401191 0.114881 0.065 Uiso 1 1 calc R U . . .
 H1C H 0.916868 0.428824 -0.067668 0.065 Uiso 1 1 calc R U . . .
 C2 C 0.88043(9) 0.40787(14) 0.2703(4) 0.0317(4) Uani 1 1 d . . . . .
 C3 C 0.75526(8) 0.42444(12) 0.3785(3) 0.0244(3) Uani 1 1 d . . . . .
 H3 H 0.773111 0.398237 0.534857 0.029 Uiso 1 1 calc R U . . .
 C4 C 0.68775(9) 0.36247(13) 0.3101(3) 0.0260(3) Uani 1 1 d . . . . .
 H4 H 0.702490 0.296954 0.229142 0.031 Uiso 1 1 calc R U . . .
 C5 C 0.63001(9) 0.41866(14) 0.1637(3) 0.0262(3) Uani 1 1 d . . . . .
 H5 H 0.639645 0.409175 -0.009354 0.031 Uiso 1 1 calc R U . . .
 C6 C 0.62543(9) 0.53267(13) 0.2240(3) 0.0267(3) Uani 1 1 d . . . . .
 H6 H 0.604342 0.540212 0.386554 0.032 Uiso 1 1 calc R U . . .
 C7 C 0.70133(9) 0.58301(13) 0.2199(3) 0.0273(3) Uani 1 1 d . . . . .
 C8 C 0.57707(9) 0.30804(13) 0.4467(3) 0.0271(4) Uani 1 1 d . . . . .
 C9 C 0.57535(11) 0.19345(15) 0.3907(4) 0.0431(5) Uani 1 1 d . . . . .
 H9A H 0.609025 0.178778 0.259936 0.065 Uiso 1 1 calc R U . . .
 H9B H 0.525695 0.173381 0.344844 0.065 Uiso 1 1 calc R U . . .
 H9C H 0.590215 0.154119 0.531047 0.065 Uiso 1 1 calc R U . . .
 C10 C 0.52292(10) 0.33857(15) 0.6338(3) 0.0328(4) Uani 1 1 d . . . . .
 H10A H 0.533821 0.301509 0.781097 0.049 Uiso 1 1 calc R U . . .
 H10B H 0.473487 0.320930 0.580753 0.049 Uiso 1 1 calc R U . . .
 H10C H 0.526088 0.413204 0.661796 0.049 Uiso 1 1 calc R U . . .
 C11 C 0.73638(10) 0.57999(16) -0.0249(3) 0.0361(4) Uani 1 1 d . . . . .
 H11A H 0.785560 0.609711 -0.016544 0.054 Uiso 1 1 calc R U . . .
 H11B H 0.706631 0.620112 -0.136159 0.054 Uiso 1 1 calc R U . . .
 H11C H 0.739505 0.508190 -0.079355 0.054 Uiso 1 1 calc R U . . .
 C12 C 0.69787(12) 0.69308(14) 0.3106(4) 0.0412(5) Uani 1 1 d . . . . .
 H12A H 0.675473 0.693792 0.468312 0.062 Uiso 1 1 calc R U . . .
 H12B H 0.668508 0.735131 0.201988 0.062 Uiso 1 1 calc R U . . .
 H12C H 0.747399 0.721550 0.320184 0.062 Uiso 1 1 calc R U . . .
 O1 O 0.89819(7) 0.42869(13) 0.4690(3) 0.0467(4) Uani 1 1 d . . . . .
 O2 O 0.80956(6) 0.39961(9) 0.2012(2) 0.0290(3) Uani 1 1 d . . . . .
 O3 O 0.74539(6) 0.53039(9) 0.3973(2) 0.0258(3) Uani 1 1 d . . . . .
 O4 O 0.64798(6) 0.33953(9) 0.5218(2) 0.0269(3) Uani 1 1 d . . . . .
 O5 O 0.56360(6) 0.36625(10) 0.2311(2) 0.0311(3) Uani 1 1 d . . . . .
 O6 O 0.57951(7) 0.58493(11) 0.0602(2) 0.0376(3) Uani 1 1 d . . . . .
 H6A H 0.5368(14) 0.5899(19) 0.127(4) 0.050(7) Uiso 1 1 d . . . . .

loop_
  _atom_site_aniso_label
  _atom_site_aniso_U_11
  _atom_site_aniso_U_22
  _atom_site_aniso_U_33
  _atom_site_aniso_U_23
  _atom_site_aniso_U_13
  _atom_site_aniso_U_12
 C1 0.0225(8) 0.0542(12) 0.0527(12) -0.0005(10) 0.0043(9) 0.0015(8)
 C2 0.0197(7) 0.0302(8) 0.0451(11) 0.0008(8) -0.0033(7) 0.0001(6)
 C3 0.0202(7) 0.0255(7) 0.0276(8) -0.0016(6) -0.0003(6) 0.0029(6)
 C4 0.0216(8) 0.0262(8) 0.0303(8) -0.0039(6) 0.0026(7) 0.0009(6)
 C5 0.0187(7) 0.0361(9) 0.0238(8) -0.0022(7) 0.0001(6) -0.0033(7)
 C6 0.0210(7) 0.0354(8) 0.0236(8) 0.0043(7) -0.0007(6) 0.0053(7)
 C7 0.0245(8) 0.0272(8) 0.0303(8) 0.0026(7) -0.0041(7) 0.0022(7)
 C8 0.0210(7) 0.0287(8) 0.0315(9) 0.0013(7) -0.0013(7) -0.0014(6)
 C9 0.0334(10) 0.0322(9) 0.0635(14) -0.0081(9) 0.0067(10) -0.0051(8)
 C10 0.0267(9) 0.0400(10) 0.0316(9) 0.0025(8) 0.0030(7) 0.0001(7)
 C11 0.0283(9) 0.0453(10) 0.0347(9) 0.0107(8) 0.0018(8) -0.0034(8)
 C12 0.0426(11) 0.0281(9) 0.0530(12) -0.0010(8) -0.0126(10) 0.0046(8)
 O1 0.0264(6) 0.0664(10) 0.0474(9) -0.0070(8) -0.0090(6) -0.0002(6)
 O2 0.0184(5) 0.0347(6) 0.0339(6) -0.0038(5) 0.0006(5) 0.0012(5)
 O3 0.0240(6) 0.0251(5) 0.0283(6) -0.0015(5) -0.0064(5) 0.0013(4)
 O4 0.0204(5) 0.0290(6) 0.0312(6) 0.0039(5) -0.0016(5) -0.0006(4)
 O5 0.0205(6) 0.0447(7) 0.0279(6) 0.0041(5) -0.0031(5) -0.0063(5)
 O6 0.0231(6) 0.0539(8) 0.0358(7) 0.0151(6) -0.0020(5) 0.0077(6)

_geom_special_details
;
 All esds (except the esd in the dihedral angle between two l.s. planes)
 are estimated using the full covariance matrix.  The cell esds are taken
 into account individually in the estimation of esds in distances, angles
 and torsion angles; correlations between esds in cell parameters are only
 used when they are defined by crystal symmetry.  An approximate (isotropic)
 treatment of cell esds is used for estimating esds involving l.s. planes.
;
loop_
  _geom_bond_atom_site_label_1
  _geom_bond_atom_site_label_2
  _geom_bond_distance
  _geom_bond_site_symmetry_2
  _geom_bond_publ_flag
 C1 H1A 0.9800 . ?
 C1 H1B 0.9800 . ?
 C1 H1C 0.9800 . ?
 C1 C2 1.491(3) . ?
 C2 O1 1.198(2) . ?
 C2 O2 1.359(2) . ?
 C3 H3 1.0000 . ?
 C3 C4 1.523(2) . ?
 C3 O2 1.4467(19) . ?
 C3 O3 1.3865(19) . ?
 C4 H4 1.0000 . ?
 C4 C5 1.526(2) . ?
 C4 O4 1.430(2) . ?
 C5 H5 1.0000 . ?
 C5 C6 1.516(2) . ?
 C5 O5 1.4427(19) . ?
 C6 H6 1.0000 . ?
 C6 C7 1.534(2) . ?
 C6 O6 1.421(2) . ?
 C7 C11 1.523(2) . ?
 C7 C12 1.514(2) . ?
 C7 O3 1.4546(19) . ?
 C8 C9 1.516(3) . ?
 C8 C10 1.501(2) . ?
 C8 O4 1.4249(19) . ?
 C8 O5 1.452(2) . ?
 C9 H9A 0.9800 . ?
 C9 H9B 0.9800 . ?
 C9 H9C 0.9800 . ?
 C10 H10A 0.9800 . ?
 C10 H10B 0.9800 . ?
 C10 H10C 0.9800 . ?
 C11 H11A 0.9800 . ?
 C11 H11B 0.9800 . ?
 C11 H11C 0.9800 . ?
 C12 H12A 0.9800 . ?
 C12 H12B 0.9800 . ?
 C12 H12C 0.9800 . ?
 O6 H6A 0.87(3) . ?

loop_
  _geom_angle_atom_site_label_1
  _geom_angle_atom_site_label_2
  _geom_angle_atom_site_label_3
  _geom_angle
  _geom_angle_site_symmetry_1
  _geom_angle_site_symmetry_3
  _geom_angle_publ_flag
 H1A C1 H1B 109.5 . . ?
 H1A C1 H1C 109.5 . . ?
 H1B C1 H1C 109.5 . . ?
 C2 C1 H1A 109.5 . . ?
 C2 C1 H1B 109.5 . . ?
 C2 C1 H1C 109.5 . . ?
 O1 C2 C1 126.34(17) . . ?
 O1 C2 O2 123.06(17) . . ?
 O2 C2 C1 110.59(16) . . ?
 C4 C3 H3 108.1 . . ?
 O2 C3 H3 108.1 . . ?
 O2 C3 C4 105.39(12) . . ?
 O3 C3 H3 108.1 . . ?
 O3 C3 C4 115.72(13) . . ?
 O3 C3 O2 111.21(13) . . ?
 C3 C4 H4 110.1 . . ?
 C3 C4 C5 116.66(14) . . ?
 C5 C4 H4 110.1 . . ?
 O4 C4 C3 108.09(13) . . ?
 O4 C4 H4 110.1 . . ?
 O4 C4 C5 101.45(12) . . ?
 C4 C5 H5 110.4 . . ?
 C6 C5 C4 112.34(14) . . ?
 C6 C5 H5 110.4 . . ?
 O5 C5 C4 102.54(13) . . ?
 O5 C5 H5 110.4 . . ?
 O5 C5 C6 110.58(13) . . ?
 C5 C6 H6 108.8 . . ?
 C5 C6 C7 111.06(13) . . ?
 C7 C6 H6 108.8 . . ?
 O6 C6 C5 110.46(14) . . ?
 O6 C6 H6 108.8 . . ?
 O6 C6 C7 108.90(13) . . ?
 C11 C7 C6 112.60(14) . . ?
 C12 C7 C6 110.85(15) . . ?
 C12 C7 C11 110.38(16) . . ?
 O3 C7 C6 107.03(13) . . ?
 O3 C7 C11 112.24(13) . . ?
 O3 C7 C12 103.32(14) . . ?
 C10 C8 C9 112.97(16) . . ?
 O4 C8 C9 111.13(14) . . ?
 O4 C8 C10 108.49(14) . . ?
 O4 C8 O5 104.81(12) . . ?
 O5 C8 C9 109.19(16) . . ?
 O5 C8 C10 109.94(13) . . ?
 C8 C9 H9A 109.5 . . ?
 C8 C9 H9B 109.5 . . ?
 C8 C9 H9C 109.5 . . ?
 H9A C9 H9B 109.5 . . ?
 H9A C9 H9C 109.5 . . ?
 H9B C9 H9C 109.5 . . ?
 C8 C10 H10A 109.5 . . ?
 C8 C10 H10B 109.5 . . ?
 C8 C10 H10C 109.5 . . ?
 H10A C10 H10B 109.5 . . ?
 H10A C10 H10C 109.5 . . ?
 H10B C10 H10C 109.5 . . ?
 C7 C11 H11A 109.5 . . ?
 C7 C11 H11B 109.5 . . ?
 C7 C11 H11C 109.5 . . ?
 H11A C11 H11B 109.5 . . ?
 H11A C11 H11C 109.5 . . ?
 H11B C11 H11C 109.5 . . ?
 C7 C12 H12A 109.5 . . ?
 C7 C12 H12B 109.5 . . ?
 C7 C12 H12C 109.5 . . ?
 H12A C12 H12B 109.5 . . ?
 H12A C12 H12C 109.5 . . ?
 H12B C12 H12C 109.5 . . ?
 C2 O2 C3 116.10(13) . . ?
 C3 O3 C7 118.84(13) . . ?
 C8 O4 C4 105.94(12) . . ?
 C5 O5 C8 108.75(12) . . ?
 C6 O6 H6A 106.7(16) . . ?

loop_
  _geom_hbond_atom_site_label_D
  _geom_hbond_atom_site_label_H
  _geom_hbond_atom_site_label_A
  _geom_hbond_distance_DH
  _geom_hbond_distance_HA
  _geom_hbond_distance_DA
  _geom_hbond_angle_DHA
  _geom_hbond_site_symmetry_A
  _geom_hbond_publ_flag
 O6 H6A O5 0.87(3) 2.01(3) 2.8619(18) 166(2) 2_665 yes

loop_
  _geom_torsion_atom_site_label_1
  _geom_torsion_atom_site_label_2
  _geom_torsion_atom_site_label_3
  _geom_torsion_atom_site_label_4
  _geom_torsion
  _geom_torsion_site_symmetry_1
  _geom_torsion_site_symmetry_2
  _geom_torsion_site_symmetry_3
  _geom_torsion_site_symmetry_4
  _geom_torsion_publ_flag
 C1 C2 O2 C3 -176.96(15) . . . . ?
 C3 C4 C5 C6 -32.79(19) . . . . ?
 C3 C4 C5 O5 -151.53(14) . . . . ?
 C3 C4 O4 C8 164.29(13) . . . . ?
 C4 C3 O2 C2 -153.11(14) . . . . ?
 C4 C3 O3 C7 -41.9(2) . . . . ?
 C4 C5 C6 C7 50.12(18) . . . . ?
 C4 C5 C6 O6 171.06(13) . . . . ?
 C4 C5 O5 C8 16.08(16) . . . . ?
 C5 C4 O4 C8 41.08(15) . . . . ?
 C5 C6 C7 C11 63.10(18) . . . . ?
 C5 C6 C7 C12 -172.70(15) . . . . ?
 C5 C6 C7 O3 -60.70(17) . . . . ?
 C6 C5 O5 C8 -103.89(15) . . . . ?
 C6 C7 O3 C3 58.18(18) . . . . ?
 C9 C8 O4 C4 86.18(18) . . . . ?
 C9 C8 O5 C5 -110.71(15) . . . . ?
 C10 C8 O4 C4 -149.05(13) . . . . ?
 C10 C8 O5 C5 124.83(15) . . . . ?
 C11 C7 O3 C3 -65.83(19) . . . . ?
 C12 C7 O3 C3 175.26(15) . . . . ?
 O1 C2 O2 C3 4.1(3) . . . . ?
 O2 C3 C4 C5 -95.87(16) . . . . ?
 O2 C3 C4 O4 150.69(12) . . . . ?
 O2 C3 O3 C7 78.29(16) . . . . ?
 O3 C3 C4 C5 27.4(2) . . . . ?
 O3 C3 C4 O4 -86.00(17) . . . . ?
 O3 C3 O2 C2 80.76(17) . . . . ?
 O4 C4 C5 C6 84.35(15) . . . . ?
 O4 C4 C5 O5 -34.38(15) . . . . ?
 O4 C8 O5 C5 8.42(16) . . . . ?
 O5 C5 C6 C7 164.02(13) . . . . ?
 O5 C5 C6 O6 -75.04(16) . . . . ?
 O5 C8 O4 C4 -31.64(15) . . . . ?
 O6 C6 C7 C11 -58.76(18) . . . . ?
 O6 C6 C7 C12 65.44(18) . . . . ?
 O6 C6 C7 O3 177.44(13) . . . . ?

_shelx_res_file
;
TITL if2106_a.res in P2(1)2(1)2
    if2106.res
    created by SHELXL-2018/3 at 10:41:18 on 22-Jun-2023
CELL 1.54184 18.3045 12.9361 5.6433 90 90 90
ZERR 4 0.0002 0.0002 0.0001 0 0 0
LATT -1
SYMM -X,-Y,+Z
SYMM 0.5-X,0.5+Y,-Z
SYMM 0.5+X,0.5-Y,-Z
SFAC C H O
UNIT 48 80 24
EQIV $1 1-X,1-Y,+Z

L.S. 10
PLAN  20
SIZE 0.03 0.09 0.17
TEMP -113.15(10)
CONF
HTAB O6 O5_$1
BOND
list 4
MORE -1
BOND $H
fmap 2 53
ACTA
OMIT -8 1 6
REM <olex2.extras>
REM <HklSrc "%.\\IF2106.hkl">
REM </olex2.extras>

WGHT    0.030400    0.267400
FVAR       6.52741
C1    1    0.930463    0.385731    0.068179    11.00000    0.02255    0.05423 =
         0.05274   -0.00054    0.00426    0.00153
AFIX 137
H1A   2    0.926558    0.312626    0.024434    11.00000   -1.50000
H1B   2    0.980859    0.401191    0.114881    11.00000   -1.50000
H1C   2    0.916868    0.428824   -0.067668    11.00000   -1.50000
AFIX   0
C2    1    0.880425    0.407870    0.270328    11.00000    0.01970    0.03020 =
         0.04507    0.00081   -0.00333    0.00009
C3    1    0.755257    0.424442    0.378529    11.00000    0.02022    0.02554 =
         0.02760   -0.00164   -0.00029    0.00287
AFIX  13
H3    2    0.773111    0.398237    0.534857    11.00000   -1.20000
AFIX   0
C4    1    0.687752    0.362475    0.310117    11.00000    0.02161    0.02625 =
         0.03027   -0.00391    0.00262    0.00085
AFIX  13
H4    2    0.702490    0.296954    0.229142    11.00000   -1.20000
AFIX   0
C5    1    0.630009    0.418655    0.163710    11.00000    0.01866    0.03609 =
         0.02378   -0.00216    0.00006   -0.00327
AFIX  13
H5    2    0.639645    0.409175   -0.009354    11.00000   -1.20000
AFIX   0
C6    1    0.625431    0.532675    0.224003    11.00000    0.02101    0.03537 =
         0.02362    0.00433   -0.00072    0.00526
AFIX  13
H6    2    0.604342    0.540212    0.386554    11.00000   -1.20000
AFIX   0
C7    1    0.701328    0.583010    0.219863    11.00000    0.02453    0.02716 =
         0.03029    0.00260   -0.00411    0.00217
C8    1    0.577068    0.308041    0.446702    11.00000    0.02104    0.02874 =
         0.03150    0.00126   -0.00129   -0.00138
C9    1    0.575349    0.193451    0.390680    11.00000    0.03344    0.03223 =
         0.06353   -0.00807    0.00668   -0.00513
AFIX 137
H9A   2    0.609025    0.178778    0.259936    11.00000   -1.50000
H9B   2    0.525695    0.173381    0.344844    11.00000   -1.50000
H9C   2    0.590215    0.154119    0.531047    11.00000   -1.50000
AFIX   0
C10   1    0.522915    0.338571    0.633830    11.00000    0.02665    0.04002 =
         0.03162    0.00252    0.00302    0.00009
AFIX 137
H10A  2    0.533821    0.301509    0.781097    11.00000   -1.50000
H10B  2    0.473487    0.320930    0.580753    11.00000   -1.50000
H10C  2    0.526088    0.413204    0.661796    11.00000   -1.50000
AFIX   0
C11   1    0.736382    0.579986   -0.024873    11.00000    0.02829    0.04533 =
         0.03471    0.01067    0.00178   -0.00343
AFIX 137
H11A  2    0.785560    0.609711   -0.016544    11.00000   -1.50000
H11B  2    0.706631    0.620112   -0.136159    11.00000   -1.50000
H11C  2    0.739505    0.508190   -0.079355    11.00000   -1.50000
AFIX   0
C12   1    0.697872    0.693082    0.310592    11.00000    0.04259    0.02808 =
         0.05304   -0.00099   -0.01262    0.00459
AFIX 137
H12A  2    0.675473    0.693792    0.468312    11.00000   -1.50000
H12B  2    0.668508    0.735131    0.201988    11.00000   -1.50000
H12C  2    0.747399    0.721550    0.320184    11.00000   -1.50000
AFIX   0
O1    3    0.898194    0.428691    0.469023    11.00000    0.02638    0.06644 =
         0.04740   -0.00699   -0.00901   -0.00016
O2    3    0.809564    0.399606    0.201202    11.00000    0.01840    0.03471 =
         0.03394   -0.00380    0.00061    0.00124
O3    3    0.745387    0.530392    0.397267    11.00000    0.02397    0.02512 =
         0.02833   -0.00151   -0.00637    0.00134
O4    3    0.647980    0.339534    0.521793    11.00000    0.02040    0.02904 =
         0.03117    0.00393   -0.00156   -0.00065
O5    3    0.563604    0.366251    0.231058    11.00000    0.02054    0.04471 =
         0.02794    0.00415   -0.00308   -0.00629
O6    3    0.579508    0.584928    0.060208    11.00000    0.02306    0.05388 =
         0.03580    0.01513   -0.00196    0.00774
H6A   2    0.536782    0.589897    0.126659    11.00000    0.04967
HKLF 4


REM  if2106_a.res in P2(1)2(1)2
REM wR2 = 0.0703, GooF = S = 1.063, Restrained GooF = 1.063 for all data
REM R1 = 0.0280 for 2671 Fo > 4sig(Fo) and 0.0310 for all 2825 data
REM 172 parameters refined using 0 restraints

END

WGHT      0.0306      0.2655

REM Highest difference peak  0.160,  deepest hole -0.156,  1-sigma level  0.033
Q1    1   0.6639  0.5554  0.2109  11.00000  0.05    0.16
Q2    1   0.6594  0.3995  0.2485  11.00000  0.05    0.14
Q3    1   0.6251  0.4793  0.1835  11.00000  0.05    0.13
Q4    1   0.7187  0.4011  0.3396  11.00000  0.05    0.12
Q5    1   0.7177  0.5744  0.0980  11.00000  0.05    0.11
Q6    1   0.5176  0.2173  0.2400  11.00000  0.05    0.11
Q7    1   1.0358  0.3397  0.1054  11.00000  0.05    0.10
Q8    1   0.5203  0.4155  0.2661  11.00000  0.05    0.10
Q9    1   0.6249  0.1567  0.3591  11.00000  0.05    0.10
Q10   1   0.8223  0.5754 -0.2169  11.00000  0.05    0.09
Q11   1   0.5847  0.2010  0.1750  11.00000  0.05    0.09
Q12   1   0.7192  0.5185 -0.1060  11.00000  0.05    0.09
Q13   1   0.7035  0.6367  0.2591  11.00000  0.05    0.09
Q14   1   0.4803  0.0826  0.2981  11.00000  0.05    0.09
Q15   1   0.4581  0.2627  0.5134  11.00000  0.05    0.09
Q16   1   0.9217  0.5001 -0.0478  11.00000  0.05    0.09
Q17   1   0.7655  0.2646  0.0834  11.00000  0.05    0.09
Q18   1   0.6004  0.5968 -0.0634  11.00000  0.05    0.08
Q19   1   0.7236  0.7026  0.4297  11.00000  0.05    0.08
Q20   1   0.6214  0.4341 -0.0262  11.00000  0.05    0.08
;
_shelx_res_checksum                8688
_shelx_hkl_file
;
   0   0  -1 149922. 4024.63  25
   0   0  -1 153821. 4024.86  18
   0   0  -1 157736. 3906.18  22
   0   0   1 162654. 4014.96  23
   0   0  -1 159197. 3960.83   7
   0   0   2 483.048 109.881  23
   0   0  -2 411.526 81.1317   7
   0   0  -2 412.643 117.075  16
   0   0  -2 515.705 130.329  17
   0   0  -2 389.133 131.221  25
   0   0  -3 3294.87 181.153  24
   0   0  -3 3199.14 335.248  25
   0   0   3 3443.50 302.252  23
   0   0  -3 2980.64 289.251  17
   0   0  -3 3240.45 334.744  16
   0   0  -3 3159.82 211.728   7
   0   0  -4 19379.0 1018.66  16
   0   0  -4 21440.5 949.435  17
   0   0  -4 19242.4 650.536  24
   0   0   4 18883.9 623.571  13
   0   0  -4 18984.7 642.439   3
   0   0  -4 18970.3 625.132   1
   0   0   4 19540.6 935.301  23
   0   0  -5 14083.9 499.451   1
   0   0  -5 13458.3 897.898  16
   0   0   5 11645.6 745.164  23
   0   0  -5 14135.4 537.590  24
   0   0  -5 13282.6 522.991   3
   0   0   5 13212.6 863.702  20
   0   0  -6 860.607 110.749  15
   0   0  -6 797.590 110.005  24
   0   0  -7 5310.59 186.375  15
   0  -1   0 3.92551 21.1860  17
   0   1   0 10.9781 20.3540  20
   0   1  -1 999999. 24078.7   7
   0  -1   1 989642. 24160.0  23
   0  -1  -1 953633. 24085.2  22
   0   1   1 968060. 24109.1  23
   0   1  -1 991699. 24160.1  25
   0   1  -1 960628. 24086.6  17
   0  -1  -1 957718. 24139.4  17
   0   1  -2 2848.66 173.058   7
   0   1  -2 3088.25 223.867  17
   0  -1  -2 3298.90 274.507  16
   0   1  -2 2895.92 249.068  16
   0   1  -2 2730.70 252.526  25
   0   1   2 3266.91 228.722  23
   0  -1  -2 2996.44 159.607  22
   0  -1   2 3507.19 263.006  23
   0   1  -3 2747.47 304.339  16
   0   1  -3 3783.70 305.318  17
   0  -1  -3 3390.64 349.373  16
   0  -1  -3 3308.34 313.950  17
   0  -1  -3 3121.29 234.369   7
   0   1   3 3527.54 295.443  23
   0  -1   3 3607.59 321.746  23
   0   1  -3 3583.87 353.987  25
   0  -1  -3 3047.99 175.191  24
   0   1  -3 3100.67 179.160  24
   0   1   4 15587.7 859.804  20
   0   1  -4 14765.4 520.482   1
   0  -1  -4 15572.6 905.877  16
   0   1  -4 15136.8 751.297  17
   0   1  -4 15342.1 876.295  16
   0  -1  -4 14854.2 804.736  17
   0  -1   4 14751.2 513.193  13
   0  -1   4 14287.1 800.124  23
   0   1   4 14503.6 766.455  23
   0   1   4 14067.3 506.471  13
   0   1  -4 15027.3 528.304   3
   0  -1  -4 14979.8 532.287   3
   0  -1  -4 13923.5 528.567   4
   0  -1  -4 14117.1 524.810  24
   0   1  -4 14485.3 536.643  24
   0   1  -5 7295.15 338.524   1
   0  -1  -5 7361.74 310.417   1
   0   1  -5 7988.45 665.356  16
   0  -1  -5 8013.42 687.090  16
   0   1   5 7138.67 317.969  13
   0   1  -5 7747.40 349.879  15
   0   1   5 7376.69 622.322  20
   0  -1   5 7604.39 627.957  20
   0  -1   5 7745.59 587.515  23
   0   1  -5 7264.35 361.612  24
   0  -1  -5 7249.96 353.044  24
   0  -1  -5 7318.04 356.035   3
   0   1  -5 7585.76 357.081   3
   0  -1  -6 5428.90 268.260  24
   0   1  -6 5534.42 269.774  24
   0   1  -6 4896.81 225.342   1
   0   1  -6 5515.18 259.615  15
   0  -1  -6 4728.43 253.662  15
   0  -1  -7 377.239 45.8501  15
   0   1  -7 405.496 46.7187  15
   0  -2   0 148544. 3730.76  22
   0  -2   0 145519. 3659.61  17
   0   2   0 145260. 3698.25  20
   0   2  -1 83193.8 2189.48  18
   0  -2   1 84204.3 2235.97  23
   0  -2  -1 83413.8 2187.63  22
   0  -2   1 82974.0 2128.26  22
   0  -2  -1 78971.1 2199.60  17
   0   2  -1 81167.5 2096.92  17
   0   2   1 79124.1 2185.61  20
   0   2  -1 86314.7 2225.50  25
   0   2   2 99.4704 94.2057  20
   0   2  -2 61.4983 90.7019  17
   0  -2  -2 141.142 107.824  16
   0   2  -2 200.769 106.146  16
   0   2  -2 59.0709 116.853  18
   0   2   2 180.609 84.8198  23
   0  -2   2 47.3018 94.9428  23
   0  -2  -2 136.913 86.9705  22
   0   2  -2 32.1788 119.236  25
   0  -2  -3 803.615 194.264  16
   0   2  -3 1160.10 233.480  18
   0   2  -3 1102.56 203.732  16
   0   2  -3 952.898 163.603  17
   0  -2  -3 1020.94 158.484   7
   0   2   3 1292.56 208.187  20
   0   2   3 912.788 157.045  23
   0  -2   3 1090.00 196.593  23
   0   2  -3 1254.27 233.706  25
   0  -2  -3 986.174 103.804  24
   0   2  -3 1064.37 108.880  24
   0  -2  -4-27.3627 106.421   4
   0  -2  -4 96.9577 89.0655   3
   0   2   4-66.6054 115.732  20
   0   2  -4 35.4441 133.903  16
   0   2  -4 64.7838 123.931  17
   0  -2  -4 31.1454 153.066  17
   0  -2  -4 78.8599 137.024  16
   0   2  -4 9.60282 77.2868  24
   0  -2   4 33.1302 109.774  23
   0  -2  -4-8.56630 76.6894  24
   0   2   4-7.61881 95.1281  13
   0   2  -4-38.8968 191.161  25
   0   2  -4 69.3630 74.9158   1
   0   2  -5 11044.3 447.891   1
   0   2  -5 11763.7 807.440  16
   0  -2  -5 11637.2 847.737  16
   0   2   5 9913.89 403.345  13
   0   2  -5 10880.3 440.343  15
   0   2  -5 11131.9 472.357  24
   0  -2  -5 11525.1 460.935  24
   0  -2   5 11039.2 738.228  23
   0  -2  -5 11196.7 459.660   3
   0   2   5 10336.0 745.918  20
   0   2  -6 1283.33 125.888  15
   0   2  -6 1271.68 132.171  24
   0  -2  -6 1288.08 129.916  24
   0  -2  -6 1210.77 141.523   3
   0   2  -6 1200.06 115.672   1
   0  -2  -7 541.739 51.8763  15
   0   2  -7 562.710 50.3572  15
   0  -3   0 70.0444 130.064  22
   0   3   0 6.69855 62.3846  20
   0   3   1 2823.41 195.500  20
   0   3  -1 3435.42 240.181  19
   0   3   1 2683.08 188.146  19
   0   3  -1 3067.32 204.452  18
   0  -3  -1 2971.41 214.363   5
   0  -3   1 2838.75 189.144  22
   0  -3  -1 3224.44 232.402  22
   0   3  -1 3394.93 121.010  17
   0  -3  -1 2888.22 219.151  17
   0   3  -1 3203.18 226.229  25
   0   3  -2 68508.0 2041.17  18
   0  -3   2 71047.9 2100.61  23
   0  -3  -2 70813.6 1984.34  22
   0   3  -2 70728.5 2069.58  16
   0  -3  -2 71081.4 2061.16  17
   0   3  -2 68856.1 1870.68  17
   0   3   2 68623.1 2022.11  20
   0   3  -2 68701.2 2084.43  25
   0   3  -3 46261.4 1576.02  18
   0   3  -3 44483.5 1567.52  16
   0   3  -3 43483.1 1341.11  17
   0  -3  -3 46127.3 1673.95  16
   0  -3   3 43297.7 1580.57  23
   0  -3  -3 43141.5 1321.49  22
   0  -3  -3 43937.4 1216.93  24
   0   3  -3 45372.6 1615.66  25
   0   3  -3 42649.4 1233.96  24
   0   3   3 43359.6 1516.88  20
   0   3   4 12563.3 754.532  20
   0   3  -4 12626.2 481.307   1
   0   3  -4 14272.1 822.875  16
   0  -3  -4 10798.5 793.302  16
   0  -3  -4 13467.2 807.123  17
   0   3  -4 12707.7 465.109  15
   0  -3  -4 12731.8 486.599   4
   0  -3  -4 11922.5 475.802   3
   0   3   4 10883.1 444.770  13
   0   3  -4 12623.9 492.404  24
   0   3  -4 13033.5 854.423  25
   0  -3   4 12072.3 772.840  23
   0  -3  -4 12364.6 468.649  24
   0  -3   5 2039.06 320.408  23
   0  -3  -5 1747.15 167.718  24
   0  -3  -5 2328.78 201.873   3
   0  -3  -5 1846.35 354.272  16
   0   3  -5 2166.25 350.013  16
   0   3  -5 2333.84 182.600  15
   0   3  -5 1946.37 184.641   1
   0   3   5 1938.01 164.259  13
   0   3  -5 2009.22 192.342  24
   0   3   5 1867.64 323.346  20
   0   3  -6 2851.15 172.269   1
   0  -3  -6 2524.32 183.878   3
   0   3  -6 2567.81 179.794  24
   0   3  -6 2649.78 165.896  15
   0   3  -7 1014.16 60.1853  15
   0  -3  -7 871.030 60.4784  15
   0  -4   0 636324. 16007.3   5
   0  -4   0 637891. 16082.1  22
   0   4   0 649670. 16017.7  20
   0   4   1 22964.6 801.505  20
   0   4  -1 23612.1 784.312  18
   0   4   1 25124.6 809.726  19
   0  -4   1 25140.3 821.092   5
   0  -4  -1 24128.2 842.622   5
   0  -4   1 24919.7 823.495  22
   0  -4  -1 22966.0 857.151  22
   0  -4  -1 24821.1 818.710  17
   0   4  -1 25429.4 861.228  25
   0   4  -2 5178.08 357.677  18
   0  -4   2 5661.12 397.458  23
   0  -4  -2 5862.91 367.774  22
   0  -4  -2 5245.71 217.075  24
   0   4  -2 6100.42 394.007  16
   0  -4  -2 5614.18 388.747  17
   0  -4   2 5087.47 269.604  22
   0   4   2 4947.80 338.080  20
   0   4  -2 5599.89 396.924  25
   0   4  -3 3227.35 348.058  18
   0  -4  -3 3637.21 382.979  17
   0  -4  -3 2886.30 367.905  16
   0   4  -3 3936.47 378.280  16
   0  -4   3 3205.36 361.116  23
   0  -4  -3 3159.18 271.292  22
   0  -4  -3 3343.80 189.955  24
   0   4   3 3371.51 333.228  20
   0   4  -3 3756.66 393.375  25
   0   4  -3 3131.02 198.664  24
   0   4  -4 15607.4 964.266  25
   0   4  -4 15824.0 587.326  24
   0  -4  -4 14428.0 954.292  16
   0   4  -4 16499.9 921.726  16
   0   4  -4 16515.4 554.623  15
   0   4   4 15807.7 868.877  20
   0  -4  -4 17077.8 570.543  24
   0  -4   4 15615.9 931.417  23
   0   4   4 13569.0 531.620  13
   0  -4  -4 15769.2 574.584   3
   0  -4  -4 14613.6 566.446   4
   0   4   5 1184.99 264.527  20
   0   4   5 1043.91 226.404  19
   0  -4  -5 1052.14 275.775  16
   0   4  -5 1150.66 134.842  15
   0   4   5 916.071 132.209  13
   0   4  -5 849.749 146.368  24
   0  -4   5 942.500 244.910  23
   0   4  -5 1250.86 154.788   1
   0  -4  -5 1401.96 185.118   4
   0  -4  -5 1229.28 163.099   3
   0   4  -6 572.459 99.4444  24
   0  -4  -6 550.322 107.049   3
   0   4  -6 788.338 96.2287  15
   0   4  -6 566.403 91.4980   1
   0   5   0-48.5208 86.2024  20
   0  -5   0 11.6337 93.6299   5
   0  -5   0 110.370 129.030  22
   0   5  -1 165557. 4400.23  18
   0   5   1 167156. 4448.22  19
   0  -5   1 168989. 4491.76  22
   0  -5  -1 169136. 4449.53  17
   0  -5  -1 167284. 4506.65   5
   0  -5   1 166952. 4452.22   5
   0   5   1 173501. 4469.57  20
   0   5  -1 176469. 4535.97  25
   0  -5  -2 32651.6 1190.75  17
   0   5   2 32655.2 1150.58  20
   0  -5   2 30047.7 1046.82  22
   0  -5  -2 35379.8 1219.60  22
   0  -5   2 33357.0 1257.07  23
   0   5  -2 32264.9 1226.96  25
   0   5   2 34598.4 1142.44  19
   0   5  -2 34681.5 1170.20  18
   0   5  -3 1598.86 287.102  25
   0   5  -3 1249.92 133.928  24
   0  -5  -3 891.196 174.564  22
   0   5   3 1157.10 198.099  19
   0   5   3 1269.69 226.006  20
   0  -5  -3 1050.04 247.522  16
   0   5  -3 1061.28 224.222  18
   0  -5  -3 1438.48 259.215  17
   0   5  -3 1190.61 116.834  15
   0  -5  -3 1154.56 135.834   4
   0   5  -3 1156.83 127.795   1
   0  -5   3 821.686 230.212  23
   0   5  -4 504.931 121.421  24
   0  -5   4 41.4669 130.695  23
   0   5   4 295.692 155.206  19
   0   5   4 270.418 170.125  20
   0  -5  -4 187.626 190.589  16
   0  -5  -4 637.874 245.708  17
   0   5  -4 452.918 92.2474  15
   0  -5  -4 409.295 133.391   4
   0  -5  -4 418.473 116.177   3
   0   5   4 418.425 114.052  13
   0   5  -4 358.627 204.963  25
   0   5  -4 488.281 107.543   1
   0   5   5 537.101 183.915  20
   0   5   5 719.186 153.957  19
   0  -5  -5 386.178 202.421  16
   0   5  -5 303.949 89.1459  15
   0   5  -5 217.278 97.5625  24
   0  -5   5 281.838 157.983  23
   0   5   5 160.499 94.9954  13
   0   5  -5-146.921 205.360  25
   0  -5  -5 207.250 130.456   4
   0  -5  -5 315.337 123.212   3
   0   5  -6 3200.23 180.714   1
   0  -5  -6 3087.88 186.065   3
   0   5  -6 3376.70 174.020  15
   0   5  -6 3169.35 191.079  24
   0   6   0 53916.4 1425.68  21
   0   6   0 55448.9 1677.73  19
   0   6   0 56178.2 1675.81  20
   0  -6   0 54971.3 1657.25   5
   0  -6   0 52736.6 1736.54  22
   0   6   1 167317. 4236.99  21
   0   6   1 168646. 4507.75  20
   0   6  -1 169779. 4260.40  21
   0   6  -1 165788. 4420.33  18
   0   6   1 167814. 4495.50  19
   0  -6  -1 165313. 4566.20   5
   0  -6   1 168235. 4503.57   5
   0  -6   1 178331. 4636.07  23
   0  -6   1 163513. 4552.58  22
   0   6  -1 170343. 4597.32  25
   0   6   2 1585.44 211.611  19
   0   6   2 1494.00 212.254  20
   0  -6  -2 1872.48 261.719  17
   0   6  -2 1331.25 213.171  18
   0  -6   2 1685.49 232.448   5
   0   6  -2 1315.47 247.996  25
   0  -6   2 1184.01 175.150  22
   0   6   2 1610.97 117.255  21
   0  -6  -2 1395.96 242.187  22
   0   6  -3 1628.67 296.509  25
   0   6   3 1032.43 137.410  13
   0  -6  -3 1193.17 225.615  22
   0   6   3 822.775 194.511  20
   0   6   3 761.725 178.406  19
   0  -6  -3 803.640 243.249  16
   0   6  -3 1310.53 235.598  18
   0  -6  -3 1221.54 261.247  17
   0   6  -3 1071.15 115.894  15
   0   6  -3 1060.03 133.807  24
   0  -6   3 1238.80 260.224  23
   0   6  -3 1295.23 136.703   1
   0   6  -3 1186.58 132.281   2
   0  -6  -3 820.339 133.353   4
   0  -6  -3 917.008 135.744   3
   0  -6  -4 2156.97 201.337   3
   0  -6  -4 1885.16 191.315   4
   0   6   4 2799.17 337.081  19
   0   6   4 2418.89 346.265  20
   0  -6  -4 1982.72 378.803  16
   0   6  -4 2327.27 170.705   2
   0   6  -4 2447.15 205.544   1
   0   6  -4 2603.87 185.934  15
   0   6   4 2055.59 185.369  13
   0  -6   4 2973.69 413.746  23
   0   6  -4 2350.61 204.891  24
   0   6  -4 2691.43 414.871  25
   0   6  -5 2451.62 404.620  25
   0   6  -5 2515.47 207.868  24
   0   6  -5 2695.59 210.155   1
   0   6  -5 2723.82 183.461  15
   0   6   5 2378.44 172.385  13
   0   6   5 2352.16 174.952  21
   0  -6  -5 2869.39 220.557   4
   0  -6  -5 2481.39 205.642   3
   0  -6   5 2182.35 348.465  23
   0  -6  -6-31.6030 73.8377   3
   0   6  -6-24.2581 56.6073  15
   0   6  -6 26.3981 58.6752  24
   0   7   0 40.5351 99.6069  19
   0   7   0-21.8302 84.0435  18
   0   7   0 28.6181 62.4217  21
   0  -7   0 48.9510 133.256  22
   0  -7   0 18.8887 137.119   5
   0   7  -1 18186.1 585.919  21
   0   7   1 18630.2 565.827  21
   0   7   1 18345.1 811.065  20
   0   7  -1 18595.6 723.959  18
   0   7   1 18722.7 794.185  19
   0  -7  -1 19737.8 880.772   5
   0  -7   1 19277.3 808.308   5
   0   7  -1 19570.9 880.605  25
   0  -7   1 18635.8 853.682  22
   0  -7   1 21237.8 915.445  23
   0  -7   2 158.942 145.206  23
   0  -7  -2 264.754 166.005  22
   0   7   2 143.180 67.1393  21
   0  -7   2-19.4927 104.173  22
   0   7  -2 77.6578 83.0184  21
   0   7   2 65.7153 107.683  19
   0   7   2 71.8137 93.8813  20
   0   7  -2 202.161 114.097  18
   0   7  -2 31.6823 144.721  25
   0  -7   2 92.1682 138.715   5
   0   7  -3 8476.80 402.255  24
   0   7  -3 8580.93 688.040  25
   0   7   3 7473.48 360.859  13
   0  -7   3 9366.60 610.487   5
   0  -7   3 8581.04 676.107  23
   0  -7  -3 8321.30 601.023  22
   0   7   3 8317.93 586.929  20
   0   7   3 8528.82 344.345  21
   0   7   3 9889.22 603.516  19
   0   7  -3 9384.15 592.750  18
   0  -7  -3 8562.56 730.161  16
   0   7  -3 9430.68 370.581  15
   0   7  -3 9248.12 387.665   2
   0   7  -3 9136.44 382.498   1
   0  -7  -3 8338.42 386.720   3
   0  -7  -3 8253.93 385.792   4
   0   7  -4 5771.46 608.980  25
   0   7  -4 5345.25 316.383  24
   0   7   4 4355.39 267.113  13
   0  -7   4 5480.74 488.300   5
   0   7   4 5553.22 474.156  19
   0  -7  -4 4525.83 559.156  16
   0   7  -4 5221.21 271.072  15
   0   7  -4 5121.98 268.006   2
   0   7  -4 5428.25 299.273   1
   0   7   4 5017.41 488.847  20
   0   7   4 5066.97 258.612  21
   0  -7  -4 4664.92 296.055   3
   0  -7  -4 5064.94 308.119   4
   0  -7   4 5627.95 572.405  23
   0   7   5-18.2156 86.5328  13
   0   7  -5 30.1360 69.2698  15
   0   7  -5-64.5931 95.7136  24
   0   7   5 63.9490 72.5647  21
   0  -7  -5 80.1288 102.615   3
   0  -7  -5-37.9221 126.433   4
   0   7  -5-44.5021 91.8477   1
   0  -7  -6 172.656 64.3523   3
   0   7  -6 143.947 48.5146  15
   0   7  -6 143.294 58.1535  24
   0  -8   0 62880.4 2015.59   5
   0   8   0 62755.1 1659.36  21
   0   8   0 63416.1 2037.88  19
   0   8   0 60122.8 1796.17  18
   0  -8   0 59486.5 2096.41  22
   0   8  -1 29927.7 1233.86  25
   0  -8  -1 28304.5 1205.44   5
   0  -8   1 30288.7 1156.07   5
   0   8  -1 29206.7 860.286  21
   0   8   1 28660.5 833.527  21
   0  -8   1 28370.2 1198.12  22
   0  -8   1 32007.1 1274.45  23
   0   8   1 28527.2 1137.93  19
   0   8   1 27445.0 1127.26  20
   0   8  -1 27134.8 997.837  18
   0   8  -1 28851.2 1243.55  19
   0  -8   2 24163.6 1156.25  23
   0  -8  -2 22627.2 1109.39  22
   0   8   2 22397.8 1020.39  20
   0   8  -2 22190.5 729.193  21
   0   8   2 22869.9 689.994  21
   0  -8   2 21312.2 950.285  22
   0   8   2 20475.3 956.910  19
   0   8  -2 21311.3 906.208  18
   0   8  -2 21202.5 688.786   1
   0   8  -2 22240.5 736.080   2
   0  -8   2 22762.1 696.340  14
   0   8  -2 23477.4 719.934  15
   0  -8   2 22622.4 1005.35   5
   0   8  -2 22289.0 1128.47  25
   0  -8  -2 21421.5 727.216   4
   0   8  -3 91.5028 179.370  25
   0   8   3 9.52834 111.180  13
   0   8   3 45.7158 74.4735  21
   0  -8  -3 35.0434 168.267  22
   0   8   3 198.267 150.925  20
   0   8   3 87.1601 139.506  19
   0  -8  -3 49.6402 164.481  16
   0   8  -3 44.1266 71.6371  15
   0   8  -3 11.8403 94.4891  24
   0   8  -3 63.8298 77.6284   1
   0   8  -3 29.7330 92.8903   2
   0  -8   3 31.3031 153.845   5
   0  -8  -3 53.6271 119.467   4
   0  -8  -3 42.4589 108.979   3
   0   8  -4 455.033 265.152  25
   0   8   4 376.430 133.026  13
   0   8   4 388.281 180.183  19
   0   8   4 788.962 209.561  20
   0  -8  -4 427.044 250.425  16
   0   8  -4 442.849 101.532  15
   0   8  -4 546.150 109.876   2
   0   8  -4 574.176 117.518   1
   0   8   4 504.423 107.134  21
   0  -8  -4 544.682 138.494   3
   0  -8   4 768.812 216.240   5
   0  -8  -4 465.703 146.536   4
   0   8  -4 389.012 122.532  24
   0  -8   4 367.663 186.892  23
   0   8   5 857.729 106.972  13
   0   8  -5 792.513 114.809   1
   0   8   5 763.391 102.897  21
   0   8  -5 938.162 129.867  24
   0  -8  -5 706.791 146.358   4
   0  -8  -5 670.046 123.211   3
   0   8  -5 769.594 106.856  15
   0  -8  -6 587.312 63.6541   3
   0   8  -6 403.103 58.7023   1
   0   8  -6 575.138 61.6820  15
   0   9   0-31.0292 148.988  19
   0   9   0-58.5760 86.7975   2
   0  -9   0 119.349 109.398  14
   0   9   0-24.1150 66.8512  15
   0  -9   0-57.7646 162.968   5
   0  -9   0 25.0722 91.8418  12
   0   9   0 21.2217 75.5870  21
   0  -9   0 35.3751 161.565  22
   0  -9   1 12599.6 778.065  23
   0  -9   1 12618.8 776.668  22
   0   9   1 12107.3 437.773  21
   0   9  -1 12465.7 464.542  21
   0   9   1 12603.4 724.978  20
   0   9  -1 13013.6 814.575  19
   0   9   1 11877.0 707.618  19
   0   9  -1 12466.8 481.530   2
   0   9   1 11541.8 442.658   2
   0   9  -1 12077.7 462.128  15
   0  -9   1 12625.9 465.576  14
   0  -9  -1 12009.6 482.778  14
   0  -9  -1 13297.7 793.995   5
   0  -9   1 13908.7 744.484   5
   0  -9   1 12653.1 460.802  12
   0   9  -1 11909.5 769.513  25
   0  -9  -1 11995.5 465.076   4
   0   9   2 1306.55 247.271  19
   0   9   2 1638.31 274.277  20
   0   9  -2 1360.19 301.085  25
   0   9  -2 1285.41 144.751  15
   0  -9   2 1605.85 153.526  14
   0  -9   2 1602.80 306.331  23
   0  -9   2 1351.16 265.347   5
   0  -9  -2 1255.47 161.625   4
   0   9   2 1283.67 137.401  21
   0  -9   2 1024.31 210.241  22
   0  -9  -2 1798.43 334.059  22
   0   9  -3 97.0264 196.894  25
   0   9   3 70.8924 127.375  13
   0   9   3 143.065 92.7870  21
   0  -9  -3 153.024 144.559  22
   0   9   3 155.664 138.432  19
   0   9   3 35.1071 147.172  20
   0  -9  -3 52.5933 174.290  16
   0   9  -3 138.998 89.5697  15
   0  -9  -3 132.170 111.335   3
   0  -9   3 265.133 180.465   5
   0  -9  -3 11.1825 126.233   4
   0   9  -3-12.4699 95.1707  24
   0  -9   3 187.088 155.005  23
   0   9  -3 219.491 83.3600   1
   0   9  -3 208.782 113.713   2
   0   9  -4 36.3665 98.4017  24
   0   9  -4 61.7263 85.2028   1
   0   9  -4 196.507 86.3496   2
   0  -9  -4 155.943 163.405  16
   0   9  -4 42.7724 82.1699  15
   0   9  -4 98.4180 178.620  25
   0   9   4-7.65219 85.6266  21
   0   9   4 25.4811 121.061  13
   0  -9  -4 171.422 118.611   3
   0  -9   4 64.6831 147.721   5
   0  -9  -4 105.741 137.057   4
   0  -9  -5 915.573 133.169   4
   0  -9  -5 809.307 119.542   3
   0   9  -5 717.591 113.660  24
   0   9  -5 909.217 105.590   1
   0   9  -5 977.947 104.132  15
   0  10   0 16648.9 573.328  21
   0  10   0 17547.3 962.920  19
   0  10   0 15479.3 579.352   2
   0 -10   0 16112.3 593.970  14
   0 -10   0 17004.2 936.150   5
   0 -10   0 16888.7 906.482  23
   0 -10   0 16551.1 981.927  22
   0 -10   1 9682.66 706.907  22
   0 -10   1 9470.26 703.667  23
   0 -10  -1 9016.07 732.502  22
   0  10  -1 9980.66 417.078  21
   0  10   1 9550.43 387.490  21
   0  10   1 9343.16 668.656  19
   0  10  -1 9270.49 724.550  19
   0  10  -1 10723.1 438.476   2
   0  10   1 9319.53 389.061   2
   0 -10  -1 9618.22 434.359  14
   0 -10   1 10098.4 421.773  14
   0  10  -1 9447.01 414.977  15
   0 -10   1 9489.23 666.280   5
   0 -10  -1 9291.05 718.956   5
   0 -10   1 9612.25 403.845  12
   0  10  -1 10870.2 769.588  25
   0 -10  -1 9953.57 423.106   4
   0  10   2 1123.60 262.670  20
   0  10   2 1547.41 275.427  19
   0  10  -2 1765.55 356.816  25
   0  10   2 1531.87 189.976  13
   0  10  -2 1370.87 157.064  15
   0 -10   2 1288.97 156.369  14
   0 -10   2 1295.11 290.730  23
   0 -10  -2 1329.24 172.837   4
   0 -10   2 1878.16 312.477   5
   0 -10  -2 1713.35 346.376  22
   0  10   2 1790.07 154.581  21
   0  10  -3 147.530 170.895  25
   0  10   3 10.1779 123.909  13
   0  10   3 36.0362 136.141  20
   0  10   3 226.676 117.538  19
   0 -10  -3 53.2877 147.724  16
   0  10  -3 18.7909 87.5013  15
   0  10  -3 10.4799 101.833   2
   0  10  -3 23.3537 69.2137   1
   0 -10  -3 198.075 166.034  22
   0  10   3 55.9905 87.5012  21
   0 -10  -3-32.7572 120.538   3
   0 -10  -3-33.3386 144.967   4
   0 -10   3-170.327 167.417   5
   0 -10   3-47.6475 186.801  23
   0  10  -3-12.5233 103.322  24
   0  10   4 48.8297 77.6974  21
   0  10   4-30.4131 102.952  13
   0  10  -4-7.85980 75.9280  15
   0  10  -4 28.5921 67.4082   1
   0  10  -4 23.3178 78.1163   2
   0  10  -4-65.8741 88.3626  24
   0 -10  -4 107.579 108.330   3
   0 -10  -4 113.498 122.582   4
   0  10  -5 326.859 72.2680  15
   0 -10  -5 296.779 92.5408   4
   0 -10  -5 316.800 79.1912   3
   0  10  -5 238.339 73.1167  24
   0  10  -5 298.427 61.3993   1
   0  11   0 42.1264 146.396  19
   0  11   0 40.2523 93.1251   2
   0 -11   0 31.8649 115.661  14
   0  11   0 9.44150 91.7444  21
   0 -11   0 44.6391 181.150  22
   0 -11   0-80.1732 183.085   5
   0  11   0 165.225 193.556  25
   0 -11   0 68.7485 101.874  23
   0 -11   1 736.291 231.986  23
   0  11  -1 956.020 149.908  21
   0  11   1 956.483 130.176  21
   0 -11  -1 879.562 299.915  22
   0 -11   1 1094.21 282.635  22
   0  11   1 620.486 212.426  19
   0  11  -1 1202.42 299.620  19
   0  11  -1 1281.17 160.971   2
   0  11   1 766.349 120.945   2
   0  11  -1 873.712 134.808  15
   0 -11   1 1075.06 162.122  14
   0 -11   1 1124.20 264.426   5
   0 -11  -1 888.053 287.746   5
   0  11  -1 1252.81 308.308  25
   0 -11  -1 971.113 159.331   4
   0  11   2 5172.62 277.423  21
   0  11   2 4654.29 491.463  19
   0  11   2 4551.05 496.310  20
   0 -11   2 6092.97 590.721  23
   0 -11  -2 4970.57 556.224  22
   0  11  -2 5384.64 302.509  15
   0 -11   2 5383.86 290.952  14
   0 -11   2 5822.82 533.162   5
   0  11   2 5240.68 322.213  13
   0  11  -2 5139.10 576.943  25
   0 -11  -2 5752.37 326.235   3
   0 -11  -2 5349.93 320.279   4
   0  11   3 77.6699 77.6420  21
   0  11  -3 59.2939 107.614   2
   0  11  -3 9.23134 88.1284  15
   0  11  -3-47.6140 186.672  25
   0  11   3 38.7178 129.886  13
   0 -11  -3 72.9930 126.952   4
   0 -11  -3 173.690 115.801   3
   0  11  -3-11.9595 94.6146  24
   0  11   4 346.882 82.4322  21
   0  11   4 282.568 100.428  13
   0  11  -4 278.884 85.0734  15
   0  11  -4 445.752 72.1706   1
   0  11  -4 588.803 96.1730   2
   0  11  -4 410.910 107.147  24
   0 -11  -4 373.051 106.161   3
   0 -11  -4 222.698 114.338   4
   0 -11  -5-23.8223 58.2445   4
   0 -11  -5 28.5402 46.6396   3
   0  11  -5 18.7674 43.0863  15
   0  11  -5 34.9254 27.2350   1
   0 -12   0 8175.13 721.548  22
   0  12   0 9263.31 751.738  19
   0  12   0 9392.50 412.217   2
   0 -12   0 9042.63 424.673  14
   0  12   0 9577.46 417.519  21
   0 -12   0 8559.68 723.856   5
   0 -12   0 9545.17 425.968   4
   0  12   0 10694.0 802.216  25
   0 -12   1 558.514 162.049  23
   0  12  -1 368.813 128.009  21
   0  12   1 175.147 110.359  21
   0 -12  -1 140.915 208.929  22
   0 -12   1 406.563 213.115  22
   0  12   1 246.085 177.330  19
   0  12  -1 374.818 219.659  25
   0 -12   1 603.751 249.604   5
   0 -12  -1 47.0638 215.068   5
   0  12  -1 436.899 121.060  15
   0 -12   1 236.345 127.413  14
   0 -12  -1 284.877 137.821   4
   0  12  -1 215.482 117.535   2
   0  12   1 233.095 95.0209   2
   0 -12  -2 3663.37 471.634  22
   0 -12   2 4537.21 473.089  23
   0  12   2 3420.85 222.180  21
   0  12  -2 3887.34 256.060   2
   0  12  -2 3698.16 250.421  15
   0 -12   2 3787.88 235.006  14
   0 -12   2 3703.65 443.633   5
   0  12   2 3441.06 266.728  13
   0  12  -2 3996.25 513.196  25
   0 -12  -2 3943.93 265.683   3
   0 -12  -2 4044.36 273.751   4
   0  12  -3 1230.88 141.852   2
   0  12  -3 1206.46 144.563  15
   0  12  -3 1192.60 157.029  24
   0  12   3 1416.72 165.515  13
   0  12   3 1234.85 129.269  21
   0 -12  -3 1393.67 171.014   4
   0 -12  -3 1433.00 160.459   3
   0  12  -4 266.264 66.5782   2
   0  12  -4 279.344 75.1201  15
   0  12  -4 123.848 72.2097  24
   0  12   4 210.506 82.3989  13
   0 -12  -4 211.916 82.3943   3
   0 -12  -4 190.343 95.3565   4
   0  13   0 37.0991 95.7132   2
   0  13   0 44.4740 192.134  25
   0  13   0 58.4775 96.8815  21
   0 -13   0-38.7432 129.571   4
   0 -13  -1 306.348 139.459   4
   0  13   1 265.423 86.2802   2
   0  13  -1 196.849 106.380   2
   0  13  -1 217.536 110.330  21
   0  13   1 278.140 108.617  21
   0 -13   1 379.049 122.710  14
   0 -13   2 870.908 125.064  14
   0  13  -2 1034.27 149.182  15
   0  13  -2 1349.67 154.463   2
   0  13   2 1136.76 176.532  13
   0  13   2 983.085 130.219  21
   0 -13  -2 1173.17 162.884   3
   0 -13  -2 1237.94 172.225   4
   0  13  -3 318.092 89.3879  15
   0  13  -3 371.380 93.7859   2
   0  13   3 433.761 117.426  13
   0 -13  -3 358.448 100.439   3
   0 -13  -3 333.444 108.014   4
   0  13  -3 293.659 87.6845  24
   0  13  -4-52.9279 32.7901   2
   0 -13  -4-68.4607 66.8631   4
   0 -13  -4-46.1314 54.6058   3
   0  14   0-17.0832 90.3883  21
   0  14   0-30.0379 77.4942   2
   0 -14   0 67.1325 116.977   4
   0  14  -1 168.953 90.9936   2
   0  14   1 242.868 93.0694  21
   0 -14  -1 301.292 121.660   4
   0 -14  -1 244.410 118.631   3
   0 -14   1 238.686 115.667   4
   0  14   1 377.449 142.380  13
   0  14   2 38.5962 111.780  13
   0  14  -2 7.09405 77.2465   2
   0 -14  -2 80.1323 98.3426   4
   0 -14  -2-106.142 96.6700   3
   0  14   2 12.9779 70.3297  21
   0  14  -2-26.1683 81.7470  24
   0  14  -3 530.777 77.5177   2
   0 -14  -3 379.975 75.8398   3
   0 -14  -3 374.317 84.2146   4
   0  14   3 452.976 92.6542  13
   0  14  -3 261.479 68.1040  24
   0  15   0-38.9200 73.5168  21
   0 -15   0 64.2775 88.3274   4
   0 -15  -1-68.0150 90.9323   4
   0 -15  -1 30.2144 82.3116   3
   0 -15   1 46.4123 83.3481   4
   0  15   1-111.476 114.032  13
   0  15  -1 11.2807 66.6015   2
   0 -15  -2 1639.28 125.518   4
   0 -15  -2 1640.78 118.430   3
   0 -15   2 1480.36 117.745   4
   0  15  -2 1459.44 123.595  24
   0  15  -2 1893.15 124.682   2
   0  15   2 1799.20 139.277  13
   0  16   0 2669.09 151.984  13
   0 -16   0 2348.69 134.985   4
   0 -16   0 2660.15 135.521   3
   0  16   1 144.190 70.3879  13
   0 -16  -1 81.2639 46.6971   3
   0 -16   1 33.6765 51.7645   4
   0 -16  -1 34.5948 53.0509   4
   1   0   0-1.58779 14.3114  26
  -1   0  -1 86107.3 2263.91  16
  -1   0   1 87230.9 2221.45  23
   1   0   1 85750.7 2253.20  23
   1   0  -1 86103.5 2223.15   7
  -1   0  -1 83069.3 2255.11  18
  -1   0  -1 82797.3 2252.87  25
  -1   0  -2 13025.6 541.720  17
   1   0  -2 14002.0 536.899  17
  -1   0  -2 13038.7 579.700  16
  -1   0  -2 12861.2 383.114  22
  -1   0   2 13375.6 533.043  23
   1   0   2 13610.6 557.789  23
   1   0  -2 13341.2 499.373   7
  -1   0  -2 12720.9 423.443   7
  -1   0  -2 12328.8 568.677  18
  -1   0  -2 12297.9 563.694  25
  -1   0  -3 8094.76 535.656  16
  -1   0  -3 8600.07 498.997  17
   1   0  -3 8547.70 481.446  17
  -1   0  -3 7748.00 314.847  24
  -1   0  -3 8199.20 538.852  25
  -1   0  -3 8982.06 558.605  18
  -1   0   3 9162.72 499.008  23
   1   0   3 8068.02 501.201  23
   1   0  -3 8477.81 412.855   7
   1   0  -4 578.305 189.242  17
  -1   0  -4 220.385 153.254  17
  -1   0  -4 400.385 175.222  16
   1   0  -4 469.441 110.214   3
  -1   0   4 433.275 158.478  23
   1   0   4 688.596 193.784  23
  -1   0  -4 448.538 99.8246  24
  -1   0  -4 615.543 95.7134   1
   1   0  -4 544.915 89.5333   1
   1   0   4 586.637 121.311  13
   1   0   5 1352.65 258.196  23
  -1   0   5 2252.53 344.408  20
  -1   0  -5 1449.52 307.544  16
   1   0  -5 1556.07 168.216   3
   1   0   5 1495.61 157.692  13
   1   0  -5 1500.99 141.971   1
  -1   0  -5 1512.05 143.214   1
  -1   0  -5 1407.53 159.631  24
  -1   0  -6 1318.98 127.619  15
  -1   0  -6 1244.36 126.392  24
  -1   0  -7 20.6867 32.1764  15
  -1  -1  -7 805.229 60.5392  15
   1   1  -6 358.814 71.5990   1
  -1  -1  -6 279.367 84.0179  24
  -1  -1  -6 325.693 91.8760  15
  -1  -1  -5 1704.92 316.755  17
  -1  -1  -5 1764.42 334.794  16
  -1  -1  -5 1807.35 175.572  24
  -1   1   5 2218.95 347.729  20
  -1  -1  -5 1693.39 143.716   1
   1   1  -5 2025.51 166.345   1
   1  -1   5 1470.37 279.691  23
   1   1  -4 1160.87 131.225   3
  -1  -1  -4 1226.32 145.223   4
  -1   1   4 1424.76 257.979  20
  -1  -1  -4 1092.19 263.392  16
  -1  -1  -4 1216.74 263.641  17
   1   1  -4 1354.90 231.483  17
  -1  -1  -4 1192.76 134.792  24
   1  -1   4 988.845 138.570  13
   1  -1   4 1433.94 258.125  23
  -1   1   4 1394.57 221.806  23
   1   1  -4 1146.06 127.398   1
  -1  -1  -3 463.157 171.155  17
  -1  -1  -3 209.075 147.800  16
   1   1  -3 620.946 149.594  17
  -1  -1  -3 316.850 72.9156  24
   1  -1   3 457.098 142.022  23
  -1   1   3 589.914 131.472  23
   1   1  -3 386.477 93.1787   7
  -1  -1  -3 426.367 90.2225   7
  -1  -1  -2 20504.6 798.011  16
   1   1  -2 20337.7 694.081  17
  -1   1   2 20308.2 700.638  23
   1  -1   2 20371.3 773.176  23
  -1  -1  -2 21073.3 631.271  22
   1   1  -2 19331.0 673.567   7
   1   1  -2 20480.9 768.586  18
  -1  -1  -2 20322.2 777.534  18
   1   1  -1 45826.3 1201.29  17
  -1  -1  -1 45473.6 1269.26  17
  -1  -1  -1 45251.6 1268.75  18
   1   1  -1 44935.6 1253.37  18
  -1   1   1 46235.5 1205.07  23
   1  -1   1 43762.9 1278.66  23
  -1  -1  -1 43608.9 1223.35  22
   1   1  -1 45645.5 1239.87   7
  -1  -1   0 108556. 2680.65   5
   1  -1   0 107651. 2714.85  22
  -1  -1   0 106246. 2671.75  17
  -1   1   0 109284. 2684.39  20
  -1   1   0 102502. 2689.05  19
  -1   1  -1 43980.4 1288.26  16
  -1   1  -1 45262.7 1246.82  17
  -1   1  -1 43785.5 1289.51  25
  -1  -1   1 46630.7 1170.69  22
   1   1   1 46095.8 1274.47  23
  -1  -1   1 48729.1 1294.17  23
   1  -1  -1 45861.4 1230.90  22
  -1   1  -2 20775.0 719.700  17
  -1   1  -2 19421.7 768.176  16
  -1   1  -2 18879.0 763.237  25
   1   1   2 19600.2 728.188  23
  -1  -1   2 20802.9 756.663  23
   1  -1  -2 20910.6 599.007  22
   1  -1  -3 398.539 115.215   7
   1  -1  -3 377.532 147.619  17
  -1   1  -3 538.431 155.455  17
  -1   1  -3 634.030 175.507  16
  -1   1  -3 425.157 176.121  25
   1   1   3 417.138 125.351  23
  -1  -1   3 467.955 134.165  23
  -1   1  -3 421.481 80.1965  24
  -1   1  -4 1363.43 136.872   1
  -1   1  -4 683.774 196.873  17
   1  -1  -4 1172.81 245.003  17
  -1   1  -4 1247.19 268.017  16
   1   1   4 793.529 192.066  23
  -1  -1   4 1002.99 206.820  23
  -1   1  -4 1083.65 131.218  24
   1   1   4 1211.34 153.485  13
   1  -1  -4 1099.16 137.197   3
  -1  -1   5 2136.36 348.817  20
  -1   1  -5 2199.40 358.819  16
  -1   1  -5 1789.55 167.029  15
   1   1   5 1841.74 168.413  13
   1  -1  -5 1986.52 186.353   3
  -1   1  -5 1988.26 184.500  24
  -1  -1   5 1800.15 287.586  23
  -1   1  -5 1902.47 167.992   1
   1  -1  -5 1803.92 140.107   1
  -1   1  -6 282.641 83.4150  24
  -1   1  -6 349.791 83.6179  15
  -1   1  -6 275.372 68.5584   1
  -1   1  -7 686.547 57.5376  15
  -1  -2  -7 35.7425 30.8950  15
   1   2  -6 3587.54 195.285   1
  -1  -2  -6 4178.05 224.971  24
   1  -2   5 1545.08 288.538  23
  -1  -2  -5 1862.16 174.600  24
  -1   2   5 2225.03 347.786  20
  -1  -2  -5 2328.61 364.238  17
  -1  -2  -5 1945.64 366.217  16
   1   2  -5 1867.99 170.001   1
   1   2  -4 2565.77 190.055   1
  -1  -2  -4 2527.50 368.386  16
  -1  -2  -4 2766.98 362.729  17
  -1   2   4 2645.86 344.081  20
  -1  -2  -4 2406.45 182.488  24
  -1  -2  -4 2258.82 186.811   4
   1   2  -4 2701.36 188.765   3
   1  -2   4 2840.72 358.620  23
  -1  -2  -3 35177.5 1168.27   7
  -1  -2  -3 35931.0 1037.05  24
   1  -2   3 36793.8 1369.55  23
  -1  -2  -3 36831.8 1072.89  22
  -1   2   3 38763.5 1238.72  23
  -1   2   3 38584.2 1353.49  20
   1   2  -3 37616.3 1198.05  17
  -1  -2  -3 36355.4 1416.00  16
  -1   2   2 31931.6 1066.44  20
  -1  -2  -2 32192.0 1086.13  17
   1   2  -2 32055.2 957.046  17
  -1  -2  -2 32335.9 1134.98  16
   1   2  -2 32261.2 1070.75  18
  -1  -2  -2 31340.9 978.162  22
   1  -2   2 32919.3 1114.15  23
  -1   2   2 31683.6 981.039  23
   1   2  -2 31590.5 984.169   7
  -1  -2  -1 92860.8 2447.49   5
  -1  -2  -1 91192.3 2443.96  17
   1   2  -1 90584.2 2314.90  17
  -1  -2  -1 91368.8 2432.20  22
   1  -2   1 94267.5 2389.25  22
  -1   2   1 91186.5 2427.44  20
   1   2  -1 92945.3 2411.51  18
  -1  -2   0 156889. 4037.56  17
  -1  -2   0 162289. 4076.07   5
  -1   2   0 163563. 4080.52  20
  -1   2   0 162594. 4086.13  19
  -1  -2   0 163450. 4115.84  22
   1  -2   0 165527. 4122.97  22
  -1   2  -1 90417.3 2391.77  17
  -1   2  -1 94192.6 2480.19  16
   1  -2  -1 92523.4 2473.58  17
  -1   2  -1 93294.1 2498.07  19
  -1   2  -1 91944.2 2487.30  25
   1  -2  -1 95017.8 2458.83  22
  -1  -2   1 94703.3 2395.63  22
  -1   2  -2 31822.5 1108.36  25
   1   2   2 32057.3 1042.22  23
  -1  -2   2 33326.2 1103.87  23
   1  -2  -2 32708.3 974.492  22
  -1   2  -2 32457.5 1100.30  16
  -1   2  -2 31300.6 997.519  17
  -1   2  -3 37253.4 1373.01  16
   1  -2  -3 38961.9 1355.24  17
  -1   2  -3 36246.6 1230.23  17
   1  -2  -3 36588.5 1256.62   7
  -1   2  -3 37597.4 1386.07  18
  -1   2  -3 37573.7 1404.50  25
  -1   2  -3 36068.7 1058.32  24
  -1  -2   3 37589.5 1361.98  23
   1   2   3 38771.8 1305.15  23
   1  -2  -4 2427.47 185.476   3
  -1   2  -4 2632.46 293.363  17
   1  -2  -4 2532.46 352.044  17
  -1   2  -4 2413.47 337.862  16
  -1  -2   4 2370.56 322.156  23
   1   2   4 2476.24 189.920  13
  -1   2  -4 2537.11 379.492  25
  -1   2  -4 2283.62 185.742  24
  -1   2  -4 2306.97 179.775   1
   1  -2  -5 1818.51 182.628   3
  -1   2  -5 2239.29 362.560  16
  -1   2  -5 1934.49 170.059  15
  -1  -2   5 1714.78 286.638  23
   1   2   5 1771.45 170.344  13
  -1   2  -5 1970.20 174.920   1
  -1   2  -5 1769.24 181.920  24
  -1   2  -6 4108.97 215.799  15
  -1   2  -6 3701.15 201.922   1
  -1   2  -6 4251.08 235.115  24
  -1   2  -7 41.3803 28.6206  15
  -1  -3  -7 1242.42 69.5848  15
  -1  -3  -6 362.776 108.718   3
   1   3  -6 389.263 81.9072   1
   1   3  -5 1946.44 174.230   1
  -1   3   5 1602.87 289.532  20
   1  -3   5 1766.76 324.824  23
  -1  -3  -5 2066.11 180.121  24
  -1  -3  -5 2129.23 380.577  16
   1  -3   4 2287.44 341.778  23
  -1  -3  -4 2163.09 173.010  24
  -1   3   4 2539.86 340.651  20
   1   3  -4 2353.77 183.486   1
  -1  -3  -4 2182.92 189.435   4
  -1  -3  -4 2981.15 389.757  17
  -1  -3  -4 2538.01 379.312  16
  -1  -3  -3 6333.96 506.257  16
   1   3  -3 6956.33 353.347  17
   1  -3   3 5942.53 473.528  23
  -1  -3  -3 6274.83 271.154  24
  -1  -3  -3 6259.55 347.761  22
  -1   3   3 6720.96 462.557  20
   1   3  -3 6165.46 457.300  18
  -1  -3  -2 1755.17 229.244  17
  -1  -3  -2 1630.12 191.564  22
   1  -3   2 1659.64 212.405  23
  -1   3   2 1803.10 197.762  20
   1   3  -2 1798.22 207.060  18
  -1   3   1 149252. 3876.19  20
   1   3  -1 148622. 3839.67  18
   1  -3   1 148283. 3866.03  22
  -1  -3  -1 150495. 3917.93  22
  -1  -3  -1 147465. 3900.51   5
  -1  -3  -1 151744. 3892.60  17
  -1   3   0 69273.3 1876.80  19
   1   3   0 71805.0 1867.11  19
  -1   3   0 69871.6 1872.41  20
  -1  -3   0 68525.9 1801.94  17
  -1  -3   0 70763.4 1920.77  22
   1  -3   0 70750.1 1924.98  22
  -1  -3   0 69435.2 1864.91   5
  -1  -3   1 147956. 3831.03  22
   1  -3  -1 150783. 3896.98  22
  -1   3  -1 146770. 3748.23  17
   1  -3  -1 151833. 3875.93  17
  -1   3  -1 156970. 3908.25  25
   1   3   1 143256. 3736.04  26
  -1   3  -1 156309. 3921.04  19
   1   3   1 149822. 3825.21  19
  -1   3  -1 147629. 3858.70  18
  -1   3  -2 1622.10 224.176  18
   1  -3  -2 1916.42 183.960  22
  -1  -3   2 1626.61 211.817  23
  -1   3  -2 1635.90 153.353  17
   1  -3  -2 1563.34 211.716  17
  -1   3  -2 1851.48 211.405  16
  -1  -3   2 1532.74 98.2045  22
  -1   3  -2 1714.20 217.095  25
  -1   3  -3 6738.90 376.293  17
  -1   3  -3 6148.47 464.323  16
   1  -3  -3 6134.82 322.680  22
  -1  -3   3 5598.28 446.303  23
  -1   3  -3 5770.94 469.768  25
  -1   3  -3 6276.92 284.062  24
  -1   3  -3 6406.42 482.600  18
   1  -3  -4 1915.65 172.807   3
  -1   3  -4 2714.07 267.086  17
  -1   3  -4 1893.94 299.182  16
   1  -3  -4 2253.10 343.944  17
  -1   3  -4 2154.90 169.206  15
  -1  -3   4 1981.23 304.604  23
   1   3   4 2045.98 180.819  13
  -1   3  -4 2433.22 369.053  25
  -1   3  -4 1948.09 178.596  24
  -1   3  -4 1947.44 173.053   1
   1  -3  -5 2023.39 187.347   3
  -1   3  -5 2120.43 346.157  16
  -1   3  -5 2371.77 182.270  15
  -1  -3   5 1226.98 252.270  23
   1   3   5 1797.72 167.213  13
  -1   3  -5 1989.98 192.201  24
  -1   3  -5 1611.08 171.535   1
  -1   3  -6 400.488 89.0471  24
  -1   3  -6 350.047 80.8749   1
   1  -3  -6 274.788 95.6506   3
  -1   3  -6 434.051 86.6050  15
  -1   3  -7 1304.60 68.0195  15
  -1  -4  -6 1081.24 129.503   3
   1   4  -6 1107.85 111.468   1
   1  -4   5 608.176 209.274  23
  -1   4   5 972.731 228.822  19
  -1   4   5 1112.40 249.738  20
   1   4  -5 873.642 132.989   1
  -1  -4  -5 916.968 161.910   4
  -1  -4  -5 1003.05 292.643  16
  -1  -4  -4 6800.07 341.880   4
  -1  -4  -4 7027.69 642.131  16
  -1  -4  -4 6790.66 320.441  24
   1  -4   4 6953.91 608.215  23
  -1   4   4 6946.63 557.062  20
   1   4  -3 6570.40 477.575  18
  -1  -4  -3 6251.96 531.574  16
  -1  -4  -3 6403.81 499.942  17
  -1  -4  -3 6710.28 285.703  24
   1  -4   3 6659.96 517.165  23
  -1  -4  -3 6715.37 407.819  22
  -1   4   3 7120.50 477.412  20
   1   4  -2 33549.5 1123.37  18
  -1  -4  -2 32608.0 1135.04  22
  -1  -4  -2 34026.0 918.015  24
   1  -4   2 31418.6 1193.99  23
  -1   4   2 32429.0 1119.92  20
  -1  -4  -2 31868.8 1153.48  17
  -1  -4  -1 11449.8 479.172  17
  -1   4   1 11525.0 473.664  20
   1   4  -1 11523.0 435.872  18
  -1  -4  -1 10954.3 498.345   5
   1  -4   1 11732.2 522.386  23
   1  -4   1 11205.8 487.228  22
  -1  -4   0 716.023 88.6316  17
   1  -4   0 889.529 163.878  22
  -1  -4   0 916.966 153.358  22
  -1  -4   0 971.662 129.204   5
   1  -4   0 755.204 55.2038  26
  -1   4   0 881.123 118.633  20
   1   4   0 755.873 111.348  19
  -1   4  -1 10979.4 505.727  19
  -1   4  -1 11016.5 456.321  18
   1   4   1 11433.1 444.848  19
  -1  -4   1 11084.0 466.260   5
  -1   4  -1 10581.6 489.486  25
   1  -4  -1 11665.5 479.728  17
  -1   4  -1 10449.1 342.942  17
  -1  -4   1 11014.7 465.711  22
   1  -4  -1 10841.7 507.927  22
  -1   4  -2 33954.5 1163.54  16
  -1   4  -2 32190.1 932.384  17
   1  -4  -2 33135.9 1145.81  17
  -1   4  -2 33144.3 1179.82  25
   1   4   2 30454.2 946.334  26
   1   4   2 32446.2 1066.21  19
  -1   4  -2 32207.3 1130.40  18
   1  -4  -2 32603.1 1109.75  22
  -1  -4   2 33411.6 1187.90  23
  -1  -4   2 30306.3 949.036  22
   1  -4  -3 7577.18 525.687  17
  -1   4  -3 6704.17 494.098  16
  -1   4  -3 6231.76 331.825  17
   1  -4  -3 6968.42 403.197  22
  -1  -4   3 5531.98 466.370  23
  -1   4  -3 6673.89 306.454  24
  -1   4  -3 6919.69 538.436  25
  -1   4  -3 7228.75 519.715  18
  -1   4  -4 7307.23 593.758  16
  -1   4  -4 7028.85 314.458  15
  -1  -4   4 5894.57 546.028  23
   1   4   4 5716.11 303.102  13
   1  -4  -4 6564.65 323.828   3
  -1   4  -4 6740.53 339.539  24
  -1   4  -4 6229.39 594.290  25
   1   4   5 762.324 197.702  19
   1  -4  -5 816.730 136.970   3
  -1   4  -5 860.677 123.669  15
  -1   4  -5 817.564 141.572  24
  -1  -4   5 905.415 220.970  23
   1   4   5 649.855 123.548  13
  -1   4  -5 876.122 140.976   1
  -1   4  -6 1337.07 116.965  15
  -1   4  -6 1216.61 126.538  24
   1  -4  -6 1137.12 124.394   3
  -1   4  -6 1242.11 118.619   1
   1   5  -6 1191.56 115.005   1
  -1  -5  -6 1319.48 132.442   3
  -1   5   6 1042.18 99.2007  21
  -1   5   5 896.316 223.708  20
  -1   5   5 987.671 217.850  19
   1  -5   5 741.013 221.425  23
  -1  -5  -5 990.845 157.979   3
  -1  -5  -5 1386.69 171.633   4
  -1  -5  -5 1052.21 284.632  16
  -1   5   4 2536.93 191.243  13
  -1  -5  -4 2914.58 410.418  17
  -1  -5  -4 3051.94 440.044  16
   1  -5   4 2826.89 403.934  23
  -1   5   4 3191.96 377.942  20
   1   5  -4 2835.03 212.447   1
  -1   5   4 3000.72 359.557  19
  -1  -5  -4 2994.74 226.446   4
  -1  -5  -3 9774.48 640.978  17
  -1  -5  -3 9179.36 682.327  16
  -1  -5  -3 10515.6 579.100  22
   1  -5   3 11531.3 721.999  23
  -1   5   3 10031.6 599.358  20
   1   5  -3 10911.8 409.887   1
  -1   5   3 10793.1 612.600  19
   1   5  -3 9961.00 604.042  18
  -1  -5  -3 9666.11 399.390   4
  -1  -5  -2 2473.80 284.790  17
  -1  -5  -2 2534.47 277.570  22
   1  -5   2 2210.37 203.269  22
  -1   5   2 2742.47 257.776  20
  -1   5   2 2509.07 249.350  19
   1   5  -2 2451.86 245.755  18
  -1   5   1 66658.9 1901.47  20
  -1   5   1 63548.1 1889.01  19
   1   5  -1 64891.7 1815.42  18
  -1  -5  -1 66320.7 1948.93   5
   1  -5   1 68286.4 1983.96  23
   1  -5   1 65680.6 1936.92  22
  -1  -5  -1 64854.2 1880.90  17
   1  -5   0 11950.8 573.953  22
  -1  -5   0 11793.6 567.025  22
  -1  -5   0 12349.4 517.148   5
   1   5   0 12710.2 524.409  19
  -1   5   0 12822.4 528.930  20
  -1  -5   1 69121.4 1932.58   5
   1   5   1 67599.3 1905.04  19
  -1   5  -1 65890.8 1903.19  18
  -1   5  -1 65979.1 2004.94  19
  -1   5  -1 66182.2 1992.17  25
  -1  -5   1 66072.1 1956.88  22
   1  -5  -2 2347.51 281.565  17
   1  -5  -2 2360.32 264.541  22
  -1  -5   2 2475.79 203.575  22
  -1  -5   2 2523.68 284.983  23
   1   5   2 2563.52 235.355  19
  -1   5  -2 2407.58 266.685  18
  -1   5  -2 2438.54 290.146  25
   1  -5  -3 9512.02 634.750  17
  -1   5  -3 11061.3 395.577  15
  -1  -5   3 10767.2 687.375  23
   1  -5  -3 9807.59 562.536  22
  -1   5  -3 9869.17 680.651  25
  -1   5  -3 10444.2 420.177  24
  -1   5  -3 10108.5 639.489  18
   1   5   3 10379.1 572.687  19
  -1   5  -4 2616.33 185.785   2
  -1   5  -4 2862.90 216.163   1
   1   5   4 3069.95 345.500  19
  -1   5  -4 3163.46 394.596  18
  -1   5  -4 2940.46 197.920  15
  -1  -5   4 2886.50 392.370  23
   1   5   4 2986.90 217.496  13
  -1   5  -4 3022.78 228.983  24
  -1   5  -4 3697.90 473.248  25
   1  -5  -4 2951.21 217.742   3
  -1   5  -5 1295.67 137.651  15
  -1  -5   5 931.068 234.970  23
  -1   5  -5 1136.83 154.896  24
   1   5   5 787.299 130.790  13
  -1   5  -5 1229.69 297.218  25
   1  -5  -5 1100.56 152.012   3
  -1   5  -6 1079.32 111.905   1
  -1   5  -6 989.338 112.749  24
   1  -5  -6 1239.52 120.172   3
  -1   5  -6 986.742 97.9340  15
  -1   6   6 1154.01 95.5984  21
  -1  -6  -6 940.002 109.539   3
  -1   6   5 2621.58 347.192  20
  -1   6   5 2612.67 181.158  21
   1  -6   5 2791.81 384.792  23
   1   6  -5 2916.37 209.549   1
  -1  -6  -5 2552.43 213.159   3
  -1  -6  -5 2509.34 222.216   4
  -1  -6  -4 1767.62 331.075  17
  -1  -6  -4 1387.29 334.209  16
   1   6  -4 1413.40 158.600   1
   1   6  -4 1482.50 137.950   2
  -1   6   4 1110.25 246.311  20
  -1   6   4 1429.74 260.180  19
   1  -6   4 1243.95 273.629  23
  -1   6   4 1244.48 147.807  13
  -1  -6  -4 1619.74 181.285   4
  -1   6   3 8175.26 370.049  13
  -1  -6  -3 10411.7 675.570  17
  -1  -6  -3 10258.3 750.546  16
   1  -6   3 10135.1 712.640  23
  -1  -6  -3 10101.8 618.022  22
  -1   6   3 9259.16 601.135  20
   1   6  -3 10519.4 398.341   2
   1   6  -3 10401.3 406.548   1
  -1   6   3 10249.9 611.267  19
   1   6  -3 10588.9 607.673  18
  -1  -6  -3 10270.1 413.734   4
  -1  -6  -2 29755.6 1136.48  17
  -1  -6  -2 29386.6 1177.39  22
   1  -6   2 27452.5 1027.27  22
  -1   6   2 29682.3 1109.59  20
  -1   6   2 29427.6 831.652  21
   1   6  -2 30270.2 1056.33  18
  -1   6   2 29149.9 1094.64  19
  -1   6   1 10144.9 511.505  20
  -1   6   1 10066.4 333.187  21
  -1  -6  -1 10135.5 490.123  17
   1   6  -1 9508.45 428.135  18
  -1   6   1 10864.4 521.762  19
   1   6  -1 9977.65 556.555  19
   1  -6   1 10395.9 561.185  23
   1  -6   1 9994.05 542.285  22
  -1  -6  -1 10719.2 561.526   5
  -1   6   0 170541. 4602.51  20
   1   6   0 170481. 4421.24  18
   1   6   0 178277. 4622.94  19
  -1  -6   0 170882. 4593.76   5
  -1   6   0 173143. 4345.42  21
   1  -6   0 176320. 4710.23  22
  -1  -6   0 172325. 4700.95  22
   1   6   1 10335.9 498.583  19
  -1   6  -1 10841.6 499.858  18
  -1   6  -1 9605.52 557.598  19
  -1  -6   1 10533.3 518.622   5
  -1   6  -1 10856.9 574.379  25
  -1   6  -1 10011.9 355.252  21
  -1  -6   1 10563.7 549.417  22
  -1   6  -2 29355.3 1194.04  25
  -1  -6   2 29947.8 1092.79   5
   1  -6  -2 29688.5 1162.40  22
  -1  -6   2 26946.6 992.671  22
   1   6   2 28743.0 1044.44  19
  -1   6  -2 28285.9 1085.95  18
   1   6   3 10418.1 589.125  19
  -1   6  -3 10094.6 642.553  18
   1  -6  -3 9653.48 408.129   3
  -1   6  -3 10607.1 392.988  15
  -1  -6   3 9468.18 683.630  23
   1  -6  -3 10418.0 617.901  22
   1   6   3 9261.11 398.352  13
  -1   6  -3 10061.5 404.715   2
  -1   6  -3 9848.85 422.652  24
  -1   6  -3 10915.4 745.606  25
   1   6   4 1182.58 242.046  19
   1  -6  -4 1302.90 160.702   3
  -1   6  -4 1762.74 154.080  15
  -1  -6   4 1330.83 282.933  23
   1   6   4 1229.79 164.747  13
  -1   6  -4 1284.84 317.151  25
  -1   6  -4 1464.05 174.307  24
  -1   6  -4 1208.59 153.217   1
  -1   6  -4 1367.70 143.636   2
  -1   6  -5 2376.15 174.035  15
  -1   6  -5 2566.14 208.146   1
   1   6   5 1908.05 172.433  13
  -1   6  -5 2393.56 205.107  24
  -1   6  -5 2126.51 386.615  25
   1  -6  -5 2678.45 206.262   3
  -1   6  -6 1056.65 107.521  24
   1  -6  -6 1148.22 104.947   3
  -1   6  -6 1104.22 96.3976  15
  -1  -7  -6 653.266 86.2576   3
  -1   7   6 750.024 71.8139  21
   1   7  -5 52.3286 86.6932   1
  -1   7   5 7.10490 72.9409  21
  -1  -7  -5-9.16899 113.267   3
  -1  -7  -5-9.43323 121.054   4
  -1   7   4 2289.24 190.772  13
  -1   7   4 2694.18 368.531  20
  -1   7   4 3378.58 378.710  19
  -1  -7  -4 2542.31 430.144  16
  -1   7   4 3164.24 200.653  21
   1  -7   4 2804.65 417.334  23
   1   7  -4 2853.14 214.817   1
   1   7  -4 2859.96 192.072   2
  -1  -7  -4 2939.49 235.789   4
  -1  -7  -4 2699.21 220.014   3
  -1   7   3 753.924 222.463  20
  -1   7   3 905.977 202.599  19
  -1  -7  -3 671.819 240.468  16
  -1  -7  -3 915.630 264.259  17
   1   7  -3 1084.81 198.172  18
   1  -7   3 881.338 117.831  14
   1   7  -3 1029.61 133.983   2
   1   7  -3 1057.52 128.529   1
  -1   7   3 1086.86 120.913  21
  -1  -7  -3 813.404 228.349  22
  -1   7   3 837.662 136.774  13
  -1  -7  -3 1129.18 152.373   4
  -1  -7  -2 6710.78 479.930  17
  -1   7   2 6551.16 270.093  21
   1  -7   2 5875.32 417.392  22
  -1   7   2 6254.43 458.740  20
  -1   7   2 6813.05 465.812  19
   1   7  -2 6857.55 412.318  18
  -1  -7  -2 6670.21 522.945  22
   1  -7   2 7259.77 550.782  23
   1   7  -1 103208. 2931.55  19
   1   7  -1 92434.9 2622.93  18
  -1   7   1 94367.8 2808.94  20
  -1   7   1 96759.9 2811.12  19
  -1   7   1 96878.0 2489.54  21
   1  -7   1 94869.2 2871.82  22
   1  -7   1 101721. 2916.54  23
  -1  -7  -1 96729.3 2879.40   5
   1   7   0 15610.0 716.779  19
   1   7   0 15343.5 551.397  18
  -1   7   0 15510.0 615.015  18
  -1  -7   0 16307.9 716.411   5
  -1   7   0 14894.1 476.823  21
   1  -7   0 15053.1 771.689  22
  -1  -7   0 16519.5 793.865  22
  -1   7  -1 97586.4 2709.52  18
   1   7   1 97501.8 2758.73  19
  -1  -7   1 96547.8 2767.42   5
  -1   7  -1 95096.7 2864.04  25
  -1   7  -1 92957.8 2477.10  21
  -1  -7   1 97161.2 2842.60  22
  -1   7  -2 6773.06 464.962  18
   1   7   2 7433.28 461.393  19
  -1   7  -2 6289.24 528.072  25
  -1  -7   2 7001.97 473.664   5
  -1  -7   2 6264.27 420.922  22
   1  -7  -2 7244.26 539.204  22
  -1   7  -2 6323.92 298.976  21
  -1   7  -3 1250.86 284.025  25
   1   7   3 971.088 147.622  13
  -1  -7   3 1476.67 278.298  23
  -1   7  -3 910.975 141.895  24
   1  -7  -3 877.544 220.819  22
   1   7   3 1165.82 216.907  19
  -1   7  -3 839.410 221.032  18
  -1   7  -3 919.509 117.210  15
  -1  -7   3 806.120 226.861   5
   1  -7  -3 865.692 140.014   3
  -1   7  -3 856.671 127.335   2
  -1   7  -3 784.333 123.697   1
  -1   7  -4 2784.70 203.180   2
  -1   7  -4 2922.13 222.410   1
   1   7   4 2454.08 309.387  19
   1  -7  -4 2888.03 223.494   3
  -1   7  -4 3119.87 205.160  15
  -1  -7   4 3516.85 393.350   5
   1   7   4 2621.16 213.931  13
  -1   7  -4 2948.69 237.213  24
  -1   7  -4 2437.34 416.275  25
  -1  -7   4 2230.13 374.545  23
  -1   7  -5 74.9816 72.8761  15
  -1   7  -5 35.9414 87.3238   1
   1  -7  -5 51.0893 94.8537   3
   1   7   5 53.9993 93.0379  13
  -1   7  -5 108.202 87.8329  24
  -1   7  -6 636.189 80.1162  24
   1  -7  -6 663.955 79.5867   3
  -1   7  -6 660.307 72.7055  15
  -1  -8  -6 847.464 76.3808   3
   1   8  -6 927.761 72.1629   1
   1   8  -5 5598.89 275.327   1
  -1   8   5 5961.94 261.537  21
  -1  -8  -5 5482.50 287.717   3
  -1  -8  -5 5757.01 298.331   4
  -1   8   4 4207.48 255.736  13
  -1   8   4 4065.79 419.678  19
  -1  -8  -4 4035.63 545.978  16
  -1   8   4 4999.40 254.912  21
  -1   8   4 4313.68 461.877  20
   1  -8   4 3849.68 492.333  23
   1   8  -4 5089.43 276.915   1
   1   8  -4 4960.48 260.756   2
  -1  -8  -4 4452.89 296.351   4
  -1  -8  -4 5189.98 307.250   3
  -1   8   3 7385.74 361.924  13
  -1   8   3 8498.61 602.911  19
  -1  -8  -3 7969.37 731.878  16
   1  -8   3 8554.45 351.545  14
   1  -8   3 8280.07 697.702  23
  -1  -8  -3 8121.58 631.353  22
  -1   8   3 8324.49 621.560  20
  -1   8   3 9026.32 357.219  21
   1   8  -3 8669.82 375.504   1
   1   8  -3 8524.04 382.897   2
  -1  -8  -3 8950.97 409.398   4
  -1  -8  -2 8376.77 378.861   4
   1  -8   2 8999.66 356.491  14
   1  -8   2 9298.58 668.785  23
  -1  -8  -2 8264.53 634.697  22
   1   8  -2 9258.06 385.239   2
   1   8  -2 8426.86 341.594   1
  -1   8   2 8124.11 562.408  20
   1  -8   2 8518.48 551.335  22
  -1   8   2 8793.48 342.395  21
  -1   8   2 8723.33 567.895  19
  -1  -8  -1 3787.56 386.842   5
  -1   8   1 3318.19 180.859  21
   1  -8   1 3560.33 383.981  22
   1  -8   1 3651.79 373.788  23
   1   8  -1 3266.21 368.898  19
  -1   8   1 3983.76 355.727  19
  -1   8   1 3123.90 327.081  20
  -1  -8   0 9498.55 588.698   5
   1   8   0 10538.1 616.762  19
  -1   8   0 10445.5 503.179  18
  -1   8   0 10441.4 620.028  19
  -1   8   0 10220.8 369.698  21
   1  -8   0 9870.31 650.922  22
  -1  -8   0 10050.8 654.986  22
  -1   8  -1 3562.85 375.867  25
  -1  -8   1 3628.48 343.302   5
   1   8   1 3364.19 322.038  19
  -1   8  -1 3346.14 297.111  18
  -1   8  -1 3202.29 193.825  21
  -1  -8   1 3350.24 358.192  22
  -1  -8   1 3367.48 380.342  23
  -1   8  -2 8019.51 366.081  21
   1   8   2 8764.81 552.358  19
  -1   8  -2 9037.67 554.194  18
  -1   8  -2 8895.17 657.998  25
  -1  -8   2 9554.77 594.010   5
  -1   8  -2 9192.34 365.346  15
   1  -8  -2 8734.13 643.470  22
  -1  -8   2 9071.46 670.889  23
  -1  -8   2 8484.39 536.252  22
  -1   8  -2 8552.10 345.375   1
  -1   8  -2 8538.48 378.643   2
  -1   8  -3 8722.09 380.267   1
  -1   8  -3 8844.39 396.419   2
  -1   8  -3 7289.55 550.478  18
   1   8   3 7764.08 555.265  19
  -1   8  -3 9069.20 748.621  25
  -1   8  -3 8923.61 423.087  24
   1   8   3 7578.28 379.004  13
  -1  -8   3 8277.90 597.425   5
  -1   8  -3 9508.89 382.184  15
   1  -8  -3 8923.75 646.696  22
   1  -8  -3 8211.95 391.084   3
   1  -8  -4 4387.80 279.440   3
  -1   8  -4 4784.11 307.707  24
  -1   8  -4 4731.30 571.029  25
   1   8   4 4243.84 273.676  13
  -1  -8   4 4506.96 456.147   5
  -1  -8   4 5381.28 556.650  23
  -1   8  -4 4671.16 263.621   2
  -1   8  -4 5182.05 286.760   1
  -1   8  -4 5011.87 268.391  15
  -1   8  -5 5340.16 254.059  15
  -1   8  -5 5717.57 275.881   1
   1   8   5 4720.40 237.175  13
  -1   8  -5 5513.68 296.597  24
   1  -8  -5 5567.16 267.452   3
  -1   8  -6 936.931 75.3331   1
   1  -8  -6 873.556 63.8431   3
  -1   8  -6 787.169 71.5298  15
  -1  -9  -5 40.8878 91.7190   3
  -1  -9  -5-36.3475 104.160   4
   1   9  -5 24.1402 61.6340   1
  -1   9   5 10.9059 58.8255  21
  -1  -9  -4 9348.98 855.551  16
  -1   9   4 12151.7 439.281  21
  -1   9   4 10947.1 750.041  20
   1   9  -4 12463.4 457.609   1
   1   9  -4 12007.6 445.815   2
  -1  -9  -4 11396.5 481.159   3
  -1  -9  -4 11595.3 487.430   4
  -1   9   4 9825.62 422.210  13
  -1   9   3 10014.6 440.880  13
  -1   9   3 11012.7 421.885  21
  -1   9   3 10589.9 727.938  20
  -1  -9  -3 9848.98 850.388  16
   1  -9   3 10979.3 420.526  14
  -1  -9  -3 10425.6 469.574   4
  -1  -9  -3 11467.2 785.079  22
   1  -9   3 10591.9 814.728  23
   1   9  -3 11086.5 432.200   1
   1   9  -3 11343.3 461.286   2
  -1   9   3 10321.5 696.358  19
  -1   9   2 3349.68 390.853  20
  -1   9   2 4055.81 407.225  19
  -1  -9  -2 4949.71 284.774   4
   1  -9   2 4643.50 251.206  14
  -1  -9  -2 4615.71 509.940  22
   1  -9   2 5646.36 543.176  23
   1   9  -2 4674.10 274.439   2
   1  -9   2 4180.02 401.314  22
  -1   9   2 4461.21 235.664  21
  -1   9   1 4599.96 233.937  21
  -1   9   1 4615.88 434.660  20
   1   9  -1 4969.97 495.728  19
  -1   9   1 4153.39 413.076  19
  -1  -9  -1 4651.49 257.864   4
  -1  -9  -1 4627.55 274.455  14
   1  -9   1 4801.06 260.096  14
   1  -9   1 4710.34 251.344  12
  -1  -9  -1 5262.67 495.984   5
   1   9  -1 4425.27 259.629   2
   1  -9   1 4976.84 459.713  23
   1  -9   1 4547.68 454.627  22
  -1  -9   0 10411.6 710.523  22
   1  -9   0 10391.8 709.706  22
   1  -9   0 9584.56 611.414  23
  -1   9   0 10570.6 390.649  21
   1   9   0 11063.7 683.210  19
  -1   9   0 9945.37 654.685  19
  -1   9   0 10013.0 515.352  18
  -1   9   0 9274.44 391.140  15
  -1  -9   0 10241.9 411.958  14
   1  -9   0 9447.21 401.639  14
  -1  -9   0 10019.4 650.655   5
   1   9   0 10008.7 404.020   2
  -1   9   0 10004.5 401.128   2
   1  -9   0 9752.68 404.316  12
  -1  -9   1 4834.98 472.596  22
  -1  -9   1 5225.19 490.036  23
  -1   9  -1 4774.95 255.303  21
  -1   9  -1 4449.19 349.717  18
   1   9   1 4678.36 423.626  19
  -1   9  -1 4572.21 260.915   2
   1   9   1 3949.14 229.587   2
  -1  -9   1 4751.79 252.411  14
  -1   9  -1 4893.73 254.522  15
   1  -9  -1 4318.63 264.657  14
  -1  -9   1 4770.51 435.745   5
  -1  -9   1 4747.56 249.557  12
  -1   9  -1 4485.18 459.657  25
   1  -9  -1 4439.23 254.648  10
  -1   9  -2 4502.95 501.483  25
   1   9   2 4106.39 277.546  13
  -1  -9   2 4874.07 444.409   5
  -1   9  -2 4707.83 256.664  15
  -1  -9   2 4120.57 479.978  23
   1  -9  -2 3740.27 463.709  22
   1   9   2 4295.48 406.952  19
   1  -9  -3 10900.3 467.100   3
   1   9   3 10433.1 671.131  19
  -1   9  -3 11730.9 444.793   1
  -1   9  -3 10651.0 456.524   2
  -1   9  -3 11657.4 448.624  15
  -1  -9   3 10844.8 708.505   5
   1   9   3 8989.32 443.876  13
   1  -9  -3 10699.8 759.337  22
  -1   9  -3 10049.5 486.601  24
  -1   9  -3 12126.4 877.321  25
  -1   9  -4 11706.7 502.753  24
  -1   9  -4 11480.5 869.513  25
  -1   9  -4 11886.7 455.495   2
  -1   9  -4 12286.8 463.590   1
  -1   9  -4 11395.1 446.121  15
  -1  -9   4 11323.8 813.430  23
  -1  -9   4 11825.6 731.262   5
   1   9   4 9855.69 446.604  13
   1  -9  -4 11720.0 473.920   3
  -1   9  -5 53.1785 64.9351  15
  -1   9  -5 16.5708 70.5297  24
  -1   9  -5 24.8252 69.4340   1
   1   9   5-4.70029 76.7737  13
   1  -9  -5 18.5593 79.6548   3
   1  10  -5 849.974 81.5028   1
  -1  10   5 779.090 81.8174  21
  -1 -10  -5 666.672 98.1533   3
  -1 -10  -5 841.918 110.808   4
  -1  10   4 4030.55 221.162  21
  -1 -10  -4 4762.23 282.467   4
  -1 -10  -4 3924.14 253.719   3
   1  10  -4 4220.55 222.584   1
   1  10  -4 4500.71 235.377   2
  -1  10   4 3791.36 222.887  13
  -1  10   3 12002.6 515.585  13
  -1  10   3 11868.6 818.461  20
  -1  10   3 11939.2 799.009  19
  -1 -10  -3 13656.1 1020.40  16
   1 -10   3 14314.3 501.909  14
  -1 -10  -3 13051.9 875.583  22
   1 -10   3 13596.5 929.827  23
  -1  10   3 14389.8 505.518  21
  -1 -10  -3 14722.3 569.020   4
  -1 -10  -3 14335.9 564.785   3
   1  10  -3 13960.1 492.686   1
   1  10  -3 14583.5 547.215   2
  -1  10   2 5487.24 520.491  19
  -1  10   2 6016.82 551.856  20
   1 -10   2 6919.18 314.868  12
   1 -10   2 6508.97 325.253  14
  -1  10   2 7213.55 317.275  21
  -1 -10  -2 6554.14 349.759   4
  -1 -10  -2 6509.85 635.648  22
   1 -10   2 7497.50 649.562  23
   1 -10   1 21181.1 1113.38  22
  -1 -10  -1 22476.1 1199.61  22
   1 -10   1 22314.4 1126.20  23
  -1  10   1 20531.1 1077.53  19
   1  10  -1 24300.1 1216.74  19
   1  10  -1 22081.4 747.706   2
  -1  10   1 19550.0 685.968   2
   1 -10   1 22011.0 733.735  14
  -1  10   1 22469.5 705.988  21
  -1 -10  -1 22099.6 1157.84   5
  -1 -10  -1 23304.1 745.458   4
   1 -10   1 21842.3 725.688  12
  -1  10   0 5867.85 290.202  21
   1  10   0 6706.01 567.402  19
  -1  10   0 6062.31 541.649  19
   1  10   0 5675.58 299.640   2
  -1  10   0 5178.23 285.631   2
  -1 -10   0 5888.01 314.659  14
   1 -10   0 5438.10 305.532  14
  -1 -10   0 6767.38 561.216   5
   1 -10   0 5812.53 305.174  12
  -1 -10   0 5798.15 565.606  22
   1 -10   0 5380.59 468.092  23
   1 -10   0 5419.31 558.001  22
  -1  10  -1 22004.1 732.767  21
  -1  10  -1 22347.4 1190.74  19
   1  10   1 21315.9 1064.12  19
   1  10   1 20804.4 708.945   2
  -1  10  -1 21567.9 745.342   2
   1 -10  -1 21195.3 750.236  14
  -1  10  -1 22556.2 748.782  15
  -1 -10   1 22847.0 737.810  14
  -1 -10   1 22829.8 1092.75   5
  -1 -10   1 21702.2 1119.23  22
  -1 -10   1 24604.2 1197.92  23
  -1  10  -1 21636.3 1163.82  25
  -1  10  -2 7303.88 670.365  25
   1  10   2 6483.98 356.332  13
  -1 -10   2 6782.28 567.850   5
  -1  10  -2 7487.01 350.916  15
  -1 -10   2 6788.42 323.977  14
  -1 -10   2 7518.51 662.586  23
   1 -10  -2 7156.31 646.493  22
   1  10   2 6419.01 541.634  19
  -1 -10   3 14563.8 959.377  23
   1 -10  -3 13720.2 874.975  22
   1  10   3 11871.9 755.772  19
  -1  10  -3 13706.0 538.724   2
  -1  10  -3 12988.1 487.473   1
  -1  10  -3 14676.5 532.941  15
  -1 -10   3 14303.3 830.079   5
   1  10   3 12849.8 537.438  13
  -1  10  -3 14147.6 974.425  25
  -1  10  -3 13050.0 575.228  24
   1 -10  -3 13356.9 539.870   3
  -1  10  -4 3943.96 229.127  15
   1 -10  -4 4075.36 244.334   3
   1  10   4 3771.96 239.559  13
  -1  10  -4 4247.72 235.702   2
  -1  10  -4 3993.26 219.288   1
  -1  10  -4 3902.30 259.346  24
  -1  10  -5 853.509 89.8306  15
   1  10   5 744.973 80.3741  13
   1 -10  -5 809.527 95.0149   3
  -1  10  -5 933.715 103.117  24
  -1  10  -5 705.618 79.0318   1
  -1 -11  -5 1333.51 100.150   4
  -1 -11  -5 1272.00 90.3011   3
  -1  11   4 1304.95 131.412  13
  -1  11   4 1404.91 124.260  21
  -1 -11  -4 1404.98 150.570   3
  -1 -11  -4 1382.85 158.680   4
   1  11  -4 1348.12 106.860   1
   1  11  -4 1566.67 130.397   2
   1  11  -3 1587.35 166.743   2
   1 -11   3 1691.46 152.708  14
  -1  11   3 1548.83 177.909  13
  -1  11   3 1669.73 151.192  21
  -1 -11  -3 1785.89 195.429   3
  -1 -11  -3 1779.03 192.088   4
  -1  11   3 1454.45 290.800  20
  -1  11   2 10727.5 774.267  19
  -1  11   2 10939.7 786.305  20
   1 -11   2 11615.8 463.024  12
  -1  11   2 12460.3 517.698  13
   1 -11   2 13468.0 501.806  14
  -1  11   2 12809.5 478.288  21
  -1 -11  -2 14114.1 540.106   4
   1 -11   2 14048.5 914.503  23
  -1 -11  -2 12266.8 887.104  22
   1 -11   1 1514.13 297.930  23
  -1  11   1 1217.58 142.737  21
  -1 -11  -1 1586.91 343.873  22
   1 -11   1 1383.15 294.027  22
  -1  11   1 1108.45 280.147  19
   1  11  -1 1507.32 172.842   2
  -1  11   1 1382.54 140.961   2
   1 -11   1 1288.99 166.419  14
  -1 -11  -1 1648.57 347.751   5
   1 -11   1 1078.18 150.764  12
  -1 -11  -1 1398.21 170.205   4
  -1  11   0 555.352 246.366  19
   1  11   0 829.581 269.012  19
  -1  11   0 1085.18 145.276   2
   1  11   0 985.374 143.529   2
   1 -11   0 1060.97 169.807  14
  -1 -11   0 841.939 153.136  14
   1 -11   0 713.789 252.892  22
  -1 -11   0 852.298 286.929  22
  -1  11   0 1031.78 145.430  21
  -1 -11   0 1005.45 280.577   5
  -1  11   0 1284.06 295.359  25
  -1 -11   0 1075.92 253.099  23
   1 -11   0 1351.74 236.476  23
  -1 -11   1 1449.73 298.023  23
  -1  11  -1 1659.56 174.659  21
   1 -11  -1 967.663 287.369  22
  -1 -11   1 972.741 273.747  22
   1  11   1 1552.29 295.884  19
  -1  11  -1 1354.98 311.227  19
  -1  11  -1 1222.05 158.938  15
  -1 -11   1 1263.15 168.070  14
  -1 -11   1 1013.09 262.683   5
  -1  11  -1 1255.09 157.794   2
   1  11   1 1218.68 138.079   2
  -1  11  -1 1346.57 313.555  25
   1 -11  -2 12307.1 522.235   3
   1  11   2 10740.0 759.850  19
  -1  11  -2 13185.4 526.198   2
  -1  11  -2 13039.4 518.214  15
  -1 -11   2 12626.7 481.547  14
  -1 -11   2 13672.6 847.962   5
   1  11   2 12903.5 540.347  13
  -1  11  -2 12915.2 914.219  25
  -1 -11   2 12840.1 907.150  23
   1 -11  -2 11880.4 876.450  22
  -1  11  -3 1580.43 159.587  15
  -1  11  -3 1589.08 185.651  24
  -1  11  -3 2235.04 374.946  25
   1  11   3 1413.44 187.802  13
  -1  11  -3 1532.37 168.210   2
   1 -11  -3 1748.65 185.897   3
  -1  11  -4 1472.79 136.215  15
  -1  11  -4 1440.54 152.892  24
   1  11   4 1504.74 151.031  13
  -1  11  -4 1622.03 137.257   2
  -1  11  -4 1302.60 108.783   1
   1 -11  -4 1487.49 145.675   3
   1 -11  -5 967.672 67.0066   3
  -1  11  -5 1034.55 85.7658  15
   1  12  -4 1554.72 112.602   2
  -1  12   4 1428.76 109.569  13
  -1 -12  -4 1781.67 147.511   4
  -1 -12  -4 1573.56 134.848   3
  -1  12   4 1707.90 120.374  21
   1  12  -3 2908.69 205.778   2
  -1  12   3 3352.76 199.413  21
  -1 -12  -3 3346.92 236.943   4
  -1 -12  -3 3581.82 237.314   3
  -1  12   3 3347.83 220.778  13
  -1  12   2 6535.99 347.943  13
   1 -12   2 6730.57 322.012  14
  -1 -12  -2 6350.15 624.295  22
  -1 -12  -2 6507.50 349.751   4
  -1  12   2 6459.97 312.695  21
   1 -12   1 11728.8 809.899  22
  -1  12   1 11296.1 455.336  21
  -1  12   1 10661.1 793.770  19
  -1  12   1 10952.7 426.461   2
   1  12  -1 11288.0 478.248   2
   1 -12   1 11212.2 473.531  14
  -1 -12  -1 10466.7 824.434  22
  -1 -12  -1 11419.5 859.889   5
  -1 -12  -1 11916.5 487.849   4
  -1  12   0 7351.23 348.317  21
   1 -12   0 7411.64 669.184  22
  -1  12   0 6236.88 632.795  19
   1  12   0 7553.99 672.454  19
   1  12   0 6357.24 333.226   2
  -1  12   0 6709.10 336.414   2
   1 -12   0 6383.73 356.265  14
  -1 -12   0 6987.29 663.497  22
  -1 -12   0 6512.12 624.562   5
  -1  12   0 6424.01 622.728  25
  -1 -12   0 6570.24 347.264   4
   1 -12  -1 11222.7 844.183  22
  -1 -12   1 10594.5 789.169  23
  -1  12  -1 11358.0 469.350  21
  -1 -12   1 10565.3 767.983  22
   1  12   1 9225.10 749.782  19
  -1  12  -1 11456.4 485.088  15
  -1 -12   1 10858.8 456.026  14
  -1 -12   1 9583.06 746.733   5
  -1  12  -1 11962.6 873.327  25
   1  12   1 10577.5 429.278   2
  -1  12  -1 11003.2 467.742   2
  -1 -12   2 7296.92 642.813  23
   1 -12  -2 6347.48 616.272  22
  -1  12  -2 6958.78 351.179   2
  -1  12  -2 6786.66 347.136  15
  -1 -12   2 6507.85 303.941  14
  -1 -12   2 6378.87 576.953   5
   1  12   2 6341.34 358.521  13
  -1  12  -2 6863.96 653.243  25
   1 -12  -2 6273.65 340.907   3
  -1  12  -3 3211.45 219.812  15
   1 -12  -3 3471.76 223.179   3
   1  12   3 3026.97 230.186  13
  -1  12  -3 3017.90 231.301  24
  -1  12  -3 3154.96 216.018   2
  -1  12  -4 1786.76 132.887  15
   1  12   4 1532.16 127.911  13
   1 -12  -4 1673.88 127.414   3
  -1  12  -4 1479.46 118.004   2
  -1  12  -4 1642.70 138.052  24
  -1 -13  -4 1173.37 93.2665   4
  -1 -13  -4 1180.26 89.1758   3
   1  13  -3 997.686 114.843   2
  -1  13   3 966.233 110.504  21
  -1 -13  -3 1030.42 138.926   4
  -1 -13  -3 956.874 126.886   3
  -1  13   3 790.327 126.699  13
   1 -13   2 2200.96 171.826  14
   1  13  -2 2036.26 185.052   2
  -1  13   2 2165.42 170.861  21
  -1 -13  -2 2396.02 203.623   4
  -1  13   2 2080.17 203.468  13
  -1  13   1 1361.73 153.229  21
  -1 -13  -1 1557.34 181.629   4
  -1  13   1 1286.58 124.477   2
   1  13  -1 1159.27 154.402   2
   1 -13   1 1479.50 168.752  14
  -1  13   0 1852.21 171.055   2
   1  13   0 1927.07 175.730   2
  -1 -13   0 2135.50 205.295   4
  -1  13   0 2055.50 184.797  21
  -1  13  -1 1260.67 160.292   2
  -1  13  -1 1244.16 157.435  21
   1  13   1 1195.97 131.108   2
  -1  13  -2 1684.77 179.389  15
  -1  13  -2 2330.12 189.992   2
   1 -13  -2 1859.12 184.618   3
   1  13   2 2209.93 214.356  13
  -1  13  -3 877.156 123.400  24
  -1  13  -3 983.652 121.301   2
   1 -13  -3 853.815 119.347   3
  -1  13  -3 1051.22 124.503  15
   1  13   3 921.096 138.258  13
   1  13   4 1019.48 78.0987  13
  -1  13  -4 980.239 74.6186   2
   1 -13  -4 1047.76 73.5487   3
   1  14  -3 337.914 69.2969   2
  -1  14   3 360.606 77.9525  13
  -1  14   3 434.750 70.7505  21
  -1 -14  -3 417.878 77.4771   3
  -1 -14  -3 478.389 89.5997   4
   1  14  -2 1097.02 123.638   2
  -1  14   2 786.589 136.975  13
  -1  14   2 964.128 113.027  21
  -1 -14  -2 848.166 126.759   3
  -1 -14  -2 1034.67 139.282   4
   1  14  -1 1983.97 166.526   2
  -1  14   1 2066.04 204.229  13
  -1  14   1 2116.02 169.592  21
  -1 -14  -1 1765.79 181.681   4
  -1  14   0 510.782 106.565  21
  -1  14   0 443.013 98.4482   2
   1  14   0 514.060 103.929   2
  -1 -14   0 426.659 125.747   4
  -1  14  -1 1959.08 164.408   2
   1  14   1 2205.25 212.985  13
  -1 -14   1 2039.34 179.262   4
   1 -14  -1 2327.76 187.664   3
  -1  14  -2 1025.75 123.952   2
   1 -14  -2 1151.36 129.613   3
   1  14   2 1142.62 162.715  13
  -1  14  -2 816.061 120.863  24
   1 -14  -3 464.160 71.3037   3
   1  14   3 510.209 96.5194  13
  -1  14  -3 433.633 75.2688  24
   1  15  -2 1137.46 100.233   2
  -1  15   2 1340.95 120.901  13
  -1  15   2 998.659 93.7493  21
  -1 -15  -2 1197.65 112.077   4
  -1 -15  -2 1218.24 106.171   3
   1  15  -1 650.097 94.0010   2
  -1  15   1 795.096 133.360  13
  -1  15   1 794.801 99.1994  21
  -1 -15  -1 796.633 117.208   4
  -1  15   0 79.9000 55.0732   2
   1  15   0-83.0015 118.862  13
  -1  15   0 109.592 71.8138  21
  -1 -15   0-31.8979 93.3516   4
  -1 -15   1 863.967 115.382   4
   1 -15  -1 599.565 101.658   3
  -1  15  -1 739.080 95.3928   2
   1  15   1 934.157 138.741  13
   1 -15  -2 1147.87 98.6288   3
  -1 -15   2 1209.58 109.043   4
  -1  15  -2 1350.43 107.725   2
  -1  15  -2 1203.75 113.449  24
   1  15   2 1401.20 130.276  13
  -1  16   1 1729.74 113.116  13
   1  16  -1 1572.04 109.244  13
  -1 -16  -1 1461.01 96.2407   3
  -1 -16  -1 1138.65 92.3862   4
   1 -16   1 1272.02 90.4866   3
  -1  16   0 80.1316 77.4972  13
   1 -16   0 36.7437 52.0380   3
  -1 -16   0 11.5842 56.3600   4
  -1  16  -1 1598.35 113.580  13
   1  16   1 1658.33 114.001  13
   1 -16  -1 1248.43 80.6817   3
  -1 -16   1 1372.47 94.5042   4
   2   0   0 90461.4 2301.63  26
  -2   0  -1 6397.13 285.512  16
   2   0  -1 6308.03 286.813  16
   2   0  -1 5945.79 272.567  25
  -2   0  -1 5735.65 276.244  25
   2   0  -1 6782.18 290.885   7
  -2   0  -1 6700.73 302.416  18
   2   0   1 6317.74 292.035  23
  -2   0   1 7027.05 257.082  23
   2   0  -2 19503.2 662.505  17
  -2   0  -2 18860.3 723.597  16
  -2   0  -2 18193.3 685.845  17
  -2   0  -2 19093.9 716.064  25
   2   0  -2 18884.6 660.009   7
  -2   0  -2 19830.1 737.196  18
   2   0   2 19411.8 707.840  23
  -2   0   2 19536.1 660.638  23
   2   0  -3 2270.71 253.349  17
  -2   0  -3 3075.32 300.371  17
  -2   0  -3 2793.08 308.900  16
   2   0  -3 2492.93 230.146   7
  -2   0  -3 2725.70 318.453  18
  -2   0   3 2665.17 254.472  23
   2   0   3 2424.25 275.961  23
   2   0  -3 2542.11 158.045  24
  -2   0  -3 2572.31 304.272  25
  -2   0  -3 2423.09 159.020  24
   2   0  -4 29.1636 64.3722   1
  -2   0  -4 57.2808 147.014  17
  -2   0  -4 36.4410 114.548  16
   2   0   4 25.3824 103.005  13
  -2   0  -4 17.9885 78.2837  24
   2   0   4-31.4207 98.7680  23
   2   0  -4 44.1153 73.3793  24
  -2   0   4-25.5922 100.334  23
   2   0  -4 32.2767 76.5631   3
  -2   0  -4 34.5758 83.5031   3
   2   0  -5 4729.38 245.389   1
  -2   0  -5 4918.31 259.835   1
   2   0  -5 4825.39 520.177  16
  -2   0  -5 4320.29 495.367  16
  -2   0  -5 4496.68 463.013  17
   2   0   5 4616.64 266.729  13
   2   0   5 3592.54 419.322  23
  -2   0  -5 4689.45 276.680  24
   2   0  -5 5087.88 279.201   3
  -2   0  -5 4941.08 284.752   3
   2   0   5 3773.92 453.463  20
  -2   0   5 4507.59 486.749  20
   2   0  -6 1592.78 139.027  24
  -2   0  -6 1453.03 132.609  15
  -2   0  -7 228.544 37.8378  15
  -2  -1  -7 1744.50 86.9999  15
  -2  -1  -6 3533.69 205.161  24
   2   1  -6 3379.65 203.752  24
   2   1  -6 2827.99 161.740   1
  -2  -1  -6 3226.33 198.596  15
  -2  -1  -5 12133.1 781.297  17
  -2  -1  -5 11592.7 836.041  16
   2   1  -5 12219.6 843.905  16
   2  -1   5 11110.8 759.826  23
  -2  -1  -5 12785.4 491.795  24
  -2   1   5 11759.7 797.428  20
   2  -1   5 11715.0 800.337  20
   2   1  -5 12194.8 461.210   1
  -2  -1  -5 11213.4 434.038   1
  -2  -1  -4 8293.98 342.355   1
   2   1  -4 8598.73 355.864   1
  -2  -1  -4 8914.64 615.452  17
  -2  -1  -4 9166.45 672.825  16
   2  -1   4 9013.68 380.017  13
  -2   1   4 8919.48 636.434  20
  -2   1   4 8695.33 534.295  23
   2  -1   4 8249.06 609.501  23
   2   1  -4 8142.99 368.182  24
  -2  -1  -4 8622.59 369.468  24
  -2  -1  -4 8285.10 370.405   4
  -2  -1  -4 8727.31 375.371   3
   2   1  -4 9055.97 366.225   3
   2  -1   3 5768.96 426.404  23
  -2   1   3 5081.42 342.369  23
   2   1  -3 5863.03 347.982   7
   2   1  -3 5353.99 244.374  24
  -2  -1  -3 5416.89 243.774  24
  -2  -1  -3 5317.98 435.123  16
   2   1  -3 5565.47 358.194  17
  -2  -1  -3 4921.62 398.389  17
   2  -1   2 139294. 3791.52  23
  -2  -1  -2 137282. 3629.30  22
  -2   1   2 141877. 3667.66  23
  -2  -1  -2 143172. 3798.90  18
   2   1  -2 139216. 3702.86   7
  -2  -1  -2 138170. 3810.49  16
   2   1  -2 143792. 3676.96  17
  -2  -1  -1 252158. 6129.45  16
  -2  -1  -1 243944. 6120.99  17
   2   1  -1 244734. 6111.17  16
  -2  -1  -1 238431. 6105.00  18
   2  -1   1 224834. 6123.31  23
  -2   1   1 241369. 6008.42  23
   2   1  -1 240843. 6103.68  25
   2   1  -1 241154. 6112.00   7
   2  -1   0 8128.03 299.624  22
   2  -1   0 7629.38 249.258  23
  -2  -1   0 8148.44 223.542  18
   2   1   0 8557.89 246.087  20
  -2   1   0 8045.91 246.785  20
  -2   1   0 7958.38 262.792  19
   2   1   0 7914.74 246.803  19
   2  -1   0 7902.10 242.378   5
  -2  -1   0 8394.92 244.519   5
  -2   1  -1 242672. 6138.31  18
   2  -1  -1 247683. 6146.30  16
  -2   1  -1 235555. 6091.47  17
  -2   1  -1 248537. 6124.58  16
   2  -1  -1 243727. 6076.31  22
   2   1   1 242148. 6128.14  23
  -2   1  -1 232249. 6117.59  25
  -2   1  -2 144119. 3792.67  16
  -2   1  -2 139437. 3719.82  17
   2  -1  -2 142144. 3737.06  17
  -2  -1   2 141027. 3739.20  23
   2   1   2 139300. 3753.71  23
   2  -1  -2 139333. 3728.83   7
  -2   1  -2 139424. 3799.56  18
  -2   1  -2 135759. 3776.07  25
   2  -1  -3 5898.20 373.064   7
   2  -1  -3 5462.39 396.074  17
  -2   1  -3 4880.17 407.932  16
  -2   1  -3 5659.81 391.670  17
  -2  -1   3 5236.28 380.579  23
   2   1   3 5225.39 391.469  23
  -2   1  -3 5356.36 435.205  25
   2  -1  -3 4796.88 229.336  24
  -2   1  -3 5325.80 243.086  24
   2  -1  -4 8013.20 358.490  24
  -2   1  -4 8573.73 374.474  24
   2   1   4 9041.80 380.772  13
  -2   1  -4 10346.3 694.353  16
  -2   1  -4 8464.26 564.236  17
   2   1   4 8048.26 601.390  20
   2  -1  -4 8448.42 363.343   3
  -2   1  -4 8759.56 369.959   3
  -2  -1   4 8235.25 567.967  23
   2   1   4 9002.92 607.488  23
  -2   1  -5 12286.0 727.234  17
  -2   1  -5 10723.9 784.803  16
   2  -1  -5 12119.1 858.080  16
  -2   1  -5 11790.9 467.149  15
   2   1   5 11593.2 459.026  13
   2  -1  -5 11574.1 419.938   1
  -2   1  -5 11344.9 462.986   1
  -2   1  -5 11901.0 489.908  24
  -2  -1   5 11618.3 798.801  20
   2   1   5 12448.5 809.286  20
   2  -1  -5 12339.4 478.524   3
  -2   1  -5 12666.6 491.948   3
  -2   1  -6 2989.70 172.659   1
  -2   1  -6 3596.89 200.112  15
  -2   1  -6 3410.34 205.531  24
   2  -1  -6 3324.33 200.964  24
  -2   1  -7 1777.73 87.2966  15
  -2  -2  -7 77.3504 29.5869  15
   2   2  -6 1598.14 141.167  24
   2   2  -6 1510.43 123.878   1
  -2  -2  -6 1648.76 141.630  15
  -2  -2  -6 1634.92 141.964  24
  -2  -2  -5 26160.9 1249.08  17
  -2  -2  -5 25334.2 1322.98  16
   2   2  -5 26786.1 1303.44  16
   2   2  -5 25511.4 818.408   1
  -2   2   5 23197.3 1201.50  20
   2  -2   5 23847.8 1220.19  23
  -2  -2  -5 25821.8 831.175  24
  -2   2   4 7086.22 556.366  20
   2   2  -4 7091.48 324.362   1
  -2  -2  -4 6375.59 545.290  17
  -2  -2  -4 7738.89 631.334  16
   2  -2   4 7657.17 346.252  13
   2  -2   4 7181.40 579.616  23
   2   2  -4 7422.85 326.933   3
  -2  -2  -4 6671.54 327.935   3
  -2  -2  -4 7246.69 337.989   4
   2   2  -4 6571.24 329.059  24
  -2  -2  -4 7492.00 329.901  24
   2   2  -4 7057.48 613.155  25
  -2  -2  -3 12893.9 726.985  16
  -2  -2  -3 12133.7 512.072   7
   2  -2   3 12981.8 698.854  23
  -2  -2  -3 12989.0 500.129  22
  -2   2   3 13130.8 564.215  23
  -2  -2  -3 12771.6 439.242  24
   2   2  -3 12345.9 446.472  24
  -2   2   3 14116.5 696.054  20
   2   2  -3 13786.7 577.946   7
  -2  -2  -2 2025.26 233.426  16
  -2  -2  -2 1914.92 226.881  17
   2   2  -2 2296.10 219.340  18
  -2   2   2 1930.06 151.530  23
   2  -2   2 1856.82 219.978  23
  -2  -2  -2 1791.49 178.985  22
  -2   2   2 2327.84 213.502  20
   2   2  -2 2310.85 199.177   7
  -2   2   1 97901.7 2509.42  20
  -2  -2  -1 95467.6 2540.14  17
   2   2  -1 94997.3 2523.77  16
  -2  -2  -1 93074.6 2524.63   5
   2   2  -1 95283.7 2475.22  18
  -2  -2  -1 93121.8 2506.30  18
  -2  -2  -1 91810.3 2525.24  22
   2   2  -1 97037.8 2535.98  25
   2   2  -1 95576.1 2534.84   7
  -2  -2   0 141325. 3561.98   5
   2  -2   0 136475. 3557.94   5
  -2  -2   0 142964. 3547.49  17
   2  -2   0 136670. 3533.05  26
   2  -2   0 145633. 3634.47  22
  -2  -2   0 137496. 3617.70  22
   2  -2   0 134484. 3551.62  23
   2   2   0 148466. 3562.87  19
  -2   2   0 138815. 3582.53  19
  -2   2   0 146611. 3571.18  20
   2   2   0 141749. 3565.34  20
  -2   2  -1 96131.5 2524.30  19
  -2   2  -1 94835.2 2506.18  16
  -2   2  -1 89429.6 2444.67  17
  -2   2  -1 96992.7 2518.45  25
   2   2   1 93546.4 2443.48  26
   2  -2  -1 94101.7 2502.15   5
  -2  -2   1 96512.7 2442.08  22
   2  -2  -1 95554.5 2502.56  22
   2   2   1 91843.4 2481.54  20
  -2   2  -2 1864.21 211.096  16
  -2   2  -2 1935.18 193.805  17
  -2   2  -2 2334.62 242.310  25
   2  -2  -2 2127.66 172.617  22
   2   2   2 2214.82 205.857  23
  -2  -2   2 2126.18 212.647  23
   2   2   2 1767.71 198.155  20
   2  -2  -3 13861.0 678.744  17
  -2   2  -3 11716.5 584.603  17
  -2   2  -3 12039.2 665.949  16
   2  -2  -3 13261.8 631.342   7
  -2   2  -3 12104.9 439.106  24
  -2   2  -3 12477.6 695.680  25
   2  -2  -3 12405.0 428.030  24
   2   2   3 13126.9 664.808  20
  -2  -2   3 12772.8 662.535  23
   2   2   3 12185.9 627.406  23
   2  -2  -4 6808.05 316.532   3
  -2   2  -4 6982.08 318.582   3
   2  -2  -4 6105.90 312.550   4
  -2   2  -4 7490.64 493.030  17
  -2   2  -4 8223.30 608.094  16
  -2  -2   4 6753.11 526.567  23
   2   2   4 6261.97 317.380  13
   2   2   4 6286.86 516.395  20
  -2   2  -4 8113.95 643.821  25
   2  -2  -4 6087.21 301.185  24
  -2   2  -4 6658.53 325.302  24
   2  -2  -5 25640.6 812.594   3
  -2   2  -5 25399.2 1263.37  16
   2  -2  -5 22942.5 1267.29  16
  -2   2  -5 25807.2 805.289  15
  -2   2  -5 25734.6 822.723   1
   2   2   5 22091.6 775.674  13
   2   2   5 26041.4 1229.46  20
   2   2   5 24990.5 1155.67  26
  -2   2  -5 25138.9 835.122  24
   2  -2  -6 1596.50 140.107  24
  -2   2  -6 1398.37 125.496   1
  -2   2  -6 1519.57 141.694  24
  -2   2  -6 1529.34 132.359  15
  -2   2  -7 81.5968 29.5615  15
   2   3  -6 3906.97 202.115   1
   2   3  -6 4093.24 226.239  24
   2  -3   5 4187.13 222.821  14
  -2   3   5 4541.47 473.992  20
   2  -3   5 3770.48 461.188  23
  -2  -3  -5 4897.38 271.219  24
   2   3  -5 4656.29 266.569   1
  -2  -3  -5 5227.37 535.149  17
   2   3  -5 4477.28 490.128  16
  -2  -3  -5 5040.26 553.622  16
  -2  -3  -4 16887.1 604.392   4
  -2  -3  -4 17835.1 1023.24  16
   2   3  -4 17288.5 582.622  15
   2   3  -4 15708.1 597.976  24
   2   3  -4 15561.2 957.865  25
  -2  -3  -4 16787.4 586.397  24
   2  -3   4 15667.4 933.754  23
   2   3  -4 17731.4 602.717   1
  -2   3   4 17280.5 924.187  20
  -2  -3  -3 6186.32 508.420  16
  -2  -3  -3 6465.20 480.650  17
   2   3  -3 5957.78 277.371  24
  -2   3   3 6968.85 467.957  20
   2  -3   3 6845.94 508.923  23
  -2  -3  -3 6081.06 266.374  24
  -2  -3  -3 6320.49 362.075  22
   2   3  -2 21135.8 781.100  18
  -2  -3  -2 19988.0 860.633  16
  -2  -3  -2 20511.7 827.727  17
  -2  -3  -2 20811.4 775.211  22
   2  -3   2 22060.7 873.060  23
  -2   3   2 21724.4 801.441  20
  -2   3   1 10010.1 409.731  20
   2  -3   1 9755.46 423.228  22
   2   3  -1 10008.1 374.480  18
  -2   3   1 10621.3 432.272  19
  -2  -3  -1 10323.2 437.358   5
  -2  -3  -1 10181.8 436.139  17
   2   3  -1 10837.6 447.836  25
  -2  -3  -1 10134.2 452.501  22
   2  -3   1 10365.2 457.270  23
  -2   3   0 303964. 7708.15  19
  -2   3   0 319118. 7700.85  20
   2   3   0 304724. 7692.53  20
   2   3   0 325581. 7689.94  19
   2  -3   0 296443. 7679.50   5
  -2  -3   0 308493. 7690.63   5
  -2  -3   0 297929. 7631.74  17
  -2  -3   0 307614. 7756.42  22
   2  -3   0 311384. 7683.41  23
   2  -3   0 316413. 7774.39  22
   2  -3   0 295994. 7605.85  26
   2   3   1 10408.5 385.512  19
  -2   3  -1 10994.4 460.577  19
  -2   3  -1 10408.6 440.251  18
   2  -3  -1 10037.9 434.528   5
   2   3   1 10612.7 356.902  26
  -2   3  -1 10370.2 452.573  25
   2  -3  -1 9973.12 451.387  22
  -2  -3   1 11284.9 420.065  22
   2   3   1 10363.8 416.015  20
  -2   3  -2 20939.5 828.379  18
  -2  -3   2 19959.8 591.801  22
   2  -3  -2 20151.1 743.872  22
  -2  -3   2 21564.8 831.142  23
  -2   3  -2 20948.9 835.409  25
   2  -3  -2 21597.5 820.251  17
  -2   3  -2 20569.3 706.548  17
  -2   3  -2 22011.7 828.292  16
   2   3   2 19701.2 765.610  20
  -2   3  -3 5692.60 464.328  18
  -2   3  -3 6054.62 462.952  16
  -2   3  -3 6133.99 380.893  17
   2  -3  -3 5897.23 263.731  24
  -2  -3   3 6575.69 475.075  23
  -2   3  -3 6890.56 513.604  25
  -2   3  -3 6325.62 285.623  24
   2   3   3 6293.62 441.087  20
   2   3   4 17173.9 899.082  20
  -2   3  -4 17042.0 964.051  18
  -2   3  -4 18552.8 964.941  16
  -2   3  -4 16460.8 754.720  17
  -2   3  -4 17183.7 573.527  15
  -2  -3   4 15252.2 875.988  23
   2   3   4 15160.0 574.413  13
  -2   3  -4 16762.7 602.791  24
  -2   3  -4 17025.7 991.850  25
   2  -3  -4 15896.8 587.451   4
   2  -3  -4 16084.2 578.386   3
   2   3   5 4421.87 469.783  20
   2  -3  -5 4673.22 270.284   3
   2  -3  -5 3758.29 500.218  16
  -2   3  -5 4740.35 498.407  16
  -2   3  -5 4337.25 248.339  15
  -2  -3   5 3528.47 404.393  23
   2   3   5 3971.86 250.091  13
  -2   3  -5 4490.34 280.429  24
  -2   3  -5 4793.65 276.528   1
  -2   3  -6 4016.50 207.163  15
  -2   3  -6 3926.75 226.856  24
   2  -3  -6 4163.83 217.787   3
  -2   3  -6 4100.56 215.017   1
   2   4  -6 3654.84 194.333   1
   2   4  -6 3483.76 204.061  24
  -2   4   5 14907.9 880.840  20
  -2   4   5 15681.1 882.818  19
  -2  -4  -5 15420.2 942.371  17
  -2  -4  -5 13269.6 943.894  16
   2  -4   5 13792.8 900.700  23
   2   4  -5 15739.7 563.467   1
  -2  -4  -5 14690.6 574.584   4
  -2  -4  -4 4226.57 262.864   4
  -2  -4  -4 3627.86 470.759  16
   2  -4   4 4287.57 230.811  14
   2   4  -4 4482.91 241.510  15
   2   4  -4 4381.69 231.656   6
   2   4  -4 4201.38 260.897  24
   2   4  -4 3541.37 458.318  25
  -2   4   4 4838.88 464.293  20
   2  -4   4 3571.63 442.137  23
  -2  -4  -4 4298.07 243.128  24
  -2  -4  -3 3244.28 364.614  17
  -2  -4  -3 3334.41 390.931  16
   2   4  -3 3242.93 198.285  24
  -2   4   3 3041.66 312.978  20
   2  -4   3 2698.76 338.317  23
  -2  -4  -3 2791.71 273.681  22
  -2  -4  -3 2996.13 177.681  24
   2   4  -2 5499.52 341.395  18
  -2  -4  -2 5350.75 381.583  17
  -2  -4  -2 5477.13 217.859  24
  -2  -4  -2 5712.26 379.399  22
  -2   4   2 4675.71 332.173  20
  -2   4   1 26551.6 866.951  20
   2   4  -1 25783.0 790.472  18
   2   4  -1 28287.7 949.235  19
  -2  -4  -1 26281.4 901.386   5
  -2  -4  -1 26247.2 879.481  17
   2   4  -1 25407.9 897.771  25
   2  -4   1 27467.4 932.043  23
   2  -4   1 25933.0 892.618  22
  -2   4   0 13327.7 502.607  20
   2   4   0 13339.1 495.861  19
   2   4   0 13232.4 502.930  20
   2   4   0 13148.9 380.625  18
  -2   4   0 13983.7 519.950  19
  -2  -4   0 13592.0 503.232   5
   2  -4   0 12245.4 484.405   5
  -2  -4   0 13261.9 427.619  17
   2  -4   0 12894.5 557.400  22
  -2  -4   0 13049.6 552.221  22
   2  -4   0 12825.6 386.814  26
  -2   4  -1 26985.8 909.846  19
  -2   4  -1 25563.9 859.229  18
   2   4   1 26975.8 816.357  19
  -2  -4   1 26848.3 854.621   5
  -2   4  -1 27754.3 910.260  25
   2   4   1 25204.8 842.208  20
   2  -4  -1 26517.0 920.287  22
  -2  -4   1 26426.0 864.937  22
   2   4   2 5022.82 335.309  20
  -2   4  -2 4898.67 366.552  18
   2   4   2 5366.35 315.122  19
  -2  -4   2 4652.27 252.840  22
  -2  -4   2 5614.16 391.847  23
   2  -4  -2 5214.87 215.872  24
   2  -4  -2 5427.44 358.033  22
   2   4   2 4814.96 259.129  26
  -2   4  -2 5080.08 384.858  25
   2  -4  -2 5279.17 372.775  17
  -2   4  -2 5276.58 374.391  16
  -2   4  -2 5359.66 276.851  17
   2  -4  -3 3039.27 175.547  24
  -2  -4   3 2700.22 316.531  23
  -2   4  -3 2595.27 323.522  18
  -2   4  -3 2611.48 312.546  16
  -2   4  -3 2744.01 230.787  17
  -2   4  -3 2745.54 186.615  24
   2   4   3 3213.96 259.216  26
  -2   4  -3 2921.80 349.885  25
   2  -4  -3 3179.83 263.337  22
   2   4   3 2880.83 305.679  20
  -2  -4   4 3858.27 435.302  23
   2   4   4 4361.46 435.748  20
  -2   4  -4 4383.20 478.630  18
  -2   4  -4 4729.79 473.424  16
  -2   4  -4 4496.80 244.372  15
   2  -4  -4 4538.63 420.417   7
   2   4   4 3592.64 252.540  13
  -2   4  -4 4801.14 517.512  25
  -2   4  -4 4617.46 274.675  24
   2  -4  -4 4572.53 260.730   3
   2  -4  -4 4600.90 272.003   4
   2   4   5 14401.0 862.682  20
   2  -4  -5 14492.9 541.166   3
   2  -4  -5 13433.5 952.227  16
  -2   4  -5 14874.2 525.170  15
  -2  -4   5 13615.7 841.165  23
   2   4   5 13254.1 514.089  13
  -2   4  -5 14097.7 563.575  24
  -2   4  -5 15273.6 560.830   1
  -2   4  -6 3634.36 188.264  15
  -2   4  -6 3756.47 201.737   1
  -2   4  -6 3270.07 201.322  24
   2   4   6 3453.36 180.804  21
   2  -4  -6 3886.17 200.233   3
   2   5  -6 227.276 69.5294  24
   2   5  -6 256.386 73.8946   1
  -2   5   6 316.041 68.2448  21
  -2  -5  -5 473.546 222.407  16
  -2  -5  -5 737.268 152.857   4
   2  -5   5 835.482 227.936  23
   2   5  -5 609.996 123.357  24
   2   5  -5 764.059 283.445  25
  -2   5   5 634.707 204.650  19
  -2   5   5 319.639 179.100  20
   2   5  -4 24664.1 862.447  24
   2   5  -4 26725.6 1353.74  25
  -2   5   4 28185.3 1216.09  19
  -2  -5  -4 25796.3 1269.24  17
  -2  -5  -4 26364.0 1364.38  16
   2  -5   4 26623.2 806.695  14
   2   5  -4 26943.3 828.859  15
  -2   5   4 27895.0 1231.76  20
   2  -5   4 26141.7 1314.15  23
   2   5  -4 26775.4 857.926   1
  -2  -5  -4 25733.3 858.510   4
   2   5  -3 17799.5 948.306  25
   2   5  -3 18758.3 630.727  24
  -2   5   3 18381.7 862.576  19
  -2  -5  -3 18389.9 928.802  17
  -2  -5  -3 19473.0 1022.26  16
   2   5  -3 19226.5 598.228  15
   2  -5   3 17558.4 948.570  23
  -2  -5  -3 18498.2 839.001  22
  -2   5   3 17487.5 849.508  20
   2   5  -3 17772.8 610.233   1
  -2  -5  -3 18200.6 618.855   4
  -2  -5  -2 4311.57 360.469  17
  -2  -5  -2 3809.10 343.499  22
  -2   5   2 3875.87 309.542  20
   2   5  -2 4098.13 291.183  18
  -2   5   2 4053.58 320.216  19
  -2   5   1 63028.7 1836.11  20
   2   5  -1 60867.0 1711.08  18
   2   5  -1 66093.2 1928.23  19
  -2  -5  -1 64165.6 1830.59  17
  -2  -5  -1 61974.1 1881.50   5
   2  -5   1 65321.1 1915.92  23
   2  -5   1 62419.7 1887.00  22
   2   5   0 287577. 6772.13  18
   2   5   0 276380. 6966.61  20
  -2   5   0 303307. 6994.33  20
  -2   5   0 292636. 6998.50  19
   2   5   0 303534. 6984.55  19
  -2  -5   0 286934. 6967.18   5
  -2  -5   0 290920. 6813.82  17
   2  -5   0 299079. 7090.12  22
  -2  -5   0 297017. 7083.27  22
  -2   5  -1 60270.7 1830.76  18
  -2   5  -1 64370.1 1925.63  19
   2   5   1 63918.2 1799.90  19
  -2  -5   1 65792.4 1844.78   5
  -2   5  -1 63259.3 1908.73  25
   2   5   1 62242.2 1831.33  20
  -2  -5   1 62316.5 1868.80  22
   2   5   2 4052.19 282.737  19
  -2   5  -2 3718.41 328.673  18
  -2   5  -2 3357.16 195.641  17
   2   5   2 3479.36 291.553  20
  -2  -5   2 3164.61 239.769  22
   2  -5  -2 3845.82 334.188  22
  -2  -5   2 4417.81 369.498  23
  -2   5  -2 3873.16 354.149  25
   2   5   3 18057.3 846.619  20
   2   5   3 18210.2 782.925  19
  -2   5  -3 17945.8 900.314  18
   2  -5  -3 17688.1 602.222   4
  -2   5  -3 18877.8 586.262  15
   2   5   3 16016.0 593.202  13
  -2   5  -3 17820.2 613.984  24
  -2   5  -3 17570.2 944.926  25
  -2  -5   3 18247.7 928.451  23
   2  -5  -3 17598.6 789.940  22
  -2  -5   4 25842.4 1264.91  23
   2   5   4 25467.7 1176.39  20
   2   5   4 26946.3 1095.55  19
  -2   5  -4 27527.3 1282.67  18
   2  -5  -4 25682.2 848.575   4
   2  -5  -4 25624.8 836.571   3
  -2   5  -4 26441.7 820.467  15
   2  -5  -4 24661.2 1166.17   7
   2   5   4 22722.5 819.331  13
  -2   5  -4 27245.8 1359.28  25
  -2   5  -4 27433.9 875.558  24
  -2   5  -4 26741.0 860.971   1
  -2   5  -4 26389.7 817.666   2
   2   5   5 382.938 175.562  20
   2  -5  -5 236.056 210.396  16
  -2   5  -5 646.700 110.884  15
  -2   5  -5 765.791 133.646  24
  -2  -5   5 666.167 202.042  23
   2   5   5 556.202 128.840  13
   2  -5  -5 708.827 133.432   3
  -2   5  -5 490.350 257.320  25
  -2   5  -6 231.850 65.3208  15
  -2   5  -6 100.311 66.5280  24
  -2   5  -6 243.864 76.0482   1
   2   5   6 253.084 68.8032  21
   2  -5  -6 320.608 83.1507   3
   2   6  -6 681.959 87.9945  24
  -2   6   6 620.997 74.9676  21
  -2   6   5 12745.7 459.007  21
   2   6  -5 12411.3 507.436  24
   2   6  -5 12792.8 488.570   1
  -2  -6  -5 12110.4 499.594   4
  -2   6   4-138.635 154.072  20
  -2   6   4-33.3271 148.153  19
  -2  -6  -4-49.3996 213.413  16
  -2  -6  -4-118.879 252.557  17
   2   6  -4 42.8035 73.4227  15
   2  -6   4 7.05421 90.8274  14
   2   6  -4-81.4990 90.5750   1
   2   6  -4 34.6088 95.9433  24
   2  -6   4 89.9061 148.948  23
  -2  -6  -4-42.4991 125.458   4
   2   6  -4 46.3921 153.716  25
   2   6  -3 6627.25 574.292  25
   2   6  -3 6977.25 338.511  24
  -2   6   3 7083.79 508.333  19
  -2  -6  -3 8570.50 679.452  16
  -2  -6  -3 7565.71 584.988  17
   2   6  -3 6969.01 306.826  15
   2  -6   3 7440.36 309.051  14
  -2  -6  -3 6287.33 492.639  22
  -2   6   3 7220.33 520.890  20
   2   6  -3 7203.82 326.758   1
   2   6  -3 7507.78 320.421   2
  -2  -6  -3 6805.94 330.699   4
  -2  -6  -2 17414.3 800.196  17
  -2  -6  -2 17434.8 839.314  22
   2  -6   2 16837.0 849.944  23
  -2   6   2 16535.8 521.295  21
  -2   6   2 18276.7 780.917  20
   2   6  -2 16645.7 679.719  18
  -2   6   2 17386.1 777.303  19
  -2   6   1 22348.6 632.231  21
  -2   6   1 23415.7 863.116  20
   2   6  -1 21821.9 648.104  21
  -2  -6  -1 21254.8 809.137  17
   2   6  -1 24746.9 948.343  19
   2   6  -1 20405.3 698.798  18
   2  -6   1 21568.1 890.057  22
   2  -6   1 23271.5 911.855  23
  -2  -6  -1 21527.2 889.346   5
   2   6   0 33071.1 1081.90  19
   2   6   0 29914.1 863.964  18
  -2   6   0 31122.0 1068.87  20
   2   6   0 29386.5 1046.87  20
  -2  -6   0 30369.9 1054.44   5
   2   6   0 30708.7 837.880  21
  -2   6   0 29946.7 836.150  21
   2  -6   0 30039.4 1139.52  22
   2  -6   0 31852.2 1056.14  23
  -2  -6   0 30632.9 1140.88  22
  -2   6  -1 20626.3 812.544  18
  -2   6  -1 22308.4 910.962  19
   2   6   1 22073.3 807.088  19
  -2  -6   1 22210.7 834.373   5
  -2   6  -1 22091.2 896.526  25
  -2   6  -1 20657.9 632.633  21
   2   6   1 20433.4 817.725  20
   2   6   1 21914.2 617.661  21
  -2  -6   1 21332.1 869.842  22
  -2   6  -2 15500.1 756.445  18
   2   6   2 16691.7 698.333  19
  -2   6  -2 16226.8 828.233  25
  -2  -6   2 16903.6 748.067   5
   2   6   2 16550.6 509.403  21
   2   6   2 16151.6 739.955  20
  -2  -6   2 16235.6 679.368  22
  -2  -6   2 14837.5 805.762  23
   2  -6  -2 17498.2 827.351  22
  -2  -6   3 6784.87 567.893  23
   2  -6  -3 6604.75 490.717  22
   2   6   3 6662.83 503.468  20
   2   6   3 7501.37 474.607  19
  -2   6  -3 7822.44 573.375  18
   2  -6  -3 6822.60 329.204   4
   2  -6  -3 6637.27 320.830   3
  -2   6  -3 7660.59 316.355  15
   2   6   3 6600.08 328.085  13
  -2   6  -3 6237.90 566.108  25
  -2   6  -3 7541.46 352.463  24
  -2   6  -3 7320.98 332.323   2
  -2   6  -4 47.6562 95.0755  24
  -2  -6   4 42.0498 116.574  23
  -2   6  -4-95.6701 206.656  25
   2   6   4-29.4153 117.591  13
   2  -6  -4 253.516 151.792   7
  -2   6  -4 192.886 171.493  18
  -2   6  -4 164.300 82.0531  15
  -2   6  -4-8.90555 84.5024   2
  -2   6  -4 42.9301 86.3829   1
   2  -6  -4 49.4210 104.086   3
   2  -6  -4 42.1950 114.869   4
   2   6   4-51.6419 111.554  19
   2   6   4 33.9343 106.672  20
   2  -6  -5 12052.4 475.481   3
  -2   6  -5 13353.4 466.943  15
  -2   6  -5 13060.1 519.409  24
  -2   6  -5 12679.9 499.288   1
   2   6   5 12586.7 451.901  21
  -2   6  -6 698.180 89.3132  24
  -2   6  -6 688.918 78.9944  15
   2  -6  -6 588.185 82.7764   3
   2   6   6 582.467 76.5963  21
  -2   7   6 666.375 68.8483  21
   2   7  -6 566.816 72.9555  24
  -2  -7  -5 601.074 142.875   4
   2   7  -5 735.525 122.425  24
   2   7  -5 838.437 123.310   1
  -2   7   5 714.795 104.356  21
   2   7  -4 3686.51 262.882  24
   2   7  -4 3987.38 509.353  25
   2  -7   4 3495.71 414.328   5
  -2   7   4 4139.94 235.463  21
  -2   7   4 3325.93 411.327  20
  -2   7   4 5253.90 486.338  19
  -2  -7  -4 4668.85 565.996  16
   2  -7   4 4647.69 238.009  14
   2  -7   4 4306.81 510.593  23
  -2  -7  -4 4921.14 294.962   4
   2   7  -4 4191.64 259.405   1
   2   7  -4 4489.20 235.409   2
   2   7  -3 10198.3 767.633  25
   2   7  -3 10407.9 448.084  24
  -2   7   3 8608.68 386.351  13
  -2   7   3 10919.1 675.337  19
  -2  -7  -3 10826.7 713.187  17
  -2  -7  -3 10570.1 804.539  16
   2  -7   3 10681.6 399.789  14
   2   7  -3 10586.4 411.769  15
  -2   7   3 9595.78 645.571  20
  -2   7   3 10088.4 389.264  21
  -2  -7  -3 11552.8 710.869  22
   2   7  -3 10896.7 423.723   1
   2   7  -3 10683.4 421.682   2
  -2  -7  -3 9971.48 431.207   4
  -2   7   2 12306.7 665.037  19
  -2  -7  -2 12337.7 665.632  17
  -2  -7  -2 11385.5 715.097  22
   2  -7   2 13755.1 774.490  23
  -2   7   2 11898.9 661.404  20
   2  -7   2 11942.8 627.122  22
  -2   7   2 12183.9 417.149  21
   2   7  -2 11856.1 733.148  25
  -2  -7  -1 16800.0 802.775   5
  -2  -7  -1 15688.1 674.258  17
  -2   7   1 15912.4 502.162  21
   2   7  -1 16643.6 529.000  21
   2   7  -1 16501.0 805.876  19
  -2   7   1 16378.7 738.875  20
   2  -7   1 16233.4 789.591  22
   2  -7   1 16541.7 788.775  23
  -2   7   0 45066.7 1198.91  21
   2   7   0 42732.5 1193.43  21
  -2  -7   0 46129.1 1491.54   5
   2   7   0 46736.3 1505.71  19
  -2   7   0 44559.9 1391.12  18
  -2  -7   0 42089.9 1557.91  22
   2  -7   0 43564.4 1571.70  22
   2  -7   0 44110.2 1455.26  23
  -2   7  -1 16812.5 809.375  25
  -2  -7   1 17194.4 750.776   5
   2   7   1 15994.9 502.704  21
  -2   7  -1 16556.5 529.553  21
  -2  -7   1 16052.3 782.117  22
  -2   7  -1 15009.3 698.636  18
   2   7   1 16401.5 738.166  20
  -2   7  -1 17381.1 835.140  19
   2   7   1 16635.6 720.836  19
   2  -7  -2 12163.4 726.757  22
  -2  -7   2 10899.2 585.053  22
   2   7   2 11839.4 409.117  21
   2   7   2 13006.4 672.247  20
  -2   7  -2 12040.5 661.690  18
   2   7   2 12096.7 606.781  19
  -2   7  -2 12307.7 458.589   2
  -2  -7   2 11716.9 645.229   5
   2   7   2 11232.0 449.587  13
  -2   7  -2 11830.1 735.603  25
   2  -7  -2 12278.4 455.308  10
   2  -7  -3 10133.6 660.967  22
  -2  -7   3 9577.71 714.603  23
   2   7   3 9741.61 641.221  20
   2   7   3 9909.04 377.621  21
  -2   7  -3 9314.52 646.177  18
   2   7   3 10855.1 601.501  19
   2  -7  -3 9855.77 425.753   4
   2  -7  -3 9457.59 413.617   3
  -2   7  -3 10512.0 406.754  15
  -2  -7   3 10390.2 647.088   5
   2   7   3 9269.79 422.381  13
  -2   7  -3 10302.5 448.127  24
  -2   7  -3 10232.2 765.493  25
  -2   7  -3 10394.8 427.829   2
  -2  -7   4 4008.89 480.071  23
   2   7   4 4326.79 237.066  21
   2   7   4 4579.24 470.814  20
  -2   7  -4 4346.86 463.303  18
   2  -7  -4 4159.33 264.434   3
  -2   7  -4 4928.78 256.724  15
   2  -7  -4 4480.14 486.341   7
  -2  -7   4 4573.84 450.522   5
   2   7   4 4180.49 271.695  13
  -2   7  -4 5438.73 596.643  25
  -2   7  -4 4184.18 288.110  24
  -2   7  -4 4264.55 270.615   1
  -2   7  -4 4241.60 255.267   2
   2   7   5 794.369 107.149  21
  -2   7  -5 699.230 108.571  15
   2  -7  -5 902.216 130.788   3
   2   7   5 616.222 122.799  13
  -2   7  -5 629.026 123.298   1
  -2   7  -5 637.893 123.287  24
   2   7   6 722.100 70.7378  21
  -2   7  -6 644.165 80.3932  24
  -2   7  -6 848.138 76.8168  15
   2   8  -6 342.785 50.1581   1
  -2  -8  -6 373.229 62.5505   3
   2   8  -5 874.403 126.215  24
  -2  -8  -5 769.102 139.272   4
   2   8  -5 1005.67 121.498   1
  -2   8   5 791.669 99.6857  21
   2   8  -4 5697.38 295.592   1
   2   8  -4 5527.78 275.898   2
  -2   8   4 5524.08 272.540  21
  -2   8   4 5158.31 509.956  20
  -2   8   4 5832.98 518.658  19
  -2  -8  -4 4613.41 583.613  16
   2  -8   4 5380.62 259.630  14
   2  -8   4 5804.23 508.511   5
  -2   8   4 4957.71 262.104  13
  -2  -8  -4 5154.36 315.628   4
   2   8  -4 5570.56 327.690  24
   2   8  -4 6392.57 629.938  25
   2   8  -3 1643.32 180.732  24
   2   8  -3 1513.58 338.783  25
  -2   8   3 1745.58 168.407  13
  -2  -8  -3 2173.92 337.716  22
  -2   8   3 1692.37 149.989  21
  -2   8   3 1828.49 292.169  20
  -2   8   3 2014.55 302.397  19
  -2  -8  -3 1033.39 294.464  16
  -2  -8  -3 1692.47 183.321   4
   2   8  -3 1480.53 149.292  15
   2  -8   3 1550.66 154.695  14
   2   8  -3 1722.21 168.138   2
   2   8  -3 1595.09 152.791   1
   2  -8   3 1689.33 341.517  23
  -2  -8  -2 4526.38 470.331  22
   2  -8   2 4806.06 476.552  23
  -2   8   2 4133.36 395.226  20
  -2   8   2 4303.16 215.864  21
   2  -8   2 3573.85 352.474  22
  -2   8   2 4826.13 421.735  19
  -2  -8  -2 4054.91 247.250   4
   2  -8   2 4375.24 235.582  14
   2   8  -2 4770.75 242.882  15
   2  -8   2 4239.39 226.093  12
   2   8  -2 4383.46 463.927  25
   2   8  -2 3817.64 237.871   2
   2   8  -2 3743.68 208.837   1
   2   8  -1 12993.2 484.778   2
   2   8  -1 12753.5 757.491  19
  -2   8   1 13387.9 710.242  19
  -2   8   1 11917.1 678.889  20
  -2  -8  -1 13358.6 764.247   5
   2  -8   1 13836.6 755.504  23
   2  -8   1 13749.8 764.083  22
   2   8  -1 12141.1 732.968  25
   2   8  -1 13414.8 470.303  21
  -2   8   1 13732.8 450.783  21
   2   8   0 326.891 147.231  19
  -2   8   0 562.838 138.995  18
  -2  -8   0 408.330 165.510   5
   2   8   0 494.840 88.1919  21
   2  -8   0 366.931 192.643  22
  -2  -8   0 636.228 217.990  22
  -2   8   0 553.293 92.2638  21
   2  -8   0 691.334 157.333  23
   2   8   1 13365.2 681.816  19
  -2   8  -1 13624.1 786.311  19
  -2   8  -1 13511.1 663.733  18
   2   8   1 12548.4 685.087  20
  -2   8  -1 13693.8 765.801  25
  -2  -8   1 14077.6 712.056   5
  -2  -8   1 13029.7 746.680  22
  -2   8  -1 13477.1 473.145  21
   2   8   1 13152.2 446.114  21
  -2   8  -2 3574.44 431.911  25
   2   8   2 4068.71 260.381  13
  -2  -8   2 4062.88 394.210   5
  -2  -8   2 4492.65 375.953  22
   2  -8  -2 4549.17 467.987  22
   2   8   2 4283.79 400.920  20
   2   8   2 4325.19 219.933  21
  -2   8  -2 3855.93 372.178  18
   2   8   2 3905.98 361.079  19
   2  -8  -2 4433.08 249.379   4
  -2   8  -2 4365.44 235.848  15
  -2   8  -2 3939.16 219.323   1
   2  -8  -2 4224.93 254.797  10
  -2   8  -3 1647.98 183.315  24
  -2   8  -3 1559.30 339.060  25
   2   8   3 1770.28 195.742  13
  -2  -8   3 2032.59 344.749  23
   2   8   3 1795.48 152.055  21
   2  -8  -3 1716.19 299.611  22
   2   8   3 1742.62 256.871  19
   2   8   3 1934.29 302.481  20
  -2   8  -3 1559.01 281.798  18
  -2   8  -3 1720.72 157.170  15
  -2   8  -3 1927.89 183.176   2
  -2   8  -3 1824.64 172.017   1
   2  -8  -3 1509.11 178.769   4
   2  -8  -3 1513.73 172.618   3
  -2  -8   3 1976.67 306.071   5
  -2  -8   4 5040.45 541.344  23
   2   8   4 5275.89 507.322  20
   2   8   4 5594.54 275.330  21
   2  -8  -4 5347.23 301.651   3
   2  -8  -4 5561.00 618.936  16
  -2   8  -4 5728.24 287.893  15
  -2  -8   4 5455.04 495.110   5
   2  -8  -4 4720.10 535.124   7
   2   8   4 5082.50 304.403  13
  -2   8  -4 5727.94 334.509  24
  -2   8  -4 5077.57 595.042  25
  -2   8  -4 5595.87 295.409   2
  -2   8  -4 5923.36 313.121   1
   2   8   5 773.225 101.376  21
   2  -8  -5 876.740 121.659   3
  -2   8  -5 836.284 106.093  15
  -2   8  -5 751.156 118.295  24
  -2   8  -5 833.873 118.875   1
   2   8   5 784.231 118.152  13
  -2   8  -6 341.090 49.8911  15
  -2   8  -6 311.913 51.9481   1
   2   9  -5 3450.88 211.496  24
  -2  -9  -5 3575.27 215.375   4
   2   9  -5 3395.20 185.769   1
  -2   9   5 3603.81 183.240  21
  -2   9   4 5822.70 525.708  20
  -2   9   4 6871.61 305.123  21
   2   9  -4 6513.86 354.677  24
   2   9  -4 7367.89 678.635  25
  -2   9   4 5779.59 285.217  13
  -2  -9  -4 6448.88 343.464   4
   2  -9   4 6861.34 631.613  23
   2   9  -4 6749.55 313.023   1
   2   9  -4 6920.18 307.825   2
   2   9  -3 3875.30 273.233  24
   2   9  -3 3816.85 506.230  25
  -2   9   3 3459.09 236.645  13
   2  -9   3 3978.04 430.253   5
  -2   9   3 3474.57 408.758  20
  -2   9   3 4156.80 229.638  21
  -2   9   3 4099.85 421.613  19
  -2  -9  -3 2849.91 459.001  16
   2   9  -3 4074.52 243.909  15
   2  -9   3 3939.89 237.086  14
   2   9  -3 3962.61 250.524   2
   2   9  -3 3744.05 225.570   1
  -2  -9  -3 3725.34 269.420   4
   2  -9   3 3913.11 487.424  23
  -2  -9  -3 3237.90 430.319  22
   2  -9   2 2965.53 397.341  23
  -2  -9  -2 2840.76 402.231  22
  -2   9   2 2536.36 178.661  21
  -2   9   2 2664.32 342.264  20
  -2   9   2 2675.37 350.050  19
  -2  -9  -2 2680.11 215.131   4
   2   9  -2 2675.69 197.788  15
   2  -9   2 2653.59 199.208  14
   2  -9   2 3065.04 197.699  12
   2   9  -2 2963.79 453.206  25
   2   9  -2 2625.94 206.307   2
   2  -9   1 995.225 216.250  23
  -2  -9  -1 761.490 240.139  22
   2  -9   1 709.899 230.357  22
  -2   9   1 728.413 108.761  21
  -2   9   1 792.466 202.899  19
  -2   9   1 613.279 184.605  20
   2   9  -1 794.105 221.371  19
  -2  -9  -1 680.606 119.820   4
   2   9  -1 883.763 120.054  15
   2  -9   1 940.613 131.114  14
  -2  -9  -1 723.175 223.262   5
   2  -9   1 773.851 119.217  12
   2   9  -1 761.126 120.518   2
   2   9  -1 792.182 231.883  25
   2  -9   0 19691.0 903.823  23
  -2  -9   0 20908.0 1052.69  22
   2  -9   0 19688.1 1042.78  22
   2   9   0 21130.4 643.539  21
  -2   9   0 20995.8 642.438  21
   2   9   0 20135.4 982.268  19
  -2   9   0 20000.3 834.784  18
  -2   9   0 16904.8 635.220  15
   2   9   0 16996.6 640.329  15
   2  -9   0 20558.8 667.655  14
  -2  -9   0 20059.0 664.411  14
  -2  -9   0 21894.0 1000.68   5
  -2   9   0 20324.3 657.347   2
   2   9   0 19752.3 661.357   2
   2  -9   0 19585.3 658.792  12
  -2   9  -1 869.876 245.195  25
  -2  -9   1 662.749 225.635  23
  -2  -9   1 499.291 201.119  22
   2   9   1 887.041 108.669  21
  -2   9  -1 857.144 124.555  21
   2   9   1 694.066 187.088  19
   2   9   1 607.423 177.589  20
  -2   9  -1 701.592 165.227  18
  -2  -9   1 479.393 187.695   5
   2  -9  -1 665.441 116.624   4
  -2  -9   1 755.538 119.005  14
   2  -9  -1 761.910 139.790  14
  -2   9  -1 680.471 108.719  15
  -2   9  -1 775.273 125.799   2
   2   9   1 605.270 104.358   2
   2  -9  -1 672.121 119.240  10
   2   9   2 2673.59 181.338  21
   2   9   2 2639.14 322.634  19
   2   9   2 2164.58 329.010  20
  -2   9  -2 2667.54 317.035  18
   2  -9  -2 2763.96 218.359   4
  -2   9  -2 2741.30 197.364  15
  -2  -9   2 2871.06 350.498   5
   2   9   2 3002.47 238.844  13
  -2   9  -2 2402.42 379.358  25
   2  -9  -2 3102.44 420.090  22
  -2  -9   2 3016.72 407.947  23
   2   9   3 4121.75 229.988  21
   2  -9  -3 4122.58 469.611  22
   2   9   3 3529.54 416.647  20
   2   9   3 4142.86 397.921  19
   2  -9  -3 3691.67 256.310   3
  -2   9  -3 3864.61 243.231  15
  -2  -9   3 4055.95 432.602   5
   2   9   3 3597.95 269.255  13
  -2   9  -3 4062.23 265.784   2
  -2   9  -3 4064.71 240.913   1
  -2   9  -3 3755.04 272.687  24
  -2   9  -3 3957.84 504.781  25
  -2   9  -4 6920.05 679.857  25
  -2   9  -4 6918.24 362.136  24
   2   9   4 5636.18 327.370  13
   2  -9  -4 7108.47 338.785   3
  -2   9  -4 7437.68 326.140  15
  -2  -9   4 6096.48 596.745  23
  -2   9  -4 7011.56 331.226   2
  -2   9  -4 7043.90 328.917   1
   2   9   4 6670.74 302.238  21
   2   9   4 5782.82 545.008  20
   2  -9  -5 3149.83 159.694   3
  -2   9  -5 3311.63 162.316  15
   2   9   5 2932.43 155.915  13
  -2   9  -5 3135.08 186.162  24
   2   9   5 3426.17 155.897  21
  -2   9  -5 3313.49 167.348   1
  -2 -10  -5 1964.27 144.027   4
   2  10  -5 1947.55 116.563   1
   2  10  -5 2046.52 143.887  24
  -2  10   5 2001.69 122.970  21
  -2 -10  -4 1621.01 187.206   4
   2  10  -4 1662.07 138.041   1
   2  10  -4 1751.87 144.893   2
  -2  10   4 1477.01 142.202  13
   2  10  -4 1854.11 180.239  24
  -2  10   4 1719.41 142.249  21
   2  10  -3 633.213 255.238  25
  -2  10   3 205.324 122.434  13
   2  10  -3 172.453 111.158  24
   2 -10   3 46.5874 161.986  23
  -2  10   3 151.446 89.7248  21
  -2 -10  -3 80.9996 169.826  22
  -2  10   3 140.654 132.952  19
  -2  10   3 143.844 135.962  20
  -2 -10  -3 107.063 177.453  16
   2 -10   3 119.752 106.276  14
  -2 -10  -3 301.086 145.567   4
   2 -10   3 333.820 191.654   5
   2  10  -3 315.297 113.912   2
   2  10  -3 396.600 85.3411   1
   2 -10   2 9884.41 751.767  23
  -2 -10  -2 10820.5 798.528  22
  -2  10   2 10099.9 399.799  21
  -2  10   2 9145.89 683.742  20
  -2  10   2 8971.14 672.827  19
  -2 -10  -2 9710.52 440.096   4
   2  10  -2 9639.95 422.676  15
   2 -10   2 9649.16 416.297  14
   2 -10   2 10783.2 702.992   5
   2 -10   2 10148.2 408.370  12
   2  10  -2 9704.72 435.001   2
   2  10  -2 9270.62 752.030  25
   2 -10   1 3670.73 419.831  23
  -2 -10  -1 4025.44 493.846  22
   2 -10   1 4272.14 464.176  22
  -2  10   1 3876.33 225.750  21
  -2  10   1 4313.49 344.890  18
  -2  10   1 4554.86 471.846  19
  -2 -10  -1 3911.50 254.356   4
   2 -10   1 4244.60 258.381  14
   2  10  -1 3635.18 247.837  15
  -2 -10  -1 4240.06 482.173   5
   2 -10   1 3950.01 244.645  12
   2  10  -1 3609.08 247.109   2
   2  10  -1 3926.65 484.773  25
  -2 -10   0 1232.28 295.545  22
   2 -10   0 533.304 219.829  22
  -2  10   0 497.114 103.591  21
  -2  10   0 872.538 235.770  19
   2  10   0 1195.54 249.496  19
   2  10   0 833.806 130.707   2
  -2  10   0 558.072 111.842   2
  -2 -10   0 803.130 146.501  14
   2 -10   0 638.280 146.130  14
  -2 -10   0 561.436 230.232   5
   2 -10   0 694.672 136.672  12
   2 -10   0 853.404 196.367  23
  -2  10  -1 4054.76 480.853  25
   2 -10  -1 4277.40 480.290   5
  -2 -10   1 3953.00 436.946   5
  -2 -10   1 3594.67 437.654  22
  -2 -10   1 4426.26 501.551  23
   2  10   1 4010.82 225.901  21
  -2  10  -1 4036.72 246.898  21
   2  10   1 4035.76 427.721  19
   2 -10  -1 3805.86 250.775   4
  -2  10  -1 3957.04 246.083  15
   2 -10  -1 4078.05 268.225  14
  -2 -10   1 3730.97 241.183  14
  -2  10  -1 3779.76 249.499   2
   2  10   1 3620.72 228.393   2
   2 -10  -1 3888.48 244.651  10
   2 -10  -2 9847.49 767.959  22
  -2 -10   2 9950.20 780.974  23
   2  10   2 10021.5 395.203  21
   2  10   2 9960.16 711.076  20
   2  10   2 8322.21 619.667  19
  -2  10  -2 9327.13 433.285   2
  -2  10  -2 9958.79 423.369  15
  -2 -10   2 10312.0 694.369   5
   2  10   2 9734.19 456.151  13
  -2  10  -2 10805.5 805.527  25
   2 -10  -2 10281.6 441.563   3
   2 -10  -2 9498.28 433.796   4
  -2  10  -3 146.945 205.322  25
   2  10   3 11.2258 160.887  13
   2 -10  -3 154.227 180.707  22
   2  10   3 196.097 94.4959  21
   2  10   3 70.9597 134.087  20
   2 -10  -3 103.863 203.627  16
  -2  10  -3 226.066 102.631  15
   2 -10  -3 284.437 122.343   3
  -2 -10   3 270.363 180.594   5
  -2  10  -3 213.653 115.840   2
  -2  10  -3 88.2062 76.6316   1
  -2  10  -3 74.5403 99.2016  24
  -2  10  -4 1728.89 146.639   1
  -2  10  -4 1632.11 153.180   2
  -2  10  -4 2017.68 159.842  15
   2  10   4 1738.32 145.893  21
   2  10   4 1543.60 175.534  13
  -2  10  -4 1622.65 173.991  24
   2 -10  -4 1551.98 157.398   3
  -2  10  -5 2098.30 126.079   1
  -2  10  -5 2325.21 135.715  15
   2  10   5 2307.26 127.808  21
   2  10   5 1865.59 122.993  13
  -2  10  -5 2208.84 148.092  24
   2 -10  -5 2206.37 129.443   3
   2  11  -5 154.604 49.6751  15
  -2 -11  -5 193.927 58.1853   3
   2  11  -5 142.241 30.3463   1
   2  11  -4 1769.00 135.432   2
   2  11  -4 1670.97 116.750   1
  -2  11   4 1960.73 141.251  21
   2  11  -4 1796.34 165.685  24
  -2 -11  -4 1840.73 172.613   4
   2  11  -3 5054.85 278.486   2
   2 -11   3 4851.90 254.582  14
  -2 -11  -3 4430.05 286.793   4
  -2  11   3 4349.03 260.583  13
  -2  11   3 4554.70 247.098  21
   2  11  -3 5010.09 302.520  24
  -2  11   2 1101.30 137.382  21
  -2 -11  -2 1019.78 284.465  22
  -2  11   2 780.928 238.518  20
  -2  11   2 1074.76 255.771  19
   2  11  -2 1503.64 342.154  25
  -2  11   2 841.173 167.011  13
   2 -11   2 1070.51 143.828  12
   2  11  -2 1356.26 154.184  15
   2 -11   2 1155.68 158.778  14
   2 -11   2 941.038 242.836  23
   2 -11   2 1002.80 269.321   5
  -2 -11  -2 1130.81 177.622   4
   2  11  -1 4127.84 494.839  25
   2 -11   1 3447.68 238.420  12
   2 -11   1 3354.82 419.855   5
  -2 -11  -1 3619.60 484.716   5
  -2 -11  -1 3280.96 463.003  22
  -2  11   1 3182.71 218.892  21
   2 -11   1 4013.41 488.829  22
  -2  11   1 3266.52 436.868  19
   2  11  -1 3273.33 246.720  15
   2 -11   1 3544.71 252.181  14
   2 -11   1 3222.01 398.175  23
  -2  11   1 3193.69 201.873   2
   2  11  -1 3637.38 252.005   2
  -2 -11  -1 3365.06 245.499   4
   2  11   0 3490.20 443.070  19
  -2  11   0 3294.65 454.228  19
  -2  11   0 3673.20 240.009   2
   2  11   0 3455.33 244.384   2
   2 -11   0 3677.85 266.149  14
  -2 -11   0 3812.43 259.403  14
  -2  11   0 3686.01 239.884  21
   2 -11   0 3624.32 479.850  22
  -2 -11   0 4513.67 502.531   5
   2 -11   0 3672.93 469.027   5
  -2  11   0 3570.21 456.964  25
   2  11   0 3530.61 456.171  25
  -2 -11   0 4067.49 495.936  22
  -2 -11   0 4290.01 483.169  23
  -2 -11   1 2565.61 415.247  23
  -2  11  -1 3936.81 254.112  21
  -2 -11   1 2798.42 409.558  22
   2 -11  -1 2948.64 445.098  22
   2  11   1 3455.07 428.395  19
  -2  11  -1 3538.82 249.199  15
   2 -11  -1 3271.27 255.213  14
  -2 -11   1 3397.83 237.652  14
   2 -11  -1 3565.89 473.335   5
  -2 -11   1 3721.01 442.984   5
  -2  11  -1 3267.41 242.331   2
   2  11   1 3346.66 224.876   2
  -2  11  -1 4090.76 496.613  25
  -2 -11   2 1278.37 298.925  23
   2 -11  -2 945.853 280.548  22
   2  11   2 1130.73 136.624  21
  -2  11  -2 1027.24 157.264   2
  -2  11  -2 1229.21 159.234  15
   2  11   2 1379.19 224.673  19
   2  11   2 1031.37 257.480  20
   2  11   2 1109.01 196.606  13
  -2 -11   2 1050.19 256.016   5
   2 -11  -2 1052.59 164.283   3
  -2  11  -2 950.499 291.657  25
  -2  11  -3 4776.11 300.812  24
   2  11   3 4673.27 301.045  13
  -2  11  -3 4578.65 264.824  15
  -2  11  -3 4956.40 285.498   2
   2  11   3 4853.50 250.028  21
   2 -11  -3 4892.44 280.613   3
  -2  11  -4 1774.02 162.528  24
   2  11   4 1638.88 158.445  13
  -2  11  -4 1837.73 149.125   2
  -2  11  -4 1736.42 122.335   1
   2  11   4 1758.02 131.797  21
   2 -11  -4 1715.06 145.994   3
  -2  11  -4 1555.19 142.559  15
  -2  11  -5 108.000 29.8218   1
  -2  11  -5 194.153 52.4037  15
   2  12  -4 2315.67 151.610  24
  -2  12   4 2393.98 130.336  21
  -2 -12  -4 2607.67 156.852   4
   2  12  -3 3941.48 264.269  24
  -2  12   3 4042.76 236.682  13
   2 -12   3 3997.94 217.510  14
   2  12  -3 4579.34 250.881   2
  -2 -12  -3 4204.37 261.710   4
  -2  12   3 4534.97 231.801  21
   2  12  -2 554.746 242.308  25
  -2  12   2 440.040 147.608  13
  -2  12   2 233.236 97.8739  21
  -2 -12  -2 355.605 218.586  22
  -2 -12  -2 302.360 141.799   4
   2 -12   2 255.938 120.096  14
  -2 -12  -1 11090.0 853.178  22
  -2  12   1 10957.1 828.557  19
   2  12  -1 11828.6 491.319   2
  -2  12   1 11747.3 432.977   2
   2 -12   1 11356.5 482.383  14
   2 -12   1 10422.1 778.390  22
  -2  12   1 11630.5 464.311  21
   2 -12   1 11878.2 819.396   5
  -2 -12  -1 13180.0 915.627   5
  -2 -12  -1 11816.9 490.231   4
   2  12  -1 11169.3 839.004  25
  -2 -12   0 933.388 200.322  23
  -2  12   0 1059.15 281.836  19
   2  12   0 590.485 225.953  19
   2  12   0 619.203 133.000   2
  -2  12   0 588.492 122.016   2
   2 -12   0 980.525 172.797  14
  -2 -12   0 645.104 251.424  22
  -2  12   0 516.395 126.820  21
   2 -12   0 638.989 224.925  22
   2 -12   0 906.805 275.713   5
  -2 -12   0 741.294 262.990   5
  -2 -12   0 701.058 144.458   4
   2  12   0 572.824 231.442  25
  -2  12   0 489.301 228.933  25
  -2 -12   1 10637.5 774.934  22
  -2 -12   1 12834.0 865.762  23
  -2  12  -1 11940.8 487.319  21
   2 -12  -1 11688.5 862.068  22
   2  12   1 10139.9 757.108  19
  -2  12  -1 11865.0 868.898  25
   2 -12  -1 11149.8 857.794   5
  -2 -12   1 12806.4 841.766   5
   2  12   1 11307.0 454.332   2
  -2 -12   1 11363.9 462.371  14
  -2  12  -1 12202.1 491.506   2
  -2  12  -2-46.7922 224.810  25
   2  12   2 327.825 159.980  13
  -2  12  -2 343.865 112.147  15
   2 -12  -2 433.103 217.773  22
   2  12   2 378.686 103.081  21
   2 -12  -2 334.212 125.540   3
  -2  12  -2 341.346 122.386   2
  -2  12  -3 4306.27 270.760  24
   2  12   3 4089.10 266.941  13
  -2  12  -3 3802.67 239.959  15
  -2  12  -3 4366.11 251.926   2
   2 -12  -3 4124.76 239.633   3
   2  12   3 4252.08 225.897  21
  -2  12  -4 2615.09 159.521  15
  -2  12  -4 2302.64 166.495  24
   2  12   4 2652.64 165.292  13
   2 -12  -4 2580.67 148.557   3
   2  12   4 2495.05 145.057  21
  -2  12  -4 2544.66 149.179   2
  -2 -13  -4 702.068 80.5425   4
  -2 -13  -4 567.065 74.7605   3
  -2  13   3 476.707 90.3251  21
   2  13  -3 553.799 98.1388   2
  -2  13   3 547.260 105.960  13
  -2 -13  -3 329.638 107.629   4
   2  13  -3 436.843 97.6356  24
  -2  13   2 6989.69 341.578  13
  -2 -13  -2 7042.88 344.605   4
  -2  13   2 7025.40 317.015  21
   2 -13   2 7270.77 322.507  14
  -2 -13  -1 1286.37 171.633   4
   2  13  -1 1419.06 165.437   2
  -2  13   1 1156.37 148.729  21
   2  13  -1 1490.89 160.879  21
   2 -13   1 1410.67 170.552  14
  -2 -13   0 4810.81 287.307   4
  -2  13   0 4558.26 259.945   2
   2  13   0 4964.92 279.871   2
  -2  13   0 4657.33 275.108  21
   2  13   0 5048.58 279.605  21
   2 -13   0 4635.43 288.676  14
   2  13   1 1231.65 146.556  21
  -2  13  -1 1657.78 173.708  21
  -2  13  -1 1566.18 167.220   2
   2  13   1 1348.92 205.341  13
  -2  13  -2 7025.77 341.898   2
   2  13   2 7499.89 377.043  13
   2  13   2 7209.94 322.217  21
   2 -13  -2 8161.05 349.653   3
  -2  13  -3 598.321 101.593  15
   2  13   3 538.329 87.2716  21
   2  13   3 389.934 122.496  13
   2 -13  -3 494.671 94.0481   3
  -2  13  -3 411.285 99.0816  24
  -2  13  -4 632.824 64.0423   2
   2 -13  -4 684.841 80.6545   4
   2  13   4 725.414 74.9012  13
  -2  14   3 1067.90 87.3779  13
   2  14  -3 912.180 90.3081   2
  -2 -14  -3 1017.36 101.333   4
  -2  14   3 787.970 85.4258  21
   2  14  -3 774.866 95.0593  24
  -2  14   2 88.7209 105.349  13
   2  14  -2 83.4270 79.1445   2
  -2 -14  -2 84.4172 95.2657   4
  -2  14   2 31.6694 65.0427  21
   2  14  -2 58.2758 73.5169  24
   2  14  -1 1597.66 155.742   2
  -2  14   1 1799.50 186.727  13
  -2  14   1 1687.26 152.457  21
  -2 -14  -1 1727.99 172.687   4
  -2  14   0 108.717 90.6639  21
   2  14   0 82.5437 86.0798  21
   2  14   0 46.5191 82.0716   2
  -2  14   0 103.603 76.2738   2
  -2 -14   0 82.0751 104.993   4
  -2  14  -1 1877.07 159.561   2
   2  14   1 1907.20 156.566  21
   2 -14  -1 1760.82 161.304   3
  -2 -14   1 1693.21 165.616   4
   2  14   1 1623.14 195.474  13
   2  14   2 88.0251 116.203  13
  -2  14  -2 61.8056 79.5078   2
   2 -14  -2 24.8014 81.4334   3
   2  14   2 118.417 74.4903  21
  -2  14  -2 152.329 79.3417  24
   2  14   3 827.028 81.4258  21
  -2  14  -3 641.383 89.4892  24
   2  15  -2 9.06548 53.5538   2
  -2  15   2 59.9933 77.0664  13
  -2  15   2 146.118 56.8504  21
  -2 -15  -2 86.2465 69.1122   4
   2  15  -1 169.746 71.4679   2
  -2  15   1 158.963 105.394  13
  -2  15   1 92.4336 65.2802  21
  -2 -15  -1 147.989 88.8684   4
  -2  15   0 33.9445 51.8598   2
  -2 -15   0 86.7048 88.5077   4
  -2  15  -1 83.3722 68.0531   2
   2  15   1 164.263 71.2948  21
   2  15   1 271.171 115.927  13
   2 -15  -1 176.299 76.1338   3
  -2 -15   1 50.2375 80.4734   4
  -2  15  -2 35.4285 58.8967   2
  -2 -15   2 75.4561 66.6301   4
   2 -15  -2 53.0715 42.0215   3
  -2  15  -2 95.4876 54.9155  24
   2  15   2 42.1207 88.1074  13
   2  16  -1 808.531 82.6135  13
  -2  16   1 889.896 82.0312  13
   2 -16   1 795.237 73.7430   4
  -2 -16  -1 744.669 75.3713   4
   2 -16   0 1561.49 91.3400   3
   2 -16   0 1737.56 109.108   4
  -2 -16   0 1753.39 111.434   4
  -2  16  -1 966.669 92.0781  13
   2  16   1 778.879 91.0619  13
   2 -16  -1 719.673 71.7693   4
  -2 -16   1 741.207 73.4738   4
   3   0   0-29.2968 49.8710  26
  -3   0  -1 66014.9 1841.96  16
   3   0  -1 69059.0 1855.99  16
   3   0  -1 69060.5 1840.85  25
  -3   0  -1 69403.5 1843.07  25
   3   0  -1 70196.0 1891.21   7
  -3   0  -1 71704.4 1883.24  18
   3   0   1 64885.5 1876.94  23
  -3   0  -2 8962.61 462.807  16
  -3   0  -2 8298.97 443.502  17
   3   0  -2 8970.66 462.237  16
   3   0  -2 8752.27 451.751  25
  -3   0  -2 9342.49 465.657  25
   3   0  -2 9122.76 440.794   7
  -3   0  -2 8605.28 475.884  18
   3   0   2 8577.29 452.707  23
  -3   0   2 9398.40 408.257  23
   3   0  -3 1455.56 201.195   7
  -3   0  -3 1351.60 245.362  18
  -3   0  -3 1091.63 217.805  17
   3   0  -3 1078.87 210.725  16
  -3   0  -3 1146.55 218.921  16
   3   0  -3 1039.61 103.730  24
  -3   0  -3 1192.46 114.098  24
  -3   0   3 1512.49 194.625  23
   3   0   3 1363.11 212.441  23
   3   0  -4 7510.91 310.882   1
  -3   0  -4 7282.55 556.240  17
  -3   0  -4 7991.43 611.903  16
   3   0  -4 7509.61 599.204  16
  -3   0   4 6288.82 460.695  23
   3   0   4 7225.40 566.158  23
   3   0   4 7198.15 343.860  13
  -3   0  -4 6927.78 330.644  24
   3   0  -4 6965.42 325.673  24
  -3   0  -4 7142.80 333.499   3
   3   0  -4 7365.89 321.305   3
  -3   0  -5 6206.58 561.536  17
   3   0  -5 8271.71 679.661  16
  -3   0  -5 7441.45 646.800  16
   3   0   5 7293.80 359.227  13
  -3   0   5 7359.19 621.621  20
   3   0   5 6811.53 607.567  20
   3   0  -5 8190.37 369.032  24
  -3   0  -5 7712.77 363.443  24
   3   0  -5 7567.57 327.002   1
  -3   0  -5 7531.91 342.653   1
   3   0  -5 7642.20 353.314   3
  -3   0  -5 7779.77 370.853   3
  -3   0  -6 566.306 95.2463  15
   3   0  -6 467.871 88.1221  15
  -3   0  -6 669.458 102.950  24
   3   0  -6 542.937 94.8281  24
  -3   0  -7 32.2995 26.9312  15
   3   0  -7 25.3214 26.3560  15
   3   1  -7 99.2106 29.5181  15
  -3  -1  -7 119.103 30.1867  15
   3   1  -6 1307.62 124.772  15
  -3  -1  -6 1414.55 130.450  15
   3  -1   6 1216.93 103.816  14
   3   1  -6 1578.07 111.740   1
  -3  -1  -6 1560.75 136.474  24
   3   1  -6 1705.43 139.713  24
   3  -1   5 2866.71 379.223  23
   3  -1   5 3243.91 412.738  20
  -3   1   5 2981.27 396.008  20
  -3  -1  -5 3128.32 400.170  17
  -3  -1  -5 2993.34 431.553  16
   3   1  -5 2847.17 401.635  16
   3   1  -5 2963.37 211.047  15
   3   1  -5 3095.74 222.724  24
  -3  -1  -5 3056.12 219.365  24
  -3  -1  -5 3218.06 235.416   3
  -3  -1  -5 2712.26 184.756   1
   3   1  -5 3021.00 201.277   1
  -3   1   4 9329.22 648.551  20
   3   1  -4 8651.52 359.673   1
  -3  -1  -4 8616.22 654.626  16
  -3  -1  -4 8983.57 638.297  17
   3   1  -4 8369.52 636.516  16
   3  -1   4 8912.56 390.889  13
  -3  -1  -4 8608.56 370.883  24
   3   1  -4 8750.77 377.604  24
   3   1  -4 9009.44 367.893   3
  -3  -1  -4 8458.82 375.947   3
   3  -1   4 8056.75 615.257  23
   3   1  -4 8921.52 356.260   6
   3   1  -3 1033.07 170.812   7
  -3  -1  -3 914.724 101.846  24
   3   1  -3 1048.33 207.299  25
  -3  -1  -3 886.152 186.740  16
  -3  -1  -3 976.324 216.675  18
   3   1  -3 1145.38 208.802  16
  -3  -1  -3 1186.13 227.237  17
   3   1  -3 805.867 97.2189  24
   3  -1   3 996.748 200.263  23
  -3   1   3 1223.16 167.110  23
  -3  -1  -3 997.818 114.417  22
   3   1  -2 14544.5 616.030  16
  -3  -1  -2 15137.2 644.819  16
  -3  -1  -2 14388.8 629.171  18
   3   1  -2 13081.0 601.133  25
  -3   1   2 14449.2 514.507  23
   3  -1   2 14375.2 628.242  23
  -3  -1  -2 13469.6 528.732  22
   3   1  -2 14964.0 595.205   7
  -3  -1  -1 62346.8 1754.71  18
   3   1  -1 64781.7 1788.25   7
   3   1  -1 64236.8 1744.91  16
  -3  -1  -1 65404.5 1763.01  16
  -3  -1  -1 66161.7 1784.25  17
  -3   1   1 63397.2 1638.55  23
  -3   1   1 66045.5 1735.46  20
   3   1  -1 63410.9 1745.21  25
   3  -1   0 28919.3 791.823  23
   3   1   0 29475.7 765.150  20
  -3   1   0 28251.4 796.627  19
  -3   1   0 28595.8 767.921  20
   3  -1   0 29318.4 763.221   5
  -3  -1   0 29569.9 763.838   5
  -3   1  -1 64744.0 1770.07  18
   3  -1  -1 66481.6 1765.09  16
  -3   1  -1 61874.0 1731.53  17
  -3   1  -1 63511.8 1730.51  16
   3   1   1 63041.5 1770.18  23
   3   1   1 62410.5 1709.89  20
  -3   1  -1 64825.3 1736.68  25
   3   1   1 63139.4 1727.95  26
   3  -1  -2 14813.2 643.468  16
  -3   1  -2 14530.0 600.184  17
  -3   1  -2 14036.9 611.895  16
   3   1   2 14478.0 616.400  23
  -3  -1   2 14101.2 579.179  23
   3  -1  -2 14300.9 610.270   7
  -3   1  -2 13506.6 633.776  18
  -3   1  -2 14735.7 623.795  25
  -3   1  -3 1200.89 208.828  16
  -3   1  -3 1026.53 217.912  17
  -3   1  -3 1166.33 242.081  18
   3  -1  -3 1260.97 230.274  16
   3  -1  -3 1213.75 191.078   7
  -3  -1   3 1084.12 181.796  23
   3   1   3 909.587 177.209  23
   3  -1  -3 1146.88 109.496  24
  -3   1  -3 965.148 207.943  25
  -3   1  -3 1111.88 112.586  24
   3   1   4 8000.86 600.514  20
   3  -1  -4 8721.65 336.311   1
  -3   1  -4 9143.11 598.751  17
  -3   1  -4 8639.29 643.491  16
   3  -1  -4 8152.85 644.423  16
  -3  -1   4 8697.33 571.402  23
   3   1   4 8467.53 611.773  23
   3   1   4 8394.12 383.826  13
   3  -1  -4 9040.52 374.206  24
  -3   1  -4 8268.29 373.286  24
  -3   1  -4 8408.46 371.825   3
   3  -1  -4 9054.91 369.439   3
   3  -1  -5 3295.73 220.893  24
   3   1   5 2439.71 360.582  20
   3  -1  -5 2806.10 412.555  16
  -3   1  -5 2871.78 355.660  17
  -3   1  -5 2098.60 362.343  16
   3   1   5 2696.48 219.887  13
  -3   1  -5 3014.37 210.147  15
  -3  -1   5 3102.07 403.741  20
   3   1   5 2882.31 392.162  26
  -3   1  -5 2919.09 220.386  24
   3  -1  -5 3088.96 218.240   3
  -3   1  -5 3275.67 233.687   3
   3  -1  -5 3477.03 186.410   1
  -3   1  -5 2967.81 212.563   1
   3  -1  -6 1763.64 139.546  24
  -3   1  -6 1576.88 140.372  24
  -3   1  -6 1192.44 112.662   1
  -3   1  -6 1437.62 126.815  15
   3  -1  -6 1335.56 129.860  15
   3  -1  -7 90.7212 29.3391  15
  -3   1  -7 118.514 28.6891  15
  -3  -2  -7 191.161 29.7685  15
   3   2  -7 230.198 32.1159  15
  -3  -2  -6 96.9791 99.5080   3
   3   2  -6 113.983 72.5662  24
   3   2  -6 78.5843 59.7252   1
   3   2  -6 96.2225 67.9137  15
  -3  -2  -6 41.8654 70.5348  15
  -3  -2  -5 461.838 130.974   3
  -3   2   5 342.909 183.369  20
   3  -2   5 398.194 177.451  20
  -3  -2  -5 675.749 226.719  16
  -3  -2  -5 643.824 248.126  17
   3   2  -5 427.541 107.291  15
  -3  -2  -5 444.304 105.911  24
   3  -2   5 483.410 207.158  23
   3   2  -5 546.440 116.796  24
   3   2  -5 565.640 114.739   1
  -3   2   4 25933.4 1188.94  20
   3   2  -4 26498.1 822.633   1
  -3  -2  -4 26273.6 1211.85  17
  -3  -2  -4 25986.6 1268.27  16
   3   2  -4 27679.1 1238.06  16
   3  -2   4 27553.7 846.791  13
   3   2  -4 25570.9 801.820   6
  -3  -2  -4 25946.7 835.411   3
  -3  -2  -4 25594.2 831.795   4
   3  -2   4 26210.8 1238.28  23
   3   2  -4 26579.8 840.443  24
  -3  -2  -4 25153.6 815.715  24
   3   2  -4 25453.9 1256.57  25
  -3   2   3 10984.3 612.636  20
   3   2  -3 11047.2 546.538   7
   3  -2   3 10852.1 651.068  23
  -3  -2  -3 11351.4 482.043  22
  -3   2   3 11110.3 482.352  23
   3   2  -3 11269.3 631.257  16
  -3  -2  -3 10325.3 646.443  16
   3   2  -3 10918.4 400.115  24
  -3  -2  -3 10545.2 387.106  24
   3   2  -3 11169.2 650.008  25
  -3  -2  -2 6250.34 352.037  22
   3  -2   2 6816.91 417.402  23
  -3   2   2 6948.29 276.889  23
  -3   2   2 7137.46 387.245  20
  -3  -2  -2 6638.72 398.846  18
   3   2  -2 7079.14 385.810   7
  -3  -2  -2 6187.10 402.725  16
  -3  -2  -2 6476.47 408.364  17
   3   2  -2 6849.92 393.909  16
   3   2  -2 6458.52 403.105  25
   3  -2   1 2333.29 196.843  23
   3   2  -1 2653.48 180.082  16
  -3  -2  -1 2636.72 210.175  17
  -3   2   1 2657.13 175.582  20
  -3  -2  -1 2359.88 181.565  18
   3   2  -1 2613.40 193.428  25
   3   2  -1 2526.22 204.808   7
   3  -2   0 295171. 7309.59  22
   3   2   0 298110. 7208.34  20
   3   2   0 297411. 7209.07  19
  -3   2   0 286129. 7208.90  20
  -3   2   0 285381. 7235.89  19
   3  -2   0 278514. 7198.52   5
  -3  -2   0 291566. 7203.76   5
  -3  -2   0 294128. 7217.53  17
   3  -2   0 277066. 7199.53  23
   3  -2   0 285575. 7209.46  26
  -3   2  -1 2483.70 175.111  16
  -3   2  -1 2741.23 194.213  25
   3   2   1 2523.10 165.668  26
   3  -2  -1 2541.69 197.482  22
   3   2   1 2499.49 167.312  20
  -3   2  -1 2212.21 181.185  19
   3   2   1 2200.93 125.353  19
  -3   2  -2 6688.54 402.171  25
  -3   2  -2 6714.85 392.117  16
  -3   2  -2 6902.46 366.812  17
   3  -2  -2 7029.91 426.725  16
  -3  -2   2 5906.55 198.161  22
  -3  -2   2 7549.00 399.986  23
   3  -2  -2 6917.52 329.115  22
   3   2   2 6565.09 364.819  20
   3  -2  -3 10652.6 382.928  24
  -3   2  -3 10473.1 396.445  24
  -3   2  -3 10848.0 649.743  25
   3  -2  -3 11146.7 598.035   7
  -3   2  -3 10327.5 614.396  16
  -3   2  -3 11425.5 576.195  17
   3  -2  -3 10495.9 655.679  16
  -3  -2   3 11055.9 600.235  23
   3   2   3 11431.2 610.265  20
   3   2   4 27735.7 1199.42  20
   3  -2  -4 25525.7 810.217   3
   3  -2  -4 26517.2 828.520   4
  -3   2  -4 26061.4 818.215   3
   3  -2  -4 25952.2 1264.49  16
  -3   2  -4 26501.5 1219.90  16
  -3   2  -4 25679.0 1083.65  17
  -3   2  -4 24392.2 799.977  15
   3  -2  -4 26271.5 1083.93   7
   3   2   4 26494.2 836.169  13
  -3  -2   4 23588.8 1101.91  23
  -3   2  -4 25438.2 832.103  24
  -3   2  -4 26550.4 1273.67  25
   3  -2  -4 25779.9 812.445  24
  -3   2  -5 558.360 118.647   1
  -3  -2   5 661.112 227.249  20
   3   2   5 521.687 210.666  20
   3  -2  -5 358.596 169.845  16
  -3   2  -5 698.491 228.181  16
   3   2   5 230.158 158.416  26
   3   2   5 415.768 141.076  13
   3  -2  -5 609.068 116.595  24
  -3   2  -5 524.080 116.840  24
   3  -2  -5 549.272 122.624   3
  -3   2  -5 672.000 116.493  15
  -3   2  -6 7.83899 75.2912  24
  -3   2  -6 93.0568 66.3038   1
  -3   2  -6 44.9194 66.2349  15
   3  -2  -6 83.8566 68.3086  15
   3  -2  -7 229.206 31.9629  15
  -3   2  -7 206.221 30.9709  15
   3   3  -6 4262.64 212.706  15
  -3  -3  -6 4699.51 244.813   3
   3   3  -6 4428.12 211.169   1
   3   3  -6 4204.88 224.282  24
  -3   3   5 12798.7 814.114  20
  -3  -3  -5 12312.8 509.103   3
  -3  -3  -5 12390.2 829.787  17
   3   3  -5 13438.5 848.327  16
  -3  -3  -5 12977.5 900.688  16
   3  -3   5 12136.8 453.096  14
   3   3  -5 12668.0 482.796  15
  -3  -3  -5 13216.1 499.164  24
   3  -3   5 13221.7 865.112  23
   3   3  -5 12620.9 510.899  24
   3   3  -5 12912.1 494.507   1
  -3   3   4 14860.0 833.380  20
  -3  -3  -4 12552.4 507.131   4
  -3  -3  -4 13299.6 514.785   3
   3   3  -4 14184.2 831.621  16
  -3  -3  -4 13327.0 875.030  16
   3   3  -4 13958.7 495.488  15
   3   3  -4 13292.7 484.906   6
   3   3  -4 13044.9 513.001  24
   3   3  -4 13800.8 874.582  25
   3   3  -4 13516.9 504.545   1
  -3  -3  -4 13948.0 503.416  24
   3  -3   4 12126.6 817.627  23
   3  -3   3 16924.9 871.575  23
  -3  -3  -3 17660.3 556.432  24
  -3  -3  -3 16585.1 699.076  22
   3   3  -3 17419.3 865.196  25
   3   3  -3 17450.6 573.520  24
  -3   3   3 16984.5 801.688  20
  -3  -3  -3 16148.2 878.465  16
   3   3  -3 16568.3 821.892  16
  -3  -3  -3 17837.6 865.815  17
  -3  -3  -2 23461.1 869.800  22
  -3  -3  -2 24495.8 931.797  17
  -3  -3  -2 24232.5 958.761  16
   3   3  -2 24333.2 900.171  16
   3   3  -2 22554.4 908.308  25
  -3   3   2 23824.1 868.777  20
  -3   3   1 22924.1 751.462  20
  -3   3   1 24025.6 783.487  19
  -3  -3  -1 21576.6 769.892   5
  -3  -3  -1 22868.6 791.086  17
   3   3  -1 24658.2 797.403  25
   3  -3   1 23284.7 809.179  23
   3   3   0 6552.05 278.344  19
   3   3   0 6715.26 280.765  20
  -3   3   0 6073.80 275.977  20
  -3   3   0 6047.14 291.333  19
   3  -3   0 5876.20 268.535   5
  -3  -3   0 6177.38 276.488   5
  -3  -3   0 6176.04 257.839  17
  -3  -3   0 6648.61 342.830  22
   3  -3   0 6475.38 345.851  22
   3  -3   0 5969.05 259.303  23
   3  -3   0 6072.19 240.147  26
   3   3   1 23241.5 685.684  19
  -3   3  -1 23246.2 789.508  19
   3  -3  -1 22764.9 771.317   5
  -3   3  -1 23421.8 786.949  25
   3   3   1 23240.4 701.921  26
   3  -3  -1 22954.1 802.216  22
  -3  -3   1 22712.9 752.010  22
   3   3   1 21386.6 728.679  20
  -3  -3   2 24120.5 915.248  23
  -3  -3   2 23458.8 705.154  22
   3  -3  -2 23838.3 961.693  16
  -3   3  -2 24908.0 919.847  16
  -3   3  -2 23660.2 824.469  17
   3   3   2 23898.1 810.717  26
  -3   3  -2 25425.4 943.766  25
   3   3   2 24151.2 868.031  20
   3  -3  -2 23691.8 845.827  22
   3   3   3 18095.0 804.652  20
  -3   3  -3 15569.4 834.729  18
   3  -3  -3 16994.1 892.093  16
  -3   3  -3 17000.5 828.419  16
  -3   3  -3 17101.4 730.957  17
   3  -3  -3 16569.3 815.341   7
   3  -3  -3 16770.1 542.211  24
  -3  -3   3 16729.9 815.101  23
  -3   3  -3 17281.7 865.121  25
  -3   3  -3 16767.1 566.241  24
   3  -3  -4 13137.1 489.875  24
  -3  -3   4 11812.4 749.255  23
   3   3   4 13782.4 788.026  20
  -3   3  -4 13768.6 864.731  18
   3  -3  -4 11867.6 830.352  16
  -3   3  -4 13431.5 817.492  16
  -3   3  -4 13906.1 689.966  17
  -3   3  -4 13744.4 488.715  15
   3  -3  -4 12884.2 481.903   6
   3  -3  -4 13458.7 743.558   7
   3   3   4 12206.8 504.218  13
  -3   3  -4 12556.0 847.051  25
   3   3   4 13402.4 727.110  26
  -3   3  -4 12593.4 508.931  24
   3  -3  -4 13617.5 495.802   3
   3  -3  -4 13263.7 505.445   4
   3   3   5 11959.4 782.834  20
   3  -3  -5 12316.2 478.232   3
  -3   3  -5 12998.9 842.719  16
   3  -3  -5 10387.9 825.664  16
  -3   3  -5 12892.9 477.314  15
   3  -3  -5 13550.6 495.112  24
  -3   3  -5 12375.4 510.547  24
   3   3   5 10764.2 465.641  13
  -3   3  -5 12151.1 499.479   1
  -3   3  -6 4386.55 224.857   1
  -3   3  -6 4672.84 220.703  15
  -3   3  -6 4580.06 238.043  24
   3   4  -6 376.813 77.2959  24
   3   4  -6 341.470 75.6361   1
  -3   4   6 453.843 78.9924  21
   3   4  -6 408.640 75.1779  15
   3   4  -5 5620.42 307.579  24
  -3   4   5 5841.11 526.425  20
  -3   4   5 5120.69 498.639  19
  -3  -4  -5 4395.71 523.913  16
  -3  -4  -5 3970.97 497.313  17
   3  -4   5 4940.24 248.338  14
   3   4  -5 5004.55 265.539  15
   3  -4   5 4158.65 487.188  23
   3   4  -5 5644.65 291.545   1
  -3  -4  -5 5274.94 301.043   3
  -3  -4  -4 8957.03 405.325   4
  -3  -4  -4 9502.93 414.930   3
   3   4  -4 9419.62 681.348  16
  -3  -4  -4 9486.83 748.582  16
   3   4  -4 9493.18 382.919  15
   3   4  -4 8776.98 375.357   6
  -3  -4  -4 9974.07 398.223  24
   3  -4   4 9555.21 721.003  23
   3   4  -4 8932.85 712.606  25
   3   4  -4 8909.51 407.052  24
  -3   4   4 9178.90 647.501  20
   3   4  -3 4863.74 447.012  25
   3   4  -3 5060.78 254.553  24
  -3  -4  -3 5353.26 383.873  22
   3  -4   3 4795.35 452.236  23
  -3  -4  -3 4988.58 236.666  24
  -3   4   3 5097.02 409.848  20
   3   4  -3 4913.60 420.293  16
  -3  -4  -3 5226.92 465.070  17
  -3  -4  -3 4422.14 454.913  16
   3   4  -2 7939.60 479.799  25
   3   4  -2 6936.21 431.286  16
  -3  -4  -2 7295.65 464.382  17
  -3  -4  -2 7573.21 270.520  24
  -3  -4  -2 6559.96 428.086  22
  -3   4   2 6946.92 409.569  20
   3  -4   1 9908.76 477.653  22
  -3   4   1 9774.13 430.774  20
  -3   4   1 10076.4 461.806  19
   3  -4   1 9823.13 432.843   5
  -3  -4  -1 10827.4 478.050   5
  -3  -4  -1 9767.45 455.571  17
   3  -4   1 10092.8 483.201  23
   3   4  -1 10010.2 471.209  25
   3   4   0 6670.56 321.289  19
  -3   4   0 6516.29 337.123  19
  -3   4   0 6530.68 321.927  20
   3   4   0 6827.23 327.105  20
   3  -4   0 6608.90 320.790   5
  -3  -4   0 6652.39 323.398   5
  -3  -4   0 7296.26 283.799  17
   3  -4   0 6487.82 251.190  26
  -3  -4   0 6654.67 377.641  22
   3  -4   0 6823.77 307.124  23
   3  -4   0 6735.55 385.898  22
  -3   4  -1 10037.1 486.248  19
  -3   4  -1 10310.5 472.575  18
   3   4   1 10350.7 396.954  19
   3  -4  -1 10487.0 473.808   5
  -3  -4   1 10230.0 437.951   5
   3  -4  -1 10167.5 504.261  22
  -3  -4   1 10163.9 458.907  22
   3   4   1 10368.2 436.009  20
  -3   4  -1 10732.5 490.837  25
   3   4   1 8956.64 363.073  26
   3   4   2 7013.85 401.844  20
   3   4   2 6695.05 347.590  19
  -3   4  -2 6650.37 441.830  18
   3   4   2 7057.19 337.357  26
  -3   4  -2 6973.04 459.958  25
   3  -4  -2 7276.34 425.880  22
   3  -4  -2 6967.01 263.305  24
  -3  -4   2 7102.12 449.782  23
  -3  -4   2 6821.20 320.699  22
  -3   4  -2 7119.40 356.211  17
   3   4   3 5391.63 409.677  20
   3   4   3 5115.84 346.340  19
  -3   4  -3 4990.01 444.312  18
   3  -4  -3 3677.87 410.648  16
  -3   4  -3 4923.84 429.424  16
  -3   4  -3 4590.60 324.552  17
  -3   4  -3 4636.28 445.247  25
  -3   4  -3 4841.76 252.681  24
   3   4   3 5063.83 339.303  26
   3  -4  -3 4981.14 233.294  24
  -3  -4   3 4935.59 428.899  23
  -3   4  -4 8815.34 404.487  24
  -3   4  -4 9165.38 719.492  25
   3   4   4 8086.83 390.517  13
   3  -4  -4 7749.78 587.962   7
   3  -4  -4 8511.58 371.686   6
   3   4   4 9123.25 625.130  20
  -3   4  -4 9016.33 694.919  18
   3   4   4 8489.01 532.092  19
  -3   4  -4 10023.5 693.507  16
   3  -4  -4 7736.94 688.471  16
  -3   4  -4 8870.98 369.666  15
   3  -4  -4 9162.26 379.543  24
  -3  -4   4 8740.68 647.425  23
  -3   4  -4 8857.94 369.002   2
   3  -4  -4 8757.84 393.588   4
   3  -4  -4 8651.00 377.834   3
   3   4   5 5187.66 490.847  20
   3  -4  -5 4722.56 269.750   3
   3  -4  -5 4927.71 539.823  16
  -3   4  -5 4991.56 263.305  15
  -3  -4   5 5104.41 466.430  23
   3   4   5 4596.23 272.647  13
  -3   4  -5 5006.18 294.234  24
  -3   4  -5 4800.06 289.210   1
   3   4   6 381.781 86.4887  13
  -3   4  -6 344.194 83.1428  24
  -3   4  -6 403.293 74.9104  15
   3   4   6 417.351 76.4820  21
  -3   4  -6 288.085 81.2839   1
   3   5  -6 3483.12 178.947   1
   3   5  -6 3525.38 190.457  24
  -3   5   6 3292.87 166.972  21
   3   5  -6 3672.16 178.155  15
  -3   5   5 3447.12 395.004  19
  -3  -5  -5 2995.76 430.781  16
   3  -5   5 3162.28 187.262  14
   3   5  -5 3006.34 196.746  15
  -3   5   5 3343.46 395.581  20
   3  -5   5 3540.98 439.650  23
  -3  -5  -5 3137.98 240.790   4
  -3  -5  -5 3193.39 241.369   3
   3   5  -5 3063.46 222.805  24
   3   5  -4 6905.76 641.403  25
   3   5  -4 7454.39 365.943  24
  -3   5   4 8712.41 616.523  20
  -3   5   4 7834.09 593.259  19
  -3  -5  -4 7783.19 687.090  16
  -3  -5  -4 7425.40 638.151  17
   3  -5   4 7415.49 328.935  14
   3   5  -4 7927.79 335.649  15
   3  -5   4 7663.03 654.789  23
  -3  -5  -4 7114.62 358.831   4
  -3  -5  -4 7215.68 365.370   3
   3   5  -4 6774.46 343.983   1
   3   5  -3 5177.99 270.965  24
   3   5  -3 5993.49 514.809  25
   3   5  -3 4417.69 242.648   6
  -3   5   3 5387.31 433.680  19
  -3  -5  -3 5392.17 476.521  17
  -3  -5  -3 4771.15 487.156  16
   3   5  -3 5508.06 247.876  15
  -3   5   3 5469.90 434.214  20
   3   5  -3 5184.20 259.293   1
  -3  -5  -3 5012.21 268.257   3
  -3  -5  -3 4752.87 257.263   4
  -3  -5  -3 4869.13 406.703  22
   3   5  -2 24846.2 1027.67  25
  -3  -5  -2 25814.1 1014.45  17
  -3  -5  -2 25468.9 1028.19  22
   3  -5   2 25218.1 1050.57  23
  -3   5   2 24448.5 948.136  20
   3  -5   1 15819.2 688.966  22
  -3   5   1 15846.1 640.384  20
  -3   5   1 16023.0 659.965  19
   3  -5   1 15591.8 627.863   5
  -3  -5  -1 16105.8 676.409   5
  -3  -5  -1 16388.2 647.909  17
   3  -5   1 16041.6 687.867  23
   3   5  -1 15885.6 682.567  25
   3   5   0 37695.2 1154.78  20
   3   5   0 38747.5 1155.71  19
  -3   5   0 37228.5 1171.49  19
  -3   5   0 37338.6 1156.71  20
  -3  -5   0 37585.7 1152.74   5
   3  -5   0 36516.1 1138.60   5
  -3  -5   0 36394.0 1023.73  17
   3  -5   0 32496.9 967.812  26
   3  -5   0 38049.5 1254.24  22
  -3  -5   0 37809.0 1243.03  22
   3  -5   0 36517.2 1115.49  23
   3   5   1 16030.5 592.350  19
  -3   5  -1 16217.9 702.870  19
  -3   5  -1 15462.6 655.646  18
  -3  -5   1 15608.8 630.563   5
   3  -5  -1 14890.1 657.187   5
   3   5   1 16082.4 635.842  20
   3  -5  -1 15601.0 716.336  22
  -3  -5   1 15856.5 670.747  22
  -3   5  -1 16925.4 700.367  25
  -3   5  -2 24632.5 987.906  18
   3   5   2 24991.3 856.568  19
  -3   5  -2 23408.9 792.077  17
   3  -5  -2 25753.5 991.626  22
  -3  -5   2 23224.0 826.015  22
  -3  -5   2 25064.6 1021.17  23
  -3   5  -2 22811.1 996.475  25
   3   5   2 23589.9 764.137  26
   3   5   2 24432.5 922.110  20
  -3   5  -3 5151.93 270.411  24
  -3   5  -3 5191.59 487.808  25
   3   5   3 4709.31 269.699  13
  -3  -5   3 4234.74 425.914  23
   3  -5  -3 5078.00 383.822  22
   3   5   3 4622.87 391.432  20
  -3   5  -3 5050.63 462.100  18
   3   5   3 5742.91 375.598  19
   3  -5  -3 4757.58 492.597  16
  -3   5  -3 5132.18 242.672  15
   3  -5  -3 4890.70 258.133   4
   3  -5  -3 4626.62 251.917  10
  -3   5  -4 7357.08 365.286  24
  -3   5  -4 7946.36 683.869  25
   3   5   4 6315.04 346.107  13
   3  -5  -4 7809.67 602.564   7
   3  -5  -4 6889.54 335.069   6
   3   5   4 6731.81 537.330  20
  -3   5  -4 6664.81 606.258  18
   3   5   4 7630.71 490.863  19
   3  -5  -4 8130.52 707.114  16
  -3   5  -4 7764.61 332.129  15
  -3   5  -4 7309.97 336.747   2
  -3  -5   4 5924.47 558.823  23
   3  -5  -4 6947.10 335.920   3
   3  -5  -4 7125.77 354.454   4
   3  -5  -5 3022.57 209.239   3
   3  -5  -5 3305.65 241.831   4
   3  -5  -5 3012.35 438.128  16
  -3   5  -5 3097.33 198.118  15
  -3   5  -5 3441.72 479.707  25
  -3   5  -5 3205.00 237.522  24
   3   5   5 2628.51 212.538  13
   3   5   5 3418.34 389.305  20
  -3  -5   5 2965.13 358.593  23
  -3   5  -6 3375.80 169.406  15
   3  -5  -6 3698.35 172.229   3
  -3   5  -6 3457.81 191.079  24
   3   5   6 3340.02 165.351  21
  -3   5  -6 3278.83 184.080   1
   3   6  -6 839.998 91.5908  24
  -3   6   6 853.032 82.5799  21
   3   6  -6 946.417 86.1721  15
   3   6  -5 925.918 137.584  24
  -3  -6  -5 825.509 151.888   3
  -3  -6  -5 719.667 148.407   4
   3   6  -5 836.652 113.036  15
   3  -6   5 660.156 101.297  14
   3   6  -5 797.955 124.433   1
  -3   6   5 924.985 116.561  21
   3  -6   4 6486.88 617.094  23
  -3   6   4 6170.23 528.716  20
  -3   6   4 6420.18 558.658  19
  -3  -6  -4 6844.99 615.796  17
  -3  -6  -4 5572.32 601.859  16
   3  -6   4 6258.55 297.693  14
   3   6  -4 6771.44 306.569  15
   3   6  -4 5793.42 327.422  24
   3   6  -4 7019.58 645.535  25
   3  -6   4 6684.65 532.828   5
  -3  -6  -4 5967.37 335.436   3
  -3  -6  -4 6255.33 335.120   4
   3   6  -4 6138.86 323.157   1
   3   6  -3 498.125 89.2713   2
   3   6  -3 700.188 109.601   1
   3   6  -3 513.583 200.264  25
  -3  -6  -3 827.646 214.055  22
  -3   6   3 700.537 101.880  21
  -3   6   3 527.554 162.644  20
  -3   6   3 371.711 159.207  19
  -3  -6  -3 674.462 236.019  17
  -3  -6  -3 365.372 195.479  16
   3  -6   3 540.980 111.840  14
   3   6  -3 660.865 101.380  15
   3  -6   3 596.868 100.819  11
  -3  -6  -3 782.528 132.977   3
  -3  -6  -3 630.507 123.562   4
   3  -6   3 650.519 179.383   5
   3   6  -3 465.616 109.596  24
  -3   6   2 21058.7 892.601  20
  -3   6   2 21653.4 637.177  21
   3  -6   2 20878.2 880.629   5
  -3  -6  -2 21177.3 975.197  22
   3  -6   2 22638.1 1010.17  23
   3   6  -2 21458.6 973.311  25
  -3  -6  -2 20382.4 905.775  17
  -3  -6  -1 37039.8 1211.97  17
   3   6  -1 39458.5 1344.29  19
  -3  -6  -1 38877.0 1315.16   5
   3  -6   1 38447.5 1244.64   5
   3  -6   1 37965.0 1305.35  23
   3   6  -1 35218.6 1292.79  25
  -3   6   1 35876.9 1000.23  21
  -3   6   1 36306.1 1247.15  20
   3   6  -1 37425.7 1023.21  21
   3  -6   1 36589.6 1313.86  22
  -3   6   0-16.0705 80.7557  20
   3   6   0 63.7689 100.226  19
  -3   6   0 34.8282 99.9401  19
  -3  -6   0 15.6896 110.279   5
   3  -6   0 45.5927 110.324   5
  -3  -6   0 42.8383 130.863  22
  -3   6   0 11.9765 50.8902  21
   3  -6   0-43.5055 134.841  22
   3   6   0 23.6885 52.4918  21
   3  -6   0 41.1780 74.7323  23
  -3   6  -1 35702.6 1243.18  18
  -3   6  -1 37606.4 1324.48  19
   3   6   1 38071.7 1195.54  19
  -3  -6   1 38390.6 1235.33   5
   3  -6  -1 37484.4 1286.19   5
  -3   6  -1 35801.5 1297.27  25
   3   6   1 38318.0 1245.02  20
  -3   6  -1 37896.6 1018.41  21
   3   6   1 35825.0 989.535  21
   3  -6  -1 33073.7 1069.15  23
  -3  -6   1 37515.1 1294.48  22
   3   6   2 21224.0 807.275  19
  -3   6  -2 19774.2 908.894  18
  -3   6  -2 21692.5 988.708  25
  -3  -6   2 21119.1 876.550   5
  -3  -6   2 21386.1 982.551  23
  -3  -6   2 19998.3 801.991  22
   3  -6  -2 22047.9 964.188  22
   3   6   2 21658.5 885.694  20
   3   6   2 20653.1 620.705  21
  -3   6  -3 612.995 216.721  25
   3   6   3 726.903 142.454  13
  -3   6  -3 595.954 116.903  24
  -3  -6   3 774.481 221.848  23
   3   6   3 632.515 92.3389  21
   3  -6  -3 360.164 150.864  22
   3   6   3 775.929 159.502  19
   3   6   3 757.959 186.625  20
   3  -6  -3 365.619 176.173  16
  -3   6  -3 662.912 225.596  18
  -3   6  -3 698.712 102.278  15
   3  -6  -3 554.097 123.411   4
  -3  -6   3 791.963 196.189   5
   3  -6  -3 586.582 109.333   3
  -3   6  -3 599.150 118.774   2
  -3   6  -4 6316.11 632.762  25
  -3   6  -4 6188.24 341.519  24
   3   6   4 5408.10 321.865  13
   3  -6  -4 6143.35 312.435   6
   3  -6  -4 6957.70 604.236   7
  -3  -6   4 6446.48 524.332   5
  -3   6  -4 6785.89 606.015  18
   3  -6  -4 6112.94 635.654  16
  -3   6  -4 6493.91 304.245  15
   3  -6  -4 6151.91 330.666   4
   3  -6  -4 6129.03 318.153   3
  -3  -6   4 5413.88 534.406  23
  -3   6  -4 6663.25 319.891   2
  -3   6  -4 6104.51 333.728   1
   3   6   4 6391.58 292.347  21
   3   6   4 5785.15 511.386  20
   3   6   5 767.648 143.670  13
   3  -6  -5 849.675 126.090   3
   3  -6  -5 988.745 158.049   4
  -3   6  -5 658.856 102.719  15
  -3   6  -5 679.230 127.725  24
  -3   6  -5 793.728 133.678   1
   3   6   5 845.440 110.834  21
  -3   6  -6 858.719 82.5117  15
   3   6   6 663.507 75.4278  13
   3   6   6 920.911 81.9651  21
  -3   6  -6 982.378 97.9804  24
   3   7  -6 132.511 49.8049  24
  -3   7   6 50.3026 41.4864  21
   3   7  -6 104.509 46.7592  15
   3   7  -5 4315.17 225.704  15
  -3   7   5 4555.94 227.090  21
   3   7  -5 4085.34 239.069   1
   3   7  -5 4113.63 252.576  24
  -3  -7  -5 4544.37 269.938   4
  -3   7   4 1842.10 160.316  21
  -3   7   4 2205.24 327.459  19
  -3   7   4 1824.24 313.430  20
  -3  -7  -4 1975.38 205.343   4
  -3  -7  -4 1718.35 191.609   3
   3  -7   4 1604.17 281.339   5
  -3  -7  -4 2179.21 382.246  16
  -3  -7  -4 2124.25 373.991  17
   3   7  -4 1975.64 165.656  15
   3  -7   4 2064.93 172.160  14
   3   7  -4 2097.71 198.580  24
   3   7  -4 2221.58 383.439  25
   3   7  -4 1945.16 175.650   1
   3   7  -3 22508.3 769.672  24
   3   7  -3 21683.4 1164.63  25
   3  -7   3 24309.7 1055.77   5
  -3   7   3 23140.7 709.816  21
  -3   7   3 20596.4 1048.30  20
  -3   7   3 22385.5 1062.58  19
  -3  -7  -3 23994.5 1123.76  17
  -3  -7  -3 22917.0 1239.40  16
   3   7  -3 23391.1 730.204  15
   3  -7   3 23446.8 726.298  14
   3  -7   3 23635.6 1206.21  23
  -3  -7  -3 22571.9 1092.31  22
  -3  -7  -3 21781.6 753.529   4
  -3  -7  -3 21611.8 762.589   3
   3   7  -3 22076.5 733.383   2
   3   7  -3 22515.3 736.971   1
  -3  -7  -2 23376.1 1125.00  22
   3  -7   2 25215.8 1143.17  23
  -3   7   2 24126.5 1048.79  19
  -3  -7  -2 24013.9 1032.49  17
   3   7  -2 25846.3 768.035  15
   3  -7   2 26875.0 1050.90   5
   3   7  -2 23629.8 1118.91  25
  -3   7   2 24233.5 1042.14  20
  -3   7   2 24997.6 743.346  21
  -3  -7  -2 25408.8 785.700   4
  -3  -7  -1 11818.6 563.436  17
   3   7  -1 12592.9 681.150  19
  -3   7   1 11538.1 615.935  20
  -3  -7  -1 11749.1 654.890   5
   3  -7   1 12578.6 612.668   5
   3  -7   1 11306.4 630.138  23
   3  -7   1 11242.7 472.551  26
   3   7  -1 11470.2 659.306  25
   3  -7   1 11816.3 664.755  22
   3   7  -1 11492.3 408.535  21
  -3   7   1 11891.6 391.809  21
   3   7   0 728.246 164.674  19
  -3   7   0 478.659 153.455  19
  -3  -7   0 532.545 174.603   5
   3  -7   0 537.842 164.004   5
  -3   7   0 539.300 85.1892  21
   3  -7   0 315.489 181.086  22
   3   7   0 479.354 81.2248  21
  -3  -7   0 467.357 192.789  22
   3  -7   0 555.779 124.181  23
   3   7   1 11130.8 593.013  20
  -3   7  -1 11513.4 600.674  18
  -3   7  -1 11246.3 668.677  19
   3   7   1 12152.7 578.794  19
  -3   7  -1 10686.0 638.870  25
   3  -7  -1 11741.7 642.550   5
  -3  -7   1 11710.5 594.776   5
  -3  -7   1 11067.4 631.460  22
   3  -7  -1 10250.3 458.181  23
  -3   7  -1 11568.9 405.903  21
   3   7   1 11647.8 382.889  21
  -3  -7   2 24127.6 964.188  22
   3  -7  -2 24609.7 1122.56  22
  -3  -7   2 25760.5 1167.22  23
   3   7   2 25536.8 1042.36  20
   3   7   2 24329.4 733.211  21
  -3   7  -2 24258.1 1059.58  18
   3   7   2 24280.0 948.297  19
   3  -7  -2 24287.8 772.356   4
  -3   7  -2 26655.1 767.218  15
  -3  -7   2 27840.7 1061.81   5
   3   7   2 22965.2 781.242  13
  -3   7  -2 24939.6 1150.16  25
   3  -7  -2 24789.2 786.712  10
  -3   7  -3 22613.1 1198.12  25
  -3   7  -3 23074.0 784.168  24
   3   7   3 20110.1 745.587  13
  -3  -7   3 24431.3 1059.91   5
  -3  -7   3 23884.9 1181.61  23
   3   7   3 22059.8 1048.02  20
   3   7   3 23108.6 700.487  21
   3  -7  -3 20916.5 1028.76  22
   3   7   3 23337.8 942.062  19
  -3   7  -3 22541.1 1103.85  18
   3  -7  -3 23271.7 1260.07  16
  -3   7  -3 22644.6 725.820  15
   3  -7  -3 21330.5 731.236   3
   3  -7  -3 21516.5 744.747   4
  -3   7  -3 22675.8 754.845   2
  -3   7  -4 1774.54 193.054  24
  -3   7  -4 1937.26 370.859  25
   3   7   4 1758.05 197.683  13
   3  -7  -4 2024.75 339.870   7
   3   7   4 1940.19 157.906  21
   3   7   4 1876.06 312.879  20
   3  -7  -4 2031.87 393.781  16
  -3   7  -4 1803.65 336.883  18
  -3   7  -4 2224.61 174.722  15
  -3  -7   4 1316.40 288.546  23
  -3   7  -4 1687.96 167.765   2
  -3   7  -4 1834.48 182.137   1
  -3  -7   4 1976.55 308.961   5
   3  -7  -4 1766.38 191.764   4
   3  -7  -4 1874.25 180.827   3
   3  -7  -5 4155.33 237.042   4
   3  -7  -5 3947.32 201.703   3
  -3   7  -5 4368.87 202.670  15
  -3   7  -5 4315.54 242.560  24
   3   7   5 3542.38 210.190  13
  -3   7  -5 4408.84 235.127   1
   3   7   5 4136.93 191.268  21
  -3   7  -6 98.6989 48.5178  24
  -3   7  -6 53.8481 43.8837  15
   3   7   6 26.1057 36.5286  21
   3   8  -6 1277.54 79.2896   1
   3   8  -6 1246.56 77.8272  15
  -3  -8  -5 1393.68 152.831   4
   3   8  -5 1217.35 121.303  15
   3   8  -5 1154.10 121.712   1
   3   8  -5 1334.00 140.804  24
  -3   8   5 1083.94 110.644  21
   3   8  -4 11716.3 867.225  25
   3   8  -4 11946.6 498.168  24
   3  -8   4 11620.8 748.197  26
   3  -8   4 11420.1 717.214   5
   3  -8   4 9981.10 792.430  23
  -3   8   4 10378.5 735.983  20
  -3   8   4 11238.7 427.471  21
  -3   8   4 11571.8 753.164  19
  -3  -8  -4 10389.9 858.004  16
   3   8  -4 11142.2 438.068  15
   3  -8   4 11389.3 422.357  14
  -3  -8  -4 10493.5 469.039   4
  -3  -8  -4 11085.6 481.690   3
   3   8  -4 11268.7 448.682   1
   3   8  -4 10546.4 413.104   2
   3   8  -3 3692.16 253.520  24
   3   8  -3 3131.58 451.365  25
  -3   8   3 2848.97 202.946  13
   3  -8   3 4027.90 418.785   5
   3  -8   3 3815.74 468.019  23
  -3  -8  -3 3476.75 418.868  22
  -3   8   3 3529.73 210.502  21
  -3   8   3 3549.41 400.829  20
  -3   8   3 3762.01 408.219  19
  -3  -8  -3 3951.01 432.859  17
  -3  -8  -3 3760.79 516.248  16
   3  -8   3 3541.49 227.693  14
   3   8  -3 3429.27 219.260  15
  -3  -8  -3 3653.22 256.518   3
  -3  -8  -3 3379.53 246.226   4
   3   8  -3 3404.86 225.925   2
   3   8  -3 3438.35 219.737   1
   3  -8   2 4833.61 369.064  26
   3   8  -2 4441.17 479.146  25
   3  -8   2 5203.38 259.706  12
   3  -8   2 5085.37 436.880   5
  -3   8   2 4800.05 436.112  20
  -3   8   2 5392.58 249.113  21
  -3   8   2 5756.94 468.372  19
  -3  -8  -2 5746.91 454.555  17
  -3  -8  -2 5043.77 281.260   4
   3   8  -2 5409.83 263.666  15
   3  -8   2 5277.30 267.952  14
   3   8  -2 5042.12 243.684   1
   3   8  -2 5084.82 274.079   2
   3  -8   2 4969.20 486.787  23
  -3  -8  -2 5423.31 519.496  22
  -3   8   1 12651.2 700.181  20
  -3  -8  -1 13937.9 487.725   4
   3  -8   1 13921.3 483.330  14
   3   8  -1 13426.7 471.578  15
   3  -8   1 13404.3 697.091   5
  -3  -8  -1 13154.6 767.657   5
   3   8  -1 13406.1 474.755  21
   3  -8   1 12838.2 755.847  22
  -3   8   1 13437.5 454.500  21
   3   8  -1 14992.9 816.032  25
   3  -8   1 13576.8 737.639  23
   3  -8   0 1703.87 218.322  23
  -3   8   0 1917.99 138.853  21
   3   8   0 1906.71 141.541  21
   3  -8   0 2134.72 308.666  22
  -3  -8   0 1873.12 301.720  22
   3  -8   0 1796.46 261.465   5
  -3  -8   0 1860.28 270.677   5
  -3   8   0 2232.65 289.911  19
  -3   8   0 1699.66 225.110  18
   3   8   0 2412.27 283.826  19
  -3  -8   1 13614.5 769.150  22
  -3   8  -1 14799.9 498.611  21
   3   8   1 14481.4 469.652  21
   3   8   1 14188.4 700.777  19
  -3   8  -1 13659.2 702.753  18
  -3   8  -1 12987.4 784.157  19
   3   8   1 14517.9 730.376  20
   3  -8  -1 14187.2 495.551   4
  -3   8  -1 13725.5 485.931  15
   3  -8  -1 14914.8 789.489   5
  -3  -8   1 13963.3 720.016   5
  -3   8  -1 13682.1 508.199   2
  -3   8  -1 14162.1 795.825  25
   3  -8  -2 4930.61 495.093  22
  -3  -8   2 5437.42 422.646  22
   3   8   2 5466.24 450.817  20
   3   8   2 5333.19 246.170  21
  -3   8  -2 5392.62 457.819  18
   3   8   2 4749.24 386.184  19
   3  -8  -2 5329.74 280.005   4
  -3   8  -2 5216.64 261.297  15
  -3  -8   2 4740.97 428.080   5
   3   8   2 4669.83 289.211  13
  -3   8  -2 4255.75 474.121  25
   3  -8  -2 5069.20 282.810  10
  -3   8  -3 2747.08 429.013  25
  -3   8  -3 3392.36 251.409  24
   3   8   3 3045.17 253.016  13
  -3  -8   3 3835.82 409.964   5
  -3  -8   3 3806.05 462.220  23
   3   8   3 3579.59 207.051  21
   3  -8  -3 3393.93 400.486  22
   3   8   3 2924.47 369.697  20
  -3   8  -3 3377.96 413.909  18
   3   8   3 3217.79 328.084  19
   3  -8  -3 2942.20 451.119  16
  -3   8  -3 3483.28 222.868  15
   3  -8  -3 3047.19 238.464   4
   3  -8  -3 3324.95 231.337   3
  -3   8  -3 3561.87 243.208   2
  -3   8  -3 3537.51 233.270   1
  -3   8  -4 10625.1 488.113  24
  -3   8  -4 10705.4 842.383  25
   3   8   4 10814.9 473.971  13
   3  -8  -4 9230.58 758.125   7
  -3  -8   4 10961.1 713.596   5
  -3   8  -4 13388.1 786.373  18
   3  -8  -4 9142.36 808.379  16
  -3   8  -4 11339.8 442.475  15
   3  -8  -4 11263.9 472.438   4
   3  -8  -4 10921.9 447.167   3
   3   8   4 10331.2 737.356  20
   3   8   4 11006.1 419.477  21
  -3   8  -4 11399.0 467.648   1
  -3   8  -4 11492.3 459.206   2
  -3  -8   4 10334.5 776.271  23
   3   8   5 1227.43 111.101  21
  -3   8  -5 1249.61 114.721  15
   3  -8  -5 1242.36 121.752   3
   3  -8  -5 1080.54 142.761   4
   3   8   5 906.904 131.316  13
  -3   8  -5 1011.26 127.162  24
  -3   8  -5 1378.40 138.731   1
  -3   8  -6 1141.16 81.2759   1
  -3   8  -6 1153.70 74.5466  15
   3   9  -5 49.3863 57.7839  15
  -3  -9  -5-6.78721 93.8085   4
  -3   9   5 40.7880 57.2893  21
   3   9  -5-16.8499 65.2692   1
   3   9  -5-7.50699 62.9270  24
   3   9  -4 6410.00 335.929  24
  -3  -9  -4 5991.90 326.635   4
   3   9  -4 6289.12 295.741  15
   3  -9   4 5765.94 273.277  14
   3   9  -4 5987.70 291.271   1
   3   9  -4 5898.22 279.758   2
  -3   9   4 6087.44 284.061  21
   3   9  -3 11043.7 825.055  25
   3   9  -3 11170.7 480.620  24
  -3   9   3 7961.66 385.539  13
   3  -9   3 10891.5 696.684   5
  -3   9   3 9808.73 398.258  21
  -3   9   3 9663.69 697.151  20
  -3   9   3 10060.1 702.922  19
  -3  -9  -3 10154.3 860.925  16
  -3  -9  -3 10574.2 458.613   4
  -3  -9  -3 9675.67 460.758   3
   3  -9   3 10703.0 420.195  14
   3   9  -3 10420.4 422.334  15
   3   9  -3 10647.5 412.328   1
   3   9  -3 11158.2 444.038   2
   3  -9   3 10253.0 794.378  23
  -3  -9  -3 10941.4 769.986  22
   3  -9   2 1501.07 291.848  23
  -3  -9  -2 1198.09 308.100  22
  -3   9   2 1479.21 138.741  21
  -3   9   2 1842.81 302.634  19
  -3   9   2 1174.52 230.714  20
  -3  -9  -2 1687.48 183.079   4
   3  -9   2 1520.00 265.468   5
   3  -9   2 1338.63 158.717  14
   3   9  -2 1402.31 145.961  15
   3  -9   2 1416.91 146.880  12
   3   9  -2 1265.28 155.142   2
   3   9  -2 1603.16 321.349  25
   3  -9   1 867.606 206.636  23
   3   9  -1 1188.45 136.039  21
  -3  -9  -1 896.391 280.911  22
   3  -9   1 1003.33 252.215  22
  -3   9   1 936.839 114.765  21
  -3   9   1 942.293 225.807  20
   3  -9   1 1099.78 239.335   5
  -3  -9  -1 886.296 134.209   4
   3   9  -1 843.304 114.219  15
   3  -9   1 1003.20 142.587  14
  -3  -9  -1 1014.53 249.683   5
   3  -9   1 957.120 130.158  12
   3   9  -1 887.117 124.175   2
   3   9  -1 626.782 217.085  25
   3  -9   0 6169.91 300.250  12
  -3  -9   0 5922.72 498.783   5
   3  -9   0 5847.50 493.568   5
   3  -9   0 5686.72 533.639  22
  -3  -9   0 7280.75 588.640  22
   3  -9   0 6043.30 431.868  23
  -3   9   0 5995.66 277.611  21
   3   9   0 6210.34 276.795  21
  -3   9   0 5670.13 420.332  18
   3   9   0 6737.36 517.872  19
   3   9   0 4891.62 275.991  15
  -3   9   0 5094.68 271.207  15
  -3  -9   0 5909.33 297.638  14
   3  -9   0 5813.99 295.222  14
   3  -9   0 5884.88 277.461  10
   3   9   0 5809.80 291.561   2
  -3   9   0 5587.45 280.548   2
   3  -9  -1 1185.52 143.519  10
   3   9   1 998.915 117.172  21
  -3  -9   1 1215.43 266.093  22
  -3   9  -1 1233.46 142.147  21
  -3   9  -1 1240.08 223.490  18
   3   9   1 1015.95 227.164  20
  -3   9  -1 1051.15 250.233  19
   3   9   1 1169.94 226.086  19
  -3  -9   1 769.029 214.825   5
   3  -9  -1 1133.30 143.877   4
  -3   9  -1 1009.68 124.886  15
   3  -9  -1 1452.27 279.943   5
   3  -9  -1 1173.24 144.261  12
  -3   9  -1 776.349 229.518  25
   3   9   1 1106.53 131.654   2
  -3   9  -1 1078.93 138.261   2
  -3   9  -2 1290.32 313.327  25
   3   9   2 1390.39 188.105  13
   3  -9  -2 1605.27 174.059  10
   3  -9  -2 1565.60 316.617  22
   3   9   2 1282.50 130.440  21
   3   9   2 1466.99 235.405  19
   3   9   2 1344.33 243.136  20
  -3   9  -2 1448.00 257.121  18
  -3   9  -2 1262.49 145.958  15
   3  -9  -2 1459.45 168.066   4
   3  -9  -2 1224.14 157.102   3
  -3  -9   2 1417.01 275.707   5
  -3   9  -2 1578.89 167.125   2
  -3   9  -3 10219.4 807.185  25
  -3   9  -3 10761.5 480.736  24
   3   9   3 9829.52 461.313  13
  -3  -9   3 10141.8 686.751   5
   3  -9  -3 10166.6 727.842  22
   3   9   3 10909.6 405.525  21
  -3   9  -3 10647.2 691.092  18
   3   9   3 9126.45 686.946  20
   3  -9  -3 8793.22 796.669  16
  -3   9  -3 10821.3 431.894  15
  -3  -9   3 9637.24 758.578  23
  -3   9  -3 9896.13 446.666   2
  -3   9  -3 10327.1 423.301   1
   3  -9  -3 9538.10 428.384   3
   3  -9  -3 9712.58 442.607   4
   3  -9  -4 6016.63 304.531   3
   3  -9  -4 5936.24 324.240   4
  -3   9  -4 6768.96 306.805  15
  -3   9  -4 6056.16 335.026  24
   3   9   4 5280.76 314.810  13
   3   9   4 6404.37 285.298  21
  -3   9  -4 6291.27 311.025   1
  -3   9  -4 6271.19 312.305   2
   3   9   5 4.91916 57.6307  21
   3  -9  -5 58.9664 68.5027   3
   3  -9  -5 25.7605 86.9434   4
  -3   9  -5 44.0651 58.8611  15
   3   9   5 38.6835 90.0786  13
  -3   9  -5 30.9834 11.5015   2
  -3   9  -5 48.5482 65.4691   1
  -3   9  -5-30.5052 67.8075  24
   3  10  -5 1225.75 109.406  24
  -3 -10  -5 1533.05 124.170   4
  -3  10   5 1316.45 99.3559  21
   3  10  -5 1442.17 97.7264   1
   3  10  -5 1356.46 104.117  15
   3  10  -4 6394.38 328.847  24
  -3 -10  -4 6372.04 323.272   4
   3  10  -4 6634.85 293.521  15
   3 -10   4 6045.82 267.200  14
   3  10  -4 6490.18 280.444   1
   3  10  -4 6457.75 282.495   2
  -3  10   4 6524.73 285.071  21
   3  10  -3 5512.37 591.121  25
   3  10  -3 5333.11 328.598  24
  -3  10   3 4710.61 270.592  13
   3 -10   3 5754.90 503.895   5
  -3  10   3 5163.96 263.108  21
  -3  10   3 4368.74 500.523  20
  -3  10   3 5241.71 511.654  19
  -3 -10  -3 3770.90 543.299  16
  -3 -10  -3 5062.80 317.515   3
  -3 -10  -3 5341.50 316.574   4
   3 -10   3 5482.61 283.473  14
   3  10  -3 5167.58 286.911  15
   3  10  -3 5423.62 295.505   2
   3  10  -3 5532.16 258.224   1
   3 -10   3 5117.79 549.957  23
  -3 -10  -3 5444.35 564.057  22
   3 -10   2 124.480 137.626  23
  -3 -10  -2 270.424 211.286  22
  -3  10   2 230.896 85.3047  21
  -3  10   2 210.364 168.461  20
  -3  10   2 330.712 167.941  19
   3 -10   2 231.736 176.980   5
  -3 -10  -2 215.407 116.354   4
   3 -10   2 394.337 128.709  14
   3  10  -2 247.240 96.8025  15
   3 -10   2 178.057 104.896  12
   3  10  -2 323.819 116.608   2
   3  10  -2 672.880 270.080  25
   3 -10   1 2113.17 316.868  23
  -3  10   1 2539.81 184.672  21
   3  10  -1 2748.49 204.212  21
  -3 -10  -1 2411.10 397.591  22
   3 -10   1 2287.73 355.256  22
  -3  10   1 2695.67 299.423  18
  -3  10   1 2718.54 376.638  19
  -3 -10  -1 2832.03 218.546   4
   3  10  -1 2657.05 207.298  15
   3 -10   1 2668.85 210.891  14
  -3 -10  -1 2624.92 397.536   5
   3 -10   1 2779.57 372.418   5
   3 -10   1 2428.07 201.745  12
   3  10  -1 2572.54 209.098   2
   3  10  -1 2207.63 362.508  25
   3 -10   0 498.469 234.414  22
  -3 -10   0 41.5846 184.897  22
   3  10   0 243.520 96.4546  21
  -3  10   0 135.543 88.3962  21
  -3  10   0 144.942 98.1014  18
   3  10   0 321.305 167.328  19
  -3  10   0 209.175 90.4784   2
   3  10   0 50.4588 92.8612   2
  -3 -10   0 161.999 115.210  14
   3 -10   0 217.132 119.766  14
  -3 -10   0 176.803 173.821   5
   3 -10   0 139.351 178.863   5
   3 -10   0 39.7279 102.031  12
   3  10   0 72.5046 165.613  25
   3 -10   0 165.266 86.2284  10
   3  10   1 2488.07 195.222   2
  -3  10  -1 2643.21 209.380   2
  -3  10  -1 2935.94 419.095  25
   3 -10  -1 2593.69 402.152   5
  -3 -10   1 2308.99 374.886  23
  -3 -10   1 2702.59 391.883  22
  -3  10  -1 2423.54 197.618  21
   3  10   1 2773.39 190.839  21
   3  10   1 2489.11 330.363  19
  -3  10  -1 2287.86 389.025  19
  -3  10  -1 2095.24 283.725  18
  -3  10  -1 2574.64 204.744  15
  -3 -10   1 2760.37 205.080  14
  -3 -10   1 2473.93 350.812   5
   3 -10  -1 2864.87 211.950   4
   3 -10  -1 2495.55 203.870  10
  -3 -10   2 138.067 152.594  23
   3  10   2 188.752 91.9344  21
   3 -10  -2 479.104 223.642  22
   3  10   2 138.505 140.627  20
   3  10   2 437.881 136.905  19
  -3  10  -2 254.822 117.949   2
  -3  10  -2 273.765 96.2669  15
   3  10   2 319.550 161.308  13
   3 -10  -2 165.665 125.242   4
   3 -10  -2 227.593 108.393   3
  -3 -10   2 201.192 161.104   5
  -3  10  -2-45.4081 178.109  25
   3 -10  -3 5293.22 294.829   3
   3 -10  -3 5361.63 311.003   4
   3 -10  -3 4768.73 505.758  22
   3  10   3 5417.51 266.257  21
   3  10   3 3726.17 459.503  20
   3 -10  -3 4385.17 567.614  16
  -3  10  -3 5745.48 298.001  15
  -3 -10   3 6189.30 528.891   5
   3  10   3 5267.88 331.037  13
  -3  10  -3 5429.69 307.417   2
  -3  10  -3 4939.52 264.594   1
  -3  10  -3 5299.64 328.689  24
  -3  10  -3 5559.42 608.957  25
  -3  10  -4 6385.07 329.490  24
   3  10   4 5771.66 315.138  13
  -3  10  -4 6691.95 296.567  15
  -3  10  -4 6021.04 294.670   2
  -3  10  -4 5961.85 281.215   1
   3  10   4 6037.32 271.530  21
   3 -10  -4 6358.02 316.829   4
   3 -10  -4 6490.41 295.923   3
  -3  10  -5 1394.85 113.037  24
   3  10   5 1292.62 102.394  13
  -3  10  -5 4.69065 3.49201   2
  -3  10  -5 1299.37 93.6017   1
   3  10   5 1427.64 93.6469  21
   3 -10  -5 12.6255 20.9194   3
   3 -10  -5 1395.13 112.857   4
  -3  10  -5 1637.56 104.618  15
   3  11  -5 153.150 47.7809  15
   3  11  -4 1117.55 130.386  24
   3  11  -4 1330.66 125.387  15
   3  11  -4 868.487 93.1396   2
   3  11  -4 1221.58 96.1428   1
  -3  11   4 1309.52 117.755  21
  -3 -11  -4 1101.26 141.003   4
   3  11  -3 13347.6 536.529  24
  -3  11   3 11501.2 461.388  13
   3  11  -3 13204.3 498.440   2
   3  11  -3 12832.2 489.850  15
   3 -11   3 12834.0 473.700  14
  -3 -11  -3 12505.8 520.262   3
  -3 -11  -3 13011.5 514.828   4
  -3  11   3 12925.5 467.256  21
   3 -11   2 12125.4 821.909  23
  -3 -11  -2 11189.8 840.134  22
  -3  11   2 10902.8 433.818  21
  -3  11   2 9244.87 724.844  19
   3  11  -2 11307.2 477.210   2
   3  11  -2 10574.0 463.496  15
   3 -11   2 10973.3 456.843  14
   3 -11   2 11092.8 746.704   5
   3 -11   2 11902.1 454.818  12
  -3  11   2 10733.1 458.865  13
   3  11  -2 9863.14 804.109  25
  -3 -11  -2 11146.1 481.282   4
  -3 -11  -2 11337.6 495.364   3
   3  11  -1 4153.92 505.900  25
   3 -11   1 3846.97 250.334  12
   3 -11   1 3521.55 432.160   5
  -3 -11  -1 3357.48 467.392   5
   3 -11   1 4901.32 450.680  23
  -3  11   1 2992.85 212.038  21
   3  11  -1 3592.08 240.701  21
   3 -11   1 3294.92 437.736  22
  -3 -11  -1 2973.52 455.841  22
  -3  11   1 2952.70 420.843  19
   3  11  -1 3753.94 253.778  15
   3 -11   1 3393.92 247.316  14
   3  11  -1 3210.78 240.109   2
  -3 -11  -1 3386.11 248.529   4
   3  11   0 866.587 231.058  19
  -3  11   0 1091.18 139.612   2
   3  11   0 931.270 142.588   2
   3 -11   0 790.439 162.647  14
   3 -11   0 837.941 268.791   5
  -3 -11   0 768.219 258.820   5
   3 -11   0 914.017 155.134  12
  -3  11   0 1204.60 289.703  25
   3  11   0 1023.20 254.849  25
  -3  11   0 1016.27 145.537  21
  -3 -11   0 1088.21 301.439  22
   3  11   0 1169.29 147.038  21
   3 -11   0 854.025 279.669  22
  -3  11  -1 3415.80 464.558  25
  -3 -11   1 3824.93 459.492   5
   3 -11  -1 3680.41 484.733   5
  -3 -11   1 4189.36 498.656  23
  -3  11  -1 3609.81 243.425  21
   3  11   1 3842.16 229.627  21
  -3 -11   1 2969.20 411.094  22
   3  11   1 2069.02 341.629  19
  -3  11  -1 3362.84 244.219  15
  -3 -11   1 3562.24 233.227  14
   3 -11  -1 3119.15 254.103  14
   3 -11  -1 3724.42 255.468   4
  -3  11  -1 3613.88 250.550   2
   3  11   1 3524.87 230.815   2
   3  11   2 11896.1 449.416  21
   3 -11  -2 11451.5 849.460  22
  -3  11  -2 12351.7 502.597   2
  -3  11  -2 9968.50 811.276  25
   3  11   2 12003.8 525.489  13
  -3 -11   2 12379.5 789.757   5
   3 -11  -2 10786.6 478.447   4
   3 -11  -2 12075.6 490.004   3
  -3  11  -2 11366.6 487.729  15
  -3 -11   2 10845.1 841.590  23
  -3  11  -3 12573.0 502.951   2
   3 -11  -3 12902.9 492.264   3
   3 -11  -3 12866.1 511.042   4
  -3  11  -3 13456.8 501.210  15
   3  11   3 12290.7 527.505  13
  -3  11  -3 12491.3 528.621  24
   3  11   3 12838.9 463.400  21
  -3  11  -4 914.921 94.9026   1
  -3  11  -4 1017.44 116.813   2
   3 -11  -4 1212.37 118.957   3
   3 -11  -4 950.670 135.422   4
  -3  11  -4 1187.49 122.363  15
   3 -11  -4 848.379 103.664   6
   3  11   4 1333.24 151.761  13
   3  11   4 1208.45 109.663  21
  -3  11  -4 1148.25 134.346  24
  -3  11  -5 162.906 46.7889  15
  -3  12   4 991.527 91.9089  21
   3  12  -4 993.218 102.084  15
  -3 -12  -4 967.569 111.007   4
   3  12  -4 998.525 106.622  24
   3  12  -3 2794.81 212.391  24
  -3  12   3 2608.81 182.533  13
   3  12  -3 3273.92 207.064   2
  -3 -12  -3 3001.27 216.972   4
  -3  12   3 3033.80 185.354  21
   3  12  -3 2302.60 185.460  15
   3 -12   3 2797.08 185.042  14
  -3  12   2 807.994 147.607  13
   3 -12   2 1157.44 145.475  12
   3  12  -2 890.421 140.049  15
   3 -12   2 1068.69 153.559  14
  -3 -12  -2 1042.71 169.754   4
  -3 -12  -2 1060.23 167.221   3
  -3  12   2 944.521 129.660  21
   3  12  -1 1057.63 149.024  21
  -3 -12  -1 805.772 259.287  22
  -3  12   1 1112.57 145.216  21
  -3  12   1 1335.44 300.467  19
   3  12  -1 1073.65 158.572   2
   3 -12   1 926.846 168.365  14
   3 -12   1 1062.11 280.684   5
  -3 -12  -1 1214.66 306.731   5
   3 -12   1 1077.66 160.212  12
  -3 -12  -1 806.524 155.657   4
   3  12  -1 999.799 286.813  25
  -3 -12   0 865.727 202.710  23
  -3  12   0 185.877 146.219  19
   3  12   0 305.625 199.516  25
  -3  12   0 442.307 207.363  25
   3 -12   0 171.059 200.497   5
  -3 -12   0-43.3703 181.891   5
   3 -12   0 319.286 142.845  14
   3 -12   0 293.244 134.483   4
  -3 -12   0 266.995 133.659   4
   3 -12   0 409.176 223.533  22
  -3 -12   0 46.1880 174.616  22
  -3  12   0 305.686 110.514  21
   3  12   0 233.039 103.465  21
   3  12   0 222.803 106.252   2
  -3  12   0 290.517 102.730   2
  -3  12  -1 848.898 141.187  21
   3  12   1 1195.98 145.107  21
  -3 -12   1 1276.04 271.951  22
   3 -12  -1 1151.56 294.660  22
   3  12   1 922.410 131.395   2
  -3  12  -1 1030.27 149.653   2
  -3  12  -1 831.484 274.959  25
  -3 -12   1 1308.90 292.614  23
  -3 -12   1 1277.52 302.698   5
   3 -12  -1 1054.16 300.965   5
   3 -12  -1 966.326 158.303   4
   3  12   2 1133.97 195.222  13
  -3  12  -2 1124.10 155.082  15
  -3  12  -2 981.561 148.743   2
   3 -12  -2 978.493 159.021   4
   3 -12  -2 1085.04 148.328   3
   3  12   2 1008.99 130.821  21
   3  12   3 2920.88 180.569  21
   3  12   3 2800.12 229.121  13
  -3  12  -3 2843.09 198.109  15
  -3  12  -3 2926.19 217.048  24
   3 -12  -3 2734.68 187.472   3
   3 -12  -3 2823.72 208.977   4
  -3  12  -4 1040.73 98.0754   2
  -3  12  -4 1026.67 100.742  15
   3  12   4 1044.60 91.9007  21
   3  12   4 1033.52 122.080  13
   3 -12  -4 1041.29 111.392   4
  -3  12  -4 1022.68 108.322  24
  -3 -13  -4 566.417 70.8024   4
   3  13  -3 3578.90 191.349   2
   3  13  -3 3281.21 200.405  15
   3 -13   3 3063.68 163.786  14
  -3  13   3 3106.31 179.252  21
  -3  13   3 3294.40 176.285  13
  -3 -13  -3 3305.60 201.945   4
   3  13  -3 3223.32 203.419  24
  -3  13   2 1725.52 151.391  21
  -3 -13  -2 1680.20 176.840   4
  -3 -13  -2 1719.53 183.616   3
   3 -13   2 1861.61 168.084  14
  -3  13   2 1724.33 175.095  13
  -3  13   1 121.856 97.8321  21
  -3 -13  -1 94.9543 121.471   4
   3 -13   1 93.7043 120.274  14
   3  13  -1 88.5173 100.474   2
  -3  13   0 170.610 101.302  21
   3  13   0 139.852 93.7249  21
   3 -13   0 55.2461 121.671   4
  -3 -13   0 111.908 115.635   4
   3 -13   0 40.6989 121.572  14
   3  13   0 57.5905 103.076   2
  -3  13   0 33.3902 79.7123   2
   3 -13  -1 28.0702 113.076   4
  -3  13  -1 9.50569 95.5470  21
   3  13   1 94.2026 87.4751  21
  -3  13  -1 129.129 97.6189   2
   3  13   2 1689.78 150.561  21
   3  13   2 1900.32 207.482  13
  -3  13  -2 2010.13 173.613   2
   3 -13  -2 1631.98 159.531   3
   3 -13  -2 1648.86 170.995   4
   3  13   3 3536.66 185.564  21
   3  13   3 3653.88 228.434  13
   3 -13  -3 3417.43 180.436   3
   3 -13  -3 3583.54 207.175   4
  -3  13  -3 3096.83 207.937  24
  -3  13  -3 3575.15 204.141  15
   3  13   4 547.232 73.7757  13
   3 -13  -4 526.670 68.4188   4
  -3  13  -4 537.363 59.5289   2
  -3 -14  -3 504.343 82.6343   4
   3  14  -3 456.050 68.4686   2
   3 -14   2 183.199 85.5332  14
   3  14  -2 118.173 79.2821  24
  -3  14   2 220.671 95.5677  13
  -3  14   2 158.390 72.8933  21
  -3 -14  -2 220.613 104.683   4
   3 -14   2 139.089 84.0211   4
   3 -14   1 951.204 136.760  14
   3 -14   1 1025.24 138.306   4
  -3 -14  -1 1116.08 151.025   3
  -3 -14  -1 1161.94 148.941   4
   3  14  -1 1103.68 133.794   2
  -3  14   1 843.590 155.520  13
  -3  14   1 815.444 118.537  21
   3 -14   0 304.257 113.588   4
  -3 -14   0-23.7642 103.364   4
  -3  14   0 70.8436 72.0934   2
   3  14   0 193.245 88.3869   2
  -3  14   0 113.116 89.6290  21
   3  14   0 39.7013 80.7014  21
   3 -14  -1 1098.11 144.111   4
   3 -14  -1 1009.01 125.075   3
  -3 -14   1 964.082 134.074   4
  -3  14  -1 938.055 119.054   2
   3  14   1 1036.70 123.218  21
   3  14   2 174.117 124.796  13
  -3  14  -2 282.414 87.2312  24
  -3  14  -2 211.170 81.4257   2
   3  14   2 165.803 71.7806  21
   3 -14  -2 321.925 99.4437   4
   3 -14  -2 250.558 79.6961   3
  -3 -14   2 236.483 93.2991   4
   3  14   3 466.790 98.1084  13
   3 -14  -3 438.351 79.6521   4
  -3  15   2 3301.90 143.609  13
  -3 -15  -2 3221.47 159.194   4
   3 -15   2 3231.78 152.096   4
  -3  15   1 63.7810 95.3351  13
   3  15  -1 168.058 98.4819  13
  -3  15   1 114.641 66.5276  21
  -3 -15  -1 105.488 79.1803   4
   3 -15   1 174.784 84.3631   4
  -3 -15  -1 114.858 83.1240   3
   3 -15   0 793.528 111.008   4
  -3 -15   0 843.930 112.914   4
  -3  15   0 648.536 75.0398   2
   3 -15   0 845.911 101.624   3
  -3  15  -1 164.035 62.2406   2
   3  15   1 153.575 70.9489  21
   3 -15  -1 59.9341 76.2664   4
  -3 -15   1 178.674 81.9492   4
   3 -15  -1 220.865 68.6050   3
   3  15   2 3570.54 187.287  13
  -3  15  -2 2948.66 153.971   2
  -3 -15   2 3418.44 160.029   4
   3 -15  -2 3246.78 159.791   4
  -3 -16  -1 176.786 46.4463   4
   3 -16   1 312.468 49.5192   4
  -3 -16   0 139.975 57.4837   3
   3 -16   0 175.291 53.6465   4
  -3 -16   0 126.844 53.7930   4
   3  16   0 190.092 71.6542  13
  -3  16   0 73.1279 68.7296  13
   3 -16  -1 365.475 51.3955   4
  -3 -16   1 212.507 47.2838   4
  -3 -16   1 259.590 54.1918   3
  -3  16  -1 309.543 68.5283  13
   4   0   0 30327.3 883.496  26
   4   0   0 29620.0 893.199   7
   4   0  -1 761.036 100.629  16
  -4   0  -1 778.596 100.351  16
   4   0  -1 770.271 120.293   7
  -4   0  -1 967.216 140.807  18
   4   0   1 812.700 119.956  26
  -4   0  -1 698.203 102.283  25
   4   0  -1 834.925 103.652  25
   4   0   2 1735.75 202.360  23
  -4   0   2 1824.37 165.804  23
   4   0  -2 1697.70 203.382   7
  -4   0  -2 1851.77 212.224  25
   4   0  -2 1911.30 207.168  25
  -4   0  -2 1680.22 200.088  16
   4   0  -2 2000.28 215.394  16
  -4   0  -2 1625.49 217.375  18
  -4   0  -3 109786. 3207.82  16
   4   0  -3 109569. 3210.92  16
  -4   0  -3 109545. 3178.83  17
   4   0  -3 111562. 3131.34   7
  -4   0   3 113181. 3054.04  23
  -4   0  -3 107277. 2866.25  22
   4   0   3 108827. 3202.32  23
  -4   0  -3 107887. 2817.37  24
   4   0  -3 106766. 2812.03  24
  -4   0  -3 110799. 3269.17  18
   4   0   4 45561.9 1751.47  23
  -4   0   4 48159.7 1759.66  20
   4   0   4 40032.0 1656.11  20
   4   0  -4 45765.9 1269.04   1
  -4   0  -4 43460.5 1680.00  17
  -4   0  -4 45476.3 1768.46  16
   4   0  -4 45585.9 1772.14  16
   4   0  -4 45390.1 1286.97   6
   4   0   4 46861.8 1325.98  13
  -4   0  -4 43528.2 1295.01   3
   4   0  -4 45304.7 1278.47   3
  -4   0  -4 43994.7 1296.28  24
   4   0  -4 44767.4 1293.61  24
  -4   0  -5 12312.0 828.989  16
  -4   0  -5 11544.0 759.059  17
   4   0  -5 11616.8 818.392  16
   4   0   5 12371.9 492.360  13
  -4   0  -5 12440.9 486.161  24
   4   0   5 10822.8 770.118  26
   4   0  -5 12500.6 483.177  24
   4   0   5 11637.7 784.571  20
  -4   0   5 12797.0 810.824  20
  -4   0  -5 11715.1 465.235   1
   4   0  -5 11962.5 442.381   1
  -4   0  -5 12337.6 493.786   3
  -4   0  -6 476.643 84.5091  15
   4   0  -6 432.021 84.7180  15
  -4   0  -6 376.071 85.0968  24
   4   0  -6 499.905 83.5390  24
   4   0  -7 14.1778 19.5331  15
  -4  -1  -6 640.803 96.0997  15
   4   1  -6 716.646 96.7303  15
   4  -1   6 612.276 86.8122  14
   4   1  -6 631.376 96.7781  24
  -4  -1  -6 600.974 94.4436  24
   4  -1   5 14068.6 915.512  23
  -4  -1  -5 17128.8 593.925  24
   4  -1   5 14598.2 903.445  20
  -4   1   5 16655.6 941.412  20
  -4  -1  -5 13934.7 538.810   1
   4   1  -5 16920.4 566.328   1
  -4  -1  -5 17104.4 1009.72  16
   4   1  -5 15576.0 947.314  16
  -4  -1  -5 14760.3 902.579  17
   4   1  -5 16603.0 578.335  15
   4  -1   5 13834.3 913.866  26
   4   1  -5 17277.0 601.918  24
   4   1  -5 16390.6 557.401   6
  -4  -1  -5 16719.3 605.266   3
  -4  -1  -4 683.285 124.701   3
   4   1  -4 691.690 112.488   3
  -4   1   4 1016.32 230.764  20
  -4  -1  -4 1077.92 256.037  16
   4   1  -4 875.585 235.683  16
  -4  -1  -4 1000.27 254.989  17
   4   1  -4 639.482 101.464   6
   4   1  -4 783.711 114.585   1
   4  -1   4 760.990 151.599  13
   4  -1   4 936.504 224.021  23
   4   1  -4 684.238 112.309  24
  -4  -1  -4 716.085 109.256  24
  -4   1   3 11768.9 627.746  20
  -4  -1  -3 10121.3 617.742  16
  -4  -1  -3 10014.4 614.176  17
   4   1  -3 11300.4 622.996  16
  -4  -1  -3 10991.8 648.910  18
  -4  -1  -3 9972.93 373.666  24
   4   1  -3 11451.7 644.382  25
   4   1  -3 10315.2 380.643  24
  -4   1   3 11074.7 491.595  23
   4  -1   3 10810.5 633.807  23
  -4  -1  -3 10336.6 453.083  22
   4   1  -3 10472.7 566.460   7
   4   1  -2 137785. 3749.82   7
  -4  -1  -2 138572. 3778.82  18
   4   1  -2 133553. 3732.00  25
  -4   1   2 143799. 3585.57  23
   4  -1   2 135647. 3782.60  23
  -4  -1  -2 135899. 3762.04  16
   4   1  -2 138014. 3738.88  16
  -4   1   1 73742.1 1878.23  20
   4   1  -1 72280.6 1888.47  16
  -4  -1  -1 73595.6 1958.58  17
  -4  -1  -1 70042.8 1903.42  16
   4   1  -1 72578.8 1978.89   7
  -4  -1  -1 72961.9 1929.89  18
   4   1  -1 70374.5 1890.75  25
   4  -1   1 66323.6 1788.85   7
  -4   1   1 68780.4 1781.64  23
   4  -1   0 106745. 2756.38  23
  -4   1   0 105808. 2749.16  19
  -4  -1   0 109618. 2699.78   5
   4  -1   0 108306. 2826.54   7
   4  -1   0 106827. 2698.18   5
  -4   1  -1 67793.3 1904.33  19
  -4   1  -1 72276.0 1967.95  18
   4  -1  -1 74549.1 2005.23   7
   4  -1  -1 73117.6 1939.15  16
  -4   1  -1 70425.9 1900.66  16
   4   1   1 67920.1 1878.87  20
   4   1   1 73762.8 1941.07  26
  -4   1  -1 69401.5 1907.47  25
   4  -1  -2 137483. 3778.58   7
   4  -1  -2 137000. 3781.97  16
  -4   1  -2 134169. 3737.71  17
  -4   1  -2 137690. 3745.38  16
   4   1   2 139731. 3775.51  23
  -4  -1   2 144350. 3706.41  23
  -4   1  -2 136814. 3753.49  25
  -4   1  -2 141211. 3814.83  18
  -4   1  -3 10757.3 655.361  18
  -4   1  -3 10755.7 598.128  17
  -4   1  -3 9962.21 598.287  16
   4  -1  -3 10665.6 636.603  16
   4  -1  -3 10862.4 596.618   7
   4   1   3 11243.2 622.607  23
  -4  -1   3 10761.7 560.743  23
   4  -1  -3 9999.32 372.047  24
  -4   1  -3 11083.8 636.135  25
  -4   1  -3 10442.8 384.757  24
   4   1   3 10247.8 579.645  20
  -4   1  -4 873.407 122.564  24
   4  -1  -4 649.076 106.214  24
  -4  -1   4 926.355 185.811  23
   4   1   4 970.205 225.256  23
  -4   1  -4 718.083 126.568   3
   4  -1  -4 817.274 119.420   3
   4   1   4 713.400 196.102  20
  -4   1  -4 946.232 240.740  17
  -4   1  -4 708.398 237.642  18
  -4   1  -4 947.991 227.572  16
   4  -1  -4 635.946 204.551  16
   4  -1  -4 605.415 168.833   7
   4  -1  -4 811.061 105.092   6
   4   1   4 866.793 153.564  13
   4  -1  -4 710.023 92.5136   1
   4   1   5 15169.9 908.687  20
  -4  -1   5 16501.1 953.347  20
   4  -1  -5 16532.2 543.157   1
  -4   1  -5 16677.8 603.887   1
   4   1   5 15692.8 599.184  13
  -4   1  -5 16730.9 591.108  15
  -4   1  -5 16666.6 985.297  16
   4  -1  -5 16500.1 1000.23  16
  -4   1  -5 17700.9 918.311  17
   4   1   5 16067.3 931.881  26
  -4   1  -5 16524.0 609.817  24
   4  -1  -5 17220.3 589.564   3
  -4   1  -5 18336.6 623.705   3
   4  -1  -5 17062.1 601.231  24
  -4   1  -6 498.951 76.1650   1
  -4   1  -6 711.091 103.549  24
   4  -1  -6 732.631 99.6452  24
  -4   1  -6 928.644 105.154  15
   4  -1  -6 689.167 98.6319  15
   4   2  -6 767.288 98.9987  24
   4   2  -6 666.795 89.2539  15
  -4  -2  -6 784.282 101.799  15
   4  -2   6 694.813 83.1822  14
  -4  -2  -6 760.568 126.742   3
   4   2  -6 526.496 79.9838   1
   4  -2   5 3161.81 414.003  20
  -4   2   5 3556.04 425.086  20
   4   2  -5 3645.97 224.745   1
   4   2  -5 3866.82 446.515  16
  -4  -2  -5 3378.78 434.430  17
  -4  -2  -5 3410.96 452.563  16
   4   2  -5 3645.03 222.496  15
   4   2  -5 3486.70 233.548  24
   4   2  -5 3706.56 212.000   6
  -4  -2  -5 3467.78 226.279  24
   4  -2   5 3049.01 423.005  23
  -4  -2  -5 3156.34 240.825   3
  -4   2   4 55403.4 1982.29  20
   4   2  -4 55929.1 1539.79   1
  -4  -2  -4 52437.9 2049.84  16
   4   2  -4 55965.7 2012.82  16
  -4  -2  -4 53942.9 2015.23  17
   4  -2   4 58584.9 1576.34  13
   4   2  -4 53441.9 1524.21  15
   4   2  -4 52842.9 1528.52   6
  -4  -2  -4 54207.6 1554.19   3
  -4  -2  -4 56048.5 1554.53   4
  -4  -2  -4 54058.8 1535.14  24
   4   2  -4 54800.7 1552.63  24
   4   2  -4 56044.3 2076.12  25
   4  -2   4 53198.6 2032.84  23
   4  -2   3 75104.4 2481.70  23
  -4  -2  -3 78840.0 2256.03  22
  -4   2   3 83634.3 2450.32  20
   4   2  -3 77411.7 2478.27  25
   4   2  -3 77459.7 2093.98  24
  -4  -2  -3 79848.5 2084.33  24
   4   2  -3 81495.4 2381.07   7
  -4  -2  -3 77122.6 2506.89  16
   4   2  -3 79914.5 2453.01  16
  -4  -2  -2 35613.0 1241.08  16
  -4  -2  -2 35331.3 1241.80  17
   4   2  -2 37565.3 1206.85  16
  -4  -2  -2 35855.5 1178.31  22
  -4   2   2 37725.2 1190.90  20
   4   2  -2 36363.8 1219.42  25
  -4  -2  -2 35164.0 1211.30  18
   4   2  -2 36299.8 1215.58   7
   4   2  -1 37808.5 1093.42  16
  -4  -2  -1 38942.6 1160.57  17
   4  -2   1 36485.6 1148.08  23
  -4  -2  -1 35805.8 1090.45  18
  -4   2   1 38076.6 1079.47  20
   4   2  -1 36806.5 1170.86   7
   4   2  -1 36707.6 1105.70  25
  -4  -2   0 352.704 46.4140  18
  -4   2   0 315.536 82.6740  19
  -4   2   0 419.751 72.7926  20
   4   2   0 425.649 66.2738  20
   4  -2   0 385.136 66.5042  23
  -4  -2   0 437.779 75.5480   5
   4  -2   0 468.200 76.0869   5
   4  -2   0 486.885 88.1981  26
  -4   2  -1 36024.5 1136.91  18
  -4   2  -1 37792.0 1108.36  19
   4   2   1 36931.1 975.032  19
  -4   2  -1 36835.3 1084.00  16
   4   2   1 37255.9 1090.28  26
  -4   2  -1 38383.6 1112.04  25
   4   2   1 36052.1 1059.90  20
   4   2   2 33805.7 1144.98  20
  -4   2  -2 35755.0 1247.33  18
   4  -2  -2 35345.7 1240.81   7
   4  -2  -2 35267.0 1243.69  16
  -4   2  -2 34677.2 1164.80  17
  -4   2  -2 37494.2 1205.67  16
  -4   2  -2 36318.3 1218.02  25
   4   2   2 35683.2 1152.70  26
  -4  -2   2 36440.0 1001.00  22
  -4  -2   2 37213.2 1191.84  23
   4   2   3 78848.0 2376.57  20
  -4   2  -3 79207.8 2501.95  18
  -4   2  -3 76721.7 2419.75  16
   4  -2  -3 76091.4 2491.57  16
  -4   2  -3 78513.4 2352.79  17
   4  -2  -3 78298.2 2423.32   7
  -4  -2   3 78603.5 2373.72  23
  -4   2  -3 79562.4 2480.80  25
  -4   2  -3 76976.4 2066.30  24
   4  -2  -3 76883.0 2045.90  24
   4   2   4 54573.1 1929.22  20
  -4   2  -4 55211.3 2072.88  25
  -4   2  -4 52594.6 1524.76  24
   4   2   4 55621.5 1893.89  26
   4   2   4 54105.2 1539.56  13
   4  -2  -4 51491.6 1503.45   6
   4  -2  -4 54709.4 1883.64   7
  -4   2  -4 51807.6 1492.28  15
  -4  -2   4 52083.7 1855.14  23
   4  -2  -4 53794.9 1500.92  24
  -4   2  -4 52961.8 1966.44  16
  -4   2  -4 51999.3 1843.44  17
   4  -2  -4 53001.8 2035.06  16
  -4   2  -4 55680.3 1516.55   3
   4  -2  -4 54307.3 1500.32   3
   4  -2  -4 54332.2 1520.02   4
  -4   2  -5 3304.08 230.409  24
   4   2   5 3420.68 384.555  26
   4   2   5 3244.96 235.943  13
   4  -2  -5 3144.97 214.166  24
  -4   2  -5 3476.36 424.364  16
   4  -2  -5 3092.82 418.676  16
  -4   2  -5 3400.06 215.041  15
  -4   2  -5 3138.47 227.636   1
  -4  -2   5 3032.29 387.401  20
   4  -2  -5 3310.14 218.222   3
   4   2   5 4066.39 434.195  20
  -4   2  -6 716.599 93.0445  15
   4  -2  -6 564.691 90.7709  15
  -4   2  -6 594.298 92.9395   1
  -4   2  -6 644.266 97.0557  24
   4   3  -6 979.747 99.8333  15
  -4  -3  -6 927.331 104.400  15
   4   3  -6 1120.38 113.983  24
  -4  -3  -6 1069.27 132.582   3
   4   3  -6 1075.99 102.318   1
  -4   3   5 17401.0 954.534  20
   4   3  -5 17652.8 613.376   1
  -4  -3  -5 18441.1 1027.59  17
   4   3  -5 18997.3 1021.59  16
  -4  -3  -5 15471.6 1008.95  16
   4   3  -5 17422.3 599.707  15
   4   3  -5 17677.4 634.196  24
   4   3  -5 17181.2 589.250   6
   4  -3   5 15776.4 998.676  23
  -4  -3  -5 18506.4 621.359  24
  -4  -3  -5 16416.1 626.601   3
  -4   3   4 4170.92 427.920  20
   4   3  -4 4187.65 244.884   1
  -4  -3  -4 4631.40 497.138  16
   4   3  -4 4736.26 463.821  16
   4   3  -4 4459.13 239.514  15
   4   3  -4 4424.82 244.580   6
  -4  -3  -4 4191.76 256.008   4
  -4  -3  -4 4436.27 269.479   3
   4  -3   4 4595.92 496.033  23
  -4  -3  -4 4034.43 236.134  24
   4   3  -4 4158.73 478.296  25
   4   3  -4 3999.13 249.272  24
   4  -3   3 28020.1 1196.44  23
  -4  -3  -3 27922.7 814.570  24
  -4  -3  -3 28136.0 1020.80  22
   4   3  -3 26458.4 1154.50  25
   4   3  -3 26995.2 830.541  24
  -4   3   3 27962.5 1107.04  20
   4   3  -3 27728.4 1125.98  16
  -4  -3  -3 27398.9 1204.88  16
  -4  -3  -3 27843.3 1176.58  17
   4   3  -2 138131. 3710.45  16
  -4  -3  -2 132792. 3778.07  16
  -4  -3  -2 137357. 3770.62  17
  -4   3   2 135274. 3669.60  20
  -4  -3  -2 135425. 3709.67  22
   4   3  -2 135415. 3738.39  25
   4   3  -2 134504. 3725.23   7
  -4   3   1 1953.89 158.183  20
  -4   3   1 1928.79 181.459  19
  -4  -3  -1 1562.38 178.150   5
  -4  -3  -1 1730.43 196.521  17
   4  -3   1 1717.96 181.141  23
   4   3  -1 2080.30 190.668  25
   4  -3   0 26760.4 928.393  22
   4   3   0 28226.3 826.646  19
   4   3   0 27143.8 822.178  20
  -4   3   0 26858.0 826.801  20
  -4   3   0 28699.3 865.118  19
  -4  -3   0 28066.1 824.162   5
   4  -3   0 26699.0 815.511   5
  -4  -3   0 27781.4 824.808  17
   4  -3   0 26596.2 804.231  23
   4  -3   0 28143.0 815.258  26
  -4   3  -1 1970.84 186.689  19
   4   3   1 1923.68 119.561  19
   4  -3  -1 1612.47 171.203   5
   4   3   1 1677.33 145.702  26
  -4   3  -1 1923.30 185.807  25
  -4  -3   1 1665.26 168.544  22
   4  -3  -1 1737.27 198.543  22
   4   3   1 1953.14 155.697  20
   4  -3  -2 133549. 3607.56  22
   4   3   2 134287. 3602.28  20
   4   3   2 131162. 3483.37  19
  -4   3  -2 137738. 3674.72  16
  -4   3  -2 127560. 3577.85  17
   4  -3  -2 133981. 3745.14  16
  -4  -3   2 134943. 3452.60  22
  -4  -3   2 131931. 3668.08  23
  -4   3  -2 131234. 3683.53  25
   4   3   2 136278. 3564.49  26
  -4   3  -3 26959.1 1152.41  25
   4   3   3 26494.6 1006.24  26
  -4   3  -3 25805.4 811.570  24
   4  -3  -3 28799.9 1151.58   7
  -4   3  -3 27727.9 1124.98  16
   4  -3  -3 26747.5 1194.57  16
  -4   3  -3 26938.8 1023.33  17
   4  -3  -3 26539.6 787.675  24
  -4  -3   3 26410.6 1089.31  23
   4   3   3 26253.9 1051.75  20
   4   3   4 4105.74 417.817  20
   4  -3  -4 3981.63 250.217   4
   4  -3  -4 3821.79 233.406   3
   4  -3  -4 4282.49 492.953  16
  -4   3  -4 4299.61 453.106  16
  -4   3  -4 4253.80 384.666  17
  -4   3  -4 4196.66 235.733  15
   4  -3  -4 4429.13 246.624   6
   4  -3  -4 4339.01 427.255   7
   4   3   4 4066.30 272.824  13
  -4  -3   4 4336.20 426.478  23
   4  -3  -4 3869.92 229.185  24
   4   3   4 4147.20 384.515  26
  -4   3  -4 4750.46 508.795  25
  -4   3  -4 4163.20 258.066  24
   4   3   5 16472.0 919.222  20
   4  -3  -5 17212.8 592.847   3
  -4   3  -5 18024.7 1002.74  16
   4  -3  -5 16957.6 1034.13  16
  -4   3  -5 17009.1 585.689  15
   4  -3  -5 18148.7 609.060  24
   4   3   5 15482.8 599.837  13
  -4   3  -5 16740.3 623.732   1
  -4   3  -5 16787.4 623.541  24
  -4   3  -6 980.065 111.105   1
  -4   3  -6 999.357 108.743  24
  -4   3  -6 960.234 97.0000  15
   4   4  -6 3705.50 182.058  15
  -4   4   6 3680.39 180.280  21
   4   4  -6 4201.95 195.326   1
  -4  -4  -6 3741.55 211.269   3
   4   4  -6 3867.02 201.862  24
   4   4  -5 8615.57 393.143  24
  -4   4   5 9916.44 673.206  20
  -4   4   5 9251.96 674.340  19
  -4  -4  -5 8826.10 708.653  17
  -4  -4  -5 9536.75 750.664  16
   4  -4   5 8584.88 354.215  14
   4   4  -5 8567.77 362.140  15
   4  -4   5 7817.04 667.039  23
  -4  -4  -5 8272.99 397.758   3
   4   4  -5 9291.44 389.796   1
  -4   4   4 2254.10 320.890  20
  -4  -4  -4 2474.12 393.755  16
   4   4  -4 2907.29 364.354  16
  -4  -4  -4 2316.14 373.945  17
   4   4  -4 2552.24 179.110  15
  -4  -4  -4 3069.04 201.983  24
   4  -4   4 2147.21 366.653  23
   4   4  -4 2418.75 183.798   6
   4   4  -4 2384.64 193.532  24
   4   4  -4 2418.82 388.681  25
  -4  -4  -4 2775.04 210.478   4
  -4  -4  -4 2686.38 211.264   3
  -4  -4  -3 19864.5 969.995  17
   4   4  -3 19889.6 926.555  16
  -4  -4  -3 18438.5 981.763  16
   4   4  -3 19262.4 957.354  25
   4   4  -3 19888.4 641.252  24
  -4   4   3 19404.3 878.118  20
   4   4  -3 18955.2 629.270   1
  -4  -4  -3 19847.9 620.024  24
  -4  -4  -3 18327.1 837.304  22
   4   4  -2 7762.16 476.456  25
  -4  -4  -2 7173.81 475.310  17
   4  -4   2 7356.90 485.050  23
  -4  -4  -2 8361.89 489.792  22
  -4   4   2 7517.82 428.394  20
  -4   4   1 11981.2 501.758  20
  -4   4   1 12579.6 540.055  19
  -4  -4  -1 12259.8 537.602   5
   4  -4   1 12297.4 494.662   5
  -4  -4  -1 12605.3 542.921  17
   4   4  -1 12718.4 546.995  25
   4  -4   1 11836.7 546.463  23
   4  -4   0 20412.5 780.350  22
   4   4   0 20870.8 680.897  19
  -4   4   0 19002.3 675.213  20
   4   4   0 20086.1 674.591  20
  -4   4   0 18925.6 696.244  19
   4  -4   0 19691.4 663.587   5
  -4  -4   0 19207.4 667.466   5
  -4  -4   0 19538.4 631.828  17
   4  -4   0 19525.6 614.058  26
  -4  -4   0 19239.4 758.255  22
   4  -4   0 18517.9 637.039  23
  -4   4  -1 13009.8 570.138  19
   4   4   1 12309.6 444.002  19
  -4  -4   1 12966.0 508.560   5
   4  -4  -1 12212.5 536.105   5
  -4  -4   1 12302.5 539.873  22
   4   4   1 12106.5 463.531  26
  -4   4  -1 12877.9 557.929  25
   4   4   1 12111.8 498.452  20
   4  -4  -1 12021.4 580.493  22
   4   4   2 7925.90 427.448  20
   4  -4  -2 7587.20 453.732  22
  -4   4  -2 7391.91 486.659  18
   4   4   2 7760.40 359.541  19
  -4   4  -2 7390.85 396.743  17
  -4   4  -2 7925.72 489.350  25
   4   4   2 7277.26 367.951  26
  -4  -4   2 8308.86 488.810  23
  -4  -4   2 7452.80 359.383  22
   4   4   3 16909.8 814.062  20
  -4   4  -3 19309.5 956.676  18
   4   4   3 18533.6 734.969  19
  -4   4  -3 19613.9 922.654  16
   4  -4  -3 17313.3 956.451  16
  -4   4  -3 17413.0 764.539  17
   4  -4  -3 17593.9 926.209   7
  -4   4  -3 18650.0 944.287  25
  -4   4  -3 19108.7 629.252  24
   4   4   3 17842.2 755.052  26
   4  -4  -3 19402.8 599.397  24
  -4  -4   3 17568.8 886.040  23
   4  -4  -4 2729.59 192.521  24
  -4  -4   4 1970.44 305.212  23
   4   4   4 3137.39 361.578  20
   4  -4  -4 2596.35 205.952   4
   4  -4  -4 2638.26 193.376   3
  -4   4  -4 2692.96 395.701  18
  -4   4  -4 3197.63 383.988  16
   4  -4  -4 2092.78 362.276  16
  -4   4  -4 2382.17 176.221  15
   4  -4  -4 2635.61 194.754   6
   4  -4  -4 2419.67 333.239   7
   4   4   4 2557.82 221.457  13
  -4   4  -4 2210.57 181.228   2
  -4   4  -4 3052.23 422.406  25
  -4   4  -4 2717.89 211.020  24
   4  -4  -5 8026.17 358.535   3
   4  -4  -5 7186.39 664.055  16
  -4   4  -5 8796.34 360.204  15
  -4   4  -5 8612.43 398.078   1
   4   4   5 7800.94 378.345  13
  -4   4  -5 8933.98 400.964  24
   4   4   5 8315.93 612.027  20
  -4   4  -6 3754.87 202.040   1
   4   4   6 3993.77 183.501  21
  -4   4  -6 3898.29 207.702  24
   4   4   6 3311.17 180.551  13
  -4   4  -6 3847.67 184.902  15
   4   5  -6 1534.55 110.482  15
  -4   5   6 1473.44 106.945  21
   4   5  -6 1528.10 119.194  24
   4   5  -6 1448.36 113.944   1
  -4  -5  -6 1547.05 137.620   3
  -4  -5  -5 2146.53 370.786  16
   4  -5   5 2514.03 174.429  14
   4   5  -5 2522.50 173.247  15
  -4   5   5 2282.28 336.435  19
  -4   5   5 2157.85 321.558  20
   4  -5   5 2404.70 366.703  23
   4  -5   5 2374.31 362.722  26
   4   5  -5 2384.80 196.146  24
  -4  -5  -5 2430.53 209.952   3
   4   5  -4 743.364 125.126   1
  -4   5   4 1035.40 227.508  20
  -4   5   4 637.753 204.125  19
  -4  -5  -4 735.998 241.657  16
  -4  -5  -4 479.111 233.610  17
   4   5  -4 834.852 114.859  15
   4  -5   4 749.261 132.271  14
   4   5  -4 569.910 120.580  24
   4  -5   4 924.782 257.531  23
   4   5  -4 522.160 219.390  25
  -4  -5  -4 876.894 149.597   3
  -4  -5  -4 648.116 138.696   4
  -4  -5  -3 1919.09 168.284   3
  -4  -5  -3 1947.89 169.418   4
  -4  -5  -3 2151.10 326.606  17
  -4  -5  -3 2027.76 324.454  16
   4  -5   3 1978.53 162.717  14
   4   5  -3 2076.17 147.342  15
   4   5  -3 1883.88 155.448   6
  -4   5   3 2134.94 276.392  20
  -4  -5  -3 2006.83 273.817  22
   4   5  -3 2042.28 156.581   1
   4   5  -3 1774.13 156.273  24
   4   5  -3 1472.27 271.283  25
   4  -5   2 204.449 120.082  23
  -4  -5  -2 314.086 161.400  17
  -4  -5  -2 522.042 170.685  22
  -4   5   2 329.546 143.427  19
  -4   5   2 311.206 118.574  20
   4   5  -2 610.771 167.175  25
   4  -5   2 431.999 146.244   5
  -4  -5  -1 8768.20 447.212  17
  -4   5   1 8849.44 439.753  20
   4  -5   1 7374.05 461.375  22
  -4  -5  -1 8211.63 458.082   5
   4  -5   1 9263.95 435.846   5
  -4   5   1 8273.68 449.280  19
   4   5  -1 7919.90 454.714  25
   4  -5   1 8605.75 406.837  26
   4  -5   1 8480.01 466.008  23
  -4  -5   0 5008.56 253.412  17
   4  -5   0 5439.33 390.015  22
  -4  -5   0 5336.72 322.098   5
   4  -5   0 5474.30 315.336   5
   4   5   0 5226.68 312.774  19
  -4   5   0 4825.74 313.563  20
  -4   5   0 5366.43 337.650  19
   4  -5   0 5245.49 234.687  26
  -4  -5   0 5546.88 383.922  22
   4  -5   0 5139.66 283.335  23
   4   5   1 8672.66 433.166  20
   4  -5  -1 9567.07 486.768   5
  -4  -5   1 9265.61 443.501   5
   4  -5  -1 8719.66 517.053  22
  -4  -5   1 8673.72 476.669  22
  -4   5  -1 7758.96 466.227  25
  -4   5  -1 8906.61 495.423  19
  -4   5  -1 8177.25 465.978  18
   4   5   1 9188.04 397.594  19
  -4  -5   2 386.906 112.333  22
   4   5   2 450.775 69.9798  21
   4  -5  -2 419.149 153.690  22
   4   5   2 681.603 115.999  19
   4   5   2 320.628 109.342  20
  -4   5  -2 466.805 120.173  17
  -4   5  -2 306.172 171.296  18
  -4  -5   2 459.336 143.683  23
  -4  -5   2 455.161 136.445   5
   4   5   2 379.062 92.9112  26
  -4   5  -2 294.616 154.710  25
  -4   5  -3 1939.31 172.057  24
  -4   5  -3 1810.65 299.758  25
   4   5   3 1500.24 171.353  13
  -4  -5   3 2042.49 286.742  23
   4   5   3 2034.53 257.309  20
   4   5   3 1740.57 201.944  19
  -4   5  -3 1596.43 288.734  18
   4  -5  -3 1730.65 304.640  16
  -4   5  -3 1909.30 141.872  15
   4  -5  -3 1791.97 158.841   4
   4  -5  -3 1875.79 158.188  10
  -4   5  -4 482.393 124.320  24
  -4  -5   4 450.050 189.138  23
  -4   5  -4 589.595 260.774  25
   4   5   4 669.812 159.916  13
   4  -5  -4 520.424 213.936   7
   4  -5  -4 877.684 121.486   6
   4  -5  -4 689.108 241.212  16
  -4   5  -4 631.013 241.955  18
  -4   5  -4 821.821 115.847  15
  -4   5  -4 726.168 125.399   2
   4  -5  -4 671.988 123.601   3
   4  -5  -4 468.631 125.522   4
   4   5   4 512.220 178.218  20
   4   5   5 2306.92 326.342  20
   4  -5  -5 1874.62 345.346  16
   4   5   5 2173.32 196.660  13
  -4  -5   5 2168.01 297.588   5
   4  -5  -5 2588.54 188.187   3
  -4   5  -5 2361.31 198.708  24
  -4   5  -5 2448.73 173.337  15
  -4   5  -6 1260.58 119.489   1
  -4   5  -6 1409.24 119.962  24
   4   5   6 1328.30 109.267  13
  -4   5  -6 1374.27 105.554  15
   4   5   6 1296.75 100.321  21
   4   6  -6 3123.37 148.641  15
  -4  -6  -6 3156.23 173.813   3
  -4   6   6 2933.34 143.319  21
   4   6  -6 3122.86 160.209  24
  -4  -6  -5 936.058 159.912   3
  -4  -6  -5 855.735 141.905   4
   4   6  -5 895.838 110.958  15
   4  -6   5 849.226 113.063  14
   4   6  -5 711.192 119.371  24
  -4   6   5 902.510 114.428  21
   4   6  -5 778.071 122.290   1
   4   6  -4 12613.8 488.968   1
  -4   6   4 12329.7 454.271  21
  -4   6   4 12792.5 784.019  20
  -4   6   4 12412.4 781.696  19
  -4  -6  -4 11389.7 824.078  17
  -4  -6  -4 12215.9 894.205  16
   4  -6   4 12493.0 467.716  14
   4   6  -4 13067.9 468.382  15
   4  -6   4 11914.6 737.042   5
   4   6  -4 13315.8 895.783  25
   4   6  -4 12253.4 504.541  24
  -4  -6  -4 10977.8 485.198   4
  -4  -6  -4 11732.9 501.761   3
   4  -6   3 8324.17 645.163  23
  -4  -6  -3 7969.37 577.790  22
  -4   6   3 8548.98 325.607  21
  -4   6   3 7114.61 532.788  20
  -4  -6  -3 7579.85 354.605   4
  -4  -6  -3 7725.03 365.381   3
  -4  -6  -3 7080.89 636.568  16
  -4  -6  -3 8887.66 628.768  17
   4  -6   3 8004.14 341.535  14
   4   6  -3 7926.92 328.558  15
   4  -6   3 8136.72 325.530  12
   4  -6   3 7612.49 329.412  11
   4  -6   3 8357.27 554.519   5
   4   6  -3 8004.99 333.619   2
   4   6  -3 7578.73 341.817   1
   4   6  -3 7940.28 361.300  24
   4   6  -3 7202.36 604.634  25
   4   6  -2 7930.35 548.476  25
   4  -6   2 8851.25 505.751   5
  -4  -6  -2 7693.02 517.751  17
  -4  -6  -2 8075.18 565.870  22
   4  -6   2 8440.62 575.138  23
  -4   6   2 7852.71 490.731  20
  -4   6   2 8372.12 305.028  21
   4   6  -1 1910.63 128.687  21
   4  -6   1 2023.10 258.818  22
  -4   6   1 2091.37 121.500  21
  -4   6   1 2227.86 228.618  20
  -4   6   1 2093.52 240.187  19
   4  -6   1 1881.01 220.736   5
  -4  -6  -1 1790.14 245.266   5
  -4  -6  -1 1820.34 216.848  17
   4  -6   1 1910.43 183.838  26
   4   6  -1 1973.35 246.432  25
   4  -6   1 2233.39 246.249  23
   4   6   0 2261.67 227.284  19
  -4   6   0 1822.55 233.339  19
   4  -6   0 1891.54 219.217   5
  -4  -6   0 2213.49 235.972   5
   4  -6   0 2296.11 200.283  23
   4  -6   0 2488.95 286.291  22
  -4   6   0 2086.74 121.708  21
   4   6   0 2033.68 121.835  21
  -4  -6   0 2056.51 266.586  22
   4   6   1 2235.62 207.412  19
  -4   6  -1 2441.90 282.729  19
   4   6   1 2076.72 222.402  20
  -4   6  -1 1836.73 232.023  18
   4  -6  -1 2487.96 273.576   5
  -4  -6   1 2536.62 249.812   5
  -4   6  -1 2081.62 259.521  25
  -4  -6   1 2023.64 256.649  22
  -4   6  -1 2206.02 141.848  21
   4   6   1 2025.96 121.111  21
   4  -6  -2 7255.48 527.091  22
   4   6   2 7980.19 484.065  20
   4   6   2 8116.18 297.129  21
   4   6   2 8451.64 426.214  19
  -4   6  -2 8180.58 545.817  18
  -4   6  -2 7767.93 383.527  17
  -4  -6   2 8322.04 491.945   5
  -4   6  -2 7835.10 560.255  25
  -4  -6   2 8042.55 451.071  22
  -4  -6   2 8070.48 562.415  23
  -4   6  -3 8094.56 366.036   2
  -4   6  -3 7795.46 372.189  24
  -4   6  -3 7783.34 641.576  25
   4   6   3 7599.21 372.267  13
  -4  -6   3 8586.73 554.462   5
  -4  -6   3 6990.75 573.582  23
   4  -6  -3 8491.48 555.413  22
   4   6   3 8084.19 317.652  21
   4   6   3 7543.30 537.516  20
  -4   6  -3 8147.47 623.637  18
   4   6   3 7715.80 449.825  19
   4  -6  -3 7910.93 665.736  16
  -4   6  -3 9167.35 348.467  15
   4  -6  -3 7611.77 340.019   3
   4  -6  -3 7689.04 355.719   4
   4  -6  -3 7159.48 347.492  10
  -4   6  -4 12516.8 889.610  25
  -4   6  -4 12244.3 511.862  24
   4   6   4 11433.9 498.909  13
   4  -6  -4 12373.2 487.761   6
  -4  -6   4 12494.4 742.619   5
   4  -6  -4 13103.2 843.625   7
  -4   6  -4 12905.4 856.756  18
   4  -6  -4 11180.7 863.433  16
  -4   6  -4 11627.4 453.578  15
   4  -6  -4 12450.2 499.628   4
   4  -6  -4 11697.0 468.475   3
   4   6   4 12114.2 443.719  21
   4   6   4 11875.3 737.259  20
  -4   6  -4 12011.0 480.010   2
  -4  -6   4 11400.6 790.552  23
   4   6   5 709.660 102.951  21
   4  -6  -5 695.295 140.511   4
   4  -6  -5 731.548 117.357   3
  -4   6  -5 770.842 105.856  15
   4   6   5 513.540 132.398  13
  -4   6  -5 881.882 134.559  24
  -4   6  -5 746.836 90.2185   2
  -4   6  -5 697.324 129.992   1
  -4   6  -6 2869.18 158.306  24
   4   6   6 2833.15 138.088  21
  -4   6  -6 3072.54 144.737  15
   4   6   6 2723.79 137.495  13
   4   7  -6 2388.32 117.401  15
  -4  -7  -6 2490.64 137.737   3
  -4  -7  -5 6739.29 327.377   3
  -4  -7  -5 6673.86 318.669   4
   4   7  -5 6399.07 280.350  15
   4  -7   5 5910.12 253.566  14
  -4   7   5 6766.11 283.469  21
   4   7  -5 6085.31 307.548  24
   4   7  -5 6460.43 299.988   1
   4   7  -4 7429.68 348.079   1
  -4   7   4 7604.33 595.845  20
  -4   7   4 7483.36 323.028  21
  -4   7   4 7461.26 595.680  19
  -4  -7  -4 7073.05 630.938  17
  -4  -7  -4 6435.44 657.205  16
   4   7  -4 7076.76 322.864  15
   4  -7   4 7025.14 325.567  14
   4  -7   4 8402.32 594.524   5
  -4  -7  -4 6745.50 363.414   3
  -4  -7  -4 7371.23 364.488   4
   4   7  -4 6187.86 618.234  25
   4   7  -4 6602.43 355.955  24
   4  -7   4 7554.67 608.376  26
   4   7  -3 12949.5 525.283  24
   4   7  -3 12265.3 843.357  25
   4  -7   3 13601.6 478.897  12
   4  -7   3 15359.7 784.641   5
   4  -7   3 13310.2 875.542  23
  -4  -7  -3 13670.4 819.307  22
  -4   7   3 13926.6 477.199  21
  -4   7   3 12555.9 765.513  20
  -4   7   3 12908.8 779.812  19
  -4  -7  -3 13905.5 928.546  16
  -4  -7  -3 12792.0 805.679  17
   4  -7   3 13541.5 497.556  14
   4   7  -3 13600.6 489.716  15
   4   7  -3 13215.5 498.455   1
   4   7  -3 13992.1 501.449   2
  -4  -7  -3 12871.1 523.985   3
  -4  -7  -3 12921.4 514.504   4
  -4  -7  -2 16330.7 892.110  22
   4  -7   2 16446.0 873.999  23
  -4   7   2 15664.7 772.497  20
  -4   7   2 15785.7 505.891  21
  -4  -7  -2 15184.1 539.143   4
  -4  -7  -2 16160.7 790.330  17
   4   7  -2 16051.5 523.328  15
   4  -7   2 15605.9 528.682  14
   4  -7   2 16325.2 771.527   5
   4  -7   2 15095.5 518.790  12
   4  -7   2 15327.8 536.664  11
   4   7  -2 14479.8 533.919   2
   4  -7   2 15073.2 714.876  26
   4   7  -2 14786.3 833.962  25
   4  -7   1 1330.19 207.749  23
  -4  -7  -1 1608.11 206.623  17
  -4   7   1 1227.41 205.293  19
  -4   7   1 1178.28 197.072  20
  -4  -7  -1 1680.34 254.937   5
   4  -7   1 1419.54 210.907   5
   4  -7   1 1334.39 146.431  26
   4   7  -1 1276.83 221.280  25
   4   7  -1 1609.02 128.998  21
   4  -7   1 1452.70 259.180  22
  -4   7   1 1625.11 117.830  21
   4   7   0 7740.38 466.261  19
  -4   7   0 7296.68 482.091  19
  -4  -7   0 6685.74 446.358   5
   4  -7   0 6614.43 433.385   5
  -4  -7   0 6805.97 509.881  22
   4  -7   0 6771.32 396.936  23
   4  -7   0 7377.73 533.218  22
  -4   7   0 6845.10 268.575  21
   4   7   0 6791.64 268.127  21
   4   7   1 1510.15 192.489  19
   4   7   1 1520.04 213.356  20
  -4   7  -1 1485.32 244.494  19
  -4   7  -1 1425.93 219.887  18
  -4  -7   1 1419.50 211.786   5
   4  -7  -1 1140.49 227.003   5
  -4   7  -1 1340.48 235.379  25
  -4   7  -1 1441.45 127.789  21
  -4  -7   1 1359.98 246.001  22
   4   7   1 1655.78 117.783  21
  -4  -7   2 15633.7 872.598  23
  -4  -7   2 15224.8 714.208  22
   4  -7  -2 15859.2 860.585  22
   4   7   2 16033.6 770.113  20
   4   7   2 15608.9 502.033  21
  -4   7  -2 14959.2 814.130  18
   4   7   2 15759.3 685.862  19
   4  -7  -2 15059.7 536.034   4
   4  -7  -2 14057.5 532.485  14
  -4   7  -2 16785.8 531.858  15
  -4  -7   2 15650.6 761.983   5
   4   7   2 14865.8 557.733  13
  -4   7  -2 15604.4 865.839  25
   4  -7  -2 15657.1 553.415  10
  -4   7  -3 12976.2 513.600   2
  -4   7  -3 12763.6 529.505  24
  -4   7  -3 12989.4 876.457  25
   4   7   3 12370.1 520.830  13
  -4  -7   3 14152.8 763.740   5
  -4  -7   3 13214.7 847.237  23
   4  -7  -3 12098.3 745.127  22
   4   7   3 13509.7 761.627  20
   4   7   3 12688.7 455.409  21
  -4   7  -3 13432.8 832.969  18
   4  -7  -3 11954.8 882.452  16
  -4   7  -3 14094.3 488.958  15
   4  -7  -3 12901.1 489.214   3
   4  -7  -3 12639.7 503.698   4
   4  -7  -3 12618.3 510.139  10
  -4   7  -4 6416.70 650.389  25
  -4   7  -4 7274.93 372.485  24
   4   7   4 6545.88 359.590  13
  -4  -7   4 7523.79 569.038   5
   4  -7  -4 6116.97 600.115   7
   4   7   4 6955.60 566.131  20
   4   7   4 6751.59 303.866  21
  -4   7  -4 6209.74 594.635  18
   4  -7  -4 6165.11 646.976  16
  -4   7  -4 6966.53 321.167  15
  -4  -7   4 6785.86 597.781  23
  -4   7  -4 7384.65 349.559   2
  -4   7  -4 7301.86 363.063   1
   4  -7  -4 6882.54 352.640   4
   4  -7  -4 6538.85 325.506   3
   4  -7  -5 5768.45 256.383   4
   4  -7  -5 6284.29 230.517   3
  -4   7  -5 6463.59 232.992  15
  -4   7  -5 6472.54 275.481   1
  -4   7  -5 6614.38 282.673  24
   4   7   5 6439.08 226.334  21
   4   7   5 5695.28 255.231  13
  -4   7  -6 2341.24 114.273  15
   4   7   6 2090.18 102.028  13
   4   8  -6 165.436 40.5256   1
  -4  -8  -6 244.255 53.6896   3
   4   8  -6 247.174 38.0493  15
   4   8  -5 2433.64 154.821  15
  -4   8   5 2358.80 151.687  21
   4   8  -5 2277.07 160.099   1
  -4  -8  -5 2419.93 183.128   4
  -4  -8  -5 2118.19 184.895   3
   4   8  -5 2278.63 172.924  24
   4  -8   4 2376.92 323.533  26
   4   8  -4 1990.34 191.953  24
   4   8  -4 1844.65 351.499  25
   4  -8   4 1638.64 333.650  23
  -4   8   4 1739.53 152.390  21
  -4   8   4 1901.51 308.724  20
  -4   8   4 2584.69 353.034  19
  -4  -8  -4 1189.17 310.606  16
   4   8  -4 1928.68 162.367  15
   4  -8   4 1868.73 168.769  14
  -4  -8  -4 1795.32 203.987   3
   4  -8   4 2299.88 317.432   5
  -4  -8  -4 1979.80 199.612   4
   4   8  -4 1653.25 159.728   1
   4   8  -4 1971.46 148.457   2
   4   8  -3 15780.8 604.689  24
   4   8  -3 14901.4 961.846  25
   4  -8   3 15675.1 839.258  26
   4  -8   3 15998.8 547.761  12
   4  -8   3 17275.4 879.072   5
   4  -8   3 14738.7 949.764  23
  -4  -8  -3 14405.6 902.529  22
  -4   8   3 16591.5 893.935  20
  -4   8   3 16302.8 546.328  21
  -4   8   3 15525.9 892.292  19
  -4  -8  -3 16370.2 915.034  17
  -4  -8  -3 15198.5 1016.92  16
   4   8  -3 15118.4 552.821  15
   4  -8   3 16282.7 568.181  14
  -4  -8  -3 14859.0 585.085   4
  -4  -8  -3 16133.0 610.004   3
   4   8  -3 15299.6 558.390   1
   4   8  -3 16971.7 583.725   2
   4  -8   2 3523.18 306.043  26
   4   8  -2 3703.28 430.425  25
   4  -8   2 3601.71 214.433  12
   4  -8   2 3208.79 350.208   5
   4  -8   2 3145.29 392.057  23
  -4  -8  -2 3033.71 405.366  22
  -4   8   2 3207.73 187.531  21
  -4   8   2 3438.30 362.136  20
  -4  -8  -2 3355.06 360.758  17
   4  -8   2 3232.54 212.062  14
   4   8  -2 3164.78 199.520  15
  -4  -8  -2 3139.60 222.882   4
   4   8  -2 3387.87 218.876   2
   4   8  -2 3011.23 186.055   1
   4   8  -1 5973.65 277.775  21
   4  -8   1 6708.80 533.578  22
  -4   8   1 6250.70 261.311  21
  -4   8   1 5433.22 436.662  20
  -4  -8  -1 6005.27 284.428   4
   4   8  -1 5832.23 270.365  15
   4  -8   1 6217.68 287.407  14
   4  -8   1 5700.76 277.751  12
  -4  -8  -1 6068.23 547.532  22
   4  -8   1 6548.56 477.845  23
   4  -8   1 6769.77 475.683   5
  -4  -8  -1 5948.90 504.922   5
   4   8  -1 5655.69 489.851  25
  -4   8   0 2135.01 152.034  21
   4   8   0 2117.39 146.006  21
   4  -8   0 2860.46 359.079  22
   4   8   0 1701.01 253.628  19
  -4   8   0 1979.00 286.048  19
  -4   8   0 2020.54 251.174  18
   4   8   0 2096.42 163.019   2
  -4  -8   0 2198.16 281.462   5
   4  -8   0 2062.76 271.331   5
   4  -8   0 1671.27 153.409  12
  -4  -8   0 3011.80 371.976  22
   4  -8   0 1799.08 213.983  23
  -4   8  -1 5919.86 504.859  25
   4  -8  -1 6075.74 493.952   5
  -4  -8   1 5853.40 444.044   5
  -4  -8   1 6166.62 504.323  22
  -4   8  -1 6111.51 282.946  21
   4   8   1 6340.05 264.003  21
   4   8   1 6479.69 440.427  19
  -4   8  -1 6149.42 467.301  18
   4   8   1 5770.43 444.503  20
  -4   8  -1 6986.52 545.963  19
   4  -8  -1 5851.20 276.855   4
  -4   8  -1 6064.75 272.895  15
   4  -8  -1 5661.75 291.727  14
   4   8   1 5850.73 281.569   2
  -4   8  -1 6101.85 299.430   2
   4  -8  -1 6070.32 292.474  10
  -4   8  -2 4213.05 458.227  25
   4   8   2 3096.31 241.106  13
  -4  -8   2 3227.49 353.478   5
  -4  -8   2 3095.32 396.456  23
   4  -8  -2 3396.08 421.341  22
   4   8   2 3369.43 191.364  21
   4   8   2 3396.77 310.531  19
  -4   8  -2 3551.82 391.700  18
   4   8   2 4054.39 387.054  20
   4  -8  -2 3346.44 214.779   3
   4  -8  -2 3395.80 222.794   4
  -4   8  -2 3360.16 209.162  15
  -4   8  -2 3533.80 236.278   2
   4  -8  -2 3395.59 231.655  10
  -4   8  -3 16008.4 614.622  24
  -4   8  -3 18018.5 1059.68  25
   4   8   3 14409.8 603.515  13
  -4  -8   3 16690.9 873.899   5
  -4  -8   3 16033.2 966.694  23
   4  -8  -3 14611.6 867.055  22
   4   8   3 16574.3 888.199  20
   4   8   3 16131.6 542.521  21
  -4   8  -3 15971.4 931.661  18
   4  -8  -3 14217.5 992.410  16
  -4   8  -3 17229.9 576.729  15
   4  -8  -3 15564.1 571.382   3
   4  -8  -3 15269.7 587.145   4
  -4   8  -3 15969.8 602.880   2
  -4   8  -4 2094.65 203.284  24
  -4   8  -4 2353.80 398.767  25
   4   8   4 2003.01 209.674  13
   4  -8  -4 1615.83 321.224   7
   4   8   4 1749.16 152.436  21
  -4   8  -4 2122.98 300.511  18
   4   8   4 1631.74 284.751  20
   4  -8  -4 1369.45 338.929  16
  -4   8  -4 1804.64 161.713  15
  -4  -8   4 1321.64 287.184  23
  -4   8  -4 1949.61 182.331   2
  -4   8  -4 1651.09 175.458   1
   4  -8  -4 1658.39 183.940   4
  -4  -8   4 2111.39 300.433   5
   4  -8  -4 1670.48 163.797   3
   4  -8  -5 2378.15 169.572   4
   4  -8  -5 2239.67 135.002   3
  -4   8  -5 2528.00 144.636  15
  -4   8  -5 2558.26 170.055   1
   4   8   5 2038.16 165.141  13
   4   8   5 2173.99 131.606  21
  -4   8  -5 2401.09 169.269  24
  -4   8  -6 143.376 34.4721  15
  -4   8  -6 270.730 44.6935   1
  -4  -9  -5 173.599 93.1312   3
  -4  -9  -5 175.224 89.7246   4
   4   9  -5 82.0066 65.3149  24
   4   9  -5 143.362 62.5329   1
   4   9  -5 117.715 63.5336  15
  -4   9   5 137.947 61.5334  21
  -4  -9  -4 176.405 132.288   3
  -4  -9  -4 155.457 120.904   4
   4  -9   4 89.1374 95.6058  14
   4   9  -4 116.243 77.4880  15
   4   9  -4 64.3249 100.495  24
   4   9  -4 39.6658 77.1141   1
   4   9  -4 61.5111 65.6679   2
  -4   9   4 100.038 78.1960  21
   4   9  -3 598.223 255.724  25
   4  -9   3 603.216 117.943  12
  -4  -9  -3 770.024 229.333  22
  -4   9   3 679.733 110.849  21
  -4   9   3 653.668 201.452  20
  -4   9   3 612.878 211.032  19
  -4  -9  -3 972.075 298.972  16
  -4  -9  -3 660.129 151.847   4
  -4  -9  -3 710.710 158.238   3
   4  -9   3 975.149 231.368   5
   4  -9   3 541.616 128.249  14
   4   9  -3 720.902 116.716  15
   4   9  -3 699.918 108.119   1
   4   9  -3 808.733 131.493   2
   4   9  -3 885.801 147.063  24
   4  -9   3 764.189 245.354  23
   4  -9   2 1970.19 320.467  23
  -4  -9  -2 2158.81 382.568  22
  -4   9   2 2462.36 171.540  21
  -4   9   2 2192.26 323.596  20
  -4   9   2 2416.17 342.321  19
   4  -9   2 2493.91 327.522   5
  -4  -9  -2 1927.82 191.378   4
   4   9  -2 1874.17 166.138  15
   4  -9   2 2182.15 188.979  14
   4  -9   2 2114.79 179.470  12
   4   9  -2 2174.87 192.358   2
   4   9  -2 1751.89 345.521  25
  -4   9   1 11314.6 417.803  21
   4  -9   1 11302.3 752.460  22
   4   9  -1 11941.7 445.374  21
  -4   9   1 10213.6 687.145  20
  -4  -9  -1 11414.0 449.319   4
   4   9  -1 10277.9 431.454  15
   4  -9   1 10851.9 442.223  14
   4  -9   1 11474.4 685.884   5
  -4  -9  -1 13351.0 812.040   5
   4  -9   1 11751.7 451.027  12
   4   9  -1 10368.7 746.328  25
  -4  -9  -1 9975.88 755.103  22
   4  -9   1 11654.3 694.231  23
   4  -9   0 12747.2 482.918  12
  -4  -9   0 12419.5 812.143  22
  -4   9   0 13248.5 461.315  21
   4   9   0 12962.6 458.676  21
   4  -9   0 12684.3 819.656  22
  -4   9   0 13134.2 787.440  19
   4   9   0 12985.6 755.475  19
  -4   9   0 13013.1 689.135  18
  -4   9   0 11539.1 459.063  15
   4   9   0 10991.7 462.681  15
   4   9   0 12336.3 483.462   2
  -4   9   0 12547.1 469.712   2
   4  -9   0 12282.5 478.722  14
  -4  -9   0 13032.6 764.151   5
   4  -9   0 13938.3 770.583   5
   4  -9   0 12950.1 468.949  10
  -4   9  -1 12052.1 793.724  25
  -4  -9   1 12377.0 717.500   5
   4  -9  -1 11856.5 759.033   5
  -4  -9   1 12022.3 762.206  22
   4   9   1 11993.5 422.503  21
  -4   9  -1 11370.7 444.676  21
   4   9   1 11580.7 663.201  19
  -4   9  -1 10762.6 662.675  18
  -4   9  -1 11409.2 783.193  19
   4   9   1 10470.0 677.622  20
   4  -9  -1 11238.6 444.121   4
   4  -9  -1 10827.6 457.206  14
  -4   9  -1 11499.2 445.343  15
   4  -9  -1 11473.6 459.527  10
   4   9   1 10602.0 439.785   2
  -4   9  -1 12157.6 471.567   2
   4  -9  -2 2146.09 200.396  10
   4  -9  -2 2149.87 356.726  22
   4   9   2 2068.25 157.012  21
   4   9   2 1744.61 285.413  20
  -4  -9   2 2139.33 308.720   5
   4  -9  -2 2223.47 187.078   3
   4  -9  -2 1833.89 182.423   4
  -4   9  -2 2431.11 332.324  18
  -4   9  -2 2064.36 168.822  15
   4   9   2 2110.48 216.978  13
  -4   9  -2 2044.94 358.901  25
  -4   9  -2 2101.43 195.770   2
  -4   9  -3 283.682 227.688  25
   4   9   3 723.063 177.379  13
   4   9   3 603.763 193.286  20
  -4   9  -3 977.499 211.924  18
   4  -9  -3 596.150 255.602  16
  -4   9  -3 636.075 115.182  15
   4  -9  -3 663.843 145.233   4
   4  -9  -3 733.771 134.221   3
  -4  -9   3 930.201 228.611   5
  -4   9  -3 698.687 138.789  24
  -4  -9   3 895.182 261.698  23
  -4   9  -3 837.441 147.981   2
  -4   9  -3 713.277 123.623   1
   4   9   3 698.312 107.848  21
   4   9   4 122.675 139.254  13
  -4   9  -4 55.7589 77.4089  15
   4  -9  -4-15.5206 82.9304   3
   4  -9  -4-27.8462 120.305   4
  -4   9  -4 22.1617 90.6879  24
  -4   9  -4 91.1274 96.9112   2
  -4   9  -4 142.034 93.4851   1
   4   9   4 54.8143 71.8023  21
   4   9   5 148.561 101.789  13
  -4   9  -5 195.414 65.7885  15
   4  -9  -5 124.079 82.6102   4
   4  -9  -5 35.0784 25.8716   3
  -4   9  -5 91.8409 66.6372  24
  -4   9  -5 181.986 69.8783   1
  -4   9  -5 23.9505 20.9657   2
   4   9   5 212.987 58.9423  21
   4  10  -5 321.564 60.9899  15
  -4 -10  -5 136.556 71.0920   3
   4  10  -5 183.318 58.6802  24
   4  10  -5 179.037 49.4814   1
  -4  10   5 233.539 54.9031  21
  -4 -10  -4 3057.17 225.186   3
  -4 -10  -4 2788.79 210.473   4
   4 -10   4 2705.76 171.915  14
   4  10  -4 2660.16 177.732  15
   4  10  -4 2929.76 173.662   1
   4  10  -4 2308.20 153.030   2
   4  10  -4 3038.73 211.052  24
  -4  10   4 2613.46 170.227  21
   4  10  -3 1844.49 190.832  24
   4  10  -3 1442.44 337.226  25
   4 -10   3 1886.99 160.734  12
  -4  10   3 1818.63 163.173  13
  -4 -10  -3 1474.89 303.806  22
  -4  10   3 1853.43 158.906  21
  -4  10   3 2176.26 335.468  19
  -4  10   3 1081.41 262.305  20
  -4 -10  -3 2017.80 400.874  16
  -4 -10  -3 1983.04 212.791   3
   4 -10   3 1732.64 292.648   5
  -4 -10  -3 1838.51 198.455   4
   4  10  -3 1842.77 172.956  15
   4 -10   3 1817.10 175.097  14
   4  10  -3 1804.29 146.554   1
   4  10  -3 1920.32 179.021   2
   4 -10   3 2001.10 337.929  23
   4 -10   2 915.183 232.961  23
  -4 -10  -2 864.991 266.315  22
  -4  10   2 854.588 120.894  21
  -4  10   2 526.920 202.041  19
  -4  10   2 487.850 187.207  20
  -4 -10  -2 867.859 158.789   4
   4 -10   2 755.067 234.123   5
  -4 -10  -2 913.356 159.624   3
   4 -10   2 724.487 144.881  14
   4  10  -2 709.031 120.135  15
   4 -10   2 836.314 138.263  12
   4  10  -2 973.898 146.961   2
   4  10  -2 890.801 268.809  25
   4 -10   1 220.539 123.558  23
   4  10  -1 188.203 98.1560  21
  -4 -10  -1 44.6575 203.984  22
  -4  10   1 63.8962 78.5704  21
   4 -10   1 118.389 160.175  22
  -4  10   1 52.6893 129.512  18
   4 -10   1 99.1050 138.491   5
  -4 -10  -1 173.909 115.468   4
   4  10  -1 76.7007 89.9086  15
   4 -10   1 211.433 123.371  14
  -4 -10  -1 326.140 191.057   5
   4 -10   1 145.886 107.894  12
   4  10  -1 117.757 102.853   2
   4  10  -1 160.729 188.314  25
   4 -10   0-42.3231 208.009  22
  -4 -10   0-84.9023 183.406  22
  -4  10   0-17.1065 84.5710  21
   4  10   0 135.085 92.8020  21
  -4  10   0 157.777 170.416  19
   4  10   0 103.761 157.979  19
  -4  10   0 134.527 129.203  18
  -4  10   0 145.005 88.5948   2
   4  10   0 134.380 101.044   2
   4 -10   0 69.9497 116.139  14
  -4 -10   0-35.7607 208.631   5
   4 -10   0 280.395 201.157   5
   4 -10   0 70.7471 104.852  12
  -4  10   0 296.662 190.359  25
   4  10   0 109.149 161.749  25
   4 -10   0 69.0796 85.3785  10
  -4  10  -1 204.854 177.009  25
   4 -10  -1-39.3684 206.256   5
  -4 -10   1 43.9686 152.807  23
  -4  10  -1 38.1578 91.6270  21
  -4 -10   1 38.5733 176.181  22
   4  10   1 47.2925 85.8471  21
  -4  10  -1-29.5252 119.829  18
   4  10   1 30.4946 119.567  19
  -4  10  -1-43.8033 177.766  19
   4 -10  -1 215.111 110.885   4
  -4 -10   1 133.968 178.947   5
  -4  10  -1 38.7665 85.5853  15
  -4  10  -1 208.054 107.366   2
   4  10   1 173.602 93.1860   2
   4 -10  -1 110.531 111.437  10
   4  10   2 830.037 116.690  21
   4 -10  -2 741.601 278.757  22
   4  10   2 581.566 197.353  20
   4 -10  -2 796.363 147.661   4
   4 -10  -2 1004.11 141.449   3
  -4 -10   2 868.059 230.272   5
  -4  10  -2 750.854 126.738  15
  -4  10  -2 992.551 288.244  25
   4  10   2 821.100 177.363  13
  -4  10  -2 859.762 149.343   2
   4 -10  -2 722.933 149.679  10
  -4  10  -3 1613.05 189.373  24
  -4  10  -3 1327.33 343.455  25
   4  10   3 1804.64 216.943  13
  -4 -10   3 2545.20 395.246  23
   4  10   3 2194.62 164.028  21
   4  10   3 1460.67 303.233  20
   4 -10  -3 1392.71 324.376  16
  -4  10  -3 2098.12 178.553  15
   4 -10  -3 1764.68 175.538   3
  -4 -10   3 1641.11 305.083   5
   4 -10  -3 1755.61 193.085   4
  -4  10  -3 1667.12 152.639   1
  -4  10  -3 1909.96 191.418   2
  -4  10  -4 2818.04 209.189  24
   4 -10  -4 2516.61 200.983   4
   4 -10  -4 2285.73 166.609   3
  -4  10  -4 2951.95 187.005  15
   4  10   4 2972.82 226.069  13
   4 -10  -4 2053.59 175.387   6
   4  10   4 3031.12 173.417  21
  -4  10  -4 2740.83 181.717   1
  -4  10  -4 2748.55 194.744   2
  -4  10  -5 220.579 56.9527  15
  -4  10  -5 184.431 62.2316  24
   4  10   5 262.771 52.5732  21
   4  10   5 293.331 78.4066  13
  -4  10  -5 217.102 56.1503   1
  -4  10  -5 26.9653 8.59247   2
   4  11  -5 10.4781 32.3627  15
  -4 -11  -5 38.6433 49.7065   3
  -4 -11  -4 690.363 123.806   3
  -4 -11  -4 617.188 118.512   4
   4  11  -4 805.837 100.970  15
   4 -11   4 667.744 88.6480  14
  -4  11   4 784.204 94.9000  21
   4  11  -4 812.062 77.1662   1
   4  11  -4 909.796 118.061  24
  -4 -11  -3 1572.72 181.038   4
  -4 -11  -3 1518.29 183.034   3
   4  11  -3 1438.42 151.507  15
   4 -11   3 1473.63 158.069  14
  -4  11   3 1093.54 130.955  21
   4 -11   3 1277.75 133.369  12
  -4  11   3 1349.70 141.475  13
   4  11  -3 1538.26 116.428   1
   4  11  -3 1558.68 157.395   2
   4  11  -3 1766.82 177.222  24
   4 -11   2 947.812 198.890  23
  -4 -11  -2 371.821 218.032  22
  -4  11   2 475.734 104.004  21
  -4  11   2 318.319 172.208  19
   4 -11   2 382.203 192.920   5
  -4 -11  -2 322.754 137.566   3
  -4 -11  -2 416.454 140.127   4
   4  11  -2 302.080 108.548  15
   4 -11   2 467.009 135.854  14
  -4  11   2 448.626 129.999  13
   4 -11   2 499.096 129.616  12
   4  11  -2 319.941 219.702  25
   4  11  -2 335.906 124.283   2
   4  11  -1 7428.11 665.844  25
   4 -11   1 6565.11 343.932  12
  -4 -11  -1 6526.34 630.054   5
   4 -11   1 7177.34 612.985   5
  -4 -11  -1 6450.63 649.160  22
  -4  11   1 6112.67 310.192  21
   4  11  -1 6864.97 337.538  21
  -4  11   1 6664.55 613.769  19
   4  11  -1 6225.92 340.352  15
   4 -11   1 6300.78 339.916  14
  -4 -11  -1 6935.48 347.860   4
   4  11  -1 6852.92 355.470   2
  -4  11   0 8137.02 363.600  21
   4  11   0 7798.41 354.718  21
   4 -11   0 7366.65 666.155  22
  -4  11   0 7591.04 656.096  25
   4  11   0 7454.57 646.696  25
   4 -11   0 7843.75 384.255  12
   4  11   0 7387.64 370.971   2
  -4  11   0 7489.88 353.932   2
   4 -11   0 7234.78 376.684  14
  -4 -11   0 7364.22 664.984  22
  -4 -11   0 7961.73 672.064   5
   4 -11   0 9524.94 705.228   5
   4 -11   0 7508.87 344.981  10
  -4  11  -1 6501.35 339.295   2
  -4  11  -1 5757.14 601.015  25
  -4 -11   1 6469.31 588.206   5
   4 -11  -1 6342.13 622.193   5
  -4 -11   1 6930.77 618.461  22
  -4 -11   1 6669.91 644.962  23
   4  11   1 6749.64 316.757  21
  -4  11  -1 6615.44 338.374  21
  -4  11  -1 6593.42 646.237  19
  -4  11  -1 7090.62 352.921  15
   4 -11  -1 6849.22 342.214  10
   4  11   1 6257.11 325.091   2
   4 -11  -1 6666.06 341.132   4
   4 -11  -2 309.482 212.437  22
   4  11   2 330.485 99.1820  21
  -4  11  -2 263.791 122.686   2
  -4  11  -2 327.614 109.691  15
  -4  11  -2 417.922 223.109  25
   4  11   2 440.823 175.165  13
  -4 -11   2 332.139 199.025  23
   4 -11  -2 359.581 125.794   4
   4 -11  -2 282.146 111.343   3
  -4 -11   2 319.376 174.584   5
  -4  11  -3 1518.20 175.228  24
  -4  11  -3 1441.61 154.238  15
   4  11   3 1775.04 146.944  21
   4  11   3 1712.81 207.655  13
   4 -11  -3 1547.86 175.149   4
   4 -11  -3 1632.89 159.181   3
  -4  11  -4 791.294 117.940  24
   4 -11  -4 694.881 115.899   4
  -4  11  -4 754.610 107.472   2
  -4  11  -4 702.440 80.4278   1
  -4  11  -4 803.096 102.341  15
   4  11   4 631.127 77.1721  11
   4 -11  -4 539.743 89.4606   6
   4  11   4 581.740 85.1362  21
   4  11   4 735.586 135.227  13
  -4  11  -5 13.0297 32.3088  15
   4  11   5 12.4071 43.9261  13
   4  12  -4 160.108 62.5217  15
  -4  12   4 81.6365 56.1086  21
  -4 -12  -4 127.376 79.1807   3
  -4 -12  -4 60.2997 75.2449   4
   4  12  -4 97.4582 56.4077  24
  -4  12   3 2976.44 182.954  21
   4  12  -3 2579.74 189.305  15
   4 -12   3 3248.90 197.928  14
   4  12  -3 3238.36 201.902   2
   4  12  -3 3094.78 218.153  24
  -4 -12  -3 3102.22 224.345   3
  -4 -12  -3 3250.98 218.037   4
  -4  12   2 1893.41 159.709  21
   4  12  -2 1529.44 172.318   2
   4  12  -2 1652.31 165.894  15
   4 -12   2 1611.03 177.159  14
   4 -12   2 1425.03 154.597  12
  -4  12   2 1814.12 180.144  13
  -4 -12  -2 1539.19 180.472   4
  -4 -12  -2 1955.67 199.182   3
  -4  12   1 2221.11 181.203  21
   4  12  -1 2027.98 187.668  21
  -4 -12  -1 2363.45 412.187  22
  -4  12   1 2385.52 378.861  19
   4  12  -1 2734.96 215.639   2
   4 -12   1 2340.62 213.441  14
   4 -12   1 1893.42 336.043   5
  -4 -12  -1 2349.63 401.935   5
   4 -12   1 2298.58 202.280  12
  -4 -12  -1 2244.01 206.620   4
  -4  12   1 1896.06 352.612  25
   4  12  -1 2131.93 376.434  25
  -4  12   0 1045.93 292.932  25
   4  12   0 645.120 247.468  25
   4 -12   0 967.539 279.341   5
  -4 -12   0 772.360 270.348   5
   4  12   0 651.973 137.408   2
  -4  12   0 660.433 115.927   2
   4 -12   0 852.181 161.665  14
  -4 -12   0 475.119 208.162  23
  -4 -12   0 659.201 143.683   4
   4 -12   0 658.388 139.683   4
  -4 -12   0 1106.24 302.138  22
   4 -12   0 766.335 263.588  22
  -4  12   0 855.873 137.131  21
   4  12   0 705.944 129.250  21
   4  12   1 2435.25 186.052  21
  -4  12  -1 2336.35 202.706  21
  -4  12  -1 1313.41 318.788  19
   4  12   1 2073.90 372.912  25
  -4  12  -1 1947.67 377.562  25
   4 -12  -1 2086.67 199.065   4
  -4  12  -1 1958.47 191.619   2
   4 -12  -1 2827.01 429.160   5
  -4 -12   1 2445.88 384.882   5
  -4 -12   1 2484.69 345.006  22
  -4 -12   1 2391.35 389.230  23
   4  12   2 1864.12 160.208  21
  -4  12  -2 1645.23 179.722   2
  -4  12  -2 1731.84 173.453  15
   4 -12  -2 1965.46 174.606   3
   4 -12  -2 1914.32 187.128   4
   4  12   2 1838.20 225.201  13
  -4  12  -3 2855.29 211.206  24
  -4  12  -3 3228.89 205.635  15
   4 -12  -3 2817.24 182.785   3
   4 -12  -3 2898.35 208.673   4
   4  12   3 3291.65 186.656  21
   4  12   3 3022.90 236.543  13
   4  12   4 76.8520 52.0957  21
   4  12   4 71.7187 93.5740  13
  -4  12  -4 54.3033 57.8460  15
   4 -12  -4 61.7784 46.0272   6
   4 -12  -4 4.83197 76.9602   4
  -4  12  -4 102.133 65.6692   2
  -4  12  -4-5.97347 67.7133  24
  -4 -13  -4 330.209 60.6480   3
  -4 -13  -4 261.467 51.4494   4
   4 -13   3 564.739 91.7343  14
   4  13  -3 674.714 107.089  24
  -4  13   3 575.869 92.5656  21
  -4 -13  -3 823.778 112.581   4
  -4 -13  -3 797.531 118.997   3
   4  13  -3 668.572 96.2056   2
   4 -13   2 379.856 117.887  14
  -4  13   2 711.797 133.699  13
  -4  13   2 655.401 105.838  21
  -4 -13  -2 656.068 134.179   4
  -4 -13  -2 580.125 139.371   3
   4  13  -2 574.821 120.496  24
  -4  13   1 556.238 116.512  21
  -4 -13  -1 511.153 135.179   4
   4 -13   1 546.700 126.588   4
   4 -13   1 492.736 133.463  14
   4  13  -1 474.136 122.331   2
  -4  13   0 567.793 117.276  21
   4  13   0 899.006 128.282  21
   4 -13   0 690.360 137.095   4
  -4 -13   0 531.332 133.263   4
   4 -13   0 441.089 150.751  14
   4  13   0 573.051 121.819   2
  -4  13   0 512.818 105.928   2
   4  13   1 494.361 110.108  21
   4 -13  -1 438.502 127.335   4
  -4 -13   1 415.966 120.671   4
  -4  13  -1 452.668 110.993   2
  -4  13  -2 435.809 112.905   2
   4  13   2 699.614 108.171  21
   4 -13  -2 696.665 131.368   4
   4 -13  -2 756.529 115.505   3
   4  13   2 547.843 162.808  13
  -4  13  -2 719.526 120.612  24
   4  13   3 615.740 87.7111  21
  -4  13  -3 675.305 106.065  24
   4 -13  -3 662.162 106.646   4
   4  13   3 906.609 143.335  13
   4 -13  -4 285.545 51.5156   4
  -4  13  -4 330.743 50.1593   2
   4  13   4 380.786 66.7358  13
   4 -14   3 365.334 62.5316   4
  -4 -14  -3 321.873 72.3807   3
  -4 -14  -3 304.213 66.1325   4
   4 -14   2 480.985 99.4923  14
  -4  14   2 671.003 109.481  13
  -4  14   2 538.212 94.8958  21
  -4 -14  -2 492.866 104.160   4
   4 -14   2 662.365 102.154   4
  -4 -14  -2 747.920 122.501   3
   4  14  -2 723.284 104.431  24
   4 -14   1 297.221 109.593  14
   4  14  -1 331.911 97.7442   2
  -4 -14  -1 391.819 109.315   4
   4 -14   1 414.204 106.485   4
  -4 -14  -1 409.332 123.991   3
  -4  14   1 268.213 90.9581  21
  -4  14   1 291.609 118.192  13
  -4  14   0 111.257 69.7783   2
   4 -14   0 51.4290 99.5463   4
  -4 -14   0 247.538 108.397   4
  -4  14   0 130.317 87.6928  21
   4  14   0 261.564 87.2696  21
   4  14   0 63.4614 129.252  13
  -4  14  -1 338.691 91.9739   2
   4  14   1 405.950 94.6280  21
   4 -14  -1 204.540 87.7550   3
   4 -14  -1 260.653 103.787   4
  -4 -14   1 506.364 110.447   4
  -4  14  -2 560.468 98.9097  24
   4  14   2 712.052 138.381  13
  -4  14  -2 350.746 87.2637   2
   4 -14  -2 655.582 102.371   4
  -4 -14   2 580.944 97.8015   4
   4  14   2 663.860 92.3470  21
  -4  14  -3 352.472 66.8575   2
   4  14   3 335.751 91.4674  13
  -4 -14   3 340.376 63.5482   4
   4 -14  -3 433.613 69.3184   4
  -4 -15  -2 275.895 64.7600   4
  -4 -15  -2 286.499 68.9423   3
   4 -15   2 344.755 61.3132   4
   4  15  -1 2527.39 162.240  13
  -4  15   1 2580.21 159.583  13
  -4  15   1 1864.97 133.361  21
  -4 -15  -1 2185.88 153.956   3
  -4 -15  -1 2151.47 143.554   4
   4 -15   1 2140.04 137.575   4
   4  15  -1 1683.76 145.571  24
   4 -15   0 841.100 104.515   4
  -4 -15   0 804.848 103.747   4
   4  15   0 860.636 131.248  13
  -4  15  -1 1891.84 139.028  24
   4 -15  -1 2264.90 133.765   4
  -4 -15   1 2123.16 128.726   4
  -4  15  -1 2164.10 117.523   2
   4  15   1 1951.69 123.494  21
   4  15   2 181.954 41.2923   8
   4  15   2 440.041 91.6075  13
  -4  15  -2 445.615 64.4072   2
   4 -15  -2 306.515 62.5664   4
  -4 -15   2 357.524 64.8917   4
   4 -16   0 59.6805 35.9387   4
  -4 -16   0-6.58650 49.7821   3
   4  16   0 70.2761 57.0120  13
  -4  16   0 105.344 57.2416  13
  -5   0   0 35.6062 38.5322  19
   5   0   0 47.0242 94.5231   7
   5   0   1 13724.5 544.589  26
   5   0  -1 15091.5 600.307   7
  -5   0  -1 15031.4 561.646  18
  -5   0  -1 14000.8 485.917  16
   5   0  -1 14213.0 490.746  16
  -5   0  -1 15110.6 572.470  17
  -5   0  -2 35658.7 1170.37  16
   5   0  -2 33106.1 1153.81  16
  -5   0  -2 34782.1 1158.79  25
   5   0  -2 34389.1 1206.95   7
  -5   0  -2 36018.3 1230.48  18
   5   0   2 32868.8 1197.65  23
  -5   0   2 36301.9 1076.66  23
  -5   0  -3 9809.36 600.802  17
  -5   0  -3 8544.17 558.397  16
   5   0  -3 9476.90 578.623  16
   5   0  -3 10009.7 587.586   7
  -5   0  -3 9271.19 351.123  24
   5   0  -3 8954.64 345.938  24
  -5   0  -3 9891.21 444.400  22
  -5   0   3 10059.0 491.822  23
   5   0   3 9593.06 593.179  23
  -5   0  -3 10736.8 653.121  18
   5   0  -4 10636.7 393.521   1
  -5   0  -4 10280.7 413.577  24
   5   0  -4 10069.1 404.379  24
   5   0   4 10221.9 445.709  13
   5   0  -4 9918.20 408.782   6
   5   0   4 8862.28 676.050  23
  -5   0   4 10549.4 698.513  20
   5   0   4 10472.5 682.739  20
  -5   0  -4 10054.6 743.989  18
  -5   0  -4 9099.57 659.274  17
  -5   0  -4 10254.6 701.192  16
   5   0  -4 10199.2 702.447  16
   5   0  -4 9817.94 622.194   7
   5   0  -4 10283.5 393.366   3
  -5   0  -4 9702.13 412.324   3
  -5   0  -5 190.090 89.7975  24
   5   0  -5 240.664 91.1481  24
  -5   0  -5 215.270 117.027   3
  -5   0   5 109.961 138.582  20
   5   0   5 181.128 136.966  20
  -5   0  -5 105.449 191.449  17
  -5   0  -5 40.0729 145.555  16
   5   0  -5 241.504 146.199  16
  -5   0  -5 255.366 90.5692  15
   5   0  -5 318.598 89.9392   6
   5   0   5 177.366 136.301  13
  -5   0  -5 283.315 85.0430   1
   5   0  -5 305.446 83.6555   1
   5   0   5 114.167 132.362  26
  -5   0  -6 11054.7 395.983  15
   5   0  -6 10894.0 396.626  15
  -5   0  -6 11654.4 414.823  24
   5   0  -6 12179.3 415.062  24
   5  -1   6 109.773 73.9369  14
  -5  -1  -6 59.8624 60.1653  15
   5   1  -6 23.0733 60.1404  15
   5   1  -6 25.7134 56.3575  24
  -5  -1  -6 26.1075 61.1714  24
   5   1  -6 8.73935 28.6003   1
  -5  -1  -5 11700.1 451.485  24
   5  -1   5 11331.3 754.664  20
  -5   1   5 11034.4 742.513  20
  -5  -1  -5 9603.18 409.129   1
   5   1  -5 11837.2 433.385   1
  -5  -1  -5 11461.4 779.500  17
   5   1  -5 11859.3 786.854  16
  -5  -1  -5 8849.24 722.656  16
   5   1  -5 11210.3 438.594  15
   5   1  -5 11366.3 435.895   6
   5  -1   5 10646.4 398.488  12
   5   1  -5 11391.5 450.713  24
   5  -1   5 11308.9 783.157  26
  -5  -1  -5 11490.2 466.304   3
   5  -1   4 3375.52 419.504  23
  -5   1   4 4307.13 433.825  20
   5   1  -4 3992.52 373.741   7
  -5  -1  -4 4033.80 443.576  16
   5   1  -4 4115.30 430.540  16
  -5  -1  -4 4785.85 473.032  17
   5  -1   4 4398.99 278.906  13
   5   1  -4 4086.04 238.205   6
  -5  -1  -4 4035.89 234.893  24
   5   1  -4 4448.55 244.786  24
  -5  -1  -4 4343.49 257.101   3
   5   1  -4 4249.12 232.978   1
  -5   1   3 14527.2 709.544  20
  -5  -1  -3 13113.9 737.665  18
   5   1  -3 12832.9 447.255  24
  -5  -1  -3 13324.5 447.369  24
   5   1  -3 13832.3 717.604  25
  -5  -1  -3 12448.5 702.528  16
   5   1  -3 12928.3 687.671  16
   5   1  -3 13273.8 683.301   7
  -5  -1  -3 12708.2 566.463  22
   5  -1   3 12306.8 710.116  23
  -5   1   2 8801.30 441.961  20
  -5  -1  -2 9211.96 503.277  18
   5   1  -2 8369.05 447.471  25
  -5  -1  -2 8503.27 464.503  16
   5   1  -2 8835.79 452.449  16
   5   1  -2 9306.82 499.041   7
  -5   1   2 8865.61 339.495  23
  -5   1   1 83036.8 2116.03  20
  -5  -1  -1 81197.7 2148.18  16
  -5  -1  -1 82094.6 2232.16  17
   5   1  -1 81447.0 2124.77  16
  -5  -1  -1 79674.3 2188.42  18
   5   1  -1 79369.4 2129.22  25
   5  -1   1 74904.0 2073.04   7
   5   1  -1 81279.3 2267.95   7
   5  -1   1 81362.0 2225.26  23
  -5   1   0 22531.9 608.426  25
   5   1   0 22674.1 600.731  25
  -5   1   0 24129.2 677.309  19
  -5  -1   0 24810.0 674.744  18
   5  -1   0 22805.3 603.221   5
  -5  -1   0 22169.7 601.851   5
   5  -1   0 24012.2 763.735   7
   5   1   0 24272.7 776.206   7
   5  -1  -1 79402.5 2226.67   7
   5  -1  -1 80372.0 2118.67  16
  -5   1  -1 76339.7 2072.21  16
  -5   1  -1 80462.9 2098.72  25
   5   1   1 81449.1 2158.34  26
   5   1   1 74799.6 2055.70  20
  -5   1  -1 82618.8 2188.11  18
  -5   1  -1 74971.7 2083.87  19
  -5   1  -2 8838.09 503.407  18
   5  -1  -2 7857.44 478.476   7
   5  -1  -2 8153.64 456.919  16
  -5   1  -2 8091.38 459.929  17
  -5   1  -2 8495.36 443.586  16
   5   1   2 8508.77 444.054  26
  -5   1  -2 8612.45 457.360  25
   5   1   2 8381.28 418.454  20
   5   1   2 8800.81 486.264  23
  -5  -1   2 8542.27 415.320  23
  -5   1  -3 12495.2 731.047  18
   5  -1  -3 13829.6 725.166  16
  -5   1  -3 12681.5 681.080  17
  -5   1  -3 13765.2 701.428  16
   5  -1  -3 13625.4 709.228   7
  -5   1  -3 12634.0 442.263  24
   5   1   3 11843.6 649.018  26
   5  -1  -3 12473.4 430.267  24
  -5   1  -3 12389.1 691.819  25
   5   1   3 12714.8 702.808  23
  -5  -1   3 12420.8 614.669  23
   5   1   3 13079.6 661.853  20
   5  -1  -4 3947.40 226.924  24
   5   1   4 3897.81 411.513  26
  -5   1  -4 3922.71 239.359  24
   5   1   4 4522.49 281.222  13
  -5   1  -4 4502.00 253.435   3
   5  -1  -4 4368.63 231.409   3
   5   1   4 3700.67 397.190  20
  -5   1  -4 4958.46 517.786  18
  -5   1  -4 4367.64 435.878  16
  -5   1  -4 4073.75 427.872  17
   5  -1  -4 4147.77 447.551  16
   5  -1  -4 3934.61 235.889   6
   5  -1  -4 4300.05 214.626   1
   5  -1  -4 3952.76 393.488   7
  -5  -1   5 10545.7 729.733  20
   5   1   5 10395.7 716.597  20
  -5   1  -5 10397.5 445.173   1
   5  -1  -5 10936.4 393.894   1
  -5   1  -5 10701.0 761.998  16
   5  -1  -5 10306.3 763.731  16
  -5   1  -5 12236.2 745.075  17
   5   1   5 10908.9 466.784  13
  -5   1  -5 10748.0 431.390  15
  -5   1  -5 11518.6 459.107  24
   5   1   5 9696.87 708.458  26
   5  -1  -5 11412.2 440.385   6
   5  -1  -5 11600.1 448.190  24
  -5   1  -5 11919.7 468.819   3
  -5   1  -6-10.3872 36.9108   1
  -5   1  -6 60.3218 62.8146  24
  -5   1  -6 68.3209 59.6565  15
   5  -1  -6 12.1026 61.4750  15
   5   2  -6 4244.84 190.911   1
   5  -2   6 3696.59 179.918  14
   5   2  -6 4168.03 196.514  15
  -5  -2  -6 3945.50 202.435  15
   5   2  -6 4005.61 206.792  24
  -5  -2  -6 4438.25 230.491   3
  -5  -2  -5 2268.61 203.659   3
   5  -2   5 2069.93 329.224  20
  -5   2   5 1635.84 290.797  20
   5   2  -5 2189.50 335.859  16
  -5  -2  -5 2308.72 361.003  16
  -5  -2  -5 1785.85 341.794  17
   5   2  -5 1815.95 160.779  15
   5   2  -5 2392.47 187.504  24
   5  -2   5 1670.61 320.780  26
   5   2  -5 2106.41 169.814   6
  -5  -2  -5 2361.22 179.079  24
   5  -2   5 1923.22 334.716  23
   5   2  -5 2075.38 171.861   1
  -5   2   4 8112.16 593.353  20
   5   2  -4 7434.07 322.180   1
  -5  -2  -4 6150.70 559.358  16
   5   2  -4 6938.86 554.219  16
  -5  -2  -4 6500.27 580.348  17
   5  -2   4 7670.87 361.268  13
   5   2  -4 6307.93 298.604  15
   5   2  -4 6441.18 313.692   6
  -5  -2  -4 6397.91 322.093   4
  -5  -2  -4 6110.40 321.073   3
  -5  -2  -4 7016.86 315.568  24
   5  -2   4 6605.99 585.407  23
   5   2  -4 6511.37 320.225  24
   5  -2   3 6952.29 531.400  23
  -5  -2  -3 7643.71 434.272  22
  -5  -2  -3 7427.67 538.868  16
   5   2  -3 8267.12 520.388  16
  -5  -2  -3 6491.51 512.944  18
  -5   2   3 8176.07 509.946  20
   5   2  -3 6773.94 504.421  25
  -5  -2  -3 7407.77 294.650  24
   5   2  -3 6980.21 299.974  24
   5   2  -3 7594.34 494.334   7
  -5  -2  -2 53492.0 1742.55  16
  -5  -2  -2 55293.4 1781.92  17
   5   2  -2 56893.8 1706.98  16
  -5   2   2 57240.8 1691.23  20
  -5  -2  -2 54838.5 1739.21  18
   5   2  -2 58006.9 1737.62  25
   5   2  -2 58391.9 1780.88   7
   5  -2   1 4972.87 304.371  23
  -5  -2  -1 4967.96 316.374  17
  -5   2   1 5277.13 248.633  20
   5  -2   1 4964.08 229.006   7
  -5  -2  -1 4793.52 271.791  18
   5   2  -1 5829.69 346.330   7
   5   2  -1 5274.19 273.241  25
   5  -2   1 4632.63 283.885  26
   5  -2   0 30071.4 846.907   5
  -5  -2   0 31083.1 851.309   5
  -5  -2   0 30405.6 828.299  18
  -5   2   0 30500.3 905.149  19
   5  -2   0 29953.9 873.228  23
   5  -2   0 31988.0 930.839  26
  -5   2  -1 4997.60 272.301  25
   5   2   1 5237.62 283.401  26
   5   2   1 4665.45 232.561  20
  -5   2  -1 5582.89 286.431  19
  -5   2  -1 5029.32 314.280  18
   5   2   2 55569.5 1679.42  20
  -5   2  -2 56173.8 1809.92  18
   5  -2  -2 58506.2 1834.64   7
   5  -2  -2 57307.6 1791.19  16
  -5   2  -2 56447.6 1728.22  16
  -5   2  -2 55112.6 1727.65  17
  -5   2  -2 57002.1 1753.97  25
   5   2   2 58688.8 1721.53  26
  -5  -2   2 58233.1 1728.87  23
  -5  -2   2 57172.2 1581.06  22
   5   2   3 7695.47 482.275  20
  -5   2  -3 7704.20 569.593  18
   5  -2  -3 7778.93 551.021  16
  -5   2  -3 7720.02 500.459  17
  -5   2  -3 7035.82 492.232  16
   5  -2  -3 7033.75 514.135   7
   5   2   3 7073.40 469.784  26
   5  -2  -3 7037.51 287.538  24
  -5   2  -3 6244.02 492.658  25
  -5   2  -3 7296.46 306.713  24
  -5  -2   3 7232.54 464.091  23
  -5  -2   4 6633.36 489.565  23
   5  -2  -4 6783.06 308.593  24
   5   2   4 7005.62 535.985  20
  -5   2  -4 6367.89 601.427  18
   5  -2  -4 7507.86 615.723  16
  -5   2  -4 6947.55 561.102  16
  -5   2  -4 6852.83 529.970  17
  -5   2  -4 6538.72 303.807  15
   5  -2  -4 6269.04 315.214   6
   5  -2  -4 6548.20 529.170   7
   5   2   4 6514.22 353.116  13
  -5   2  -4 6586.57 326.082  24
   5   2   4 6260.35 515.716  26
   5  -2  -4 7380.28 331.621   4
  -5   2  -4 7391.69 330.758   3
   5  -2  -4 6599.34 301.982   3
   5  -2  -5 2208.62 171.821  24
   5  -2  -5 2300.46 175.728   3
  -5  -2   5 1787.03 307.531  20
   5   2   5 2023.88 304.978  20
  -5   2  -5 1734.67 311.772  16
   5  -2  -5 1716.52 326.336  16
  -5   2  -5 2022.44 166.693  15
   5  -2  -5 2155.37 172.972   6
   5   2   5 1972.01 206.157  13
  -5   2  -5 1990.94 185.949   1
  -5   2  -5 2141.81 184.165  24
   5   2   5 1739.07 317.318  26
  -5   2  -6 4150.34 197.491  15
   5  -2  -6 3977.00 205.107  15
  -5   2  -6 3903.91 204.212   1
  -5   2  -6 4370.71 216.709  24
   5  -3   6 1820.16 115.335  14
   5   3  -6 2086.31 130.368  15
  -5  -3  -6 1732.89 131.416  15
  -5  -3  -6 2137.94 159.265   3
   5   3  -6 1889.05 128.647   1
   5   3  -6 1946.84 136.619  24
  -5  -3  -5 1910.27 164.284  24
   5  -3   5 1408.51 305.693  23
  -5  -3  -5 1652.28 187.351   3
  -5   3   5 1105.99 234.980  20
   5   3  -5 1740.49 304.312  16
  -5  -3  -5 1751.06 338.330  17
  -5  -3  -5 1067.01 274.667  16
   5   3  -5 1492.09 146.922  15
   5   3  -5 1521.31 146.707   6
   5   3  -5 1422.02 152.539  24
   5  -3   5 1890.99 327.410  26
   5   3  -5 1562.51 154.461   1
   5  -3   4 3271.80 424.380  23
  -5  -3  -4 3059.20 198.477  24
  -5   3   4 3290.48 381.423  20
   5   3  -4 3207.55 212.658   1
   5   3  -4 2970.85 364.327  16
  -5  -3  -4 2464.32 376.599  16
   5   3  -4 3173.78 197.295  15
   5   3  -4 2798.70 201.034   6
   5  -3   4 3258.51 195.394  12
  -5  -3  -4 3135.81 221.508   4
  -5  -3  -4 3046.34 223.462   3
   5   3  -4 2861.22 207.231  24
   5   3  -4 2774.79 390.237  25
  -5  -3  -3 26973.4 786.717  24
  -5  -3  -3 27200.5 1028.31  22
   5   3  -3 26712.0 1137.65  25
   5   3  -3 25989.4 802.866  24
  -5   3   3 25755.0 1060.24  20
  -5  -3  -3 25011.0 1140.91  17
  -5  -3  -3 25526.5 1160.09  16
   5   3  -3 27290.1 1102.29  16
   5   3  -2 14026.1 622.046  16
  -5  -3  -2 14048.8 686.915  17
  -5  -3  -2 13138.7 663.785  16
  -5   3   2 14014.5 604.458  20
  -5  -3  -2 13530.8 648.692  22
   5  -3   2 14011.0 689.058  23
   5   3  -2 13985.5 656.367  25
   5   3  -2 15349.3 694.216   7
  -5   3   1 7713.93 344.950  20
  -5  -3  -1 7877.96 346.862  18
  -5   3   1 7818.70 391.919  19
   5  -3   1 7748.44 341.556   5
  -5  -3  -1 7717.78 381.058   5
  -5  -3  -1 8106.96 418.866  17
   5  -3   1 7197.25 380.713  26
   5   3  -1 8046.79 381.222  25
   5  -3   1 8060.57 409.670  23
  -5   3   0 50226.5 1476.59  19
  -5  -3   0 52174.3 1434.04   5
   5  -3   0 50415.2 1424.84   5
  -5  -3   0 52584.5 1466.67  17
   5  -3   0 51352.8 1416.18  23
   5  -3   0 55237.7 1469.23  26
   5  -3  -1 7889.95 377.417   5
  -5  -3   1 8189.69 347.116   5
   5   3   1 7883.30 366.286  26
  -5   3  -1 8141.71 391.786  25
   5   3   1 8289.53 346.071  20
   5   3   1 7237.23 257.754  19
  -5   3  -1 8079.69 398.455  19
  -5   3  -1 7831.10 418.699  18
   5   3   2 13832.9 587.704  20
   5   3   2 13569.5 474.332  19
  -5   3  -2 15382.9 645.545  16
  -5   3  -2 13449.2 601.410  17
   5  -3  -2 12932.5 668.118  16
  -5  -3   2 13435.8 513.743  22
  -5  -3   2 13756.6 635.808  23
  -5   3  -2 12869.1 637.244  25
   5   3   2 13407.7 575.576  26
  -5   3  -3 25859.0 1133.02  25
   5   3   3 25235.6 1004.01  26
  -5   3  -3 26383.7 800.612  24
   5  -3  -3 27319.7 1156.79   7
   5  -3  -3 25177.2 1154.56  16
  -5   3  -3 24655.1 1075.38  16
  -5   3  -3 25969.1 1030.76  17
   5  -3  -3 26611.4 774.641  24
  -5  -3   3 25393.9 1058.95  23
   5   3   3 24332.2 1016.59  20
   5   3   4 3230.55 364.027  20
   5  -3  -4 3367.00 224.409   4
   5  -3  -4 3074.19 199.296   3
   5  -3  -4 3255.62 424.583  16
  -5   3  -4 3066.54 378.208  16
  -5   3  -4 2684.03 333.041  17
  -5   3  -4 3163.53 196.568  15
   5  -3  -4 3143.47 217.641   6
   5  -3  -4 3497.62 400.216   7
   5   3   4 3104.21 240.723  13
  -5  -3   4 2836.97 334.627  23
   5  -3  -4 3175.96 200.738  24
  -5   3  -4 2836.26 212.594  24
   5   3   4 2286.68 309.392  26
  -5   3  -4 3187.16 426.258  25
   5  -3  -5 1694.74 153.820  24
  -5   3  -5 1570.76 176.000   1
   5   3   5 1358.66 255.966  20
   5  -3  -5 1446.30 304.966  16
  -5   3  -5 1620.37 147.696  15
   5  -3  -5 1730.35 156.065   6
   5   3   5 1450.16 186.259  13
   5  -3  -5 1780.05 156.323   3
  -5   3  -5 1676.89 166.897  24
  -5   3  -6 1645.90 135.297   1
  -5   3  -6 1845.26 124.359  15
   5  -3  -6 1613.03 129.407  15
  -5  -4  -6 1650.76 125.271  15
   5   4  -6 1843.04 119.168  15
   5  -4   6 1788.43 102.971  14
  -5   4   6 1640.12 115.142  21
   5   4  -6 2024.42 130.870   1
  -5  -4  -6 2039.38 153.210   3
   5   4  -6 1765.76 129.278  24
   5   4  -5 2429.89 192.460  24
   5  -4   5 2174.16 356.374  23
  -5   4   5 2639.04 347.725  20
  -5   4   5 2658.40 367.430  19
  -5  -4  -5 1835.98 342.611  16
   5  -4   5 2227.20 178.468  14
   5   4  -5 2382.88 170.446  15
   5   4  -5 2373.38 186.381   1
  -5  -4  -5 2251.23 206.459   3
  -5   4   4 2505.93 335.723  20
  -5  -4  -4 2388.01 206.995   3
  -5  -4  -4 2218.33 196.575   4
  -5  -4  -4 2192.88 371.200  17
  -5  -4  -4 2901.35 411.451  16
   5   4  -4 2513.84 172.653  15
   5  -4   4 2574.71 174.876  12
   5  -4   4 2004.37 353.842  23
   5   4  -4 2043.64 176.891   6
   5   4  -4 2429.29 383.043  25
   5   4  -4 2428.74 193.430  24
  -5  -4  -3 1832.28 160.004   3
   5   4  -3 1821.12 259.810  16
  -5  -4  -3 2001.83 310.236  16
  -5  -4  -3 1669.26 300.596  17
   5   4  -3 1766.14 148.286   6
  -5   4   3 1964.11 255.747  20
  -5  -4  -3 1941.04 257.143  22
   5   4  -3 1837.57 146.910   1
   5   4  -3 1835.99 151.134  24
   5   4  -3 2087.16 301.818  25
  -5  -4  -3 2066.33 145.783  24
  -5   4   2 8028.88 449.357  20
  -5  -4  -2 8556.86 538.350  16
  -5  -4  -2 9066.38 548.513  17
  -5   4   2 8530.28 500.491  19
   5   4  -2 8190.35 505.990  25
   5   4  -2 8668.65 322.906  24
   5  -4   2 9573.35 562.496  23
  -5  -4  -2 8892.92 530.816  22
  -5   4   1 44310.2 1329.04  20
  -5  -4  -1 43520.5 1371.12   5
   5  -4   1 43935.1 1316.48   5
  -5  -4  -1 43313.8 1391.54  17
  -5   4   1 44319.0 1386.97  19
   5  -4   1 44637.1 1348.73  26
   5   4  -1 45024.4 1379.26  25
   5  -4   1 43930.5 1397.64  23
   5  -4   0 28171.9 1053.29  22
  -5  -4   0 30079.3 938.647   5
   5  -4   0 29815.2 928.861   5
  -5  -4   0 29997.2 921.848  17
  -5   4   0 30392.5 985.389  19
   5  -4   0 30187.3 905.052  26
  -5  -4   0 29662.7 1057.94  22
   5  -4   0 29110.1 893.210  23
   5  -4  -1 44971.0 1457.13  22
   5   4   1 46139.8 1319.31  20
   5  -4  -1 44707.1 1362.83   5
  -5  -4   1 45404.8 1313.59   5
   5   4   1 40588.0 1212.86  19
  -5   4  -1 45843.7 1412.84  19
  -5  -4   1 44491.5 1398.80  22
   5   4   1 43206.3 1304.43  26
  -5   4  -1 43827.7 1380.13  25
  -5  -4   1 43569.6 1172.25  17
   5   4   2 7911.93 437.132  20
   5   4   2 8382.21 356.238  19
   5  -4  -2 8429.41 536.992  16
  -5   4  -2 8486.72 449.593  17
  -5   4  -2 7909.88 505.139  25
   5   4   2 8170.40 413.577  26
  -5  -4   2 8480.62 404.273  22
   5   4   3 1501.77 226.612  20
   5   4   3 1905.57 183.822  19
   5  -4  -3 1542.61 293.397  16
  -5   4  -3 1894.55 244.655  17
   5  -4  -3 1871.78 311.494   7
   5   4   3 2024.17 187.303  13
   5   4   3 1945.09 225.977  26
  -5   4  -3 1782.64 158.175  24
  -5   4  -3 1432.74 274.913  25
   5  -4  -3 2097.77 145.275  24
  -5  -4   3 1974.52 275.674  23
   5   4   4 2557.40 326.119  20
   5  -4  -4 2206.18 192.934   4
   5  -4  -4 2259.57 174.992   3
  -5   4  -4 2151.00 367.745  18
   5  -4  -4 2319.90 378.126  16
  -5   4  -4 2554.86 176.519  15
   5  -4  -4 2381.38 189.372   6
   5  -4  -4 1721.88 300.175   7
   5   4   4 2270.91 222.471  13
  -5  -4   4 2198.41 322.905  23
  -5   4  -4 2649.43 396.908  25
  -5   4  -4 2086.78 187.830  24
  -5   4  -5 2428.47 200.007  24
   5   4   5 2192.72 208.588  13
   5   4   5 1979.95 310.283  20
   5  -4  -5 1932.44 347.523  16
  -5   4  -5 2195.00 166.049  15
   5  -4  -5 2586.08 179.045   3
   5  -4  -5 2488.29 182.286   6
  -5   4  -5 2444.75 202.682   1
  -5   4  -6 2055.73 139.951  24
  -5   4  -6 1710.20 140.542   1
   5   4   6 1905.99 118.792  21
   5   4   6 1735.45 135.586  13
  -5   4  -6 1977.66 122.520  15
   5   5  -6 1147.16 89.3280  15
   5   5  -6 1131.91 95.7555   1
   5   5  -6 1074.68 94.3070  24
  -5   5   6 1020.45 86.7350  21
  -5  -5  -6 1111.73 112.998   3
  -5  -5  -5 3839.60 257.248   3
   5  -5   5 3677.20 456.063  23
   5  -5   5 4484.42 235.558  14
   5   5  -5 3988.91 218.884  15
   5   5  -5 4381.05 256.420  24
  -5   5   5 4257.87 224.886  21
  -5   5   4 11911.9 735.954  20
  -5  -5  -4 11515.4 476.442   4
  -5  -5  -4 11315.1 484.885   3
  -5  -5  -4 10410.8 805.813  16
  -5  -5  -4 11080.8 799.427  17
   5  -5   4 12396.1 466.117  14
   5   5  -4 12121.9 443.680  15
   5   5  -4 11586.6 466.989   6
   5  -5   4 11426.2 427.661  12
   5   5  -4 11855.4 471.183   1
   5   5  -4 12400.6 839.777  25
   5   5  -4 11467.0 475.932  24
   5   5  -3 3654.25 401.361  25
   5   5  -3 3146.95 203.052  24
   5  -5   3 3121.01 190.410  12
   5  -5   3 3250.89 391.348  23
  -5  -5  -3 3249.97 355.489  22
  -5   5   3 2617.72 299.157  20
  -5  -5  -3 2884.15 210.892   3
  -5  -5  -3 2849.21 198.502   4
   5   5  -3 3172.15 201.112   1
   5  -5   3 3184.29 203.831  14
   5   5  -3 3086.41 178.496  15
   5   5  -3 2995.38 198.548   6
   5  -5   3 3002.87 191.218  11
  -5  -5  -3 2684.52 361.980  17
  -5  -5  -3 2804.41 372.370  16
  -5   5   2 3756.59 175.245  21
  -5   5   2 3946.19 318.983  20
  -5   5   2 3758.13 341.707  19
   5  -5   2 3982.97 310.795   5
  -5  -5  -2 4268.60 384.309  17
   5   5  -2 3547.28 341.239  25
   5  -5   2 3797.73 367.854  23
  -5  -5  -2 3606.93 363.819  22
  -5   5   1 15311.9 647.078  20
  -5   5   1 15755.7 689.320  19
  -5  -5  -1 16052.9 689.304   5
   5  -5   1 16604.8 639.209   5
  -5  -5  -1 16102.6 681.407  17
   5  -5   1 15852.0 625.538  26
   5   5  -1 15529.9 686.066  25
   5  -5   1 16181.8 697.856  23
   5  -5   0 8044.47 502.665  22
   5   5   0 8678.48 420.132  19
  -5   5   0 8160.10 448.568  19
  -5  -5   0 8202.84 424.219   5
   5  -5   0 8300.60 412.516   5
  -5  -5   0 9994.98 392.211  17
   5  -5   0 8436.13 354.748  26
   5  -5   0 8433.26 378.134  23
  -5  -5   0 10478.3 548.874  22
   5   5   1 15104.2 566.869  19
  -5   5  -1 16527.9 737.878  19
  -5   5  -1 15994.6 715.944  18
  -5  -5   1 16524.7 643.181   5
   5  -5  -1 15901.6 679.217   5
  -5   5  -1 15359.9 695.510  25
  -5  -5   1 16442.3 716.357  22
   5  -5  -1 14815.6 737.849  22
   5   5   1 17000.4 650.820  20
   5  -5  -2 4144.56 363.661  22
   5   5   2 3685.04 172.826  21
   5   5   2 3935.39 312.446  20
  -5   5  -2 3895.85 372.383  18
   5   5   2 3747.53 238.007  19
  -5   5  -2 3309.77 275.522  17
  -5  -5   2 4256.32 324.837   5
  -5   5  -2 3943.14 371.956  25
   5   5   2 4263.57 277.184  26
  -5  -5   2 3743.56 288.729  22
  -5  -5   3 3417.33 374.969  23
   5   5   3 2800.92 302.002  20
   5  -5  -3 3032.89 201.948   4
   5  -5  -3 3364.22 402.198  16
  -5   5  -3 2896.11 377.701  18
  -5   5  -3 2465.33 260.329  17
  -5   5  -3 3476.33 191.678  15
   5  -5  -3 2913.34 384.364   7
   5   5   3 3156.66 230.714  13
  -5   5  -3 3118.74 211.199  24
  -5   5  -3 2739.57 366.570  25
   5  -5  -3 2989.41 201.523  10
  -5   5  -4 11762.4 470.071   2
  -5   5  -4 11856.0 853.093  25
  -5   5  -4 11661.3 485.571  24
   5   5   4 11577.9 492.350  13
   5  -5  -4 11659.4 472.147   6
   5  -5  -4 11827.2 803.438   7
  -5  -5   4 9784.34 702.871  23
   5   5   4 10498.3 684.803  20
  -5   5  -4 11365.4 820.178  18
   5  -5  -4 12492.2 874.355  16
  -5   5  -4 12720.1 447.797  15
   5  -5  -4 11816.8 472.097   4
   5  -5  -4 11533.4 442.596   3
   5   5   4 9878.72 405.673  11
  -5   5  -5 3725.20 208.665   2
   5  -5  -5 4082.32 220.450   3
  -5   5  -5 4387.54 226.477  15
   5  -5  -5 3558.45 221.777   6
   5   5   5 4091.28 263.089  13
   5   5   5 4369.11 221.295  21
  -5   5  -5 4305.79 261.798  24
  -5   5  -6 1043.43 88.1984  15
   5   5   6 1189.83 89.1580  21
   5   5   6 893.613 101.077  13
  -5   5  -6 1073.40 99.1238  24
  -5   5  -6 1065.55 106.781   1
   5   6  -6 1099.62 91.7127   1
  -5  -6  -6 1179.76 108.054   3
  -5   6   6 822.655 74.0082  21
   5   6  -6 1003.11 83.3948  24
   5   6  -6 1028.19 78.9621  15
   5   6  -5 3196.63 208.234   1
  -5  -6  -5 3195.18 228.493   3
   5   6  -5 3088.33 183.339  15
   5  -6   5 3153.69 190.468  14
   5   6  -5 3041.35 207.668  24
  -5   6   5 3019.35 183.942  21
   5   6  -4 6413.66 322.178   1
  -5   6   4 6207.52 286.419  21
  -5   6   4 5762.56 509.292  20
  -5   6   4 6883.84 576.640  19
  -5  -6  -4 5440.34 586.715  16
  -5  -6  -4 6408.13 597.091  17
   5  -6   4 6344.71 310.439  14
   5   6  -4 6054.25 289.479  15
   5  -6   4 5988.00 499.414   5
   5  -6   4 5926.96 277.783  12
   5  -6   4 6554.56 575.459  26
   5   6  -4 6172.55 601.989  25
   5   6  -4 6401.49 330.407  24
  -5  -6  -4 6072.16 325.984   4
  -5  -6  -4 6055.11 336.215   3
   5   6  -3 3340.74 402.713  25
   5   6  -3 3199.50 219.735  24
   5  -6   3 3044.13 198.116  12
  -5  -6  -3 3551.50 403.075  22
   5  -6   3 3776.58 437.655  23
  -5   6   3 3483.31 193.740  21
  -5   6   3 3273.05 356.036  20
  -5  -6  -3 2942.44 218.867   3
  -5  -6  -3 3404.37 223.426   4
  -5  -6  -3 3940.41 459.935  16
  -5  -6  -3 3208.90 401.312  17
   5  -6   3 3785.20 225.566  14
   5   6  -3 3353.23 195.934  15
   5  -6   3 4023.57 374.105   5
   5   6  -3 3373.75 212.586   1
   5   6  -3 3260.26 196.155   2
   5  -6   3 3369.67 209.593  11
  -5  -6  -2 14095.7 729.674  17
  -5   6   2 12997.4 667.775  20
  -5   6   2 13502.1 442.370  21
   5  -6   2 14754.5 677.484   5
  -5   6   2 13768.8 719.735  19
   5  -6   2 13683.7 671.141  26
   5   6  -2 14132.2 759.416  25
   5  -6   2 14262.9 773.385  23
  -5  -6  -2 12448.7 751.936  22
   5  -6   1 344.312 125.736  23
  -5  -6  -1 237.053 123.108  17
   5   6  -1 305.607 76.2925  21
  -5   6   1 269.724 62.5154  21
  -5  -6  -1 371.382 156.043   5
  -5   6   1 241.848 108.819  20
  -5   6   1 242.098 128.767  19
   5   6  -1 371.184 151.403  25
   5  -6   1 222.923 91.3978  26
   5  -6   1 289.604 116.997   5
  -5   6   0 8353.80 293.798  21
   5   6   0 8442.39 293.049  21
   5  -6   0 8999.29 558.352  22
   5   6   0 8435.36 458.994  19
  -5   6   0 8431.93 491.035  19
  -5  -6   0 8365.38 461.675   5
   5  -6   0 8225.08 451.135   5
  -5  -6   0 9343.93 567.042  22
   5  -6   0 8495.43 403.695  23
  -5   6  -1 312.432 80.7106  21
  -5  -6   1 223.591 136.778  22
   5  -6  -1 285.399 156.318  22
   5   6   1 277.978 59.5940  21
   5  -6  -1 360.853 137.913   5
  -5   6  -1 337.766 141.798  18
   5   6   1 251.549 105.652  20
   5   6   1 255.817 87.1272  19
  -5   6  -1 277.487 141.445  19
  -5   6  -1 237.702 126.252  25
  -5  -6   1 262.242 126.385   5
   5  -6  -2 14320.2 763.574  22
   5   6   2 12817.5 651.781  20
   5   6   2 13443.8 432.803  21
  -5   6  -2 13095.0 744.056  18
   5   6   2 13780.2 559.735  19
  -5   6  -2 12567.9 570.456  17
  -5  -6   2 14670.0 677.128   5
  -5   6  -2 13931.2 765.429  25
  -5  -6   2 12600.9 612.899  22
  -5  -6   2 11515.3 708.957  23
  -5  -6   3 3618.35 403.784  23
   5   6   3 3390.57 344.831  20
   5   6   3 3355.02 183.613  21
   5  -6  -3 3031.84 197.464   3
   5  -6  -3 3176.56 215.455   4
  -5   6  -3 3038.35 404.709  18
   5  -6  -3 2688.31 394.444  16
  -5   6  -3 3441.69 199.825  15
  -5  -6   3 3329.81 341.949   5
   5   6   3 3039.70 236.651  13
  -5   6  -3 3035.61 222.809  24
  -5   6  -3 2879.78 388.430  25
   5  -6  -3 3278.00 220.993  10
  -5   6  -4 5987.67 316.471   2
  -5   6  -4 5881.74 607.219  25
  -5   6  -4 6342.56 336.676  24
   5   6   4 6040.68 350.086  13
  -5  -6   4 6002.73 496.840   5
   5  -6  -4 5810.59 583.351   7
   5  -6  -4 6225.36 325.023   6
  -5  -6   4 5417.43 524.397  23
   5   6   4 5746.72 494.245  20
   5   6   4 5990.67 276.846  21
  -5   6  -4 6623.11 618.871  18
   5  -6  -4 6176.57 614.947  16
  -5   6  -4 6716.51 299.384  15
   5  -6  -4 5647.70 315.427   4
   5  -6  -4 6128.82 298.516   3
   5   6   4 5357.37 270.530  11
  -5   6  -5 3056.54 218.738  24
   5   6   5 2786.50 221.666  13
   5  -6  -5 3184.54 184.528   3
  -5   6  -5 3297.82 190.236  15
  -5   6  -5 3113.62 226.102   1
  -5   6  -5 3129.68 182.172   2
   5  -6  -5 2942.29 191.591   6
   5   6   5 3314.43 186.522  21
  -5   6  -6 926.705 85.6866  24
  -5   6  -6 958.766 75.8182  15
   5   6   6 881.138 91.9507  13
   5   7  -6 1782.24 88.3285  15
  -5  -7  -6 1764.70 110.018   3
  -5  -7  -5 896.820 143.627   3
  -5  -7  -5 1096.38 141.236   4
   5   7  -5 1109.82 109.699  15
   5  -7   5 1194.16 115.654  14
   5   7  -5 1006.55 123.676  24
   5   7  -5 1205.62 129.199   1
  -5   7   5 925.133 106.878  21
   5   7  -4 8179.76 692.076  25
   5  -7   4 9461.32 683.875  26
   5   7  -4 8547.69 396.427  24
   5  -7   4 8274.72 585.376   5
   5  -7   4 7526.01 673.503  23
  -5   7   4 7823.48 612.015  20
  -5   7   4 8021.44 344.556  21
  -5   7   4 8492.63 651.030  19
  -5  -7  -4 9359.90 711.791  17
  -5  -7  -4 8387.58 736.090  16
   5  -7   4 8714.22 370.591  14
   5   7  -4 8579.83 356.623  15
   5   7  -4 8405.11 378.151   1
  -5  -7  -4 8439.28 391.715   4
  -5  -7  -4 7758.03 398.838   3
   5  -7   3 5315.33 534.111  23
  -5  -7  -3 4822.32 486.189  22
  -5   7   3 5380.40 252.211  21
  -5   7   3 5115.36 462.158  20
  -5  -7  -3 5204.72 300.272   3
  -5  -7  -3 5017.01 287.698   4
  -5  -7  -3 5548.08 566.919  16
  -5  -7  -3 5040.19 511.802  17
   5  -7   3 5419.22 282.144  14
   5   7  -3 5375.87 262.165  15
   5  -7   3 5173.46 442.071   5
   5  -7   3 5061.36 263.539  12
   5  -7   3 5231.07 275.127  11
   5   7  -3 5057.48 290.728  24
   5   7  -3 5588.86 537.943  25
   5  -7   3 4848.36 447.725  26
   5   7  -3 5062.01 269.680   1
   5   7  -3 5290.24 269.591   2
   5  -7   2 4757.03 366.365  26
   5   7  -2 4089.05 415.282  25
   5  -7   2 3885.90 234.459  11
   5  -7   2 4069.38 227.207  12
   5  -7   2 4323.78 371.985   5
  -5   7   2 4113.49 370.616  20
  -5   7   2 4459.04 209.733  21
  -5   7   2 4001.49 393.748  19
  -5  -7  -2 4012.22 385.106  17
   5  -7   2 4056.06 229.690  14
   5   7  -2 4169.83 215.833  15
   5   7  -2 4107.28 215.500   1
   5   7  -2 4299.20 235.047   2
   5  -7   2 4108.56 420.977  23
  -5  -7  -2 4729.34 467.585  22
  -5  -7  -2 3984.99 245.845   3
  -5  -7  -2 4352.26 237.492   4
  -5   7   1 5965.34 434.246  20
  -5   7   1 6423.41 462.453  19
   5  -7   1 6081.33 437.353  23
  -5  -7  -1 5951.87 391.250  17
   5  -7   1 6579.15 427.828   5
  -5  -7  -1 6125.02 468.399   5
   5   7  -1 6051.72 266.064  21
  -5   7   1 6393.16 252.583  21
   5  -7   1 6068.39 339.380  26
   5   7  -1 6529.41 486.911  25
   5  -7   0 2210.00 205.509  23
  -5   7   0 2060.36 138.655  21
   5   7   0 2484.01 144.571  21
   5  -7   0 2124.92 308.656  22
  -5  -7   0 2136.90 303.280  22
  -5  -7   0 2314.06 269.887   5
   5  -7   0 2897.47 284.199   5
   5   7   0 2201.82 255.823  19
  -5   7   0 2419.18 280.213  19
  -5  -7   1 6481.75 488.306  22
  -5   7  -1 6227.88 272.172  21
   5   7   1 6447.41 251.214  21
   5  -7  -1 6281.19 460.153   5
  -5  -7   1 6500.77 432.715   5
  -5   7  -1 5758.97 463.889  25
  -5   7  -1 6218.08 465.904  18
   5   7   1 5861.38 377.172  19
  -5   7  -1 6410.84 493.000  19
   5   7   1 6158.66 436.884  20
  -5  -7   2 4406.99 360.999  22
  -5  -7   2 3865.31 418.876  23
   5   7   2 4113.42 366.247  20
   5  -7  -2 4211.46 440.559  22
   5   7   2 4137.35 205.857  21
   5   7   2 3915.93 297.506  19
  -5   7  -2 4107.52 423.406  18
   5  -7  -2 4190.51 234.964   4
   5  -7  -2 3989.69 232.183  14
  -5   7  -2 4573.49 224.640  15
  -5  -7   2 4745.14 390.463   5
  -5   7  -2 4365.99 256.611   2
  -5   7  -2 4699.67 464.034  25
  -5   7  -3 5449.16 301.647   2
  -5   7  -3 5382.14 305.833  24
  -5   7  -3 4261.97 503.610  25
   5   7   3 5103.41 310.736  13
  -5  -7   3 5879.36 473.170   5
  -5  -7   3 4937.78 501.577  23
   5   7   3 4985.97 241.429  21
   5   7   3 5294.36 450.545  20
  -5   7  -3 5116.11 523.047  18
   5  -7  -3 4501.92 535.476  16
  -5   7  -3 5167.11 262.339  15
   5  -7  -3 4509.92 253.173   3
   5  -7  -3 4835.09 278.637   4
   5  -7  -3 4718.32 284.843  10
  -5   7  -4 7545.10 388.189  24
  -5   7  -4 8022.28 710.785  25
   5   7   4 8042.91 407.873  13
   5  -7  -4 8544.99 395.532   6
   5  -7  -4 8374.52 703.470   7
  -5  -7   4 7919.09 576.358   5
   5   7   4 8480.18 341.613  21
   5   7   4 8346.65 615.902  20
  -5   7  -4 7232.88 650.214  18
   5  -7  -4 8451.98 737.010  16
  -5   7  -4 8366.68 355.555  15
  -5  -7   4 6617.13 595.323  23
  -5   7  -4 8306.12 383.770   2
   5  -7  -4 8453.29 388.288   4
   5  -7  -4 8357.74 357.571   3
   5   7   5 1197.70 109.612  21
   5  -7  -5 993.089 138.747   4
   5  -7  -5 589.332 84.9680   3
  -5   7  -5 963.628 108.119  15
   5   7   5 897.208 144.718  13
  -5   7  -5 998.763 128.068  24
   5  -7  -5 895.855 105.642   6
  -5   7  -5 969.141 101.242   2
  -5   7  -5 1121.62 140.237   1
   5   7   6 1708.96 93.4447  13
  -5   7  -6 1716.65 89.2705  15
  -5  -8  -6 41.1957 37.8988   3
   5   8  -6 77.9439 27.8517   1
  -5  -8  -5 749.856 128.968   3
  -5  -8  -5 789.105 122.053   4
   5  -8   5 791.052 90.8677  14
   5   8  -5 690.581 86.9357  15
   5   8  -5 732.233 106.352  24
   5   8  -5 842.453 103.199   1
  -5   8   5 582.203 85.0672  21
   5  -8   4 3782.57 376.103  26
   5   8  -4 2718.24 216.284  24
   5   8  -4 2827.31 414.708  25
   5  -8   4 2866.76 339.321   5
   5  -8   4 2700.72 407.754  23
  -5   8   4 2721.27 183.541  21
  -5   8   4 2133.37 331.319  20
  -5   8   4 3591.20 409.498  19
  -5  -8  -4 2322.53 397.221  16
  -5  -8  -4 3291.51 425.281  17
   5   8  -4 2960.79 195.149  15
   5  -8   4 2955.74 207.487  14
  -5  -8  -4 2626.01 229.213   3
  -5  -8  -4 2628.90 219.015   4
   5   8  -4 2983.36 206.022   1
   5   8  -3 8198.05 389.404  24
   5   8  -3 8311.61 684.708  25
   5  -8   3 7880.92 574.879  26
   5  -8   3 8230.38 353.438  12
   5  -8   3 7715.51 563.560   5
   5  -8   3 7929.48 673.726  23
  -5  -8  -3 7412.29 639.419  22
  -5   8   3 8406.23 605.711  20
  -5   8   3 7988.90 336.247  21
  -5   8   3 8889.64 652.301  19
  -5  -8  -3 8897.00 660.007  17
  -5  -8  -3 7816.95 706.065  16
   5   8  -3 8114.78 349.610  15
   5  -8   3 8217.82 367.228  14
  -5  -8  -3 8260.81 400.180   3
  -5  -8  -3 7733.28 376.913   4
   5   8  -3 8065.86 353.102   1
   5   8  -3 7830.59 358.184   2
   5  -8   2 17493.5 796.479  26
   5   8  -2 18020.1 1006.61  25
   5  -8   2 18775.6 632.464  12
   5  -8   2 19083.8 896.767   5
   5  -8   2 17422.5 967.556  23
  -5  -8  -2 19178.7 1050.78  22
  -5   8   2 18509.0 597.356  21
  -5   8   2 18403.8 911.391  20
  -5  -8  -2 17818.3 887.275  17
   5   8  -2 19549.0 626.973  15
   5  -8   2 18900.6 636.129  14
  -5  -8  -2 19167.2 666.707   3
  -5  -8  -2 17917.0 640.638   4
   5   8  -2 18362.4 646.214   2
   5   8  -2 19460.4 609.265   1
  -5  -8  -1 44178.5 1731.32  22
   5  -8   1 42882.4 1551.20  23
   5   8  -1 44783.4 1225.95  21
  -5   8   1 41685.5 1189.57  21
  -5   8   1 39784.9 1514.37  20
  -5   8   1 42934.8 1591.78  19
  -5  -8  -1 43344.2 1229.15   4
   5   8  -1 43113.4 1217.25  15
   5  -8   1 43046.9 1229.68  14
   5  -8   1 42315.9 1229.63  12
   5   8  -1 44319.8 1657.22  25
   5   8  -1 42515.9 1250.10   2
   5  -8   1 44626.8 1535.20   5
  -5  -8  -1 46277.8 1668.08   5
   5  -8   0 305.931 195.141  22
  -5   8   0 157.116 76.6644  21
   5   8   0 211.189 74.0794  21
  -5  -8   0 33.8324 166.342  22
  -5   8   0 87.0403 136.039  19
   5   8   0 147.733 112.559  19
  -5   8   0 212.226 150.368  18
   5   8   0 265.973 86.3637   2
   5  -8   0 347.015 166.368   5
  -5  -8   0 154.156 129.197   5
   5  -8   0 383.904 97.5995  12
   5  -8   0 113.441 74.1746  23
  -5   8  -1 44069.6 1653.71  25
   5  -8  -1 40739.9 1235.52  12
   5  -8  -1 44693.8 1625.85   5
  -5  -8   1 46344.4 1564.34   5
  -5   8  -1 43441.9 1226.63  21
   5   8   1 42210.6 1191.52  21
  -5   8  -1 45364.8 1606.79  18
   5   8   1 40271.8 1451.97  19
  -5   8  -1 46207.2 1704.00  19
   5   8   1 43338.0 1545.38  20
   5  -8  -1 42969.9 1222.34   4
  -5   8  -1 44463.2 1221.66  15
   5  -8  -1 42509.8 1240.64  14
  -5  -8   1 46063.2 1672.39  22
   5   8   1 41610.9 1236.04   2
  -5   8  -1 43523.3 1259.13   2
   5  -8  -1 43631.5 1249.18  10
  -5   8  -2 19830.8 1046.52  25
  -5  -8   2 19017.7 900.001   5
  -5  -8   2 17434.5 996.271  23
   5  -8  -2 17941.4 1003.82  22
   5   8   2 19001.4 594.631  21
   5   8   2 17146.6 877.963  20
  -5   8  -2 19042.4 988.435  18
   5  -8  -2 17604.3 616.374   3
   5  -8  -2 18848.8 639.205   4
   5  -8  -2 17135.2 634.272  14
  -5   8  -2 19694.3 629.996  15
  -5   8  -2 19130.0 666.021   2
   5  -8  -2 19263.1 662.847  10
  -5   8  -3 8432.16 399.374  24
  -5   8  -3 8117.55 699.439  25
   5   8   3 7912.86 406.672  13
  -5  -8   3 8580.47 599.310   5
  -5  -8   3 8132.91 662.933  23
   5   8   3 7862.62 579.719  20
   5   8   3 7772.74 328.030  21
  -5   8  -3 8198.80 663.987  18
   5  -8  -3 8063.03 715.270  16
  -5   8  -3 7753.76 348.470  15
   5  -8  -3 7669.24 350.727   3
   5  -8  -3 8040.88 378.890   4
  -5   8  -3 8408.86 397.188   2
  -5   8  -4 2713.44 219.548  24
  -5   8  -4 2727.55 427.191  25
   5   8   4 2406.52 232.700  13
   5  -8  -4 2078.05 371.375   7
   5   8   4 2033.74 317.207  20
  -5   8  -4 4171.07 429.375  18
   5  -8  -4 1912.56 374.622  16
  -5   8  -4 2844.25 191.128  15
  -5  -8   4 2588.31 335.509   5
   5  -8  -4 3060.20 219.819   4
   5  -8  -4 2383.36 178.279   3
   5   8   4 2659.38 174.518  21
  -5   8  -4 2899.65 211.847   2
  -5   8  -4 2841.41 215.776   1
  -5  -8   4 1542.48 302.912  23
   5   8   5 667.040 82.4116  21
   5  -8  -5 866.983 118.740   4
   5  -8  -5 29.0906 21.5780   3
  -5   8  -5 643.566 85.8907  15
   5   8   5 655.806 125.866  13
  -5   8  -5 20.3866 34.3479   2
  -5   8  -5 719.320 111.417   1
  -5   8  -5 642.810 103.016  24
  -5   8  -6 46.1422 29.9137   1
   5   9  -5 1863.18 121.531  15
  -5  -9  -5 1973.81 154.619   3
   5   9  -5 1887.70 134.412  24
  -5   9   5 1777.59 116.934  21
   5   9  -5 1907.07 127.557   1
   5   9  -4 320.398 102.327  24
  -5  -9  -4 200.909 120.073   3
  -5  -9  -4 365.277 117.642   4
   5  -9   4 274.070 101.036  14
   5   9  -4 249.188 85.6025  15
   5   9  -4 67.2012 48.0612   2
   5   9  -4 60.9281 75.3842   1
  -5   9   4 169.725 83.6551  21
   5   9  -3 17739.5 675.926  24
   5   9  -3 19089.5 1101.09  25
   5  -9   3 19777.3 633.994  12
   5  -9   3 17185.6 909.512   5
   5  -9   3 17493.8 1056.34  23
  -5  -9  -3 18903.4 1061.17  22
  -5   9   3 19155.3 614.299  21
  -5   9   3 18237.0 983.619  20
  -5   9   3 18231.5 998.777  19
  -5  -9  -3 15574.5 1084.27  16
   5   9  -3 17939.5 628.322  15
   5  -9   3 18994.4 642.035  14
  -5  -9  -3 17694.9 677.785   3
  -5  -9  -3 17993.5 663.003   4
   5   9  -3 18674.3 647.575   2
   5   9  -3 18122.1 615.140   1
   5  -9   2 35661.4 1517.27  23
  -5  -9  -2 35976.9 1609.98  22
  -5   9   2 35785.5 1031.38  21
  -5   9   2 33513.5 1424.27  20
  -5  -9  -2 35239.6 1105.63   3
  -5  -9  -2 34644.3 1079.71   4
   5  -9   2 36450.7 1072.82  14
   5   9  -2 33818.7 1049.38  15
   5  -9   2 38262.4 1439.64   5
   5  -9   2 36268.5 1071.20  12
   5   9  -2 36622.3 1094.08   2
   5   9  -2 33970.6 1014.80   1
   5   9  -2 35340.7 1554.06  25
  -5   9   1 2426.81 167.643  21
   5   9  -1 2185.79 178.012  21
  -5  -9  -1 2412.11 381.505  22
  -5   9   1 2493.03 343.179  19
  -5  -9  -1 1889.36 175.891   4
   5   9  -1 2237.83 178.865  15
   5  -9   1 2446.11 195.546  14
   5  -9   1 2714.37 334.039   5
  -5  -9  -1 2343.42 352.743   5
   5  -9   1 2321.90 190.552  12
   5   9  -1 2016.83 325.913  25
   5  -9   1 2314.74 295.157  23
  -5  -9   0 4612.92 495.858  22
  -5   9   0 4340.20 231.363  21
   5   9   0 4149.94 229.590  21
   5  -9   0 3696.81 451.478  22
  -5   9   0 4094.41 441.267  19
  -5   9   0 4403.90 406.643  18
   5   9   0 3877.11 248.462   2
  -5   9   0 4647.36 248.330   2
  -5  -9   0 4419.47 439.823   5
   5  -9   0 4617.04 433.157   5
   5  -9   0 4273.95 240.999  10
   5  -9   0 4143.46 250.309  12
   5   9   1 2486.76 169.001  21
  -5   9  -1 2153.37 181.123  21
  -5  -9   1 2492.86 354.735  22
  -5   9  -1 2825.39 343.240  18
   5   9   1 2140.76 270.888  19
  -5   9  -1 2309.46 355.117  19
  -5   9  -1 2468.51 199.598   2
  -5  -9   1 2211.00 311.701   5
   5  -9  -1 2384.00 186.773   4
   5   9   1 2238.60 184.141   2
   5  -9  -1 2079.28 195.567  14
  -5   9  -1 2448.83 181.632  15
   5  -9  -1 2267.82 342.605   5
  -5   9  -1 2720.33 369.039  25
   5  -9  -1 2275.88 191.362  10
  -5   9  -2 35913.4 1583.48  25
  -5  -9   2 36013.8 1432.44   5
  -5  -9   2 35849.9 1592.21  23
   5  -9  -2 33648.7 1552.15  22
   5   9   2 35640.1 1030.16  21
   5   9   2 34026.1 1414.86  20
  -5   9  -2 36530.0 1504.92  18
   5  -9  -2 33361.4 1054.15   3
   5  -9  -2 35386.3 1080.57   4
  -5   9  -2 38861.1 1081.34  15
  -5   9  -2 35727.8 1111.34   2
   5  -9  -2 34716.5 1098.50  10
  -5   9  -3 17855.8 677.796  24
  -5   9  -3 17847.1 1083.97  25
   5   9   3 18076.4 686.507  13
  -5  -9   3 20191.8 975.198   5
  -5   9  -3 18259.3 1017.61  18
   5   9   3 15979.3 926.854  20
   5  -9  -3 15387.4 1052.94  16
  -5   9  -3 17920.9 629.852  15
   5  -9  -3 17258.0 613.169   3
   5  -9  -3 17089.8 636.707   4
   5   9   3 18715.4 596.456  21
  -5   9  -3 17923.9 632.637   1
  -5   9  -3 18278.8 663.611   2
  -5  -9   3 18359.5 1065.59  23
   5   9   4 322.271 81.7794  21
   5  -9  -4 94.6761 79.7191   3
   5  -9  -4 208.678 112.080   4
  -5   9  -4 166.525 81.0600  15
   5   9   4 51.5314 137.127  13
  -5   9  -4 298.809 104.931   2
  -5   9  -4 339.871 103.446   1
  -5   9  -4 250.561 97.9888  24
  -5   9  -5 1930.50 117.379  15
  -5   9  -5 1782.70 126.585   1
   5   9   5 1842.53 143.566  13
   5   9   5 1843.38 106.488  21
  -5   9  -5 1880.68 132.735  24
  -5 -10  -5 346.158 77.8162   3
   5  10  -5 403.335 57.4290   1
   5  10  -5 430.024 59.7756  15
   5  10  -4 11663.6 462.616  24
  -5 -10  -4 11821.9 451.811   4
  -5 -10  -4 12155.5 473.431   3
   5  10  -4 12061.5 429.884  15
   5 -10   4 12000.0 421.825  14
   5  10  -4 11858.5 413.167   1
  -5  10   4 11480.0 413.814  21
   5  10  -3 8503.99 407.283  24
   5  10  -3 9681.37 754.644  25
   5 -10   3 8392.22 353.726  12
   5 -10   3 8601.74 601.901   5
  -5  10   3 7988.28 342.001  21
  -5  10   3 6101.12 570.714  20
  -5  10   3 7129.80 611.683  19
  -5 -10  -3 6352.24 682.027  16
   5  10  -3 8280.59 364.532  15
   5 -10   3 8521.19 371.743  14
   5  10  -3 8247.82 370.149   2
   5  10  -3 8275.08 331.812   1
  -5 -10  -3 8003.12 403.634   3
  -5 -10  -3 8623.64 394.610   4
  -5 -10  -3 8334.60 679.812  22
   5 -10   3 7898.83 664.837  23
   5 -10   2 75.0814 124.599  23
  -5  10   2 320.638 94.7785  21
  -5 -10  -2 415.250 226.868  22
  -5  10   2 309.734 153.160  20
  -5 -10  -2 303.838 122.460   4
   5 -10   2 355.638 176.173   5
  -5 -10  -2 336.829 138.413   3
   5 -10   2 533.779 140.010  14
   5  10  -2 210.826 95.3557  15
  -5  10   2 245.193 105.830  13
   5 -10   2 264.806 113.217  12
   5  10  -2 392.370 209.458  25
   5  10  -2 378.044 118.920   2
  -5 -10  -1 14676.6 972.381  22
  -5  10   1 14408.8 530.467  21
   5  10  -1 15880.3 565.094  21
  -5  10   1 16348.1 833.973  18
   5  10  -1 14546.9 561.142  15
   5 -10   1 15216.5 573.395  14
  -5 -10  -1 14528.7 928.784   5
   5 -10   1 15001.8 858.315   5
   5 -10   1 15468.6 574.584  12
  -5 -10  -1 15734.7 573.426   4
   5  10  -1 15468.1 948.586  25
  -5 -10   0 3958.49 496.409  22
  -5  10   0 4222.88 245.765  21
   5  10   0 4515.47 249.301  21
   5 -10   0 4134.50 501.958  22
  -5  10   0 4521.04 486.905  19
  -5  10   0 4604.18 432.066  18
  -5  10   0 4174.76 246.942   2
   5  10   0 4627.02 275.852   2
   5 -10   0 4856.75 288.251  14
   5 -10   0 5347.79 504.905   5
  -5 -10   0 4658.10 477.313   5
   5 -10   0 4270.10 269.725  12
  -5  10   0 3610.87 452.643  25
   5  10   0 4223.15 459.378  25
   5 -10   0 4247.12 250.396  10
  -5  10  -1 15902.5 588.101   2
  -5 -10   1 15341.6 931.385  22
   5  10   1 16415.3 546.329  21
  -5  10  -1 15245.9 564.408  21
  -5  10  -1 14837.3 966.355  19
  -5  10  -1 15454.8 865.985  18
  -5  10  -1 15613.6 572.069  15
   5 -10  -1 15169.2 582.805  14
   5 -10  -1 14676.0 570.901  10
  -5 -10   1 16088.6 887.885   5
   5 -10  -1 14130.4 898.769   5
   5 -10  -1 14972.1 561.938   4
   5  10   1 14864.6 567.692   2
  -5  10  -1 15626.8 954.649  25
  -5  10  -2 446.289 229.211  25
   5 -10  -2 357.858 132.270  10
   5 -10  -2 217.894 199.179  22
   5  10   2 388.783 96.1540  21
   5  10   2 470.509 172.681  20
  -5  10  -2 350.542 164.436  18
  -5  10  -2 241.386 94.6726  15
   5 -10  -2 311.554 103.302   3
   5 -10  -2 359.032 120.301   4
  -5 -10   2 165.372 151.250   5
  -5  10  -2 213.363 111.265   2
  -5  10  -3 8333.58 407.103  24
  -5  10  -3 8088.31 708.351  25
   5  10   3 7844.12 417.350  13
  -5 -10   3 8667.83 617.659   5
  -5 -10   3 7094.06 647.885  23
   5  10   3 8949.16 345.825  21
   5  10   3 6513.83 592.359  20
   5 -10  -3 6510.06 682.263  16
  -5  10  -3 9352.90 381.716  15
   5 -10  -3 8106.88 353.087   3
   5 -10  -3 8119.28 379.673   4
  -5  10  -3 7485.62 342.368   1
   5  10   4 12789.2 301.604  21
  -5  10  -4 11182.6 313.787   1
  -5  10  -4 12269.9 348.985   2
   5 -10  -4 12028.7 339.732   4
  -5  10  -4 12250.1 321.680  15
   5 -10  -4 10908.7 334.423   6
   5  10   4 11570.6 379.007  13
   5  10   4 11088.4 279.108  11
  -5  10  -4 12408.1 377.314  24
  -5  10  -5 457.198 63.1676   1
   5  10   5 487.521 81.1353  13
  -5  10  -5 400.369 58.2674  15
  -5 -11  -5 162.235 46.0483   3
   5  11  -4 2094.24 115.659   1
   5 -11   4 1944.62 131.665  14
   5  11  -4 1927.03 140.523  15
  -5 -11  -4 2031.73 158.249   4
  -5 -11  -4 1811.76 162.489   3
  -5  11   4 1813.77 129.657  21
   5  11  -4 1637.01 147.051  24
   5  11  -3 1519.35 155.011   2
   5  11  -3 1090.43 98.9501   1
  -5 -11  -3 1224.01 163.475   4
  -5 -11  -3 1435.56 175.512   3
   5  11  -3 1094.98 130.309  15
   5 -11   3 1384.10 155.664  14
   5 -11   3 1335.00 133.696  12
   5  11  -3 1293.82 154.630  24
  -5  11   3 885.587 119.684  21
  -5 -11  -2 4733.68 549.365  22
  -5  11   2 5693.22 280.908  21
  -5  11   2 4817.93 530.799  19
  -5 -11  -2 5948.91 339.061   3
  -5 -11  -2 5403.47 308.688   4
   5  11  -2 4925.42 288.558  15
   5 -11   2 5471.18 305.335  14
   5 -11   2 4971.55 488.945   5
   5 -11   2 6227.54 312.531  12
  -5  11   2 5452.21 284.260  13
   5  11  -2 5420.00 311.511   2
   5  11  -2 4794.89 547.155  25
   5  11  -1 732.252 129.739  21
  -5 -11  -1 573.711 245.801  22
  -5  11   1 553.161 116.099  21
  -5  11   1 1305.64 204.407  18
  -5 -11  -1 391.586 128.738   4
   5  11  -1 304.418 108.274  15
   5 -11   1 579.212 143.217  14
   5 -11   1 617.406 225.555   5
  -5 -11  -1 532.564 246.452   5
   5 -11   1 671.164 143.938  12
   5  11  -1 584.979 135.110   2
   5  11  -1 428.883 220.587  25
   5 -11   0 9.00858 94.4496  10
  -5 -11   0 184.352 174.145  22
  -5  11   0 121.347 97.3713  21
   5  11   0 183.175 95.5412  21
  -5  11   0-44.9340 169.786  19
  -5 -11   0 216.257 112.808   4
   5 -11   0 73.6452 101.218   4
   5 -11   0 75.8571 130.497  14
  -5 -11   0 282.232 179.264   5
   5 -11   0 235.881 188.796   5
   5 -11   0 153.437 120.487  12
  -5  11   0 119.723 90.5824   2
   5  11   0 188.153 110.676   2
  -5  11   0 412.426 202.716  25
   5  11   0 282.471 189.117  25
  -5  11  -1 175.849 184.652  25
   5  11   1 667.088 177.892  13
  -5 -11   1 521.682 205.245  23
  -5  11  -1 430.019 116.372  21
  -5 -11   1 610.179 233.768  22
   5  11   1 499.105 108.874  21
  -5  11  -1 383.570 201.316  19
   5 -11  -1 349.885 121.103   4
  -5  11  -1 709.562 137.345   2
  -5  11  -1 468.674 117.147  15
   5 -11  -1 549.264 134.425  10
  -5 -11   1 631.468 230.575   5
   5 -11  -1 598.908 219.924   5
  -5 -11   2 6015.91 605.041  23
   5  11   2 5520.83 276.246  21
   5 -11  -2 5222.31 284.038   3
   5 -11  -2 6044.33 316.785   4
  -5  11  -2 5660.40 309.450  15
  -5 -11   2 5567.89 529.026   5
  -5  11  -2 5757.43 594.322  25
  -5  11  -2 5832.06 321.125   2
   5 -11  -3 977.483 147.617   4
   5 -11  -3 1107.43 127.131   3
   5  11   3 1224.80 195.285  13
  -5  11  -3 1133.05 136.720  15
  -5  11  -3 1036.77 148.653  24
   5  11   3 1087.70 119.570  21
   5  11   4 1904.94 119.448  21
   5 -11  -4 2022.78 145.851   4
  -5  11  -4 1631.93 105.302   1
  -5  11  -4 2111.00 143.445   2
  -5  11  -4 1984.02 137.141  15
   5  11   4 1785.59 167.404  13
  -5  11  -4 1875.82 149.260  24
   5 -11  -4 1344.78 119.992   6
   5  11   4 1732.12 105.920  11
  -5 -12  -4 3499.17 172.272   4
  -5 -12  -4 3768.62 186.949   3
   5  12  -4 3412.34 167.360  15
  -5  12   3 3701.71 200.634  21
   5  12  -3 3379.22 211.728  15
   5 -12   3 4006.79 218.097  14
   5  12  -3 3976.44 218.131   2
   5 -12   3 3351.75 181.537  12
  -5 -12  -3 3419.98 230.560   3
  -5 -12  -3 4013.62 231.755   4
   5  12  -3 3704.95 231.137  24
  -5  12   2 1531.64 150.414  21
   5  12  -2 1847.50 175.404   2
   5  12  -2 1398.53 156.286  15
   5 -12   2 1540.79 175.781  14
  -5 -12  -2 2177.67 207.203   3
  -5 -12  -2 1767.57 182.507   4
   5 -12   2 2035.26 174.568  12
  -5  12   2 1819.17 168.617  13
  -5  12   1 401.515 214.709  25
   5  12  -1 429.729 220.771  25
   5 -12   1 427.287 132.595  12
   5  12  -1 398.691 126.557   2
   5 -12   1 459.048 142.892  14
   5 -12   1 488.409 200.930   5
   5  12  -1 322.307 107.821  21
  -5 -12  -1 46.8663 219.796  22
  -5  12   1 429.107 108.173  21
  -5 -12  -1 390.177 129.600   4
  -5  12   0 996.413 141.817  21
   5  12   0 944.613 137.107  21
  -5 -12   0 548.563 240.402  22
  -5  12   0 683.301 229.124  25
   5  12   0 1050.27 279.180  25
   5 -12   0 656.265 244.011   5
  -5 -12   0 928.026 276.813   5
   5  12   0 684.950 132.911   2
  -5  12   0 727.000 116.246   2
   5 -12   0 1209.47 178.337  14
  -5 -12   0 803.142 248.267  23
  -5 -12   0 929.834 149.416   4
   5 -12   0 855.029 144.086   4
  -5  12  -1 253.257 107.923  21
   5  12   1 307.709 102.529  21
  -5  12  -1 626.999 252.845  19
  -5  12  -1 395.510 190.074  25
   5  12   1 315.320 189.478  25
  -5 -12   1 425.351 222.107   5
  -5  12  -1 437.415 117.286   2
  -5 -12   1 370.694 181.895  23
   5  12   1 489.315 172.613  13
   5 -12  -1 445.788 127.603   4
  -5  12  -2 1709.87 169.548   2
   5  12   2 1767.91 151.935  21
   5 -12  -2 1693.07 154.245   3
   5 -12  -2 1460.38 167.939   4
  -5  12  -2 1725.19 167.759  15
  -5  12  -3 4045.06 205.234  15
   5  12   3 3780.30 177.554  21
   5  12   3 3863.83 240.063  13
   5 -12  -3 3778.03 201.272   4
  -5  12  -3 3517.71 212.045  24
  -5  12  -4 3520.88 164.244   2
  -5  12  -4 3345.40 159.614  15
   5  12   4 3641.29 188.633  13
   5 -12  -4 3727.31 162.690   4
  -5 -13  -4 1594.75 92.6639   3
   5 -13   3 1424.83 119.801  14
  -5  13   3 1192.39 108.544  21
  -5 -13  -3 1406.59 133.903   3
  -5 -13  -3 1362.76 123.697   4
   5  13  -3 1562.15 121.245   2
   5  13  -3 1160.93 122.888  24
   5  13  -2 349.718 101.413   2
   5 -13   2 210.602 104.473  14
  -5  13   2 258.916 105.462  13
  -5  13   2 278.872 85.4905  21
  -5 -13  -2 330.256 112.001   4
  -5 -13  -2 191.114 114.248   3
   5  13  -2 282.496 99.8521  24
  -5  13   1 3277.88 217.153  21
  -5 -13  -1 3567.21 235.905   4
   5 -13   1 3891.11 231.179   4
   5  13  -1 3641.85 238.070   2
   5 -13   1 3829.49 250.849  14
  -5  13   0 489.043 116.204  21
   5  13   0 638.351 116.414  21
   5 -13   0 492.263 121.291   4
  -5 -13   0 691.789 133.748   4
   5  13   0 526.695 118.652   2
  -5  13   0 526.488 98.1931   2
   5 -13   0 623.973 147.269  14
   5  13   1 3830.73 271.402  13
   5  13   1 3218.72 206.963  21
   5 -13  -1 2654.24 188.397   3
   5 -13  -1 3374.78 223.449   4
  -5 -13   1 3755.18 225.857   4
  -5  13  -1 3032.68 210.450   2
   5  13   2 163.174 76.4931  21
  -5  13  -2 265.318 92.4717  24
  -5  13  -2 360.070 99.2248   2
   5 -13  -2 290.174 106.059   4
  -5  13  -3 1187.24 122.077  24
  -5  13  -3 1271.80 123.496   2
   5  13   3 1374.75 152.871  13
   5  13   3 1249.50 108.032  21
   5 -13  -3 1556.97 125.088   4
  -5  13  -4 1303.53 79.1800   2
   5  13   4 1575.29 96.4797  13
  -5 -14  -3 1877.81 106.061   4
   5 -14   3 2121.44 101.980   4
  -5 -14  -3 2265.14 126.520   3
   5  14  -2 9.06484 28.1285   8
   5 -14   2 989.129 110.054  14
   5  14  -2 756.342 101.118  24
  -5  14   2 645.110 90.6952  21
   5  14  -2 50.3270 46.4931  13
  -5 -14  -2 874.668 105.846   4
  -5 -14  -2 891.513 118.234   3
   5 -14   2 856.922 94.5112   4
  -5  14   1 1452.68 135.951  21
   5  14  -1 1596.35 148.910   2
  -5 -14  -1 1738.87 166.550   3
  -5 -14  -1 1666.86 152.661   4
   5 -14   1 1521.78 138.490   4
   5  14  -1 1969.30 176.559  13
  -5  14   1 1698.00 162.536  13
   5 -14   1 1564.76 154.682  14
   5 -14   0 6992.88 304.684   4
  -5 -14   0 7573.09 316.094   4
   5  14   0 7719.25 348.874  13
  -5  14   0 6542.89 272.263   2
  -5  14   0 6578.87 303.471  21
   5  14   0 6936.15 305.623  21
   5 -14  -1 1764.53 144.408   4
  -5 -14   1 1601.45 135.923   4
   5  14   1 1616.14 179.184  13
   5  14   1 1879.68 137.172  21
  -5  14  -1 1686.77 133.487   2
   5  14   2 651.647 87.4275  21
  -5 -14   2 776.969 101.386   4
  -5  14  -2 870.536 103.680   2
  -5  14  -2 725.878 103.761  24
  -5 -14   3 2119.52 100.409   4
  -5  14  -3 2182.70 116.149   2
  -5 -15  -2 921.231 83.9797   3
   5 -15   2 527.224 49.7596   4
  -5 -15  -1 952.871 96.7721   4
  -5 -15  -1 893.048 102.886   3
   5 -15   1 891.134 86.0702   4
   5  15  -1 991.924 102.168  13
  -5  15   1 1010.16 101.960  13
  -5 -15   0 2167.66 147.201   3
   5 -15   0 2182.78 127.430   4
  -5 -15   0 2139.89 127.777   4
   5  15   0 2506.56 159.870  13
   5 -15  -1 940.427 95.4964   4
  -5 -15   1 930.743 94.6793   4
  -5  15  -1 847.883 79.4045   2
   5  15   1 1050.81 125.303  13
  -5 -15   2 812.721 64.0278   4
  -5  15  -2 898.479 73.3326   2
  -6   0   0 359887. 9001.01  19
   6   0   0 368448. 9182.51   7
  -6   0  -1 521.411 138.156  17
  -6   0  -1 265.136 61.6981  16
   6   0  -1 457.215 78.2599  16
   6   0   1 264.880 101.217  26
   6   0  -1 338.770 123.118   7
  -6   0   1 226.928 61.1536  20
   6   0   1 318.997 61.5089  20
  -6   0  -1 303.380 121.539  18
   6   0   1 350.993 101.310  23
   6   0  -2 122201. 3295.17  16
  -6   0  -2 113672. 3272.00  16
   6   0   2 116261. 3325.14  26
   6   0  -2 123580. 3417.66   7
  -6   0  -2 121572. 3395.30  18
  -6   0   2 123352. 3190.23  23
  -6   0  -3 15401.3 814.311  17
  -6   0  -3 16265.7 791.663  16
   6   0  -3 16996.7 804.457  16
   6   0  -3 16134.4 812.469   7
   6   0   3 16939.6 811.336  26
  -6   0  -3 15782.3 524.046  24
   6   0  -3 16139.9 520.022  24
   6   0   3 15134.9 815.279  23
  -6   0  -3 18433.0 901.552  18
   6   0   4 1737.85 301.955  23
   6   0  -4 1731.77 141.073   3
  -6   0  -4 1978.71 174.776   3
  -6   0   4 2106.31 302.400  20
   6   0   4 1611.40 276.386  20
  -6   0  -4 1818.56 320.260  17
   6   0  -4 2012.56 305.073  16
  -6   0  -4 1689.22 345.350  18
  -6   0  -4 1875.60 305.366  16
   6   0  -4 1404.99 149.859   6
   6   0  -4 2012.43 289.731   7
   6   0   4 1966.27 200.239  13
  -6   0  -4 1597.90 146.629  24
   6   0   4 1842.54 300.092  26
   6   0  -4 1735.89 147.564  24
   6   0  -4 1793.57 142.426   1
  -6   0  -5 6814.35 320.183  24
   6   0  -5 7047.98 319.321  24
  -6   0  -5 6143.99 314.640   1
   6   0  -5 6949.43 295.381   1
  -6   0  -5 6242.66 565.639  16
   6   0  -5 6113.76 557.652  16
  -6   0  -5 6795.89 573.782  17
   6   0   5 6973.56 356.828  13
   6   0  -5 6294.35 305.415  15
  -6   0  -5 6530.70 308.886  15
  -6   0  -5 7061.17 340.524   3
   6   0  -5 6859.85 322.939   6
  -6   0   5 6312.57 543.747  20
   6   0   5 6601.30 544.949  20
   6   0   5 7555.58 612.444  26
  -6   0  -6 10190.7 359.487  15
   6   0  -6 10019.2 361.537  15
  -6   0  -6 10524.3 377.215  24
   6   0  -6 11020.0 375.465  24
   6   1  -6 1265.33 100.310  15
  -6  -1  -6 1344.63 103.746  15
   6  -1   6 1366.09 111.819  14
   6   1  -6 1566.39 111.315  24
  -6  -1  -5 3092.51 204.787  24
   6  -1   5 2754.41 356.106  20
  -6   1   5 3811.88 416.747  20
   6   1  -5 3060.52 193.516   1
  -6  -1  -5 2360.80 178.327   1
   6   1  -5 2943.03 383.486  16
  -6  -1  -5 3137.79 396.147  16
  -6  -1  -5 3697.77 446.297  17
   6   1  -5 2937.11 195.010  15
   6  -1   5 2940.25 186.989  12
   6  -1   5 3260.11 422.052  26
   6   1  -5 3174.16 206.809  24
   6   1  -5 2942.94 202.858   6
  -6  -1  -5 3242.28 230.049   3
  -6  -1  -4 563.773 119.745   3
  -6   1   4 522.066 184.594  20
   6   1  -4 576.319 188.435  16
  -6  -1  -4 622.776 240.083  17
  -6  -1  -4 503.807 181.324  16
   6   1  -4 490.757 107.793   6
   6   1  -4 595.195 176.896   7
   6  -1   4 488.293 145.032  13
   6   1  -4 603.394 102.383   1
   6   1  -4 505.953 98.5156  24
  -6  -1  -4 579.138 103.437  24
   6  -1   4 467.004 191.726  23
   6  -1   4 532.264 190.052  26
  -6  -1  -3 63455.5 1961.36  22
   6  -1   3 63484.6 2168.80  23
  -6   1   3 69465.8 2097.47  20
  -6  -1  -3 66871.8 2195.82  18
   6   1  -3 66047.4 2127.84   7
  -6  -1  -3 63831.5 2106.98  16
   6   1  -3 67063.1 2097.27  16
   6  -1   3 66427.9 2129.52  26
   6   1  -3 63497.7 1735.44  24
  -6  -1  -3 64753.3 1733.21  24
  -6   1   2 49113.3 1457.20  20
  -6  -1  -2 47357.2 1548.60  18
   6   1  -2 48566.2 1577.10   7
  -6  -1  -2 45775.3 1478.31  16
  -6  -1  -2 46375.3 1557.27  17
   6   1  -2 47291.7 1457.97  16
   6  -1   2 44784.5 1503.19  26
   6   1  -2 46738.9 1462.51  25
   6  -1   1 41677.3 1270.06  23
  -6  -1  -1 38315.9 1149.11  16
  -6  -1  -1 42427.4 1289.88  17
   6   1  -1 41254.2 1136.49  16
  -6   1   1 42701.9 1131.22  20
  -6  -1  -1 42131.1 1242.41  18
   6   1  -1 38636.0 1137.07  25
   6  -1   1 38419.5 1136.89   7
   6   1  -1 41905.2 1324.65   7
  -6   1   0 4585.97 215.825  19
  -6  -1   0 5133.65 231.972  18
   6  -1   0 4944.35 294.726   7
   6   1   0 5051.54 299.874   7
  -6   1  -1 41451.4 1239.40  18
  -6   1  -1 36224.7 1104.26  19
  -6   1  -1 38839.6 1086.48  16
   6  -1  -1 39041.8 1126.34  16
  -6   1  -1 38312.7 1111.06  25
   6   1   1 42286.8 1223.21  26
   6   1   1 38727.5 1071.43  20
   6   1   2 45357.9 1400.47  20
  -6   1  -2 47208.5 1559.32  18
   6  -1  -2 47273.1 1570.05   7
   6  -1  -2 45814.2 1469.73  16
  -6   1  -2 45577.8 1508.68  17
  -6   1  -2 45577.0 1438.77  16
   6   1   2 47149.8 1483.43  26
  -6   1  -2 46747.7 1460.84  25
  -6  -1   2 45656.6 1402.32  23
   6   1   3 64395.5 2035.29  20
  -6   1  -3 66961.1 2224.90  18
   6  -1  -3 64864.1 2125.08  16
  -6   1  -3 65644.2 2132.73  17
  -6   1  -3 67201.1 2109.43  16
   6  -1  -3 66354.0 2158.39   7
  -6  -1   3 66307.0 1989.86  23
  -6   1  -3 64383.8 1741.88  24
   6   1   3 64395.4 2089.23  26
  -6   1  -3 67638.6 2139.19  25
   6  -1  -3 63062.1 1724.25  24
  -6   1  -4 462.859 96.8835  24
   6  -1  -4 496.751 91.4163  24
   6  -1  -4 614.606 97.3868   3
  -6   1  -4 414.330 107.301   3
   6   1   4 764.060 189.888  20
  -6   1  -4 579.224 182.492  16
  -6   1  -4 398.386 194.105  17
  -6   1  -4 588.116 241.428  18
   6  -1  -4 540.601 189.251  16
  -6   1  -4 486.276 93.5046  15
   6  -1  -4 490.045 178.335   7
   6  -1  -4 587.516 103.511   6
   6   1   4 654.824 153.116  13
   6  -1  -4 564.065 89.0978   1
   6   1   4 293.982 157.370  26
  -6  -1   5 3941.95 421.962  20
   6   1   5 3212.18 378.094  20
   6  -1  -5 3116.78 172.800   1
   6   1   5 2884.72 236.103  13
  -6   1  -5 3106.11 200.193  15
  -6   1  -5 2713.22 368.963  16
  -6   1  -5 2752.09 360.597  17
   6  -1  -5 3117.67 396.781  16
   6  -1  -5 3091.00 209.323   6
   6  -1  -5 2913.49 198.134  24
   6   1   5 3174.18 386.706  26
  -6   1  -5 3147.50 211.516  24
  -6   1  -6 1256.64 97.2366  15
   6  -1  -6 1413.69 110.245  15
  -6   1  -6 1471.90 115.467  24
   6  -2   6 4193.44 192.784  14
   6   2  -6 4412.47 194.665  15
  -6  -2  -6 4142.13 197.682  15
   6   2  -6 4925.91 211.931  24
   6   2  -6 4362.89 192.068   1
  -6  -2  -5 10098.1 397.138  24
   6  -2   5 7656.64 678.719  23
   6  -2   5 8321.34 640.300  20
  -6   2   5 10846.9 694.050  20
   6   2  -5 9603.91 389.409   1
   6   2  -5 9777.16 686.294  16
  -6  -2  -5 9358.84 711.975  16
  -6  -2  -5 9261.65 718.071  17
   6   2  -5 9576.47 380.672  15
   6   2  -5 8766.14 385.484   6
   6  -2   5 9415.43 361.745  12
   6  -2   5 9342.09 721.458  26
   6   2  -5 9719.44 399.199  24
  -6  -2  -5 9847.34 423.691   3
  -6  -2  -4 1440.21 162.671   3
  -6   2   4 2310.37 317.918  20
   6   2  -4 1546.24 273.461  16
  -6  -2  -4 1684.26 325.814  17
  -6  -2  -4 1734.97 306.166  16
   6  -2   4 1754.89 197.788  13
   6   2  -4 1599.23 139.020  15
   6   2  -4 1654.94 159.154   6
   6   2  -4 1467.31 143.492   1
  -6  -2  -4 1512.97 141.204  24
   6  -2   4 1936.41 321.616  23
   6   2  -4 1635.20 152.176  24
   6  -2   4 2308.86 343.632  26
  -6  -2  -3 10643.3 561.842  22
  -6  -2  -3 10669.6 372.709  24
  -6   2   3 9377.89 563.969  20
  -6  -2  -3 10507.3 653.039  18
   6   2  -3 10771.1 631.410   7
  -6  -2  -3 10430.9 638.743  16
   6   2  -3 11006.2 608.434  16
   6   2  -3 10288.8 618.411  25
   6   2  -3 9416.17 372.476  24
   6  -2   2 41615.1 1431.16  23
  -6  -2  -2 39214.2 1357.99  16
   6   2  -2 41355.2 1318.81  16
  -6  -2  -2 41594.2 1439.89  17
  -6   2   2 41684.8 1303.60  20
  -6  -2  -2 41705.3 1388.90  18
   6   2  -2 40646.0 1339.29  25
   6   2  -2 42301.6 1436.88   7
   6  -2   1 13439.2 560.271  23
  -6  -2  -1 13514.3 587.367  17
  -6  -2  -1 13048.2 504.301  16
  -6   2   1 13408.0 462.161  20
   6  -2   1 12637.7 467.170   7
  -6  -2  -1 13027.1 515.977  18
   6   2  -1 12993.0 487.894  25
   6  -2   1 12844.6 551.112  26
   6   2  -1 13498.4 609.659   7
  -6  -2   0 109132. 2772.44   5
   6  -2   0 108822. 2770.17   5
   6  -2   0 108985. 2953.01   7
  -6  -2   0 106437. 2780.55  18
  -6   2   0 106655. 2845.75  19
   6  -2   0 111397. 2906.67  26
  -6   2   0 106993. 2780.54  25
   6   2   0 111115. 2774.43  25
   6   2   0 107291. 2965.77   7
  -6   2  -1 13496.2 506.133  19
  -6   2  -1 12994.6 569.158  18
   6  -2  -1 12781.5 506.440  16
  -6   2  -1 11506.0 476.978  25
   6   2   1 13811.4 543.089  26
   6   2   1 12838.3 441.014  20
   6   2   2 38080.3 1234.84  20
  -6   2  -2 38945.0 1392.97  18
   6   2   2 39519.7 1070.96  19
   6  -2  -2 42076.1 1445.02   7
   6  -2  -2 38396.8 1335.86  16
  -6   2  -2 39633.4 1337.18  17
  -6   2  -2 38898.8 1283.51  16
  -6   2  -2 41924.6 1335.28  25
   6   2   2 40186.2 1308.14  26
  -6  -2   2 40708.1 1297.59  23
   6   2   3 10374.4 567.129  20
  -6   2  -3 10791.8 689.884  18
   6  -2  -3 9507.12 626.921  16
  -6   2  -3 10481.2 611.328  16
  -6   2  -3 10222.1 609.380  17
   6  -2  -3 9429.32 632.001   7
   6  -2  -3 9820.78 360.402  24
  -6  -2   3 10011.6 558.174  23
   6   2   3 10747.8 599.901  26
  -6   2  -3 10116.5 631.309  25
  -6   2  -3 9979.91 381.043  24
   6   2   4 2096.83 283.504  20
  -6   2  -4 1513.56 150.182  24
   6   2   4 1673.83 270.731  26
   6   2   4 1355.99 185.442  13
   6  -2  -4 1482.42 155.938   6
   6  -2  -4 1409.88 267.713   7
  -6   2  -4 1824.00 288.071  16
  -6   2  -4 1504.00 277.520  17
  -6   2  -4 1586.19 326.322  18
   6  -2  -4 1587.55 301.622  16
  -6   2  -4 1735.95 142.465  15
   6  -2  -4 1687.63 145.286  24
  -6   2  -4 1587.52 156.918   3
   6  -2  -4 1642.70 141.026   3
   6   2   5 9001.54 643.366  26
  -6   2  -5 9337.61 402.473  24
  -6   2  -5 8720.54 664.977  16
   6  -2  -5 9429.05 710.313  16
  -6   2  -5 9545.29 377.454  15
   6  -2  -5 9444.47 384.888  24
   6  -2  -5 9319.56 396.428   6
   6   2   5 10229.1 660.118  20
  -6  -2   5 9516.32 664.996  20
   6   2   5 8967.54 419.943  13
  -6   2  -6 4400.69 206.656  24
  -6   2  -6 3749.64 199.565   1
  -6   2  -6 4166.57 187.916  15
   6  -2  -6 4299.42 200.815  15
   6   3  -6 991.109 91.4708   1
   6   3  -6 875.763 88.6457  24
   6   3  -6 947.829 86.1929  15
  -6  -3  -6 930.733 91.1215  15
   6  -3   6 782.929 89.1822  14
  -6  -3  -6 969.732 119.491   3
  -6   3   6 978.384 87.1664  21
   6  -3   5 10190.2 780.842  23
   6  -3   5 9932.46 716.005  20
  -6   3   5 11193.9 717.878  20
   6   3  -5 12093.6 458.971   1
  -6  -3  -5 10081.8 765.821  16
  -6  -3  -5 11185.3 795.722  17
   6   3  -5 12591.4 444.827  15
   6   3  -5 12844.7 469.280   6
   6  -3   5 11540.3 415.063  12
   6   3  -5 11993.8 465.006  24
   6  -3   5 11505.5 805.503  26
  -6  -3  -5 12078.2 483.847   3
  -6  -3  -4 4975.97 252.711  24
   6  -3   4 3677.52 471.224  23
  -6   3   4 5463.01 469.226  20
   6   3  -4 4631.65 256.697   1
  -6  -3  -4 4471.03 479.191  16
   6   3  -4 4693.20 449.503  16
   6   3  -4 4530.83 236.968  15
   6   3  -4 4353.08 258.450   6
   6  -3   4 4682.25 247.723  12
  -6  -3  -4 4614.75 268.714   4
  -6  -3  -4 4609.59 272.268   3
   6   3  -4 4879.98 263.645  24
   6   3  -4 4287.15 467.101  25
  -6   3   3 10529.0 589.659  20
   6   3  -3 9969.66 398.359   6
  -6  -3  -3 10945.1 598.550  22
  -6  -3  -3 10402.7 373.562  24
   6   3  -3 11260.4 623.391  16
  -6  -3  -3 9650.57 646.756  16
  -6  -3  -3 9586.48 665.619  17
   6   3  -3 10409.2 636.550  25
   6   3  -3 9971.36 386.864  24
  -6  -3  -2 17888.3 798.999  22
   6  -3   2 16724.7 794.688  23
   6   3  -2 19119.7 743.258  16
  -6  -3  -2 16872.7 783.661  16
  -6  -3  -2 17872.2 828.105  17
  -6   3   2 18652.7 715.543  20
  -6  -3  -2 17816.2 752.232  18
   6   3  -2 17481.3 753.955  25
   6  -3   2 18718.9 784.397  26
   6   3  -2 17445.3 808.574   7
   6  -3   1 59369.1 1777.31  23
  -6  -3  -1 62563.6 1818.74  17
  -6   3   1 60781.6 1675.09  20
   6  -3   1 59284.3 1657.00   5
   6  -3   1 57341.4 1679.18   7
  -6   3   1 61649.9 1765.53  19
  -6  -3  -1 57018.1 1667.54  18
   6  -3   1 62732.3 1768.05  26
   6   3  -1 61839.7 1725.41  25
   6   3  -1 60863.7 1868.82   7
  -6   3   0 12547.2 512.789  19
  -6  -3   0 13392.3 470.096   5
   6  -3   0 13471.5 468.101   5
  -6  -3   0 14105.5 530.809  17
   6  -3   0 13852.8 530.062  26
   6  -3   0 13301.4 461.984  23
  -6  -3   1 61434.6 1674.14   5
   6   3   1 61796.4 1767.54  26
  -6   3  -1 59116.9 1736.12  25
   6   3   1 61427.4 1671.05  20
  -6   3  -1 59982.1 1760.25  19
  -6   3  -1 56790.9 1810.71  18
   6   3   2 18411.9 696.732  20
  -6   3  -2 17406.2 816.234  18
   6  -3  -2 17291.9 852.617   7
  -6   3  -2 17306.6 746.461  17
   6  -3  -2 17737.9 790.616  16
  -6   3  -2 16560.2 753.728  25
  -6   3  -2 16758.0 539.135  24
   6   3   2 17978.2 717.667  26
  -6  -3   2 17776.0 657.692  22
   6  -3  -2 18489.6 526.325  24
   6   3   3 10135.0 565.386  20
  -6   3  -3 9075.98 661.890  18
   6  -3  -3 9708.14 649.126  16
  -6   3  -3 10539.4 620.106  16
  -6   3  -3 9941.50 595.424  17
   6  -3  -3 11333.9 711.980   7
  -6   3  -3 10294.5 656.804  25
   6   3   3 9974.86 561.517  26
  -6   3  -3 9955.06 389.289  24
   6  -3  -3 10154.8 367.065  24
  -6  -3   3 9245.20 570.498  23
  -6  -3   4 4292.56 406.036  23
   6  -3  -4 4211.28 233.870  24
   6   3   4 4242.36 402.582  20
   6  -3  -4 4438.41 254.688   4
   6  -3  -4 4369.43 229.971   3
   6  -3  -4 4439.64 470.952  16
  -6   3  -4 4664.05 455.632  16
  -6   3  -4 3642.27 394.165  17
  -6   3  -4 4459.74 234.588  15
   6  -3  -4 4266.99 258.648   6
   6  -3  -4 5315.76 503.309   7
   6   3   4 4816.49 305.893  13
  -6   3  -4 4387.28 256.192  24
   6   3   4 4397.20 418.492  26
  -6   3  -4 4378.61 492.261  25
   6   3   4 3894.71 219.345  11
   6  -3  -5 12149.8 429.386   3
   6  -3  -5 11556.4 803.472  16
  -6   3  -5 11794.8 436.542  15
   6  -3  -5 11772.9 464.187   6
   6   3   5 11629.0 486.925  13
  -6  -3   5 11676.1 738.441  20
   6   3   5 12064.7 722.589  20
  -6   3  -5 11818.9 472.828  24
  -6   3  -6 931.699 86.7630  15
   6  -3  -6 925.688 93.8598  15
  -6   3  -6 936.470 102.933   1
   6   3   6 959.568 85.4437  21
   6   3   6 711.974 72.2711  12
  -6   3  -6 929.393 96.6438  24
   6   4  -6 996.447 82.1200  15
  -6  -4  -6 945.062 87.1523  15
   6  -4   6 964.813 83.2715  14
  -6  -4  -6 1107.09 116.704   3
  -6   4   6 830.964 79.1264  21
   6   4  -6 963.799 87.7065  24
   6   4  -6 983.414 90.0825   1
  -6   4   5 471.342 165.203  20
   6   4  -5 560.981 107.509   1
   6   4  -5 635.138 95.2976  15
   6  -4   5 561.954 128.060  14
   6   4  -5 539.009 108.759  24
   6  -4   5 588.640 207.099  23
  -6  -4  -5 500.986 135.766   3
  -6   4   4 11717.8 718.087  20
  -6  -4  -4 10669.0 450.653   4
  -6  -4  -4 10986.5 462.648   3
  -6  -4  -4 10488.4 773.432  16
  -6  -4  -4 12333.9 830.322  17
   6   4  -4 11309.9 421.543  15
   6   4  -4 11241.4 456.894   6
   6  -4   4 11942.6 434.398  12
   6   4  -4 11347.0 454.635  24
   6  -4   4 10471.4 754.882  26
   6   4  -4 12813.7 826.472  25
   6  -4   4 10206.2 408.472  11
   6   4  -3 265.789 79.5806   1
   6  -4   3 442.037 180.118  26
   6   4  -3 184.192 150.958  25
   6  -4   3 145.494 86.6584  12
   6   4  -3 239.045 79.1706   6
  -6   4   3 312.154 123.362  20
  -6  -4  -3 99.8748 139.625  16
  -6  -4  -3 66.7093 164.004  17
   6   4  -3 212.134 66.8675  15
   6   4  -3 243.470 76.0439  24
   6  -4   3 447.334 172.989  23
  -6  -4  -3 181.505 130.396  22
   6  -4   3 248.043 90.5918  11
  -6  -4  -3 76.5461 84.6993   3
  -6  -4  -3 191.528 86.2362   4
  -6  -4  -2 24881.9 1062.93  17
  -6  -4  -2 25674.8 1059.60  16
   6  -4   2 23908.4 1046.80  23
  -6  -4  -2 26134.4 1075.93  22
  -6   4   2 26326.9 962.230  20
  -6   4   2 25776.8 1020.44  19
   6   4  -2 25797.7 1022.90  25
   6  -4   2 27756.7 1035.24  26
   6   4  -2 26847.1 768.188  24
  -6  -4  -1 57579.7 1775.97  17
   6  -4   1 58208.5 1761.66  23
  -6   4   1 58809.5 1679.84  20
   6  -4   1 57003.4 1650.25   5
  -6  -4  -1 57366.4 1728.07   5
  -6   4   1 58478.2 1755.05  19
   6  -4   1 57367.7 1716.63  26
   6   4  -1 58395.0 1726.91  25
  -6  -4   0 2039.23 184.601  17
   6  -4   0 1702.42 136.816  23
  -6  -4   0 1842.35 236.305  22
  -6  -4   0 1598.24 163.492   5
   6  -4   0 2005.35 171.497   5
  -6   4   0 1976.19 197.754  19
   6  -4   0 1922.83 170.435  26
  -6  -4   1 56381.1 1454.48  17
  -6  -4   1 58075.1 1688.60  22
   6   4   1 58721.3 1554.34  20
   6  -4  -1 56442.1 1609.95   5
  -6  -4   1 60868.4 1562.04   5
  -6   4  -1 55575.7 1653.14  19
  -6   4  -1 57177.6 1633.50  25
  -6  -4   2 26214.5 909.795  22
   6   4   2 25200.6 924.806  20
  -6   4  -2 25877.0 1035.29  25
   6   4   2 27703.7 950.016  26
  -6   4  -2 25878.8 766.473  24
  -6   4  -2 24783.4 960.791  17
   6  -4  -2 24457.3 1042.05  16
  -6   4  -3 131.742 78.7121  24
  -6  -4   3 276.649 123.053  23
   6  -4  -3 142.747 81.1570  10
   6   4   3 181.281 113.945  20
  -6   4  -3 254.544 145.538  17
   6  -4  -3 66.9034 131.214  16
   6  -4  -3 243.697 193.067   7
   6   4   3 226.974 127.975  26
  -6   4  -3 192.479 150.380  25
   6  -4  -3 165.127 84.0752   4
  -6  -4   4 10228.2 671.185  23
   6   4   4 11457.6 686.103  20
   6  -4  -4 10995.8 444.099   4
   6  -4  -4 10565.4 409.298   3
   6  -4  -4 10877.6 780.467  16
  -6   4  -4 11607.1 421.944  15
   6  -4  -4 11194.5 465.312   6
   6  -4  -4 11813.8 792.126   7
   6   4   4 10685.5 480.963  13
  -6   4  -4 11439.5 799.182  25
  -6   4  -4 11033.1 454.354  24
   6   4   4 9874.19 401.226  11
  -6   4  -5 473.057 85.7851   2
  -6   4  -5 632.596 127.688   1
  -6   4  -5 544.047 93.1895  15
   6  -4  -5 481.383 88.8658   3
   6  -4  -5 671.687 110.161   6
   6   4   5 552.662 148.210  13
  -6   4  -5 706.975 121.276  24
  -6   4  -6 998.077 83.6923  15
   6  -4  -6 916.337 89.2025  15
  -6   4  -6 1024.77 106.368   1
   6   4   6 1012.93 83.6565  21
  -6   4  -6 960.407 92.7543  24
   6   4   6 950.465 109.563  13
  -6  -5  -6 316.538 58.8439  15
   6   5  -6 377.342 58.0183  15
   6   5  -6 458.148 68.0856   1
   6   5  -6 385.511 61.0714  24
  -6  -5  -6 387.946 85.2795   3
  -6   5   6 328.403 56.0126  21
   6   5  -5 1954.85 164.429  24
   6  -5   5 1962.81 163.789  14
   6   5  -5 1937.10 144.628  15
  -6   5   5 1870.94 144.696  21
  -6  -5  -5 1799.55 181.510   3
   6  -5   4 12857.6 483.677  11
  -6   5   4 14301.7 808.805  20
  -6  -5  -4 13654.3 527.521   4
  -6  -5  -4 13861.3 546.047   3
  -6  -5  -4 12327.8 870.720  16
  -6  -5  -4 14284.4 922.915  17
   6  -5   4 14407.9 525.826  14
   6   5  -4 14501.2 497.663  15
   6   5  -4 14696.4 543.658   6
   6  -5   4 14179.4 500.045  12
   6   5  -4 14291.8 532.043   1
   6  -5   4 13401.0 862.594  26
   6   5  -4 14900.9 920.163  25
   6   5  -4 13655.4 532.581  24
   6   5  -3 9041.28 374.651   1
   6   5  -3 9462.23 655.458  25
   6   5  -3 8776.91 375.377  24
   6  -5   3 8598.30 608.329  26
   6  -5   3 9530.89 372.603  12
   6   5  -3 8545.04 379.438   6
  -6   5   3 9971.49 590.630  20
  -6   5   3 9726.94 637.962  19
  -6  -5  -3 9128.80 675.409  16
  -6  -5  -3 7810.77 628.313  17
   6  -5   3 9595.40 386.017  14
   6   5  -3 9481.65 352.654  15
   6  -5   3 9317.01 376.567  11
   6  -5   3 8321.73 647.716  23
  -6  -5  -3 10355.2 650.896  22
  -6  -5  -3 9259.84 395.531   3
  -6  -5  -3 8293.04 370.259   4
  -6   5   2 12144.6 602.729  20
  -6   5   2 13194.4 411.740  21
  -6   5   2 14020.2 690.279  19
   6  -5   2 12619.8 598.877   5
  -6  -5  -2 12103.9 686.408  17
   6   5  -2 12223.2 670.856  25
   6  -5   2 12708.6 649.754  26
   6  -5   2 12618.6 707.323  23
  -6  -5  -2 11816.9 705.687  22
  -6   5   1 10081.0 485.701  20
  -6   5   1 9748.50 317.054  21
  -6   5   1 10211.4 531.938  19
   6  -5   1 9558.62 456.491   5
  -6  -5  -1 11154.9 541.806   5
  -6  -5  -1 9693.05 520.167  17
   6  -5   1 9438.84 512.858  23
   6  -5   1 9754.82 475.055  26
   6   5  -1 10593.6 527.557  25
  -6   5   0 2938.46 260.735  19
  -6  -5   0 2722.88 221.108  17
  -6  -5   0 2801.41 237.987   5
   6  -5   0 3301.95 247.570   5
  -6  -5   0 3187.91 322.108  22
   6  -5   0 2917.41 194.238  23
  -6   5  -1 9771.30 544.037  19
   6   5   1 8708.06 368.834  19
   6   5   1 10241.3 466.842  20
  -6  -5   1 10108.2 464.812   5
   6  -5  -1 9886.21 502.270   5
  -6   5  -1 10490.1 531.959  25
  -6  -5   1 10733.4 563.312  22
   6  -5  -1 9762.02 581.804  22
  -6   5  -1 8512.02 319.749  21
   6   5   2 12879.1 600.840  20
   6   5   2 12448.4 396.461  21
  -6   5  -2 12124.0 714.346  18
  -6   5  -2 11960.6 594.585  17
  -6  -5   2 13124.1 605.139   5
  -6   5  -2 11790.6 668.383  25
   6   5   2 12224.8 561.098  26
  -6  -5   2 12422.6 581.004  22
  -6   5  -3 8921.78 649.849  25
  -6   5  -3 8910.69 382.164  24
   6   5   3 8759.64 412.094  13
   6  -5  -3 7904.67 652.018   7
  -6  -5   3 10063.8 576.281   5
  -6  -5   3 8441.67 601.238  23
   6   5   3 8209.93 530.328  20
  -6   5  -3 8875.86 671.280  18
   6  -5  -3 8795.30 669.551  16
  -6   5  -3 8227.85 516.569  17
  -6   5  -3 9578.77 353.100  15
   6  -5  -3 8603.74 365.172   4
   6  -5  -3 8262.83 368.674  10
  -6   5  -4 13919.2 531.065   2
  -6   5  -4 14728.5 941.974  25
  -6   5  -4 13311.8 534.323  24
   6   5   4 13148.8 555.158  13
   6  -5  -4 12272.4 864.361   7
   6  -5  -4 13100.3 538.613   6
  -6  -5   4 12140.4 771.531  23
   6   5   4 14769.6 796.853  20
  -6   5  -4 13605.5 918.955  18
   6  -5  -4 12835.6 887.089  16
  -6   5  -4 14590.7 496.733  15
   6   5   4 13274.8 481.372  11
   6  -5  -4 13184.7 515.901   4
   6  -5  -4 13496.2 483.869   3
   6  -5  -5 1538.25 127.045   3
  -6   5  -5 1954.17 147.649   2
  -6   5  -5 1809.98 140.039  15
   6  -5  -5 1922.03 158.028   6
   6   5   5 1888.63 193.104  13
  -6   5  -5 1804.25 163.975  24
   6   5   5 1858.56 140.399  21
  -6   5  -6 484.802 65.3694  24
   6   5   6 265.884 78.2252  13
  -6   5  -6 411.778 79.3810   1
  -6   5  -6 331.548 54.5484  15
   6  -5  -6 295.803 59.2593  15
   6   6  -6 1900.54 106.990   1
  -6  -6  -6 2267.06 129.594   3
  -6  -6  -6 1457.91 90.3281  15
   6   6  -6 1202.79 77.8365  15
  -6  -6  -5 3897.32 245.030   3
   6   6  -5 3485.51 215.256   1
   6   6  -5 3828.80 199.082  15
   6  -6   5 3709.88 208.932  14
   6   6  -5 3570.72 217.920  24
  -6   6   5 4005.08 204.435  21
   6  -6   4 2965.80 424.842  23
  -6   6   4 2876.30 359.440  20
  -6   6   4 3160.88 193.136  21
  -6  -6  -4 2883.43 222.286   4
  -6  -6  -4 2689.69 225.222   3
  -6  -6  -4 3361.78 443.124  17
  -6  -6  -4 2888.46 418.703  16
   6  -6   4 3217.38 222.907  14
   6   6  -4 2794.81 185.603  15
   6  -6   4 2917.37 341.648   5
   6  -6   4 2863.24 192.697  12
   6  -6   4 2662.17 186.254  11
   6   6  -4 3471.41 224.810   1
   6  -6   4 3194.43 410.966  26
   6   6  -4 3181.08 221.715  24
   6   6  -4 2892.94 405.366  25
   6   6  -3 8256.82 356.134   1
   6   6  -3 8301.87 634.259  25
   6   6  -3 8700.66 374.013  24
   6  -6   3 8813.40 601.294  26
   6  -6   3 8104.16 345.793  12
   6   6  -3 7861.28 365.608   6
   6  -6   3 7669.17 522.295   5
   6  -6   3 8006.47 649.645  23
  -6  -6  -3 7593.57 594.245  22
  -6   6   3 8165.94 560.280  20
  -6   6   3 8172.58 323.386  21
  -6   6   3 8983.20 631.134  19
  -6  -6  -3 7900.86 658.865  16
  -6  -6  -3 8013.97 634.682  17
   6  -6   3 8317.38 362.621  14
   6   6  -3 8074.35 329.669  15
  -6  -6  -3 7786.17 373.219   3
  -6  -6  -3 7839.61 357.358   4
   6  -6   3 7857.96 352.156  11
   6  -6   2 44596.8 1669.12  23
  -6  -6  -2 46309.0 1731.64  22
  -6   6   2 46782.3 1245.86  21
  -6   6   2 44750.6 1547.77  20
  -6   6   2 45089.3 1623.43  19
  -6  -6  -2 47875.9 1657.49  17
   6  -6   2 45446.7 1286.47  14
   6  -6   2 46369.7 1283.44  12
   6  -6   2 46449.5 1301.04  11
   6   6  -2 45986.6 1650.83  25
   6  -6   2 45443.0 1565.19  26
   6   6  -2 44232.1 1304.42   6
   6  -6   2 44627.7 1515.09   5
  -6   6   1 2575.47 256.212  20
  -6   6   1 2700.46 287.483  19
  -6  -6  -1 2990.32 301.504   5
   6  -6   1 3460.09 278.049   5
  -6  -6  -1 2618.87 273.956  17
   6   6  -1 2685.65 157.017  21
  -6   6   1 2866.04 147.343  21
   6  -6   1 2638.09 265.595  23
   6  -6   1 3618.49 263.846  26
   6   6  -1 3022.44 297.755  25
  -6   6   0 36206.6 1025.73  21
   6   6   0 38580.5 1029.14  21
   6  -6   0 37273.7 1422.56  22
   6  -6   0 39568.1 1268.19   5
  -6  -6   0 39214.6 1282.96   5
  -6   6   0 39355.8 1346.45  19
   6  -6   0 37143.5 1148.68  23
  -6  -6   0 40711.3 1452.44  22
  -6   6  -1 3003.79 311.629  25
  -6  -6   1 3169.14 273.119   5
   6  -6  -1 2833.80 288.675   5
   6  -6  -1 2467.11 311.397  22
  -6   6  -1 2243.71 154.974  21
   6   6   1 2789.94 139.867  21
  -6  -6   1 2687.15 301.711  22
  -6   6  -1 2724.19 301.573  19
   6   6   1 2249.77 197.728  19
   6   6   1 3068.62 261.808  20
  -6   6  -1 2401.48 294.158  18
  -6  -6   2 46676.0 1511.20  22
   6   6   2 45988.6 1527.49  20
   6   6   2 45043.5 1227.20  21
  -6   6  -2 45808.1 1700.72  18
  -6   6  -2 42084.2 1450.28  17
  -6  -6   2 48315.6 1541.76   5
   6   6   2 45420.6 1316.27  13
  -6   6  -2 44050.0 1651.24  25
   6  -6  -2 44712.8 1288.05  10
  -6   6  -3 6685.35 598.749  25
  -6   6  -3 7881.81 369.967  24
   6   6   3 7560.40 387.939  13
   6  -6  -3 7734.55 683.977   7
  -6  -6   3 7903.60 537.350   5
  -6  -6   3 7355.92 580.691  23
   6   6   3 7605.54 525.276  20
   6   6   3 7519.16 307.505  21
  -6   6  -3 8938.62 686.090  18
   6  -6  -3 7008.59 622.944  16
  -6   6  -3 8695.20 338.704  15
   6  -6  -3 7600.14 360.245  10
   6  -6  -3 8152.92 356.430   4
  -6   6  -4 2598.77 211.263  24
  -6   6  -4 2301.48 400.760  25
   6   6   4 2327.88 229.981  13
  -6  -6   4 2882.22 340.251   5
   6  -6  -4 2816.26 221.395   6
   6  -6  -4 2167.83 371.820   7
  -6  -6   4 2510.02 351.814  23
   6   6   4 2649.61 336.250  20
   6   6   4 2828.84 175.980  21
   6  -6  -4 2477.70 200.548   4
   6  -6  -4 2541.52 176.830   3
   6  -6  -4 2291.24 379.087  16
  -6   6  -4 3268.51 453.283  18
  -6   6  -4 2713.78 183.745  15
   6   6   4 2513.16 182.317  11
  -6   6  -4 2567.02 214.075   2
  -6   6  -5 3087.09 194.702  24
   6   6   5 3341.47 220.789  13
   6  -6  -5 3361.54 190.460   6
  -6   6  -5 3258.61 171.918   2
  -6   6  -5 3665.06 224.676   1
  -6   6  -5 3815.63 177.661  15
   6   6   5 3764.25 169.626  21
   6   6   6 1805.32 113.411  13
  -6   6  -6 1760.87 91.3705  15
   6  -6  -6 1558.05 94.8440  15
  -6  -7  -6 671.276 71.4963   3
  -6  -7  -5 6653.85 315.721   3
   6   7  -5 6674.24 274.697  15
   6  -7   5 6835.45 278.593  14
   6   7  -5 6958.10 297.914   1
   6   7  -5 7208.53 308.065  24
  -6   7   5 6644.40 271.316  21
   6  -7   4 1721.82 321.184  26
   6   7  -4 2249.70 190.635  24
   6   7  -4 2004.91 353.160  25
   6  -7   4 1999.74 163.791  12
   6  -7   4 2848.37 407.376  23
  -6   7   4 2368.81 168.128  21
  -6   7   4 2281.87 337.178  20
  -6  -7  -4 1688.89 345.714  16
  -6  -7  -4 1880.13 339.553  17
   6  -7   4 2214.03 191.118  14
   6   7  -4 2191.88 162.979  15
   6   7  -4 2187.10 180.012   1
   6  -7   4 2173.75 302.943   5
  -6  -7  -4 2068.02 192.089   4
  -6  -7  -4 2379.84 210.937   3
  -6  -7  -3 7042.44 598.716  22
   6  -7   3 7018.81 613.682  23
  -6   7   3 7284.35 552.098  20
  -6   7   3 7615.28 312.476  21
  -6  -7  -3 7358.34 366.641   3
  -6  -7  -3 6888.68 339.196   4
  -6  -7  -3 6156.47 605.924  16
  -6  -7  -3 8405.17 643.526  17
   6  -7   3 7406.47 347.662  14
   6   7  -3 7669.56 322.183  15
   6  -7   3 6750.45 508.125   5
   6  -7   3 7434.19 345.355  11
   6  -7   3 7017.54 325.682  12
   6   7  -3 6845.08 598.730  25
   6   7  -3 7207.31 350.428  24
   6  -7   3 6969.55 549.482  26
   6   7  -3 7347.73 334.228   1
   6   7  -3 7427.78 330.256   2
   6   7  -2 3944.96 406.845  25
   6  -7   2 3381.87 325.705  26
   6  -7   2 3402.09 224.420  11
   6  -7   2 3623.63 217.846  12
   6  -7   2 3914.48 352.227   5
   6  -7   2 3869.52 408.335  23
  -6  -7  -2 3328.49 422.422  22
  -6   7   2 3349.16 341.830  20
  -6   7   2 3810.14 193.475  21
  -6   7   2 3667.68 378.444  19
  -6  -7  -2 4630.74 415.534  17
   6   7  -2 3919.15 206.212  15
   6  -7   2 3576.13 224.304  14
  -6  -7  -2 3662.55 234.029   3
  -6  -7  -2 3622.43 220.327   4
   6   7  -2 3533.38 221.916   2
   6   7  -2 3411.50 198.143   1
  -6   7   1 10746.7 587.548  20
  -6   7   1 11793.5 657.749  19
  -6  -7  -1 10672.4 562.101  17
   6  -7   1 11113.2 579.773   5
  -6  -7  -1 11565.4 654.330   5
   6  -7   1 10821.8 600.319  23
  -6  -7  -1 10255.4 702.904  22
   6  -7   1 10468.1 401.001  12
   6  -7   1 10643.2 414.682  11
   6   7  -1 10998.1 391.733  21
  -6   7   1 10298.5 366.239  21
   6  -7   1 11302.3 508.494  26
   6   7  -1 11547.4 644.025  25
  -6   7   0 8425.42 532.682  18
  -6   7   0 7097.32 506.879  19
  -6  -7   0 7996.74 498.002   5
   6  -7   0 8343.78 492.553   5
  -6  -7   0 8745.43 605.092  22
  -6   7   0 7507.67 295.432  21
   6   7   0 8107.74 300.231  21
   6  -7   0 8742.90 606.850  22
  -6   7  -1 11020.3 402.071  21
   6   7   1 11366.6 377.041  21
  -6   7  -1 10086.5 654.672  19
   6   7   1 9883.19 501.630  19
   6   7   1 10811.8 584.286  20
  -6   7  -1 10383.3 638.755  18
  -6   7  -1 10686.6 648.600  25
  -6  -7   1 11793.9 599.558   5
   6  -7  -1 11686.6 649.359   5
  -6  -7   1 11797.2 692.204  22
   6  -7  -1 11129.7 422.412  10
   6   7   2 3887.37 192.805  21
   6   7   2 3992.87 357.552  20
  -6   7  -2 3883.09 424.364  18
   6  -7  -2 3610.45 219.073   4
   6  -7  -2 3389.93 220.083  14
  -6   7  -2 3987.04 210.481  15
  -6  -7   2 3676.73 351.196   5
   6   7   2 4068.68 264.946  13
  -6   7  -2 3279.65 395.153  25
  -6  -7   2 3653.68 403.915  23
  -6   7  -3 7107.25 361.277   2
  -6   7  -3 7379.70 639.960  25
  -6   7  -3 6924.18 352.896  24
   6   7   3 6945.50 377.884  13
  -6  -7   3 7191.32 524.806   5
   6  -7  -3 7029.61 688.151   7
  -6  -7   3 7396.68 610.366  23
   6   7   3 7305.27 535.512  20
   6   7   3 7143.19 298.470  21
  -6   7  -3 7044.81 630.839  18
   6  -7  -3 7157.68 648.257  16
  -6   7  -3 7376.80 319.798  15
   6  -7  -3 6510.15 305.267   3
   6  -7  -3 6603.34 330.933   4
   6  -7  -3 7117.95 354.215  10
  -6   7  -4 2536.97 204.993   2
  -6   7  -4 2199.45 198.445  24
  -6   7  -4 2120.62 399.269  25
   6   7   4 2106.44 229.278  13
   6  -7  -4 2432.12 388.710   7
   6  -7  -4 2040.90 195.639   6
  -6  -7   4 2313.47 300.875   5
  -6  -7   4 2355.55 332.755  23
   6   7   4 2323.06 161.180  21
   6   7   4 2063.53 312.625  20
   6  -7  -4 1578.22 321.587  16
  -6   7  -4 2201.46 392.522  18
  -6   7  -4 2466.00 175.848  15
   6  -7  -4 2169.72 189.490   4
   6  -7  -4 2071.39 157.871   3
   6   7   4 2138.17 170.750  11
  -6   7  -5 6524.32 273.933   2
  -6   7  -5 6991.29 319.169   1
  -6   7  -5 6629.90 273.152  15
   6  -7  -5 5568.34 275.447   6
   6   7   5 6805.27 264.122  21
  -6   7  -5 6742.25 306.611  24
   6   7   5 6438.80 314.787  13
   6  -7  -6 1.79233 12.3310  15
   6   7   6 713.531 62.4132  13
  -6  -8  -5 512.281 108.619   3
   6  -8   5 452.250 87.8073  14
   6   8  -5 651.417 79.5214  15
   6   8  -5 464.093 83.4447  24
   6   8  -5 628.899 89.7648   1
  -6   8   5 498.607 75.8453  21
   6   8  -4 5514.18 297.931  24
   6  -8   4 5315.17 256.976  12
   6  -8   4 5651.15 562.483  23
  -6   8   4 5920.04 266.713  21
  -6   8   4 5434.86 514.901  19
  -6  -8  -4 6047.41 565.507  17
   6   8  -4 5956.79 274.131  15
   6  -8   4 5379.86 279.947  14
   6   8  -4 5661.09 284.006   1
  -6  -8  -4 5375.67 297.531   4
  -6  -8  -4 5654.73 315.724   3
   6  -8   3 5124.56 522.841  23
  -6  -8  -3 4450.14 497.912  22
  -6   8   3 4161.97 421.525  20
  -6   8   3 4432.93 231.199  21
  -6  -8  -3 4059.53 276.264   3
  -6  -8  -3 4397.96 268.630   4
  -6  -8  -3 4279.01 473.572  17
  -6  -8  -3 3857.27 498.567  16
   6  -8   3 4364.18 266.569  14
   6   8  -3 4477.80 240.400  15
   6  -8   3 4466.25 407.492   5
   6  -8   3 4412.56 249.350  12
   6   8  -3 3925.03 469.150  25
   6   8  -3 4576.12 273.733  24
   6  -8   3 4488.22 421.244  26
   6   8  -3 4402.38 250.829   2
   6   8  -3 4007.43 237.506   1
   6   8  -2 17810.9 961.666  25
   6  -8   2 16374.7 773.612  26
   6  -8   2 17763.5 609.126  12
   6  -8   2 17434.9 846.963   5
   6  -8   2 17162.6 940.932  23
  -6  -8  -2 18829.5 1052.71  22
  -6   8   2 16713.1 560.984  21
  -6   8   2 18224.8 945.233  19
  -6   8   2 15947.8 849.494  20
  -6  -8  -2 18640.9 890.495  17
   6   8  -2 17462.7 583.686  15
   6  -8   2 17921.0 611.253  14
  -6  -8  -2 17872.2 634.187   3
  -6  -8  -2 17212.5 610.480   4
   6   8  -2 17545.3 621.487   2
   6   8  -2 17560.0 576.193   1
   6  -8   1 25689.9 1095.64  23
  -6  -8  -1 27646.5 1306.16  22
  -6   8   1 26873.6 807.752  21
   6   8  -1 27683.6 833.486  21
  -6   8   1 25994.1 1115.43  20
  -6   8   1 26404.4 1170.63  19
  -6  -8  -1 27506.2 838.928   4
   6   8  -1 28468.0 835.792  15
   6  -8   1 27424.6 849.507  14
   6  -8   1 29316.9 1131.34   5
  -6  -8  -1 30351.7 1246.23   5
   6  -8   1 27536.2 853.329  12
   6   8  -1 26854.7 866.515   2
   6   8  -1 27871.2 1200.13  25
  -6  -8   0 14847.5 859.660  22
  -6   8   0 12766.7 454.308  21
   6   8   0 14213.9 463.205  21
   6  -8   0 11966.3 785.926  22
  -6   8   0 13783.5 776.750  19
  -6   8   0 12344.9 706.461  18
   6   8   0 13135.3 498.730   2
  -6   8   0 13204.8 477.320   2
   6  -8   0 12689.5 481.216  14
  -6  -8   0 14125.6 746.509   5
   6  -8   0 14238.9 731.841   5
   6  -8   0 13113.9 481.039  10
  -6   8  -1 27884.4 1212.23  25
   6  -8  -1 25670.8 838.610  12
  -6  -8   1 28753.4 1130.51   5
   6  -8  -1 27894.9 1187.99   5
   6   8   1 27487.5 795.000  21
  -6   8  -1 25013.4 812.729  21
  -6   8  -1 28414.9 1195.55  18
  -6   8  -1 28702.1 1264.69  19
   6   8   1 27040.8 1107.21  20
   6   8   1 27440.5 851.377   2
   6  -8  -1 26443.9 818.737   4
   6  -8  -1 26466.4 839.211  14
  -6   8  -1 27722.0 818.231  15
  -6  -8   1 27815.9 1231.55  22
  -6   8  -1 27172.3 858.130   2
   6  -8  -1 26699.3 848.440  10
  -6   8  -2 18320.0 991.375  25
  -6  -8   2 19390.2 887.273   5
  -6  -8   2 15298.0 951.201  23
   6   8   2 17466.8 559.739  21
   6   8   2 18014.4 870.877  20
  -6   8  -2 16222.0 941.445  18
   6  -8  -2 16613.3 597.922   4
   6  -8  -2 15816.7 598.424  14
  -6   8  -2 18435.0 595.434  15
  -6   8  -2 17621.6 639.651   2
   6  -8  -2 17309.2 626.937  10
  -6   8  -3 4434.67 276.986   2
  -6   8  -3 4206.30 269.773  24
  -6   8  -3 5065.23 536.548  25
   6   8   3 4122.99 301.525  13
  -6  -8   3 4070.90 399.734   5
   6  -8  -3 4476.16 549.613   7
  -6  -8   3 4189.94 468.963  23
   6   8   3 4352.75 222.340  21
  -6   8  -3 3729.47 466.130  18
   6   8   3 3924.60 401.738  20
   6  -8  -3 3469.25 468.166  16
  -6   8  -3 4456.19 242.192  15
   6  -8  -3 4089.72 235.882   3
   6  -8  -3 4339.87 261.982   4
   6  -8  -3 4404.92 282.139  10
  -6  -8   4 5133.31 496.769  23
   6   8   4 5698.43 254.009  21
  -6   8  -4 6044.27 305.881   2
  -6   8  -4 5569.84 302.370   1
   6  -8  -4 4960.62 279.241   4
   6  -8  -4 4599.30 239.781   3
  -6   8  -4 5983.16 273.953  15
   6  -8  -4 5119.19 304.372   6
   6   8   4 5433.29 326.226  13
  -6   8  -4 5382.57 302.487  24
   6   8   4 4929.31 255.498  11
   6   8   5 547.762 122.566  13
  -6   8  -5 475.539 91.0573  24
  -6   8  -5 376.943 74.9877  15
  -6   8  -5 550.799 97.7569   1
   6   8   5 595.455 72.1399  21
   6  -8  -5 459.332 77.2259   6
  -6  -9  -5 2286.41 156.374   3
   6   9  -5 2632.19 138.098   1
   6   9  -5 2361.62 127.236  15
   6  -9   5 2091.66 114.173  14
   6   9  -5 2333.75 137.002  24
  -6   9   5 2120.02 122.002  21
  -6  -9  -4 2907.49 210.337   4
  -6  -9  -4 2969.30 226.239   3
   6   9  -4 3323.53 191.340  15
   6  -9   4 2997.65 198.082  14
   6   9  -4 3070.18 190.493   1
   6   9  -4 3087.18 208.387  24
  -6   9   4 2816.89 177.783  21
   6   9  -3 428.982 206.249  25
   6  -9   3 426.063 116.550  12
   6   9  -3 407.406 110.572  24
   6  -9   3 332.636 163.353  23
  -6  -9  -3 288.985 207.719  22
  -6   9   3 523.308 98.0966  21
  -6   9   3 426.081 168.571  20
  -6  -9  -3 382.112 187.554  16
   6  -9   3 385.150 127.397  14
   6   9  -3 392.498 95.2225  15
  -6  -9  -3 529.410 130.731   4
  -6  -9  -3 361.086 145.189   3
   6  -9   3 353.062 171.967   5
   6   9  -3 493.117 97.7581   1
   6   9  -3 434.907 112.730   2
   6  -9   2 24000.2 1163.15  23
  -6  -9  -2 24228.1 1283.27  22
  -6   9   2 24700.1 750.621  21
  -6   9   2 23437.0 1106.62  20
  -6   9   2 21826.1 1137.34  19
  -6  -9  -2 23392.7 816.131   3
  -6  -9  -2 23719.1 797.075   4
   6   9  -2 24447.2 772.709  15
   6  -9   2 24671.1 795.419  14
   6  -9   2 23299.3 1070.27   5
   6  -9   2 26049.9 803.503  12
   6   9  -2 24096.2 808.947   2
   6   9  -2 23394.8 736.917   1
   6   9  -2 25021.8 1230.51  25
  -6   9   1 9711.86 380.104  21
   6   9  -1 9661.96 399.153  21
  -6   9   1 9851.39 689.118  19
  -6  -9  -1 10191.5 413.262   4
   6   9  -1 9808.18 401.200  15
   6  -9   1 9982.69 417.633  14
   6  -9   1 10997.9 663.678   5
  -6  -9  -1 9410.32 689.327   5
   6  -9   1 9756.23 418.509  12
   6   9  -1 10037.1 697.932  25
  -6  -9  -1 10478.5 781.488  22
   6  -9   1 10105.9 608.551  23
  -6  -9   0 27426.4 1331.01  22
  -6   9   0 28096.9 852.564  21
   6   9   0 28084.7 849.015  21
  -6   9   0 27269.3 1270.78  19
  -6   9   0 28964.9 1217.36  18
   6   9   0 28484.6 901.236   2
  -6   9   0 27076.4 866.000   2
  -6  -9   0 28058.5 1229.81   5
   6  -9   0 27237.8 1201.84   5
   6  -9   0 27537.4 886.055  12
  -6   9   0 31162.7 1282.76  25
   6   9   0 29736.6 1259.54  25
   6  -9   0 27751.4 873.998  10
  -6   9  -1 9631.11 418.304   2
  -6   9  -1 10560.1 730.016  25
   6  -9  -1 9461.19 415.721  12
  -6  -9   1 10436.8 721.731  22
   6   9   1 9785.89 374.128  21
  -6   9  -1 9804.42 403.136  21
  -6   9  -1 9262.40 663.789  18
  -6   9  -1 10050.6 738.836  19
  -6   9  -1 9321.82 392.520  15
   6   9   1 9423.61 412.484   2
   6  -9  -1 9779.93 399.191   4
   6  -9  -1 9041.42 411.027  14
  -6  -9   1 10049.8 648.500   5
   6  -9  -1 10970.3 714.069   5
   6  -9  -1 9743.67 421.256  10
  -6   9  -2 24066.5 1238.58  25
  -6  -9   2 25441.4 1121.97   5
  -6  -9   2 24368.2 1261.11  23
   6   9   2 25793.6 756.224  21
  -6   9  -2 23763.5 1195.08  18
   6   9   2 22829.0 1090.27  20
   6  -9  -2 22756.2 765.910   3
   6  -9  -2 24394.5 797.024   4
  -6   9  -2 26268.9 797.397  15
  -6   9  -2 24318.7 830.311   2
   6  -9  -2 23436.3 819.518  10
  -6   9  -3 417.782 116.931  24
  -6  -9   3 381.683 193.938  23
   6   9   3 416.014 91.5529  21
   6   9   3 469.732 173.900  20
   6  -9  -3 279.276 195.326  16
  -6   9  -3 161.036 188.900  18
  -6   9  -3 325.708 99.6778  15
   6  -9  -3 553.035 235.788   7
   6   9   3 428.075 164.405  13
   6  -9  -3 447.595 127.380   4
  -6  -9   3 304.028 159.578   5
   6  -9  -3 472.815 93.3547   3
  -6   9  -3 359.949 194.624  25
   6   9   4 3313.38 165.401  21
  -6   9  -4 3317.44 206.262   2
  -6   9  -4 2893.88 190.630   1
   6  -9  -4 3296.93 197.139   4
  -6   9  -4 3119.85 174.031  15
   6  -9  -4 3022.35 206.984   6
   6   9   4 2957.29 234.573  13
   6   9   4 2937.36 169.705  11
  -6   9  -4 3072.68 205.928  24
  -6   9  -5 2320.12 114.613  15
   6   9   5 2174.35 102.721  21
   6   9   5 2473.65 154.497  13
  -6   9  -5 2087.78 127.278  24
  -6   9  -5 2312.12 134.312   1
   6  10  -5 1758.36 83.2614   1
  -6 -10  -5 1625.34 106.523   3
  -6 -10  -4 531.824 127.436   3
  -6 -10  -4 469.864 112.640   4
   6 -10   4 519.765 110.085  14
   6  10  -4 464.851 83.2491  15
  -6  10   4 549.448 84.0651  21
   6  10  -4 614.635 85.4275   1
   6  10  -4 509.215 101.366  24
  -6  10   3 4720.73 244.591  21
  -6  10   3 4530.47 494.515  19
  -6 -10  -3 5001.77 301.521   3
  -6 -10  -3 4902.12 281.664   4
   6  10  -3 4306.54 247.750  15
   6 -10   3 4846.16 273.694  14
   6 -10   3 4916.71 260.131  12
   6  10  -3 4917.62 286.627  24
   6  10  -3 4789.96 266.053   2
   6  10  -3 5017.69 236.762   1
   6 -10   2 7895.94 604.668  23
  -6 -10  -2 9056.63 763.398  22
  -6  10   2 8741.05 362.414  21
  -6  10   2 8228.59 629.628  20
  -6 -10  -2 9493.23 435.215   3
  -6 -10  -2 8370.29 398.014   4
   6  10  -2 8114.72 377.261  15
   6 -10   2 9290.64 407.473  14
   6 -10   2 8135.64 610.037   5
   6 -10   2 9354.39 403.041  12
   6  10  -2 8984.69 712.623  25
   6  10  -2 9108.62 410.164   2
  -6 -10  -1 16015.2 1014.73  22
  -6  10   1 15632.8 538.269  21
   6  10  -1 15617.8 557.381  21
  -6  10   1 14956.3 923.139  19
  -6  10   1 15278.4 841.716  18
   6  10  -1 14168.4 552.775  15
   6 -10   1 14906.0 568.235  14
   6 -10   1 14905.5 855.989   5
  -6 -10  -1 15085.4 941.116   5
   6 -10   1 15333.4 576.550  12
  -6 -10  -1 14814.9 560.617   4
   6  10  -1 15815.0 941.730  25
  -6 -10   0 6332.16 614.679  22
  -6  10   0 6581.26 310.449  21
   6  10   0 6670.69 307.046  21
  -6  10   0 6229.42 591.003  19
  -6  10   0 5742.07 511.287  18
   6  10   0 5977.46 329.724   2
  -6  10   0 6247.69 310.606   2
   6 -10   0 4996.60 505.225   5
  -6 -10   0 7397.07 600.752   5
   6 -10   0 6332.97 335.939  12
  -6  10   0 6191.28 570.109  25
   6  10   0 6640.73 567.435  25
   6 -10   0 6310.25 316.482  10
  -6  10  -1 14984.4 576.544   2
  -6  10  -1 15177.5 938.372  25
   6  10   1 15960.3 612.762  13
  -6 -10   1 15848.7 947.234  22
   6  10   1 15242.4 531.129  21
  -6  10  -1 14312.7 551.498  21
  -6  10  -1 15197.2 885.710  18
  -6  10  -1 15863.6 988.431  19
  -6  10  -1 15187.1 561.265  15
   6 -10  -1 15122.3 557.657   4
   6 -10  -1 15205.5 581.463  14
  -6 -10   1 13834.5 844.007   5
   6 -10  -1 15736.2 938.146   5
   6 -10  -1 15129.0 576.681  10
  -6  10  -2 8943.25 728.521  25
  -6 -10   2 9629.13 660.561   5
  -6 -10   2 9664.56 760.808  23
   6  10   2 9571.13 372.427  21
  -6  10  -2 7916.01 648.596  18
  -6  10  -2 9923.40 437.980   2
  -6  10  -2 9783.13 412.641  15
   6 -10  -2 8918.64 426.641  10
   6 -10  -2 8997.34 381.611   3
   6 -10  -2 8599.38 400.159   4
   6  10   3 4696.33 234.251  21
   6 -10  -3 4288.76 230.284   3
   6 -10  -3 4965.63 274.414   4
  -6  10  -3 4118.15 239.972   1
  -6  10  -3 4700.74 258.457  15
   6 -10  -3 5013.34 578.401   7
   6  10   3 4498.91 314.404  13
  -6  10  -3 5171.07 529.548  25
  -6  10  -3 4735.16 289.515  24
  -6 -10   3 4539.55 495.821  23
   6  10   4 471.089 82.5206  21
   6 -10  -4 570.365 111.311   4
   6  10   4 392.116 145.109  13
   6 -10  -4 315.389 95.7989   6
  -6  10  -4 411.442 98.2164  24
  -6  10  -4 535.939 108.235   2
  -6  10  -4 501.080 91.9401   1
  -6  10  -4 433.578 90.0399  15
   6  10   4 538.347 90.9874  11
  -6  10  -5 1429.30 85.6265   1
   6  10   5 1665.51 110.826  13
  -6  11   4 2408.35 145.230  21
   6  11  -4 2779.32 157.441  15
   6 -11   4 2958.39 159.395  14
  -6 -11  -4 2680.94 166.406   4
  -6 -11  -4 2847.18 184.286   3
   6  11  -4 2621.94 165.345  24
   6  11  -4 2735.78 131.163   1
   6  11  -3 3317.50 202.938   2
   6  11  -3 2904.21 151.145   1
  -6 -11  -3 2476.01 220.805   3
  -6 -11  -3 2625.81 201.912   4
   6 -11   3 2498.73 197.810  14
   6  11  -3 2517.59 179.766  15
   6 -11   3 2703.13 184.523  12
   6  11  -3 2877.55 207.449  24
  -6  11   3 2431.31 170.264  21
  -6 -11  -2 92.1121 199.000  22
  -6  11   2 46.4913 84.4489  21
  -6 -11  -2 156.778 117.564   4
  -6 -11  -2-11.1487 120.886   3
   6 -11   2 66.6053 120.518  14
   6  11  -2 36.5211 84.0224  15
   6 -11   2 259.757 107.644   5
   6 -11   2 123.356 110.324  12
   6  11  -2 125.327 96.7115   2
   6  11  -2 422.853 140.153  25
  -6  11   1 1587.45 252.484  18
  -6  11   1 1276.82 290.717  19
  -6 -11  -1 1159.24 160.911   4
   6 -11   1 1179.73 173.182  14
   6 -11   1 1075.61 171.929  12
  -6  11   1 1365.08 146.941  21
   6  11  -1 1372.30 155.790  21
  -6 -11  -1 1248.94 307.773  22
   6  11  -1 1413.54 306.553  25
  -6 -11  -1 1221.63 297.935   5
   6 -11   1 1385.43 277.832   5
   6 -11   0 721.598 125.414  10
  -6 -11   0 649.104 248.165  22
  -6  11   0 530.755 112.819  21
   6  11   0 536.212 115.662  21
  -6  11   0 716.678 187.555  18
  -6  11   0 135.801 178.100  19
  -6 -11   0 505.118 125.256   4
   6 -11   0 793.923 127.671   4
  -6 -11   0 399.523 178.236   5
   6 -11   0 540.224 221.960   5
   6 -11   0 779.928 152.130  12
  -6  11   0 644.196 116.549   2
   6  11   0 837.138 146.842   2
  -6  11   0 488.191 209.365  25
   6  11   0 675.153 235.875  25
  -6  11  -1 1500.60 309.543  25
   6  11   1 1240.05 200.990  13
   6 -11  -1 1666.32 325.197   5
  -6 -11   1 843.605 248.037   5
  -6  11  -1 1238.80 154.592  21
   6  11   1 1341.97 143.368  21
  -6 -11   1 1251.69 294.753  22
  -6  11  -1 1243.33 322.335  19
  -6  11  -1 1233.47 161.365   2
   6 -11  -1 1004.84 168.507  14
   6 -11  -1 1274.52 165.671  10
   6 -11  -1 1469.65 163.844   4
  -6 -11   1 1289.40 310.017  23
   6 -11  -2-27.9388 103.769   4
   6 -11  -2 68.6508 76.2979   3
  -6  11  -2 320.922 115.979   2
  -6  11  -2 86.8541 87.6175  15
  -6 -11   2 472.407 162.047   5
   6  11   2 59.9404 79.7279  21
  -6  11  -2 393.742 205.022  25
  -6  11  -3 2875.93 201.184  24
   6  11   3 2430.66 226.478  13
  -6  11  -3 2984.19 183.883  15
   6  11   3 2841.73 160.616  21
   6 -11  -3 3161.65 193.895   4
   6  11   4 2778.93 143.236  11
   6  11   4 2770.86 145.700  21
   6 -11  -4 3098.67 167.479   4
  -6  11  -4 2422.92 152.564  15
   6 -11  -4 2567.03 166.907   6
   6  11   4 2893.25 200.992  13
  -6  11  -4 2294.55 133.280   1
  -6  11  -4 2839.78 170.242   2
  -6  11  -4 2497.58 164.740  24
  -6 -12  -4 141.853 68.1847   3
  -6 -12  -4 151.990 56.8489   4
   6 -12   4 31.3707 49.6684  14
   6  12  -3 1848.71 152.762  15
   6 -12   3 2435.87 173.938  14
   6  12  -3 2253.33 171.782  24
   6 -12   3 2329.12 149.698  12
  -6  12   3 2152.80 149.094  21
  -6 -12  -3 2397.24 187.239   3
   6  12  -3 2407.65 161.659   2
  -6 -12  -3 2176.49 165.537   4
  -6  12   2 264.153 91.2297  21
   6 -12   2 384.658 132.604  14
  -6 -12  -2 173.262 114.665   4
  -6 -12  -2 289.382 127.812   3
   6  12  -2 253.291 110.987   2
   6  12  -2 292.068 102.241  24
   6 -12   2 331.689 105.665  12
  -6  12   1 4396.64 259.211  21
   6  12  -1 5545.11 305.473   2
  -6 -12  -1 5156.17 285.344   4
   6 -12   1 5002.49 297.179  14
   6 -12   1 5303.82 298.620  12
  -6 -12  -1 4159.10 520.199  22
   6 -12   0 1309.11 145.306  10
  -6  12   0 1266.86 153.147  21
   6  12   0 1473.46 152.169  21
  -6 -12   0 1486.20 338.503  22
  -6  12   0 1246.47 303.764  19
  -6  12   0 1309.36 141.901   2
   6  12   0 1188.24 161.187   2
   6 -12   0 1230.88 181.259  14
  -6 -12   0 1883.88 322.700   5
   6 -12   0 1346.83 173.916  12
  -6  12   0 786.219 262.097  25
   6  12   0 2089.37 305.264  25
  -6 -12   0 1264.47 157.946   4
   6 -12   0 1079.68 147.743   4
   6  12   1 5361.94 270.504  21
  -6  12  -1 4832.32 275.777   2
   6 -12  -1 4740.70 299.152  14
   6 -12  -1 4599.19 255.667   3
   6 -12  -1 4956.30 279.851   4
   6  12   1 5089.33 329.375  13
  -6 -12   1 4521.68 534.551  23
  -6  12  -1 5162.05 580.681  19
   6  12   2 379.321 87.2684  21
   6 -12  -2 107.764 106.526   4
   6 -12  -2 189.725 60.9927   3
  -6  12  -2 187.896 97.1132   2
  -6  12  -2 294.044 105.857  24
   6  12   3 2467.91 151.523  21
   6 -12  -3 2403.64 167.259   4
  -6  12  -3 1859.15 158.070  15
   6  12   3 2360.67 207.930  13
  -6  12  -3 1851.59 168.558  24
  -6  12  -3 2541.54 180.520   2
  -6  12  -4 97.4081 57.7051   2
   6 -12  -4 89.4453 44.8873   6
   6 -12  -4 29.9396 28.9568   4
   6  12   4 100.157 85.1065  13
  -6 -13  -3 1184.82 118.399   3
  -6 -13  -3 1123.66 104.224   4
  -6  13   3 882.578 89.4928  21
   6 -13   3 1062.19 104.393  14
  -6  13   2 974.443 110.472  21
   6 -13   2 1000.13 139.563  14
  -6 -13  -2 1049.69 131.052   4
  -6 -13  -2 976.186 143.335   3
   6  13  -2 1216.88 137.715   2
   6  13  -2 972.318 125.534  24
  -6  13   1 165.108 88.3122  21
   6  13  -1 380.397 109.760   2
  -6 -13  -1 578.853 119.251   4
   6 -13   1 322.784 102.483   4
  -6 -13  -1 323.310 122.330   3
   6 -13   1 422.699 132.374  14
   6 -13   0 3056.76 238.879  14
  -6  13   0 3281.92 192.191   2
   6 -13   0 3701.67 222.284   4
  -6 -13   0 3505.56 222.688   4
   6  13   0 3498.66 254.000  13
  -6  13   0 3548.31 219.865  21
   6  13   0 3619.52 216.984  21
  -6  13  -1 253.856 96.2557   2
   6  13   1 210.837 143.107  13
   6 -13  -1 375.299 107.102   4
  -6 -13   1 261.444 95.9870   4
   6 -13  -1-6.00787 37.8626   3
   6  13   1 296.002 96.0201  21
   6  13   2 913.762 109.685  21
  -6  13  -2 964.017 125.806   2
   6 -13  -2 954.394 120.972   4
  -6  13  -2 830.633 122.727  24
  -6  13  -3 941.976 98.0828  24
   6  13   3 1118.04 138.137  13
   6 -13  -3 1056.37 99.8861   4
  -6  13  -3 1015.74 105.493   2
  -6 -14  -3 42.1952 47.6238   3
   6 -14   2 700.213 103.415  14
  -6 -14  -2 744.928 87.8929   4
  -6 -14  -2 700.740 102.867   3
   6 -14   2 626.593 80.4963   4
  -6  14   2 623.652 79.3133  21
  -6  14   1 1178.59 134.397  13
   6  14  -1 1215.47 138.009  13
  -6 -14  -1 1304.28 143.751   3
  -6 -14  -1 1220.00 127.979   4
   6 -14   1 1184.15 115.879   4
  -6  14   1 708.301 105.300  21
   6 -14   1 975.584 133.826  14
   6 -14   0-11.8616 83.3910   4
  -6 -14   0 37.0190 86.0249   4
   6 -14   0 79.4454 19.6996   3
   6  14   0 22.8925 109.642  13
   6  14   1 1330.55 163.801  13
  -6  14  -1 1053.63 110.358   2
   6 -14  -1 1137.42 118.854   4
  -6 -14   1 1240.54 119.878   4
   6  14   1 1001.86 109.338  21
  -6  14  -2 767.751 90.4000   2
  -6  14  -2 366.843 79.9669  24
   6 -14  -2 763.880 86.9645   4
  -6 -14   2 424.046 77.4076   4
  -6  14  -3 16.4778 42.1542   2
   6  14   3 54.0985 65.5388  13
   6  14   3 4.71393 39.1305  11
   6 -14  -3 41.0444 38.4419   6
  -6 -15  -2 1232.10 86.4886   3
   6  15  -1 438.959 68.5133   8
  -6 -15  -1 265.259 60.6665   4
   6 -15   1-5.71812 23.2579   4
  -6 -15  -1 430.428 81.4372   3
   6  15  -1 24.7128 28.6293  13
  -6 -15   0 506.130 74.9336   4
  -6 -15   0 558.866 88.4502   3
   6  15   0 685.540 102.132  13
  -6  15   0 505.682 93.3616  13
  -6  15  -1 260.972 48.9712   2
  -6 -15   1 281.863 60.7846   4
   6  15   1 307.755 90.1049  13
  -6  15  -2 1045.64 73.4542   2
  -7   0   0 62.2967 35.6439  19
   7   0   0-13.7178 99.5902   7
  -7   0  -1 69803.8 1978.32  17
  -7   0  -1 65298.9 1739.12  16
   7   0  -1 66058.2 1755.84  16
  -7   0  -1 71014.1 1952.63  18
  -7   0   1 71078.4 1755.94  20
   7   0   1 62703.7 1727.89  20
   7   0   1 69394.5 1958.99  26
   7   0   1 66449.7 1834.59   7
  -7   0  -2 66602.5 2058.42  18
   7   0  -2 66643.2 2088.84   7
  -7   0  -2 64095.1 1904.33  16
   7   0  -2 66887.5 1914.86  16
   7   0   2 66206.1 2006.39  26
  -7   0   2 69666.5 1918.01  20
   7   0   2 59581.1 1860.81  20
  -7   0   2 64069.4 1818.44  23
  -7   0  -3 1295.62 263.887  17
   7   0  -3 1382.63 226.902  16
  -7   0  -3 1498.26 281.415  18
  -7   0  -3 1505.20 229.924  16
   7   0  -3 1333.12 254.344   7
   7   0   3 1693.46 276.400  23
  -7   0  -3 1352.59 115.738  24
   7   0  -3 1279.13 110.602  24
   7   0   3 1278.46 235.832  26
  -7   0   3 1304.30 217.728  20
   7   0   3 1278.63 198.129  20
   7   0   4 386.840 191.534  26
   7   0   4 327.499 152.690  13
  -7   0  -4 245.522 85.4725  24
   7   0  -4 163.368 79.6098  24
   7   0   4 255.673 96.6468  11
  -7   0   4 193.497 139.415  20
   7   0   4 300.501 157.512  20
  -7   0  -4 201.057 126.695  16
  -7   0  -4 184.270 208.010  17
   7   0  -4 100.920 127.188  16
  -7   0  -4-42.3107 193.308  18
   7   0  -4 181.449 76.1511   1
   7   0  -4 271.109 92.4600   6
   7   0  -4 67.8920 155.121   7
  -7   0  -4 223.345 101.379   3
  -7   0  -5 9288.98 372.578  24
   7   0  -5 8709.80 360.327  24
  -7   0  -5 8862.10 386.596   3
   7   0  -5 9312.53 654.405  16
  -7   0  -5 7889.31 643.243  17
   7   0   5 8535.85 408.308  13
  -7   0  -5 8694.96 355.885  15
   7   0  -5 8610.86 358.545  15
   7   0   5 8969.90 682.163  26
   7   0  -5 9226.20 389.335   6
   7   0  -5 9024.21 347.706   1
  -7   0   5 8308.68 606.793  20
   7   0   5 8009.26 579.715  20
  -7   0  -6 682.517 71.9431  15
   7   0  -6 741.606 76.9576  15
   7   1  -6 2401.55 115.357  15
  -7  -1  -6 2303.41 114.680  15
   7  -1   6 2284.79 132.258  14
   7   1  -6 2577.00 123.985  24
   7   1  -5 242.510 80.5751  24
  -7  -1  -5 160.055 74.2970  24
   7   1  -5 363.085 87.0278   1
  -7  -1  -5 185.547 72.7807   1
   7  -1   5 478.714 138.004  20
  -7   1   5 285.387 152.373  20
   7   1  -5 345.382 130.617  16
  -7  -1  -5 341.092 194.631  17
   7   1  -5 268.464 80.6687  15
  -7  -1  -5 231.792 83.9549  15
   7   1  -5 270.202 92.2937   6
   7  -1   5 271.593 91.9122  12
   7  -1   5 77.3170 146.168  26
  -7  -1  -5 91.8645 106.048   3
  -7  -1  -4 2370.03 171.828  24
   7  -1   4 2094.07 340.280  23
   7  -1   4 2472.74 326.927  20
  -7   1   4 2683.73 332.983  20
  -7  -1  -4 2473.90 197.255   3
  -7  -1  -4 2113.55 358.412  17
   7   1  -4 2889.16 354.277  16
  -7  -1  -4 2597.41 355.081  16
   7  -1   4 3108.68 245.519  13
   7   1  -4 2428.82 169.698  15
   7   1  -4 2154.53 165.833  24
   7  -1   4 2440.91 344.584  26
   7   1  -4 2369.69 329.053   7
   7   1  -4 2647.64 199.884   6
   7   1  -4 2374.33 175.329   1
   7  -1   4 2414.25 175.754  11
  -7  -1  -3 17208.2 769.641  22
   7  -1   3 15584.7 866.219  23
   7   1  -3 17203.7 803.063  16
  -7  -1  -3 17293.3 834.821  16
  -7   1   3 18056.9 806.775  20
   7   1  -3 16683.0 580.861   6
  -7  -1  -3 18855.4 930.597  18
   7   1  -3 18847.4 905.153   7
   7  -1   3 16961.4 851.457  26
   7   1  -3 16386.7 541.296  24
  -7  -1  -3 17461.8 545.040  24
   7  -1   2 15948.8 754.754  23
  -7   1   2 17919.9 663.399  20
  -7  -1  -2 16266.0 749.921  18
   7   1  -2 16331.5 783.864   7
  -7  -1  -2 14812.5 656.554  16
  -7  -1  -2 16484.4 779.445  17
   7   1  -2 16423.9 653.620  16
   7  -1   2 16368.4 741.082  26
   7   1  -2 16718.3 666.859  25
  -7   1   1 14881.3 453.291  20
  -7  -1  -1 14098.5 577.905  18
   7   1  -1 13877.3 652.583   7
   7  -1   1 13439.5 504.119   7
   7  -1   1 14205.3 597.934  23
  -7  -1  -1 13297.1 463.708  16
  -7  -1  -1 14361.4 622.932  17
   7   1   0 100.436 102.009   7
   7  -1   0 55.2040 100.231   7
  -7   1   0 183.110 60.7116  19
  -7  -1   0 120.920 30.3382  19
  -7  -1   0 102.430 69.1392  18
  -7   1  -1 14471.5 613.987  18
   7  -1  -1 13660.0 477.891  16
  -7   1  -1 13509.2 470.921  25
   7   1   1 14787.8 602.857  26
   7   1   1 14329.2 434.590  20
   7   1   2 15221.8 604.278  20
  -7   1  -2 15797.4 759.294  18
   7  -1  -2 16552.4 791.235   7
   7  -1  -2 15767.4 662.620  16
  -7   1  -2 16247.7 747.639  17
  -7   1  -2 15061.8 634.744  16
   7   1   2 16859.7 726.891  26
  -7   1  -2 16582.1 675.309  25
  -7  -1   2 15199.3 619.971  23
   7   1   3 17310.9 771.197  20
  -7   1  -3 17791.1 932.534  18
   7  -1  -3 17572.9 838.150  16
  -7   1  -3 17479.3 876.929  17
  -7   1  -3 17025.6 805.727  16
   7  -1  -3 16770.6 586.480   6
   7  -1  -3 17366.1 901.498   7
   7  -1  -3 17165.7 536.486  24
  -7   1  -3 16621.8 549.579  24
   7   1   3 17191.2 834.242  26
  -7  -1   3 16661.1 723.234  23
  -7   1  -4 2505.69 181.119  24
   7   1   4 2352.66 337.446  26
   7   1   4 2364.50 234.613  13
   7  -1  -4 2568.19 349.608   7
   7  -1  -4 2551.80 197.236   6
   7  -1  -4 2328.15 165.529  24
   7   1   4 2381.65 174.407  11
   7   1   4 2129.43 292.754  20
  -7  -1   4 2379.73 328.389  20
  -7   1  -4 2338.28 327.251  16
  -7   1  -4 2320.89 348.723  17
  -7   1  -4 2427.14 407.949  18
   7  -1  -4 2655.55 361.710  16
  -7   1  -4 2263.29 167.236  15
  -7   1  -4 2369.97 188.383   3
   7  -1  -4 2508.52 162.469   1
   7  -1  -5 134.098 56.9246   1
  -7  -1   5 548.219 147.389  20
   7   1   5 332.388 134.442  20
   7  -1  -5 610.155 172.425  16
  -7   1  -5 640.097 161.857  17
  -7   1  -5 266.050 82.1374  15
   7  -1  -5 155.955 73.2893  15
   7  -1  -5 263.382 91.5698   6
   7   1   5 91.6521 138.824  13
  -7   1  -5 136.037 79.8749  24
   7  -1  -5 229.754 77.5847  24
   7   1   5 245.307 168.357  26
   7   1   6 1959.32 96.1520  12
  -7   1  -6 2494.94 128.559  24
   7  -1  -6 2109.09 113.289  15
  -7   1  -6 2318.98 111.895  15
   7   2  -6 145.149 49.7729  24
   7   2  -6 228.906 54.9838  15
  -7  -2  -6 179.188 52.3901  15
   7  -2   6 72.9822 69.2010  14
   7   2  -6 133.543 48.8543   1
  -7   2   6 118.014 50.2204  21
   7   2  -5 1836.81 151.577  24
   7  -2   5 1100.02 276.230  26
   7  -2   5 1545.58 143.498  12
  -7  -2  -5 1969.54 154.525  24
   7  -2   5 1785.96 255.765  20
  -7   2   5 1575.93 250.096  20
  -7  -2  -5 1681.00 312.063  17
   7   2  -5 2064.62 280.116  16
   7   2  -5 1623.85 135.975  15
   7   2  -5 1590.62 146.197   1
   7   2  -5 1836.86 166.364   6
  -7  -2  -5 1622.05 171.414   3
  -7  -2  -4 5181.11 262.270  24
   7  -2   4 4849.62 519.255  23
  -7   2   4 5588.01 473.354  20
  -7  -2  -4 5360.80 290.479   3
   7   2  -4 6111.42 502.190  16
  -7  -2  -4 4534.11 468.082  16
   7  -2   4 5738.12 326.666  13
   7   2  -4 5354.63 255.834  15
   7  -2   4 5433.22 516.319  26
   7   2  -4 5320.66 270.790  24
   7   2  -4 5155.33 285.752   6
   7   2  -4 5257.01 273.580   1
   7  -2   4 4997.29 257.560  11
   7   2  -3 5056.47 242.651  24
   7  -2   3 5607.55 463.345  26
   7   2  -3 5419.27 439.120  25
   7   2  -3 5475.36 270.900   6
  -7  -2  -3 4744.67 421.767  16
   7   2  -3 5496.25 419.816  16
  -7  -2  -3 6125.61 524.066  17
  -7  -2  -3 5387.37 414.549  22
  -7  -2  -3 5209.56 235.273  24
  -7   2   3 6191.23 426.667  20
   7   2  -3 6032.20 264.189   1
  -7  -2  -3 4896.86 460.706  18
   7   2  -3 5649.07 467.149   7
   7  -2   2 11154.5 627.631  23
  -7  -2  -2 11846.3 581.995  16
   7   2  -2 12876.3 555.853  16
  -7  -2  -2 12163.5 663.036  17
  -7   2   2 13136.5 546.093  20
  -7  -2  -2 12637.5 625.624  18
   7   2  -2 12346.3 570.459  25
   7   2  -2 11541.7 651.928   7
   7  -2   1 48465.6 1507.58  23
  -7  -2  -1 51153.0 1563.91  17
  -7  -2  -1 46383.1 1392.65  16
  -7   2   1 50910.9 1355.61  20
   7  -2   1 46361.1 1396.51   7
   7  -2   1 49032.0 1338.23   5
  -7  -2  -1 50545.2 1460.49  18
   7   2  -1 47452.4 1375.39  25
   7  -2   1 50902.5 1511.85  26
   7   2  -1 51699.7 1610.81   7
   7  -2   0 24752.4 887.949   7
   7  -2   0 24207.4 676.925   5
  -7  -2   0 24326.5 678.719   5
  -7  -2   0 25643.8 740.136  18
  -7   2   0 26743.2 790.078  19
   7  -2   0 28539.9 876.464  26
  -7   2   0 22995.8 685.863  25
   7   2   0 23269.9 669.782  25
   7   2   0 25352.3 906.786   7
  -7   2  -1 47182.5 1426.23  19
  -7   2  -1 50340.9 1556.65  18
  -7  -2   1 50595.5 1349.46   5
   7  -2  -1 48243.5 1419.46  16
  -7   2  -1 45873.6 1394.45  25
   7   2   1 51082.9 1521.82  26
   7   2   1 51190.0 1345.95  20
   7   2   2 11817.4 512.814  20
  -7   2  -2 12311.8 665.686  18
   7  -2  -2 12831.4 699.778   7
   7  -2  -2 12320.0 592.277  16
  -7   2  -2 13351.2 572.498  16
  -7   2  -2 11452.9 614.299  17
  -7   2  -2 11988.6 577.367  25
   7   2   2 12704.3 602.561  26
  -7  -2   2 11865.9 558.244  23
   7   2   3 5362.12 389.386  20
  -7   2  -3 5322.61 505.217  18
   7  -2  -3 5581.80 455.336  16
  -7   2  -3 6408.55 453.097  16
  -7   2  -3 5036.95 438.787  17
   7  -2  -3 5216.49 273.005   6
   7  -2  -3 5346.70 482.298   7
  -7   2  -3 4992.47 245.471  24
   7   2   3 5201.53 424.550  26
  -7   2  -3 5256.01 442.235  25
   7  -2  -3 5518.72 235.950  24
  -7  -2   3 4912.95 378.905  23
   7  -2  -4 5534.49 262.987  24
   7   2   4 5204.33 442.111  20
  -7   2  -4 5367.17 564.027  18
  -7   2  -4 5905.64 504.216  16
  -7   2  -4 5239.75 492.828  17
   7  -2  -4 5384.22 503.255  16
  -7   2  -4 5505.45 267.030  15
   7  -2  -4 5293.75 297.215   6
   7  -2  -4 5943.85 536.252   7
   7   2   4 5294.39 327.284  13
   7   2   4 5177.91 263.446  11
   7   2   4 5482.78 481.731  26
  -7   2  -4 5609.10 282.484  24
   7  -2  -5 1685.23 264.125  16
  -7   2  -5 1711.49 141.473  15
   7  -2  -5 1868.35 167.949   6
   7   2   5 1714.35 201.819  13
  -7   2  -5 1791.23 154.849  24
   7   2   5 1800.82 273.203  26
   7   2   5 2008.90 269.643  20
  -7  -2   5 2204.34 293.287  20
  -7   2  -6 179.505 53.6018  24
   7   2   6 102.512 52.8180  12
  -7   2  -6 147.767 62.3170   1
   7   2   6 28.7286 35.7924  21
  -7   2  -6 130.705 48.7407  15
   7  -2  -6 156.346 53.1946  15
   7  -3   6 902.098 89.4923  14
   7   3  -6 942.215 72.2667  15
  -7  -3  -6 864.948 76.8976  15
   7   3  -6 847.375 78.5280   1
  -7   3   6 834.786 72.8084  21
   7   3  -5 165.676 80.5332  24
   7   3  -5 16.5371 74.0678   1
  -7   3   5 74.9424 130.242  19
  -7  -3  -5 79.0571 154.992  17
   7   3  -5 88.5095 69.9444  15
   7  -3   5 64.4525 106.810  14
   7   3  -5 161.648 85.2470   6
   7  -3   5 135.616 82.6364  12
   7  -3   5 196.138 164.429  26
  -7  -3  -5 120.443 106.815   3
   7   3  -4 2722.14 191.504  24
   7  -3   4 2640.02 196.701  12
   7   3  -4 2971.45 213.651   6
  -7  -3  -4 2774.43 183.401  24
  -7   3   4 2619.33 318.185  20
  -7  -3  -4 2757.28 211.252   3
  -7  -3  -4 3146.28 398.863  16
   7   3  -4 2023.47 299.761  16
   7   3  -4 2969.96 182.263  15
   7   3  -4 2618.96 195.476   1
   7  -3   4 2545.73 185.433  11
  -7  -3  -3 1623.56 125.747  24
   7  -3   3 1674.56 287.839  23
  -7  -3  -3 1666.78 254.153  22
  -7   3   3 1660.53 227.083  20
   7   3  -3 1668.00 233.287  16
  -7  -3  -3 1626.40 303.855  17
  -7  -3  -3 1335.72 238.144  16
   7   3  -3 1578.97 144.328   6
   7   3  -3 1499.90 133.457  24
   7   3  -3 1475.37 245.516  25
   7  -3   3 1944.88 155.014  12
   7  -3   3 1752.40 149.604  11
  -7  -3  -3 1417.38 142.741   3
  -7  -3  -2 64569.0 1938.70  18
  -7  -3  -2 59771.0 1951.83  16
  -7  -3  -2 63624.7 2057.50  17
   7  -3   2 60756.5 2015.65  23
  -7  -3  -2 63618.2 2035.96  22
  -7   3   2 64324.1 1861.02  20
   7   3  -2 65115.5 1938.13  25
   7   3  -2 61663.4 1653.95  24
   7  -3   2 62660.1 1982.59  26
   7   3  -2 66597.4 2082.03   7
  -7  -3  -1 9280.89 415.086  18
  -7   3   1 10544.4 488.995  19
  -7  -3  -1 10667.5 539.910  17
   7  -3   1 10242.1 498.093  23
   7  -3   1 10384.7 401.249   5
   7  -3   1 9442.80 431.802   7
  -7   3   1 10627.6 416.919  20
   7   3  -1 10365.0 444.856  25
   7  -3   1 10207.5 497.415  26
   7   3  -1 10409.5 573.170   7
  -7   3   0 603.144 112.594  19
   7  -3   0 361.265 126.111   7
  -7  -3   0 826.289 101.435   5
   7  -3   0 546.151 91.0728   5
  -7  -3   0 1069.88 153.364  17
  -7   3   0 419.533 84.6857  25
   7   3   0 533.468 90.0624  25
   7  -3   0 755.053 133.968  26
  -7  -3   1 10511.6 406.894   5
  -7   3  -1 9845.60 477.950  19
  -7   3  -1 9878.68 535.497  18
   7   3   1 10463.4 403.038  20
  -7   3  -1 9734.44 446.504  25
   7   3   1 11234.1 511.737  26
  -7   3  -2 62202.2 1965.93  17
   7  -3  -2 63929.3 1976.57  16
   7   3   2 63929.9 1834.35  20
   7  -3  -2 64659.6 2127.63   7
  -7   3  -2 60401.1 1930.62  25
  -7   3  -2 60633.8 1658.16  24
   7   3   2 64649.4 1929.42  26
  -7  -3   2 67413.2 1869.53  22
  -7   3  -2 61761.3 2056.15  18
   7   3   3 1382.46 142.474  11
   7   3   3 1663.66 219.315  20
  -7   3  -3 1324.21 216.620  16
  -7   3  -3 1499.47 245.751  17
  -7   3  -3 1647.88 307.158  18
   7  -3  -3 1718.80 272.456  16
   7  -3  -3 1397.04 147.206   6
   7  -3  -3 1561.75 281.740   7
   7  -3  -3 1685.84 124.630  24
  -7  -3   3 1451.53 218.223  23
   7   3   3 1544.77 229.837  26
  -7   3  -3 1348.96 128.857  24
  -7   3  -3 1644.02 272.427  25
   7   3   4 2667.34 311.569  20
  -7   3  -4 2963.72 205.350  24
   7   3   4 2908.92 356.813  26
  -7   3  -4 2548.97 337.247  17
  -7   3  -4 2672.34 440.071  18
   7  -3  -4 2606.68 358.734  16
  -7   3  -4 2680.21 176.590  15
   7   3   4 2499.06 184.229  11
   7  -3  -4 2976.69 221.138   6
   7  -3  -4 2710.45 383.107   7
   7   3   4 2676.47 245.317  13
   7  -3  -4 2665.50 180.157  24
  -7   3  -5 81.7757 66.2170  15
  -7   3  -5-27.1849 69.7717   2
   7  -3  -5 46.1885 78.0363   6
  -7   3  -5-44.0606 79.4276  24
   7   3   5 79.6666 132.806  13
  -7   3  -6 1040.33 75.0259  15
   7  -3  -6 832.621 76.5975  15
   7   3   6 936.327 73.3882  12
  -7   3  -6 898.882 97.1481   1
  -7   3  -6 1117.67 87.8891  24
  -7  -4  -6 500.352 85.8707   3
   7   4  -6 392.422 64.9398   1
  -7  -4  -6 341.270 53.8104  15
   7  -4   6 385.846 65.7964  14
   7   4  -5 4602.55 245.272   1
  -7  -4  -5 4255.98 260.753   3
   7  -4   5 4613.55 253.039  14
   7   4  -5 4354.53 217.473  15
   7  -4   5 4048.48 210.712  12
   7   4  -5 4618.40 242.258  24
  -7   4   5 4145.53 214.636  21
   7   4  -4 46.3360 74.5927  24
   7  -4   4 38.3066 84.5817  11
  -7   4   4 76.0063 137.942  19
  -7   4   4-30.3775 135.044  20
  -7  -4  -4 84.6158 207.927  17
  -7  -4  -4 198.701 161.272  16
   7   4  -4 87.0349 63.1363  15
   7   4  -4 113.127 94.5636   6
   7  -4   4-32.4086 98.2774  12
  -7  -4  -4 20.2845 104.669   3
  -7  -4  -4 99.9540 99.8629   4
   7  -4   4-38.8652 172.774  26
   7   4  -4-38.8861 172.867  25
   7   4  -3 11984.0 448.183   1
   7   4  -3 11740.5 712.921  25
   7  -4   3 12236.4 724.703  26
   7   4  -3 11790.8 438.142  24
   7  -4   3 11879.3 441.467  12
   7   4  -3 11451.6 458.168   6
  -7   4   3 12582.3 733.339  19
  -7  -4  -3 12386.3 757.805  16
  -7  -4  -3 11115.2 750.865  17
   7   4  -3 12045.5 413.200  15
   7  -4   3 11803.5 758.892  23
  -7  -4  -3 10741.4 676.968  22
  -7   4   3 11559.1 635.588  20
   7  -4   3 12385.3 454.700  11
  -7  -4  -3 11449.5 452.255   3
  -7   4   2 802.600 171.229  19
  -7   4   2 874.942 149.341  20
  -7  -4  -2 980.632 219.571  17
  -7  -4  -2 634.349 166.339  16
   7   4  -2 703.256 85.6345  24
   7  -4   2 866.000 185.972  23
  -7  -4  -2 776.466 210.885  22
  -7   4   2 904.494 82.0941  21
   7  -4   2 998.399 187.043  26
   7   4  -2 819.713 170.333  25
   7  -4   2 693.496 144.756   5
  -7  -4  -1 43809.8 1441.51  17
   7  -4   1 43186.1 1392.61  23
   7  -4   1 43327.0 1279.33   5
   7  -4   1 40464.4 1325.54   7
  -7   4   1 43422.4 1304.41  20
  -7   4   1 43762.9 1403.11  19
   7  -4   1 44288.3 1384.03  26
   7   4  -1 42431.8 1348.24  25
   7  -4   0 4371.10 227.016  23
   7  -4   0 5368.13 308.512  26
  -7  -4   0 4507.45 269.692   5
   7  -4   0 4185.81 257.530   5
  -7  -4   0 4848.32 307.385  17
  -7   4   0 4504.31 301.976  19
  -7  -4   1 43902.6 1468.26  22
  -7   4  -1 43373.4 1379.99  25
  -7  -4   1 44485.1 1299.91   5
  -7   4  -1 41432.1 1406.21  19
   7   4   1 44258.6 1298.81  20
  -7   4  -1 42559.0 1468.95  18
  -7  -4   1 42942.8 1261.16  17
  -7   4  -2 843.101 187.624  17
   7  -4  -2 715.767 170.684  16
  -7  -4   2 666.391 136.076   5
  -7  -4   2 813.109 150.802  22
   7   4   2 822.670 76.1417  21
   7  -4  -2 853.485 239.808   7
  -7   4  -2 862.569 95.1255  24
   7   4   2 732.020 150.940  26
  -7   4  -2 805.958 179.722  25
  -7   4  -2 699.544 206.169  18
   7   4   2 776.700 136.816  20
  -7  -4   3 11239.4 669.317  23
   7   4   3 12254.5 629.254  20
   7  -4  -3 11939.2 436.330   4
   7  -4  -3 12369.8 758.576  16
  -7   4  -3 11600.1 666.199  17
   7  -4  -3 11700.5 791.423   7
  -7   4  -3 12152.0 735.619  25
   7   4   3 11824.3 632.941  26
  -7   4  -3 12084.0 449.541  24
   7  -4  -3 11128.9 434.459  10
  -7   4  -4 29.6515 81.5570  24
  -7  -4   4-30.3930 110.325  23
  -7   4  -4 82.2862 166.967  25
   7   4   4 105.583 142.827  13
   7  -4  -4 41.4298 137.281   7
   7  -4  -4 76.8291 82.9406   6
   7   4   4 84.2658 101.961  20
   7  -4  -4 200.753 168.283  16
  -7   4  -4 96.5702 64.6702  15
   7  -4  -4-17.6766 99.7503   4
   7   4   4 47.4144 88.8050  11
  -7   4  -5 4207.44 242.948  24
  -7   4  -5 4517.44 219.259  15
  -7   4  -5 4333.12 229.065   2
   7  -4  -5 4388.38 252.946   6
   7   4   5 4404.19 212.530  21
   7   4   5 4440.11 277.426  13
  -7   4  -6 391.231 53.9688  15
   7   4   6 415.400 90.2445  13
  -7   4  -6 425.072 76.3167   1
   7   5  -6 1738.35 97.1922   1
  -7  -5  -6 1716.06 112.636   3
   7  -5   6 1584.08 77.6706  14
   7  -5   5 275.631 77.9838  12
  -7  -5  -5 393.794 118.364   3
   7  -5   5 261.009 107.108  14
   7   5  -5 237.179 67.8343  15
   7   5  -5 341.673 89.0602  24
  -7   5   5 345.187 77.7327  21
   7   5  -4 2979.04 212.494   1
   7   5  -4 2948.17 206.406  24
   7  -5   4 3176.40 402.648  26
   7   5  -4 3023.85 396.015  25
   7  -5   4 3141.91 205.500  12
   7   5  -4 2890.27 219.878   6
   7  -5   4 3633.37 363.020   5
   7  -5   4 2606.30 391.725  23
  -7   5   4 3189.34 190.501  21
  -7   5   4 2910.47 353.776  20
  -7   5   4 2953.36 391.888  19
  -7  -5  -4 3063.18 411.445  16
  -7  -5  -4 3019.62 429.357  17
   7  -5   4 3398.51 233.468  14
   7   5  -4 3117.84 187.558  15
  -7  -5  -4 2933.88 214.903   4
  -7  -5  -4 3338.98 235.618   3
   7  -5   4 2641.40 191.316  11
   7   5  -3 4730.91 253.720   1
   7   5  -3 4554.05 451.158  25
   7  -5   3 5420.63 478.184  26
   7   5  -3 4773.10 254.170  24
   7  -5   3 4987.19 260.576  12
   7  -5   3 5155.23 397.026   5
   7   5  -3 5360.73 279.816   6
  -7   5   3 5099.64 229.741  21
  -7   5   3 4711.41 398.618  20
  -7   5   3 4798.87 451.018  19
  -7  -5  -3 4572.64 471.625  16
  -7  -5  -3 5028.77 504.253  17
   7  -5   3 4867.44 269.610  14
   7   5  -3 5134.17 234.971  15
   7  -5   3 4748.99 263.363  11
   7  -5   3 4299.60 461.094  23
  -7  -5  -3 5138.48 473.038  22
  -7  -5  -3 4739.57 271.300   3
  -7  -5  -3 4751.10 256.562   4
  -7   5   2 3449.83 340.436  19
   7  -5   2 3802.99 373.678  23
  -7  -5  -2 3698.89 391.438  22
  -7  -5  -2 3676.20 390.719  17
  -7  -5  -2 3091.26 343.057  16
   7  -5   2 3719.53 297.223   5
  -7   5   2 3615.13 304.823  20
  -7   5   2 3542.89 170.385  21
   7   5  -2 4114.27 365.094  25
   7  -5   2 3578.94 332.164  26
   7   5  -2 3653.37 196.876  24
  -7   5   1 2531.90 231.490  20
  -7   5   1 3169.32 289.528  19
   7  -5   1 2690.55 255.506  23
  -7  -5  -1 3141.43 296.411  17
  -7  -5  -1 2999.22 284.668   5
   7  -5   1 2689.97 226.285   5
  -7   5   1 2938.51 136.667  21
   7  -5   1 2608.03 244.709  26
   7   5  -1 3061.74 277.004  25
  -7  -5   0 2741.07 316.668  22
   7  -5   0 2339.80 166.045  23
  -7  -5   0 2887.53 234.994  17
  -7  -5   0 2670.32 229.280   5
   7  -5   0 2771.63 227.640   5
  -7   5   0 2691.78 255.586  19
   7  -5  -1 2789.55 265.952   5
  -7  -5   1 2581.91 228.022   5
  -7   5  -1 2599.84 267.351  25
  -7   5  -1 3196.32 305.434  19
   7   5   1 2659.84 228.117  20
  -7  -5   1 3093.96 309.449  22
  -7   5  -2 3029.47 306.218  17
   7  -5  -2 3670.37 365.089  16
   7   5   2 3469.90 164.424  21
   7   5   2 3648.86 297.008  20
  -7  -5   2 4065.73 309.600   5
  -7   5  -2 3611.94 361.615  25
   7   5   2 3245.89 287.567  26
  -7   5  -2 3137.22 191.656  24
  -7  -5   2 4055.40 317.224  22
  -7  -5   3 4267.47 419.203  23
   7   5   3 4627.78 213.953  21
   7   5   3 4889.75 388.842  20
   7  -5  -3 4569.22 249.014   4
   7  -5  -3 4435.65 466.235  16
  -7   5  -3 3888.94 364.931  17
  -7   5  -3 5139.97 233.817  15
  -7  -5   3 4186.97 369.197   5
   7  -5  -3 4244.63 487.533   7
  -7   5  -3 4844.60 481.600  25
  -7   5  -3 4606.76 254.297  24
   7  -5  -3 4303.29 253.770  10
  -7  -5   4 2821.80 349.157  23
   7   5   4 3028.53 178.173  21
   7   5   4 2980.39 335.871  20
   7  -5  -4 2910.17 208.306   4
  -7   5  -4 3187.78 466.062  18
   7  -5  -4 2582.07 376.821  16
  -7   5  -4 3053.88 185.527  15
   7  -5  -4 3014.47 231.024   6
  -7  -5   4 2839.67 331.155   5
   7  -5  -4 2698.14 398.442   7
   7   5   4 2730.78 249.005  13
  -7   5  -4 2538.00 395.162  25
  -7   5  -4 2920.16 217.725  24
   7   5   4 2336.66 183.401  11
  -7   5  -5 376.714 91.5417  24
  -7   5  -5 472.467 83.5061  15
  -7   5  -5 251.592 76.2009   2
   7  -5  -5 170.623 84.7458   6
   7   5   5 469.091 78.4600  21
   7   5   5 249.622 134.141  13
  -7   5  -6 1665.04 112.066   1
   7   5   6 1623.38 112.281  13
  -7   5  -6 1594.91 75.5065  15
  -7  -6  -6 1675.63 109.093   3
   7   6  -6 1879.63 101.585   1
  -7  -6  -5 2381.48 188.821   3
   7   6  -5 2432.47 148.704  15
   7  -6   5 2372.21 170.492  14
   7   6  -5 2590.45 167.887  24
  -7   6   5 2387.18 151.777  21
   7  -6   4 8359.51 649.392  26
   7   6  -4 7595.53 635.972  25
   7   6  -4 7387.49 351.637  24
   7  -6   4 7169.43 329.281  11
   7  -6   4 7812.45 336.656  12
   7  -6   4 7557.35 533.675   5
   7  -6   4 7280.81 656.595  23
  -7   6   4 8461.75 600.196  20
  -7   6   4 7922.79 322.676  21
  -7   6   4 8296.74 644.511  19
  -7  -6  -4 6424.55 617.123  16
  -7  -6  -4 7591.39 666.635  17
   7  -6   4 7542.89 357.446  14
   7   6  -4 7932.83 324.417  15
  -7  -6  -4 7545.35 358.994   4
  -7  -6  -4 7656.31 375.284   3
   7   6  -4 7894.68 358.602   1
   7   6  -3 3563.19 223.816   1
   7   6  -3 3999.37 432.299  25
   7   6  -3 3851.79 235.283  24
   7  -6   3 4223.88 428.181  26
   7  -6   3 4029.63 237.003  12
   7   6  -3 3946.48 248.413   6
   7  -6   3 4125.63 364.137   5
   7  -6   3 3928.04 451.553  23
  -7  -6  -3 4646.11 472.384  22
  -7   6   3 3760.76 368.069  20
  -7   6   3 3928.46 204.390  21
  -7   6   3 3261.12 395.039  19
  -7  -6  -3 3033.62 407.273  16
  -7  -6  -3 3892.99 450.472  17
   7  -6   3 4096.10 249.475  14
   7   6  -3 3725.57 204.516  15
  -7  -6  -3 3852.24 250.470   3
  -7  -6  -3 3892.86 234.554   4
   7  -6   3 4026.20 246.370  11
   7   6  -2 9936.11 388.420   2
   7   6  -2 10004.3 375.793   1
   7   6  -2 10428.7 627.387  25
   7  -6   2 10208.7 588.611  26
   7   6  -2 9509.23 380.974  24
   7  -6   2 9864.90 386.773  12
   7  -6   2 9617.84 533.508   5
  -7   6   2 9842.77 346.289  21
  -7   6   2 9541.99 550.523  20
  -7   6   2 9190.59 598.061  19
  -7  -6  -2 9114.96 648.076  16
  -7  -6  -2 10473.9 653.970  17
   7  -6   2 9703.95 388.108  14
   7  -6   2 9042.16 613.329  23
  -7  -6  -2 9071.44 660.024  22
   7  -6   2 10034.1 401.503  11
  -7  -6  -2 10074.2 399.659   3
  -7   6   1 7092.93 442.821  20
  -7   6   1 8034.05 507.588  19
  -7  -6  -1 8047.11 504.534   5
   7  -6   1 7811.57 438.785   5
  -7  -6  -1 8767.59 505.916  17
   7   6  -1 8033.80 301.996  21
  -7   6   1 7879.89 281.940  21
   7  -6   1 7731.95 469.238  23
   7  -6   1 8191.94 445.035  26
   7   6  -1 7825.78 500.962  25
  -7   6   0 5272.46 219.797  21
   7   6   0 5770.85 221.994  21
  -7  -6   0 5790.96 376.850   5
   7  -6   0 5330.05 358.091   5
  -7   6   0 5943.52 418.752  19
  -7  -6   0 4797.95 442.769  22
  -7   6  -1 7688.70 503.210  25
  -7  -6   1 7831.78 443.707   5
   7  -6  -1 8445.91 507.582   5
  -7   6  -1 7246.81 300.053  21
  -7  -6   1 8454.77 551.718  22
  -7   6  -1 8384.81 543.286  19
   7   6   1 8114.22 452.899  20
  -7   6  -1 8200.50 550.821  18
  -7  -6   2 9239.72 536.487  22
   7   6   2 9295.40 532.049  20
   7   6   2 9552.36 332.176  21
  -7   6  -2 9125.35 659.260  18
  -7   6  -2 8865.46 523.872  17
  -7  -6   2 10021.4 542.563   5
   7   6   2 9433.71 416.785  13
  -7   6  -2 8702.96 600.357  25
   7  -6  -2 9529.78 390.330  10
  -7   6  -3 4490.78 474.411  25
  -7   6  -3 3827.72 238.735  24
  -7  -6   3 4192.77 377.321   5
   7  -6  -3 3977.22 494.620   7
  -7  -6   3 3277.20 388.869  23
   7   6   3 3786.69 197.107  21
   7   6   3 3422.25 344.342  20
  -7   6  -3 4196.82 489.537  18
   7  -6  -3 2949.63 402.044  16
  -7   6  -3 4150.79 215.663  15
   7  -6  -3 3849.93 230.786   4
   7  -6  -3 3559.70 238.412  10
  -7   6  -4 7565.18 368.176   2
  -7   6  -4 7406.85 657.448  25
  -7   6  -4 7247.30 356.936  24
   7   6   4 7830.38 401.772  13
   7  -6  -4 7295.25 375.432   6
   7  -6  -4 8350.53 710.254   7
  -7  -6   4 7812.04 542.017   5
  -7  -6   4 6447.73 550.598  23
   7   6   4 6317.50 507.332  20
   7   6   4 7307.61 305.733  21
  -7   6  -4 7848.91 699.342  18
   7  -6  -4 7731.56 667.310  16
  -7   6  -4 8183.78 330.359  15
   7   6   4 7020.05 326.337  11
   7  -6  -4 7738.19 348.694   4
  -7   6  -5 2757.06 171.856   2
  -7   6  -5 2673.67 203.807   1
  -7   6  -5 2685.70 158.100  15
   7  -6  -5 2549.88 181.197   6
   7   6   5 2312.74 201.127  13
   7   6   5 2646.61 149.615  21
  -7   6  -5 2442.48 175.205  24
   7   6   6 1849.94 111.875  13
  -7  -7  -6 170.020 45.1602   3
  -7  -7  -5 1156.14 136.191   3
   7   7  -5 1080.34 115.738   1
   7   7  -5 1181.73 100.532  15
   7  -7   5 1002.91 116.271  14
   7   7  -5 908.044 101.646  24
  -7   7   5 1086.38 98.5425  21
   7  -7   4 2751.98 400.653  23
  -7   7   4 3108.49 371.916  20
  -7   7   4 3279.66 191.369  21
  -7  -7  -4 3141.85 219.912   4
  -7  -7  -4 3065.89 235.343   3
  -7  -7  -4 2258.08 386.337  17
   7  -7   4 3032.00 218.339  14
   7   7  -4 3129.74 189.842  15
   7  -7   4 3758.29 348.722   5
   7  -7   4 3671.16 211.260  12
   7   7  -4 4366.96 451.114  25
   7  -7   4 3107.50 393.464  26
   7   7  -4 3264.80 219.047  24
   7   7  -4 3048.10 209.481   1
   7   7  -3 707.851 111.685   2
   7   7  -3 631.916 106.500   1
   7  -7   3 659.301 200.754  26
   7   7  -3 764.422 230.629  25
   7  -7   3 522.992 118.591  12
   7   7  -3 454.390 106.036  24
   7  -7   3 773.390 222.210  23
  -7  -7  -3 425.772 226.391  22
  -7   7   3 739.309 100.908  21
  -7   7   3 678.992 205.732  19
  -7   7   3 528.389 163.564  20
  -7  -7  -3 780.718 246.899  17
  -7  -7  -3 551.260 213.702  16
   7   7  -3 805.887 102.889  15
   7  -7   3 745.317 145.451  14
  -7  -7  -3 736.863 129.421   4
  -7  -7  -3 614.510 136.027   3
   7  -7   3 596.224 182.928   5
   7  -7   3 752.980 133.119  11
   7   7  -2 16595.7 591.096   2
   7   7  -2 16937.0 564.720   1
   7   7  -2 17000.3 892.739  25
   7  -7   2 15542.1 779.205  26
   7  -7   2 16846.7 584.632  12
   7  -7   2 17430.5 794.320   5
   7  -7   2 16074.7 878.829  23
  -7  -7  -2 19190.6 1027.36  22
  -7   7   2 17116.3 540.811  21
  -7   7   2 16020.3 801.914  20
  -7   7   2 17408.3 893.078  19
  -7  -7  -2 17441.9 881.719  17
   7   7  -2 17351.1 556.271  15
   7  -7   2 16709.9 585.178  14
  -7  -7  -2 16888.7 602.214   3
  -7  -7  -2 17057.9 581.636   4
   7  -7   2 17232.7 603.268  11
   7   7  -1-25.4846 122.377  25
   7  -7   1 127.301 89.8018  26
   7  -7   1 74.8467 79.9933  12
   7   7  -1 12.5726 66.8680  21
  -7  -7  -1 178.338 183.092  22
  -7   7   1 120.206 62.2179  21
  -7   7   1 106.854 125.186  19
  -7   7   1 65.2376 101.911  20
  -7  -7  -1 20.2011 127.009  17
   7  -7   1 20.1246 109.580   5
   7  -7   1 43.9007 89.0910  23
  -7  -7  -1 131.146 142.813   5
   7   7  -1 76.9481 78.1143   2
  -7   7   0 3573.59 186.378  21
   7   7   0 3886.97 190.639  21
  -7   7   0 4139.40 386.181  19
  -7   7   0 3244.59 341.121  18
   7   7   0 3871.01 227.011   2
  -7  -7   0 4248.08 357.327   5
   7  -7   0 3399.51 320.913   5
   7  -7   0 3811.61 215.104  12
   7   7   0 4224.01 358.625  25
  -7  -7   0 4009.04 418.364  22
  -7   7  -1 139.062 78.8470  21
  -7  -7   1 91.3681 139.122  22
   7   7   1 151.010 61.5604  21
   7   7   1 104.710 100.587  20
  -7   7  -1 150.719 144.759  19
  -7   7  -1 29.1038 132.947  18
  -7  -7   1-20.8416 134.640   5
   7  -7  -1 21.8540 94.7547  14
   7  -7  -1 251.333 146.646   5
   7   7   1 107.763 109.761  13
   7  -7  -1 60.4739 79.6407  12
  -7   7  -1 189.741 123.824  25
   7  -7  -1 132.462 89.7660  10
   7   7   2 16482.7 788.992  20
  -7   7  -2 16548.4 944.351  18
   7  -7  -2 16683.8 569.414   4
   7  -7  -2 15522.5 565.951  14
  -7   7  -2 17660.5 556.659  15
  -7  -7   2 18146.9 814.884   5
   7   7   2 16344.4 622.299  13
  -7   7  -2 16738.0 914.834  25
   7   7   2 16646.2 527.757  21
  -7   7  -3 801.409 151.228   2
  -7   7  -3 244.299 200.712  25
   7  -7  -3 615.796 233.321   7
  -7   7  -3 702.459 120.084  24
  -7  -7   3 411.024 171.371  23
   7   7   3 625.546 94.2292  21
   7   7   3 664.105 169.779  20
  -7   7  -3 743.126 242.865  18
   7  -7  -3 545.824 216.085  16
  -7   7  -3 606.461 104.544  15
   7  -7  -3 832.007 125.402   4
  -7  -7   3 538.815 167.729   5
   7  -7  -3 614.616 130.090  10
  -7   7  -4 2988.23 226.872   2
  -7   7  -4 3940.22 452.340  25
  -7   7  -4 2715.80 210.602  24
   7   7   4 3164.97 261.557  13
   7  -7  -4 2770.43 224.648   6
  -7  -7   4 3184.38 342.032   5
   7  -7  -4 2870.78 432.093   7
  -7  -7   4 2376.36 328.703  23
   7   7   4 3305.14 348.476  20
   7   7   4 3093.21 178.823  21
  -7   7  -4 3125.99 422.532  18
   7  -7  -4 3098.48 413.644  16
  -7   7  -4 3380.53 197.544  15
   7  -7  -4 3195.79 211.704   4
   7   7   4 2804.16 195.793  11
  -7   7  -5 1035.71 107.517   2
  -7   7  -5 967.879 126.505   1
  -7   7  -5 1199.55 103.234  15
   7  -7  -5 1035.20 115.322   6
   7   7   5 1017.72 150.808  13
  -7   7  -5 1018.77 113.913  24
   7   7   5 855.206 89.1267  21
  -7  -8  -5 700.936 109.934   3
   7  -8   5 622.514 86.6014  14
   7   8  -5 735.717 73.4046  15
  -7   8   5 571.976 72.7335  21
   7   8  -5 743.039 89.7008   1
   7   8  -4 1075.41 133.081  24
   7  -8   4 1225.12 132.864  12
  -7  -8  -4 1342.66 168.499   3
  -7  -8  -4 1276.15 150.641   4
   7   8  -4 1135.44 117.294  15
   7  -8   4 1116.24 147.298  14
   7   8  -4 1367.83 138.076   1
  -7   8   4 1148.73 114.923  21
   7   8  -3 5957.44 568.658  25
   7   8  -3 6047.99 318.356  24
   7  -8   3 5350.14 468.860  26
   7  -8   3 5990.95 303.912  12
   7  -8   3 5479.12 457.932   5
   7  -8   3 6002.21 563.930  23
  -7  -8  -3 6304.58 590.778  22
  -7   8   3 6435.08 279.052  21
  -7   8   3 5505.16 478.736  20
  -7   8   3 5786.51 543.053  19
  -7  -8  -3 4618.64 534.472  16
  -7  -8  -3 6086.08 551.189  17
   7   8  -3 5755.53 276.845  15
   7  -8   3 6030.50 314.919  14
  -7  -8  -3 6017.41 330.981   3
  -7  -8  -3 5840.98 309.174   4
   7   8  -3 6063.40 297.573   2
   7   8  -3 6154.51 293.088   1
   7   8  -2 2930.84 372.873  25
   7  -8   2 3067.81 226.778  11
   7  -8   2 2924.11 212.010  12
   7  -8   2 2754.87 318.302   5
   7  -8   2 2517.13 339.029  23
  -7  -8  -2 3368.15 440.980  22
  -7   8   2 3013.61 177.387  21
  -7   8   2 2328.31 306.374  20
  -7   8   2 2919.54 367.699  19
  -7  -8  -2 3173.89 353.780  17
   7   8  -2 2889.39 183.776  15
   7  -8   2 2565.71 207.850  14
  -7  -8  -2 2660.04 213.720   3
  -7  -8  -2 3125.90 208.334   4
   7   8  -2 2967.21 213.053   2
   7   8  -2 2526.18 171.200   1
   7   8  -1 36043.4 1380.87  25
   7  -8   1 33043.7 998.748  12
   7  -8   1 33626.8 1271.29   5
  -7  -8  -1 35180.4 1394.68   5
  -7   8   1 33157.3 950.145  21
   7   8  -1 32808.1 969.142  21
  -7   8   1 32686.4 1362.92  19
  -7  -8  -1 33080.5 977.985   4
   7   8  -1 32496.3 969.254  15
   7  -8   1 33813.4 982.062  10
   7   8  -1 32697.1 1014.15   2
   7  -8   1 28813.2 1199.52  23
  -7  -8  -1 34347.7 1509.69  22
  -7  -8   0 41699.2 1702.02  22
  -7   8   0 41548.5 1182.90  21
   7   8   0 42286.8 1180.67  21
  -7   8   0 41220.4 1612.11  19
  -7   8   0 44641.8 1601.56  18
   7   8   0 41982.7 1240.86   2
  -7   8   0 40712.3 1205.43   2
   7  -8   0 41642.7 1214.86  14
  -7  -8   0 45400.2 1576.22   5
   7  -8   0 41562.6 1519.96   5
  -7   8   0 42735.9 1569.13  25
   7   8   0 45235.0 1573.36  25
   7  -8   0 42430.3 1220.54  10
  -7   8  -1 31174.2 1338.05  25
   7   8   1 33407.8 1022.08  13
   7  -8  -1 31226.4 983.368  12
  -7  -8   1 33585.5 1275.91   5
   7  -8  -1 32585.5 1333.13   5
  -7  -8   1 34778.9 1425.76  22
   7   8   1 33258.9 936.060  21
  -7   8  -1 32341.8 965.421  21
  -7   8  -1 34512.1 1397.12  18
  -7   8  -1 32038.6 1412.84  19
   7  -8  -1 31733.8 958.206   4
   7  -8  -1 32039.3 982.742  14
  -7   8  -1 33887.2 961.766  15
  -7   8  -1 32904.7 1007.58   2
   7  -8  -1 30980.5 991.114  10
  -7   8  -2 2768.54 386.130  25
   7   8   2 2538.26 240.812  13
  -7  -8   2 3104.76 404.216  23
   7   8   2 2769.30 169.864  21
   7   8   2 2817.98 316.749  20
  -7   8  -2 3246.42 422.457  18
   7  -8  -2 2534.51 195.213   4
   7  -8  -2 2545.07 199.465  14
  -7   8  -2 3070.54 190.609  15
  -7  -8   2 2556.13 314.933   5
  -7   8  -2 3095.93 228.801   2
   7  -8  -2 2680.16 215.218  10
  -7   8  -3 5946.70 571.559  25
  -7   8  -3 5294.37 306.604  24
  -7  -8   3 5921.29 471.335   5
   7  -8  -3 4623.50 592.196   7
  -7  -8   3 5520.71 533.503  23
   7   8   3 5874.30 260.603  21
   7   8   3 4724.69 444.609  20
  -7   8  -3 5756.67 575.130  18
   7  -8  -3 5380.26 561.995  16
  -7   8  -3 6103.89 287.160  15
   7  -8  -3 5674.84 298.699   4
   7  -8  -3 5981.29 326.571  10
   7   8   4 1271.65 115.686  21
  -7   8  -4 1177.55 150.210   2
  -7   8  -4 1192.33 147.096   1
   7  -8  -4 994.445 134.906   4
  -7   8  -4 1119.50 120.780  15
   7  -8  -4 1073.01 149.646   6
   7   8   4 1397.41 197.577  13
  -7   8  -4 1195.98 143.622  24
   7   8   4 1180.97 131.999  11
  -7   8  -5 568.712 82.3745  24
  -7   8  -5 680.557 76.5620  15
   7   8   5 721.754 125.559  13
   7  -8  -5 619.102 85.1311   6
  -7   8  -5 739.826 101.903   1
  -7  -9  -5 664.765 90.7243   3
   7   9  -5 552.132 68.2412   1
   7  -9   5 396.326 64.8770  14
   7  -9   4 443.722 91.9646  12
  -7  -9  -4 364.756 121.285   3
  -7  -9  -4 549.788 113.839   4
   7  -9   4 483.954 115.048  14
   7   9  -4 399.958 83.4905  15
   7   9  -4 456.610 94.0639  24
   7   9  -4 339.618 84.2732   1
  -7   9   4 452.920 84.7638  21
   7   9  -3 1289.54 239.458  25
   7  -9   3 548.145 126.479  12
   7   9  -3 781.435 124.922  24
   7  -9   3 468.166 183.602  23
  -7  -9  -3 579.632 230.178  22
  -7   9   3 677.894 102.116  21
  -7   9   3 188.151 158.491  20
  -7  -9  -3 985.396 220.782  16
   7  -9   3 737.255 141.389  14
   7   9  -3 754.057 108.898  15
  -7  -9  -3 672.077 125.260   4
  -7  -9  -3 708.351 150.281   3
   7  -9   3 692.762 182.117   5
   7   9  -3 680.798 104.250   1
   7   9  -3 839.719 122.648   2
  -7  -9  -2 13406.4 925.902  22
   7  -9   2 11248.6 745.495  23
  -7   9   2 13211.6 469.179  21
  -7   9   2 12504.0 764.126  20
  -7   9   2 12796.7 826.602  19
  -7  -9  -2 13231.0 536.880   3
  -7  -9  -2 13380.0 512.363   4
   7  -9   2 14494.5 529.000  14
   7   9  -2 13296.6 490.986  15
   7  -9   2 14104.6 524.799  12
   7   9  -2 13586.9 852.734  25
   7  -9   2 14196.3 766.846   5
   7   9  -2 13372.1 527.462   2
   7   9  -2 12660.3 460.412   1
   7   9  -1 42462.7 1282.88   2
   7   9  -1 45725.2 1720.64  25
   7  -9   1 42470.6 1268.85  12
  -7  -9  -1 44725.7 1856.29  22
  -7   9   1 43096.0 1217.75  21
   7   9  -1 44539.2 1244.03  21
  -7   9   1 42875.7 1713.73  19
   7   9  -1 38336.2 1233.66  15
   7  -9   1 45100.8 1615.34   5
  -7  -9  -1 46115.8 1749.29   5
  -7  -9  -1 44959.0 1255.67   4
   7  -9   1 43515.7 1239.66  10
  -7   9   0 3430.43 208.947  21
   7   9   0 3307.59 202.423  21
  -7  -9   0 2959.26 432.724  22
  -7   9   0 3039.72 410.076  19
  -7   9   0 3785.39 414.355  18
   7   9   0 3360.52 234.368   2
  -7   9   0 3387.78 216.416   2
   7  -9   0 3421.04 234.523  14
  -7  -9   0 2806.20 355.236   5
   7  -9   0 3807.26 398.110   5
  -7   9   0 2818.24 366.153  25
   7   9   0 3345.73 384.489  25
   7  -9   0 3351.79 225.278  10
  -7   9  -1 44128.0 1296.19   2
  -7   9  -1 42379.5 1707.39  25
   7  -9  -1 42062.7 1284.00  12
   7   9   1 45325.7 1326.04  13
  -7  -9   1 44766.6 1642.35   5
   7  -9  -1 41039.4 1671.32   5
  -7  -9   1 43507.0 1758.50  22
   7   9   1 45397.7 1231.20  21
  -7   9  -1 42364.3 1256.29  21
  -7   9  -1 45245.3 1743.35  18
  -7   9  -1 42635.7 1793.02  19
  -7   9  -1 44392.8 1262.27  15
   7  -9  -1 43526.3 1285.31  14
   7  -9  -1 42455.3 1251.49   4
   7  -9  -1 43070.0 1291.86  10
  -7   9  -2 13880.1 889.770  25
   7   9   2 13456.1 564.730  13
  -7  -9   2 12184.0 856.609  23
   7   9   2 13323.9 466.438  21
   7   9   2 11618.6 740.874  20
  -7   9  -2 14212.1 895.217  18
   7  -9  -2 12755.8 499.731   4
  -7   9  -2 13314.6 498.877  15
  -7  -9   2 13318.0 760.910   5
  -7   9  -2 14288.0 553.843   2
   7  -9  -2 13980.0 546.789  10
  -7   9  -3 586.099 120.098  24
  -7  -9   3 572.632 210.753  23
   7   9   3 625.922 95.9342  21
   7   9   3 1063.97 186.704  20
  -7   9  -3 1206.77 289.799  18
   7  -9  -3 920.742 225.804  16
  -7   9  -3 846.615 119.190  15
   7  -9  -3 706.669 259.746   7
   7  -9  -3 735.560 126.263   4
  -7  -9   3 695.104 195.176   5
  -7   9  -3 1068.03 272.898  25
  -7   9  -4 402.429 100.104  24
  -7   9  -4 621.096 119.048   2
  -7   9  -4 389.392 98.2744   1
   7  -9  -4 433.877 105.048   4
  -7   9  -4 553.466 90.6345  15
   7   9   4 400.397 77.4723  21
   7  -9  -4 431.159 108.143   6
   7   9   4 432.485 98.7128  11
   7   9   4 366.750 150.906  13
   7  -9  -5 340.703 56.4661   6
  -7   9  -5 498.135 59.5408  15
   7   9   5 630.821 104.873  13
  -7   9  -5 504.223 76.7545   1
   7  10  -5 826.062 59.4294   1
  -7 -10  -5 783.424 76.6954   3
   7 -10   4 526.703 104.139  14
   7  10  -4 511.334 80.8302  15
  -7 -10  -4 477.772 104.773   3
  -7 -10  -4 641.934 105.209   4
  -7  10   4 374.142 75.3532  21
   7  10  -4 354.194 68.6801   1
   7  10  -4 373.313 79.8777  24
  -7  10   3 361.130 89.2609  21
   7 -10   3 236.871 105.462  12
  -7 -10  -3 216.692 111.879   4
  -7 -10  -3 380.923 136.250   3
   7 -10   3 426.311 123.718  14
   7  10  -3 277.739 87.5855  15
   7  10  -3 397.521 99.9777  24
   7  10  -3 344.946 75.5444   1
   7  10  -3 269.362 94.0877   2
  -7 -10  -2 5924.05 622.921  22
  -7  10   2 6752.91 295.296  21
  -7  10   2 6201.95 583.902  19
  -7 -10  -2 6329.44 348.245   3
  -7 -10  -2 6191.87 326.722   4
   7  10  -2 6019.79 303.223  15
   7 -10   2 6290.73 332.057  14
   7 -10   2 5829.83 500.730   5
   7 -10   2 6319.60 329.193  12
   7  10  -2 6705.83 597.326  25
   7  10  -2 6205.87 330.633   2
  -7 -10  -1 10509.6 814.212  22
  -7  10   1 9338.81 381.787  21
   7  10  -1 9687.41 400.629  21
  -7  10   1 9799.59 739.542  19
  -7  10   1 10618.1 702.943  18
   7  10  -1 8559.47 391.196  15
   7 -10   1 9672.01 426.477  14
   7 -10   1 8824.71 636.971   5
  -7 -10  -1 10882.5 758.042   5
   7 -10   1 9409.42 426.212  12
  -7 -10  -1 9372.25 403.368   4
   7  10  -1 9827.22 721.688  25
  -7  10   0 29074.2 1345.39  25
   7  10   0 31222.4 1364.41  25
   7 -10   0 29558.7 957.502  12
   7 -10   0 30166.1 1328.79   5
  -7 -10   0 31819.2 1373.14   5
  -7 -10   0 29011.6 1453.20  22
  -7  10   0 29806.6 914.535  21
   7  10   0 30859.7 912.417  21
  -7  10   0 28832.7 1405.99  19
  -7  10   0 31523.7 1345.97  18
   7  10   0 28426.1 955.150   2
  -7 -10   0 28522.8 910.827   4
   7 -10   0 30864.5 918.202   4
   7 -10   0 28608.2 944.171  14
  -7  10   0 28905.1 915.126   2
   7 -10   0 30517.3 939.853  10
  -7  10  -1 9561.99 725.390  25
   7 -10  -1 9469.64 435.196  12
   7  10   1 10456.8 473.379  13
  -7 -10   1 9212.67 662.998   5
   7 -10  -1 9778.82 721.177   5
  -7 -10   1 9944.23 742.718  22
   7  10   1 10301.4 395.653  21
  -7  10  -1 9963.66 413.654  21
  -7  10  -1 11751.7 769.476  18
  -7  10  -1 8996.72 742.003  19
   7 -10  -1 9394.76 405.682   4
   7 -10  -1 9473.44 432.740  14
  -7  10  -1 10442.6 441.843   2
   7 -10  -1 9656.93 438.169  10
  -7  10  -2 6424.13 346.939   2
  -7  10  -2 5949.16 579.700  25
  -7 -10   2 6685.66 624.710  23
   7  10   2 6221.95 283.728  21
  -7  10  -2 6941.58 583.775  18
   7 -10  -2 5614.85 305.535   4
  -7  10  -2 6146.21 314.819  15
  -7 -10   2 5993.90 516.008   5
   7 -10  -2 6308.71 345.193  10
   7  10   2 6608.56 378.230  13
  -7  10  -3 289.968 87.5371   1
  -7  10  -3 333.835 91.5356  15
   7  10   3 320.182 82.7596  21
  -7  10  -3 241.107 99.0255  24
   7 -10  -3 319.527 103.640   4
  -7  10  -4 379.739 88.8253  24
   7  10   4 440.970 73.3192  21
   7  10   4 425.512 142.556  13
   7 -10  -4 427.813 98.8602   6
   7  10   4 458.381 91.0852  11
  -7  10  -4 490.759 82.9871  15
   7 -10  -4 452.978 91.2551   4
  -7  10  -4 619.927 109.989   2
  -7  10  -4 448.079 85.6241   1
   7  10   5 652.200 83.6032  13
  -7  10  -5 600.651 57.2453   1
   7 -11   4 3270.85 147.414  14
  -7  11   4 2241.40 113.714  21
   7  11  -4 2807.33 108.395   1
  -7 -11  -4 2723.76 134.365   4
  -7 -11  -4 2706.01 159.003   3
   7  11  -3 1602.99 145.612  15
   7 -11   3 1934.77 174.649  14
  -7  11   3 1830.41 140.173  21
   7 -11   3 1898.55 157.064  12
   7  11  -3 1674.78 153.978  24
  -7 -11  -3 1955.20 185.262   3
   7  11  -3 2052.70 155.999   2
  -7 -11  -3 1780.80 160.194   4
   7  11  -2 1893.18 178.996   2
  -7  11   2 1927.40 156.879  21
  -7 -11  -2 1771.01 349.237  22
  -7  11   2 1239.30 293.599  19
   7  11  -2 1467.32 158.993  15
   7 -11   2 1936.66 189.987  14
   7 -11   2 2180.60 192.109  12
  -7 -11  -2 2052.36 202.468   3
  -7 -11  -2 1968.18 181.008   4
   7  11  -2 1482.71 167.791  24
  -7  11   1 10194.3 410.957  21
  -7  11   1 10020.8 773.354  19
  -7  11   1 10817.3 688.079  18
  -7 -11  -1 10617.8 435.570   4
   7 -11   1 10560.8 453.220  14
   7 -11   1 10943.2 461.527  12
  -7 -11  -1 10327.4 815.733  22
  -7  11   1 9858.02 735.630  25
   7  11  -1 9057.43 722.438  25
   7 -11   1 9368.27 688.825   5
   7 -11   0 75.3702 105.416  10
  -7  11   0 106.686 96.8271  21
   7  11   0 137.481 88.6914  21
  -7 -11   0 92.7884 194.454  22
  -7  11   0 762.428 170.329  18
  -7  11   0 90.5737 164.386  19
  -7 -11   0 44.0799 99.9347   4
   7 -11   0 25.4358 98.1429   4
   7 -11   0-37.2110 140.591   5
  -7 -11   0-39.0490 173.598   5
   7 -11   0 32.8373 117.536  12
  -7  11   0 43.0357 84.1402   2
   7  11   0 234.285 119.798   2
  -7  11   0 39.7527 186.285  25
   7  11   0-153.172 183.875  25
   7  11   1 9622.10 722.708  25
  -7  11  -1 9961.97 759.098  25
   7  11   1 11903.3 499.743  13
  -7 -11   1 10842.3 741.348   5
  -7 -11   1 11991.3 870.732  23
  -7 -11   1 10630.8 752.241  22
  -7  11  -1 10211.2 818.929  19
  -7  11  -1 11408.4 732.601  18
  -7  11  -1 10580.2 446.533   2
   7 -11  -1 9936.02 448.054  14
   7 -11  -1 9872.85 398.875   3
   7 -11  -1 9334.27 414.646   4
   7  11   1 10397.6 409.687  21
   7 -11  -1 10519.5 451.123  10
   7 -11  -2 2055.89 196.280  10
   7 -11  -2 1822.50 170.196   4
   7  11   2 1832.69 151.691  21
   7  11   2 2325.35 235.292  13
  -7  11  -2 1657.39 174.796  24
  -7  11  -2 1952.38 175.239  15
  -7  11  -2 2266.26 199.434   2
   7 -11  -3 2117.38 162.830   4
  -7  11  -3 1742.00 152.410  15
   7  11   3 1913.01 139.694  21
  -7  11  -3 1766.67 161.836  24
  -7  11  -3 1950.78 177.813   2
  -7  11  -4 2251.60 132.874  24
   7  11   4 2545.00 175.849  13
   7 -11  -4 2534.16 151.239   6
  -7  11  -4 2433.17 125.265  15
  -7  11  -4 1844.00 100.964   1
  -7  11  -4 2873.92 154.697   2
   7  11   4 2907.60 127.013  11
   7 -12   4 389.640 56.1778  14
  -7 -12  -4 553.039 74.6145   3
  -7 -12  -3 2429.69 173.914   3
  -7 -12  -3 1896.93 142.241   4
   7 -12   3 2173.98 163.803  14
   7 -12   3 1839.36 138.320  12
  -7  12   3 2130.34 135.891  21
   7  12  -3 1679.90 137.719  24
  -7 -12  -2 774.911 121.536   4
  -7 -12  -2 663.030 136.914   3
   7 -12   2 684.532 141.515  14
  -7  12   2 739.519 109.044  21
   7  12  -2 484.179 107.671  24
   7  12  -2 576.805 118.013   2
   7 -12   2 785.459 130.887  12
   7 -12   1 99.2682 119.052  12
  -7  12   1 78.8346 82.6092  21
   7 -12   1 86.8483 122.594  14
  -7 -12  -1-17.0966 100.944   4
   7 -12   1 7.39668 87.3466   4
  -7  12   0 906.920 290.384  19
  -7  12   0 1084.58 126.556   2
   7 -12   0 964.793 132.990   4
  -7 -12   0 1222.15 145.806   4
   7  12   0 1138.98 141.547  21
  -7  12   0 1300.50 145.082  21
   7 -12   0 1227.50 142.017  10
   7  12   0 1319.40 183.573  13
   7 -12   0 1065.82 164.462  12
  -7  12  -1-9.10068 88.9465   2
   7 -12  -1 176.700 132.126  14
   7 -12  -1 73.4504 99.7268   4
  -7 -12   1-30.7954 89.4690   4
   7 -12  -1 46.6793 93.8300  10
   7  12   1-22.0792 140.247  13
   7  12   1 67.7836 79.7045  21
   7  12   2 587.818 95.9692  21
  -7  12  -2 687.141 123.810   2
   7  12   2 581.622 169.268  13
   7 -12  -2 829.139 122.028   4
  -7  12  -2 794.615 124.476  24
  -7  12  -3 2079.13 155.225   2
  -7  12  -3 1800.03 142.475  24
   7 -12  -3 1970.59 130.798   4
  -7  12  -4 627.277 71.4104   2
   7  12   4 488.121 91.5841  13
   7 -13   3 1987.95 122.206  14
  -7 -13  -3 2112.45 129.724   3
  -7 -13  -3 1774.60 95.1803   4
   7  13  -2 964.998 107.275   8
   7 -13   2 1449.17 148.221  14
   7  13  -2 976.700 111.499  24
  -7 -13  -2 1189.51 138.108   3
  -7 -13  -2 1112.80 118.509   4
   7 -13   2 1327.68 111.132   4
  -7  13   2 1163.73 112.569  21
   7  13  -1 7609.10 330.824  13
  -7  13   1 7479.90 315.213  13
  -7  13   1 6341.76 296.063  21
  -7 -13  -1 7747.74 346.553   3
  -7 -13  -1 6775.64 306.944   4
   7 -13   1 7097.61 297.972   4
   7 -13   1 6730.77 329.008  14
   7  13   0 62.7344 132.134  13
  -7  13   0 88.0117 83.8324  21
   7  13   0 20.7500 78.0561  21
   7 -13   0 74.8782 87.6456   4
  -7 -13   0-78.3370 104.999   4
  -7  13   0-5.78876 66.9961   2
   7  13   1 7734.98 366.981  13
   7  13   1 6711.13 303.289  21
   7 -13  -1 7419.36 316.221   4
  -7 -13   1 7820.97 315.947   4
  -7  13  -1 7484.47 319.708   2
  -7  13  -2 812.896 113.466  24
   7  13   2 824.398 91.9072  21
   7  13   2 1155.03 160.023  13
  -7  13  -2 1345.65 132.434   2
   7 -13  -2 1269.44 116.924   4
  -7 -13   2 1035.19 110.705   4
  -7  13  -3 2187.92 126.315   2
  -7 -13   3 1713.24 87.0332   4
  -7 -14  -3 1386.94 79.7548   3
  -7 -14  -2 2652.47 141.502   3
   7 -14   2 56.5733 15.3844   4
  -7 -14  -2 2101.11 100.580   4
   7 -14   2 2409.14 139.353  14
   7  14  -2 41.8446 14.5039   8
   7 -14   1 920.390 122.824  14
   7  14  -1 19.7634 52.4373  13
   7 -14   1 51.1005 42.7510   4
  -7 -14  -1 1040.30 103.287   4
  -7 -14  -1 919.347 118.793   3
  -7  14   1 739.331 89.8214  21
   7  14  -1 10.8220 33.3002  24
   7 -14   0 223.919 69.4210   4
  -7 -14   0 432.753 90.4892   4
   7  14   0 355.449 115.507  13
  -7 -14   1 825.598 93.3913   4
   7  14   1 1105.77 143.955  13
  -7  14  -1 921.719 104.616  24
  -7  14  -1 987.254 94.6796   2
   7  14   2 2673.36 161.005  13
  -7 -14   2 2019.46 94.1826   4
  -7  14  -2 2430.84 127.459   2
   7  14   2 1803.62 108.220   8
  -7  14  -3 1437.72 84.7041   2
  -7 -15  -1 701.878 78.3955   3
   7  15  -1 621.612 71.4480   8
  -7 -15   0 3758.66 154.002   3
   7  15   0 3446.12 160.908   8
  -7 -15   1 593.661 72.9341   3
   7  15   1 761.369 78.4588   8
   7  15   1 783.852 93.5104  13
   8   0   0 12099.6 557.424   7
  -8   0   0 11785.4 483.428  18
  -8   0   0 10844.5 364.610  19
  -8   0  -1 50409.7 1615.53  17
  -8   0  -1 53912.5 1597.86  18
   8   0   1 51787.8 1604.67  26
   8   0   1 49156.0 1478.64   7
  -8   0  -2 32295.3 1219.61  18
  -8   0  -2 29872.0 1023.43  16
   8   0  -2 29607.0 1021.32  16
   8   0  -2 32509.8 1257.90   7
   8   0   2 31405.7 1169.91  26
  -8   0   2 34461.2 1047.78  20
   8   0   2 29757.3 990.809  20
   8   0   3 279.211 97.0253  11
  -8   0   3 387.464 135.226  20
   8   0   3 245.407 105.147  20
  -8   0  -3 447.831 209.397  17
  -8   0  -3 117.189 107.215  16
   8   0  -3 349.218 122.117  16
  -8   0  -3 303.688 187.181  18
   8   0  -3 263.569 176.123   7
   8   0  -3 196.196 72.6295   6
   8   0  -3 220.023 65.8102   1
   8   0   3 168.785 119.678  13
   8   0   3 171.055 133.725  26
  -8   0  -3 273.395 65.9196  24
   8   0  -3 256.343 61.8463  24
   8   0   4 6269.89 550.764  26
   8   0  -4 6855.62 292.399  24
  -8   0  -4 6313.51 290.529  24
   8   0  -4 6226.14 331.065   6
   8   0  -4 6631.74 297.132   1
   8   0   4 6403.66 305.650  11
  -8   0   4 6414.70 507.675  20
   8   0   4 6596.35 498.188  20
  -8   0  -4 6140.42 610.169  18
  -8   0  -4 5898.71 493.957  16
   8   0  -4 6750.06 534.390  16
  -8   0  -4 7209.91 616.468  17
  -8   0  -4 6241.95 312.540   3
   8   0  -4 6705.62 568.712   7
   8   0  -5 2342.99 155.674   1
  -8   0  -5 2216.92 357.855  17
   8   0   5 2647.60 232.094  13
  -8   0  -5 2272.32 158.209  15
   8   0  -5 2318.80 159.406  15
   8   0  -5 2558.78 194.120   6
  -8   0  -5 2287.98 161.876  24
   8   0  -5 2302.85 158.161  24
   8   0   5 2335.74 359.323  26
   8   0   6 861.341 71.2236  12
   8   0  -6 940.853 77.4359   6
   8   1  -6-3.07918 17.9636  15
   8   1  -6 2.88471 3.02374   1
   8  -1   5 6762.09 595.430  26
   8  -1   5 7113.09 314.894  12
  -8  -1  -5 7212.97 336.363   3
  -8  -1  -5 6470.83 585.710  17
   8   1  -5 7223.57 300.445  15
  -8  -1  -5 6896.10 299.264  15
   8   1  -5 7914.59 351.351   6
   8   1  -5 7389.71 311.524   1
   8   1  -5 7208.01 305.743  24
  -8  -1  -5 7434.34 313.357  24
   8   1  -4 8741.07 365.178   1
   8  -1   4 10018.3 703.984  26
   8   1  -4 9247.33 360.134  24
   8   1  -4 8423.78 395.619   6
  -8  -1  -4 8932.83 354.806  24
   8  -1   4 7458.66 554.368  20
  -8   1   4 9045.39 600.973  20
   8   1  -4 8137.61 633.972   7
   8   1  -4 8755.44 607.439  16
  -8  -1  -4 8432.56 606.406  16
  -8  -1  -4 8842.46 696.025  17
   8   1  -4 8507.97 343.398  15
  -8  -1  -4 8806.17 381.645   3
   8  -1   4 8790.69 368.860  11
   8  -1   3 4413.58 428.230  26
   8   1  -3 4657.61 210.677  24
   8  -1   3 5019.46 276.815  13
   8   1  -3 4655.09 230.389   1
  -8  -1  -3 4113.26 440.738  18
   8   1  -3 4579.99 366.986  16
  -8  -1  -3 4267.81 369.410  16
   8   1  -3 4439.96 248.864   6
  -8   1   3 4717.86 368.058  20
  -8  -1  -3 4295.66 205.383  24
  -8  -1  -3 3970.72 365.383  22
   8  -1   3 4492.77 242.685  11
   8   1  -3 4114.87 423.568   7
  -8   1   2 46269.8 1340.90  20
   8   1  -2 42479.4 1333.44  16
  -8  -1  -2 44402.4 1561.91  17
  -8  -1  -2 41505.1 1354.90  16
  -8  -1  -2 43397.8 1510.29  18
   8  -1   2 42804.2 1518.61  23
   8  -1   2 43242.1 1493.01  26
   8   1  -2 43084.0 1568.06   7
  -8  -1  -1 3519.87 317.917  17
   8  -1   1 3168.00 126.438   5
   8  -1   1 2494.01 118.814  20
   8  -1   1 3124.92 216.580   7
  -8  -1  -1 2707.86 248.239  18
  -8   1   0 88190.7 2364.11  19
  -8  -1   0 89894.6 2422.31  18
   8  -1   0 91832.5 2567.32   7
   8   1   0 90691.8 2572.01   7
   8  -1  -1 2657.35 138.882  16
   8   1   1 2578.27 105.244  20
  -8   1  -2 43681.6 1534.79  18
   8  -1  -2 42323.6 1347.29  16
  -8   1  -2 40746.5 1490.75  17
  -8   1  -2 43851.7 1327.89  16
   8  -1  -2 44178.7 1579.54   7
   8   1   2 41859.7 1275.74  20
   8   1   2 42840.6 1455.38  26
  -8  -1   2 42096.4 1327.11  23
   8  -1  -3 4330.86 199.328  24
   8   1   3 3925.17 328.868  20
[truncated: 267,825 more chars]
