# Supplementary material for: Formal Single Atom Editing of the Glycosylated Natural Product Fidaxomicin Improves Acid Stability and Retains Antibiotic Activity
Source: JACS Au. 2024 May 21;4(6):2267–80. doi: 10.1021/jacsau.4c00206 (PMC11200244; doi:10.1021/jacsau.4c00206)
Supplement: Supplementary file 7 — au4c00206_si_007.cif [file au4c00206_si_007.cif]

data_15b

_publ_contact_author_name         'Dr. Blacque, Olivier'
_publ_contact_author_address
;
University of Zurich, Department of Chemistry B, Winterthurerstrasse 190
8057 Zurich
Switzerland
;
_publ_contact_author_email        olivier.blacque@chem.uzh.ch
_publ_contact_author_phone        0041446354651
_publ_contact_author_id_orcid     0000-0001-9857-4042

_publ_section_references
;
Dolomanov, O.V., Bourhis, L.J., Gildea, R.J, Howard, J.A.K. & Puschmann, H.
 (2009), J. Appl. Cryst. 42, 339-341.

Sheldrick, G.M. (2015a). Acta Cryst. A71, 3-8.

Sheldrick, G.M. (2015b). Acta Cryst. C71, 3-8.
;

_audit_creation_date               2023-09-04
_audit_creation_method
;
Olex2 1.5
(compiled 2023.03.06 svn.rbb2c1857 for OlexSys, GUI svn.r6748)
;

_chemical_name_common              ?
_chemical_name_systematic          ?
_chemical_formula_moiety           'C16 H24 O7'
_chemical_formula_sum              'C16 H24 O7'
_chemical_formula_weight           328.35
_chemical_absolute_configuration   ad
_chemical_melting_point            ?

loop_
  _atom_type_symbol
  _atom_type_description
  _atom_type_scat_dispersion_real
  _atom_type_scat_dispersion_imag
  _atom_type_scat_source
 'C' 'C' 0.0181 0.0091 'International Tables Vol C Tables 4.2.6.8 and 6.1.1.4'
 'H' 'H' 0.0000 0.0000 'International Tables Vol C Tables 4.2.6.8 and 6.1.1.4'
 'O' 'O' 0.0492 0.0322 'International Tables Vol C Tables 4.2.6.8 and 6.1.1.4'

_shelx_space_group_comment
;
The symmetry employed for this shelxl refinement is uniquely defined
by the following loop, which should always be used as a source of
symmetry information in preference to the above space-group names.
They are only intended as comments.
;
_space_group_crystal_system        'monoclinic'
_space_group_IT_number             4
_space_group_name_H-M_alt          'P 1 21 1'
_space_group_name_Hall             'P 2yb'
loop_
  _space_group_symop_operation_xyz
 'x, y, z'
 '-x, y+1/2, -z'

_cell_length_a                     5.66530(10)
_cell_length_b                     8.53630(10)
_cell_length_c                     17.77240(10)
_cell_angle_alpha                  90
_cell_angle_beta                   92.8740(10)
_cell_angle_gamma                  90
_cell_volume                       858.405(19)
_cell_formula_units_Z              2
_cell_measurement_reflns_used      15696
_cell_measurement_temperature      160.0(1)
_cell_measurement_theta_max        79.6460
_cell_measurement_theta_min        2.4720
_shelx_estimated_absorpt_T_max     0.944
_shelx_estimated_absorpt_T_min     0.844
_exptl_absorpt_coefficient_mu      0.835
_exptl_absorpt_correction_T_max    0.947
_exptl_absorpt_correction_T_min    0.875
_exptl_absorpt_correction_type     analytical
_exptl_absorpt_process_details
;
CrysAlisPro 1.171.42.100a (Rigaku Oxford Diffraction, 2023)
Analytical numeric absorption correction using a multifaceted crystal
model based on expressions derived by R.C. Clark & J.S. Reid.
(Clark, R. C. & Reid, J. S. (1995). Acta Cryst. A51, 887-897)
Empirical absorption correction using spherical harmonics,
implemented in SCALE3 ABSPACK scaling algorithm.
;

_exptl_crystal_colour              colourless
_exptl_crystal_density_diffrn      1.270
_exptl_crystal_density_meas        ?
_exptl_crystal_density_method      ?
_exptl_crystal_description         block
_exptl_crystal_F_000               352
loop_
  _exptl_crystal_face_index_h
  _exptl_crystal_face_index_k
  _exptl_crystal_face_index_l
  _exptl_crystal_face_perp_dist
 0 0 -1 0.0366
 0 0 1 0.0366
 0 4 5 0.0576
 0 -5 2 0.0591
 -4 1 1 0.0577
 3 0 -5 0.1135
 2 -5 -1 0.0732
 0 1 0 0.0641
 0 -1 5 0.0390
 -2 -1 5 0.0462

_exptl_crystal_size_max            0.21
_exptl_crystal_size_mid            0.13
_exptl_crystal_size_min            0.07

_diffrn_reflns_av_R_equivalents    0.0264
_diffrn_reflns_av_unetI/netI       0.0166
_diffrn_reflns_Laue_measured_fraction_full  1.000
_diffrn_reflns_Laue_measured_fraction_max  1.000
_diffrn_reflns_limit_h_max         7
_diffrn_reflns_limit_h_min         -7
_diffrn_reflns_limit_k_max         10
_diffrn_reflns_limit_k_min         -10
_diffrn_reflns_limit_l_max         19
_diffrn_reflns_limit_l_min         -22
_diffrn_reflns_number              17973
_diffrn_reflns_point_group_measured_fraction_full  1.000
_diffrn_reflns_point_group_measured_fraction_max  0.998
_diffrn_reflns_theta_full          67.684
_diffrn_reflns_theta_max           74.441
_diffrn_reflns_theta_min           2.489
_diffrn_ambient_environment        N~2~
_diffrn_ambient_temperature        160.0(1)
_diffrn_detector                   'Hybrid Pixel Array Detector'
_diffrn_detector_area_resol_mean   10.0000
_diffrn_detector_type              HyPix
_diffrn_measured_fraction_theta_full  1.000
_diffrn_measured_fraction_theta_max  1.000
_diffrn_measurement_details
;
List of Runs (angles in degrees, time in seconds):

  # Type    Start    End  Width  t~exp~   \w     \q     \k     \f   Frames
--------------------------------------------------------------------------
  1  \w    -51.00 -18.00   0.50    0.60    --  -90.00  45.00-120.00   66
  2  \w    -51.00 -18.00   0.50    0.60    --  -90.00  45.00   0.00   66
  3  \w   -111.00 -18.00   0.50    0.60    --  -90.00  79.00  44.00  186
  4  \w    -72.00  21.00   0.50    0.15    --  -50.84  79.00  44.00  186
  5  \w    -10.00  17.00   0.50    0.15    --    2.00  55.00 -65.06   54
  6  \w     -2.00  40.00   0.50    0.15    --    6.00  38.00-142.17   84
  7  \w    -38.00 -10.00   0.50    0.15    --  -18.00 -39.00-158.00   56
  8  \w    -40.00 -14.00   0.50    0.15    --  -22.00 -38.00-171.04   52
  9  \w    -38.00 -10.00   0.50    0.15    --  -18.00 -39.00 -87.07   56
 10  \w    -64.00 -35.00   0.50    0.15    --  -42.00 -31.00 -47.85   58
 11  \w    -54.00 -26.00   0.50    0.15    --  -34.00 -33.00 -12.98   56
 12  \w    -64.00 -35.00   0.50    0.15    --  -42.00 -31.00 -95.36   58
 13  \w      1.00  27.00   0.50    0.15    --   10.00  46.00 171.70   52
 14  \w    -54.00 -26.00   0.50    0.15    --  -34.00 -33.00 145.84   56
 15  \w    -42.00 -14.00   0.50    0.15    --  -22.00 -37.00 102.40   56
 16  \w   -138.00 -87.00   0.50    0.15    --  -66.00 -29.00  41.22  102
 17  \w   -130.00 -50.00   0.50    0.15    --  -58.00 -30.00  81.89  160
 18  \w   -161.00 -79.00   0.50    0.60    --  -90.00 -79.00 -79.00  164
 19  \w   -162.00 -87.00   0.50    0.60    --  -90.00 -30.00-154.88  150
 20  \w   -138.00 -58.00   0.50    0.15    --  -66.00 -29.00 -88.55  160
 21  \w     41.00  71.00   0.50    0.60    --  111.50 -61.00 150.00   60
 22  \w     41.00 105.00   0.50    0.60    --  111.50 -77.00 150.00  128
 23  \w    -20.00  72.00   0.50    0.15    --   50.84 -79.00 -79.00  184
 24  \w     41.00  71.00   0.50    0.60    --  111.50 -61.00-180.00   60
 25  \w     41.00 133.00   0.50    0.60    --  111.50 -79.00 -79.00  184
 26  \w     41.00  71.00   0.50    0.60    --  111.50 -61.00  60.00   60
 27  \w     41.00  71.00   0.50    0.60    --  111.50 -61.00  90.00   60
 28  \w    107.00 178.00   0.50    0.60    --  111.50 125.00 150.00  142
 29  \w    107.00 178.00   0.50    0.60    --  111.50 125.00  60.00  142
 30  \w     41.00  71.00   0.50    0.60    --  111.50 -61.00 -30.00   60
 31  \w     41.00  71.00   0.50    0.60    --  111.50 -61.00 -60.00   60
 32  \w     41.00  71.00   0.50    0.60    --  111.50 -61.00-150.00   60
 33  \w     41.00 105.00   0.50    0.60    --  111.50 -95.00 -60.00  128
 34  \w     41.00 105.00   0.50    0.60    --  111.50 -95.00 -90.00  128
 35  \w     42.00 117.00   0.50    0.60    --  111.50-132.00  20.75  150
 36  \w     41.00 105.00   0.50    0.60    --  111.50 -95.00  60.00  128
 37  \w     41.00 105.00   0.50    0.60    --  111.50 -95.00  30.00  128
 38  \w     41.00 105.00   0.50    0.60    --  111.50 -95.00-150.00  128
 39  \w    104.00 178.00   0.50    0.60    --  111.50  15.00-180.00  148
 40  \w    127.00 178.00   0.50    0.60    --  111.50  61.00-150.00  102
 41  \w    127.00 178.00   0.50    0.60    --  111.50  61.00 -90.00  102
 42  \w    127.00 178.00   0.50    0.60    --  111.50  61.00 -60.00  102
 43  \w    101.00 178.00   0.50    0.60    --  111.50  79.00  44.00  154
 44  \w    104.00 178.00   0.50    0.60    --  111.50  30.00 150.00  148
 45  \w    126.00 178.00   0.50    0.60    --  111.50  77.00 150.00  104
 46  \w    127.00 178.00   0.50    0.60    --  111.50  61.00  90.00  102
 47  \w    104.00 178.00   0.50    0.60    --  111.50  30.00  30.00  148
 48  \w    104.00 178.00   0.50    0.60    --  111.50  15.00 150.00  148
 49  \w    104.00 178.00   0.50    0.60    --  111.50  30.00   0.00  148
 50  \w    104.00 178.00   0.50    0.60    --  111.50  30.00 -30.00  148
 51  \w    104.00 178.00   0.50    0.60    --  111.50  30.00-150.00  148
 52  \w    104.00 178.00   0.50    0.60    --  111.50  30.00-180.00  148
;
_diffrn_measurement_device         'four-circle diffractometer'
_diffrn_measurement_device_type    'XtaLAB Synergy, Dualflex, HyPix'
_diffrn_measurement_method         '\w scans'
_diffrn_orient_matrix_type        
 'CrysAlisPro convention (1999,Acta A55,543-557)'
_diffrn_orient_matrix_UB_11        -0.0861258000
_diffrn_orient_matrix_UB_12        -0.1463607000
_diffrn_orient_matrix_UB_13        -0.0440320000
_diffrn_orient_matrix_UB_21        -0.2582339000
_diffrn_orient_matrix_UB_22        0.0467394000
_diffrn_orient_matrix_UB_23        0.0118303000
_diffrn_orient_matrix_UB_31        -0.0060015000
_diffrn_orient_matrix_UB_32        0.0946605000
_diffrn_orient_matrix_UB_33        -0.0738524000
_diffrn_radiation_monochromator    mirror
_diffrn_radiation_probe            x-ray
_diffrn_radiation_type             'Cu K\a'
_diffrn_radiation_wavelength       1.54184
_diffrn_source                     'micro-focus sealed X-ray tube'
_diffrn_source_type                'PhotonJet (Cu) X-ray Source'
_reflns_Friedel_coverage           0.866
_reflns_Friedel_fraction_full      1.000
_reflns_Friedel_fraction_max       0.996
_reflns_number_gt                  3446
_reflns_number_total               3489
_reflns_special_details
;
 Reflections were merged by SHELXL according to the crystal
 class for the calculation of statistics and refinement.
 
 _reflns_Friedel_fraction is defined as the number of unique
 Friedel pairs measured divided by the number that would be
 possible theoretically, ignoring centric projections and
 systematic absences.
;
_reflns_threshold_expression       'I > 2\s(I)'
_computing_cell_refinement         'CrysAlisPro 1.171.42.100a (Rigaku OD, 2023)'
_computing_data_collection         'CrysAlisPro 1.171.42.100a (Rigaku OD, 2023)'
_computing_data_reduction          'CrysAlisPro 1.171.42.100a (Rigaku OD, 2023)'
_computing_molecular_graphics      'Olex2 1.5 (Dolomanov et al., 2009)'
_computing_publication_material    'Olex2 1.5 (Dolomanov et al., 2009)'
_computing_structure_refinement    'SHELXL (Sheldrick, 2015b)'
_computing_structure_solution      'SHELXT (Sheldrick, 2015a)'
_refine_diff_density_max           0.152
_refine_diff_density_min           -0.153
_refine_diff_density_rms           0.029
_refine_ls_abs_structure_details
;
 Flack x determined using 1581 quotients [(I+)-(I-)]/[(I+)+(I-)]
 (Parsons, Flack and Wagner, Acta Cryst. B69 (2013) 249-259).
;
_refine_ls_abs_structure_Flack     0.01(6)
_refine_ls_extinction_coef         0.0029(8)
_refine_ls_extinction_expression  
 'Fc^*^=kFc[1+0.001xFc^2^\l^3^/sin(2\q)]^-1/4^'
_refine_ls_extinction_method       'SHELXL (Sheldrick, 2015b)'
_refine_ls_goodness_of_fit_ref     1.043
_refine_ls_hydrogen_treatment      constr
_refine_ls_matrix_type             full
_refine_ls_number_parameters       214
_refine_ls_number_reflns           3489
_refine_ls_number_restraints       1
_refine_ls_R_factor_all            0.0269
_refine_ls_R_factor_gt             0.0267
_refine_ls_restrained_S_all        1.043
_refine_ls_shift/su_max            0.000
_refine_ls_shift/su_mean           0.000
_refine_ls_structure_factor_coef   Fsqd
_refine_ls_weighting_details      
 'w=1/[\s^2^(Fo^2^)+(0.0437P)^2^+0.0795P] where P=(Fo^2^+2Fc^2^)/3'
_refine_ls_weighting_scheme        calc
_refine_ls_wR_factor_gt            0.0713
_refine_ls_wR_factor_ref           0.0715
_refine_special_details            ?
_olex2_refinement_description
;
1. Fixed Uiso
 At 1.2 times of:
  All C(H) groups, All C(H,H) groups
 At 1.5 times of:
  All C(H,H,H) groups
2.a Ternary CH refined with riding coordinates:
 C3(H3), C4(H4), C5(H5), C6(H6), C12(H12)
2.b Secondary CH2 refined with riding coordinates:
 C13(H13A,H13B), C14(H14A,H14B)
2.c Idealised Me refined as rotating group:
 C1(H1A,H1B,H1C), C9(H9A,H9B,H9C), C10(H10A,H10B,H10C), C15(H15A,H15B,H15C),
 C16(H16A,H16B,H16C)
;
_atom_sites_solution_hydrogens     geom
_atom_sites_solution_primary       dual
_atom_sites_solution_secondary     ?
loop_
  _atom_site_label
  _atom_site_type_symbol
  _atom_site_fract_x
  _atom_site_fract_y
  _atom_site_fract_z
  _atom_site_U_iso_or_equiv
  _atom_site_adp_type
  _atom_site_occupancy
  _atom_site_site_symmetry_order
  _atom_site_calc_flag
  _atom_site_refinement_flags_posn
  _atom_site_refinement_flags_adp
  _atom_site_refinement_flags_occupancy
  _atom_site_disorder_assembly
  _atom_site_disorder_group
 C1 C 0.0552(4) 0.8421(3) -0.00741(11) 0.0506(5) Uani 1 1 d . . . . .
 H1A H -0.019025 0.745015 -0.026121 0.076 Uiso 1 1 calc R U . . .
 H1B H 0.084754 0.911115 -0.049992 0.076 Uiso 1 1 calc R U . . .
 H1C H -0.050066 0.894805 0.026622 0.076 Uiso 1 1 calc R U . . .
 C2 C 0.2846(3) 0.8044(2) 0.03425(9) 0.0350(4) Uani 1 1 d . . . . .
 C3 C 0.4564(3) 0.64841(19) 0.13410(8) 0.0303(3) Uani 1 1 d . . . . .
 H3 H 0.604125 0.663320 0.106409 0.036 Uiso 1 1 calc R U . . .
 C4 C 0.4287(3) 0.47489(19) 0.15101(9) 0.0301(3) Uani 1 1 d . . . . .
 H4 H 0.364106 0.418950 0.105017 0.036 Uiso 1 1 calc R U . . .
 C5 C 0.2818(3) 0.43586(18) 0.21770(9) 0.0305(3) Uani 1 1 d . . . . .
 H5 H 0.109274 0.435885 0.202725 0.037 Uiso 1 1 calc R U . . .
 C6 C 0.3367(3) 0.55121(19) 0.28123(9) 0.0306(3) Uani 1 1 d . . . . .
 H6 H 0.504610 0.537212 0.300108 0.037 Uiso 1 1 calc R U . . .
 C7 C 0.2993(3) 0.7212(2) 0.25561(9) 0.0336(3) Uani 1 1 d . . . . .
 C8 C 0.5948(3) 0.2611(2) 0.20927(9) 0.0338(3) Uani 1 1 d . . . . .
 C9 C 0.5834(4) 0.1320(2) 0.15070(11) 0.0464(4) Uani 1 1 d . . . . .
 H9A H 0.472359 0.161824 0.109103 0.070 Uiso 1 1 calc R U . . .
 H9B H 0.529857 0.034762 0.173651 0.070 Uiso 1 1 calc R U . . .
 H9C H 0.740710 0.116034 0.131434 0.070 Uiso 1 1 calc R U . . .
 C10 C 0.7699(3) 0.2278(2) 0.27427(11) 0.0427(4) Uani 1 1 d . . . . .
 H10A H 0.926696 0.210037 0.254966 0.064 Uiso 1 1 calc R U . . .
 H10B H 0.720132 0.134365 0.301287 0.064 Uiso 1 1 calc R U . . .
 H10C H 0.776419 0.317589 0.308695 0.064 Uiso 1 1 calc R U . . .
 C11 C 0.2846(3) 0.4774(2) 0.40910(9) 0.0373(4) Uani 1 1 d . . . . .
 C12 C 0.1024(3) 0.4441(2) 0.46354(9) 0.0397(4) Uani 1 1 d . . . . .
 H12 H -0.066580 0.445851 0.444405 0.048 Uiso 1 1 calc R U . . .
 C13 C 0.1696(5) 0.3312(3) 0.52640(12) 0.0557(5) Uani 1 1 d . . . . .
 H13A H 0.043788 0.263027 0.545080 0.067 Uiso 1 1 calc R U . . .
 H13B H 0.327917 0.282109 0.526367 0.067 Uiso 1 1 calc R U . . .
 C14 C 0.1576(4) 0.5002(3) 0.54338(11) 0.0517(5) Uani 1 1 d . . . . .
 H14A H 0.308446 0.556503 0.553840 0.062 Uiso 1 1 calc R U . . .
 H14B H 0.024245 0.537416 0.572557 0.062 Uiso 1 1 calc R U . . .
 C15 C 0.0447(3) 0.7574(2) 0.22938(11) 0.0412(4) Uani 1 1 d . . . . .
 H15A H 0.035937 0.863307 0.208135 0.062 Uiso 1 1 calc R U . . .
 H15B H -0.056880 0.750739 0.272316 0.062 Uiso 1 1 calc R U . . .
 H15C H -0.008696 0.681430 0.190837 0.062 Uiso 1 1 calc R U . . .
 C16 C 0.3823(4) 0.8355(2) 0.31713(11) 0.0435(4) Uani 1 1 d . . . . .
 H16A H 0.550905 0.819076 0.329622 0.065 Uiso 1 1 calc R U . . .
 H16B H 0.292484 0.818004 0.362085 0.065 Uiso 1 1 calc R U . . .
 H16C H 0.356890 0.943134 0.299274 0.065 Uiso 1 1 calc R U . . .
 O1 O 0.4697(2) 0.86841(17) 0.02620(7) 0.0456(3) Uani 1 1 d . . . . .
 O2 O 0.2559(2) 0.68570(14) 0.08376(6) 0.0348(3) Uani 1 1 d . . . . .
 O3 O 0.46482(19) 0.74730(13) 0.19642(6) 0.0321(3) Uani 1 1 d . . . . .
 O4 O 0.65159(19) 0.40887(13) 0.17538(6) 0.0318(3) Uani 1 1 d . . . . .
 O5 O 0.3616(2) 0.28179(14) 0.23745(6) 0.0340(3) Uani 1 1 d . . . . .
 O6 O 0.1824(2) 0.51701(15) 0.34144(6) 0.0346(3) Uani 1 1 d . . . . .
 O7 O 0.4940(2) 0.4724(2) 0.42260(8) 0.0569(4) Uani 1 1 d . . . . .

loop_
  _atom_site_aniso_label
  _atom_site_aniso_U_11
  _atom_site_aniso_U_22
  _atom_site_aniso_U_33
  _atom_site_aniso_U_23
  _atom_site_aniso_U_13
  _atom_site_aniso_U_12
 C1 0.0476(11) 0.0608(13) 0.0431(9) 0.0127(9) -0.0014(8) 0.0116(9)
 C2 0.0420(9) 0.0350(8) 0.0280(7) 0.0011(6) 0.0037(6) 0.0036(7)
 C3 0.0284(7) 0.0318(8) 0.0307(7) 0.0021(6) 0.0000(6) -0.0024(6)
 C4 0.0302(7) 0.0305(8) 0.0294(7) 0.0009(6) 0.0002(5) -0.0021(6)
 C5 0.0287(7) 0.0291(8) 0.0334(7) 0.0021(6) -0.0003(6) -0.0037(6)
 C6 0.0262(7) 0.0364(8) 0.0294(7) 0.0000(6) 0.0028(5) -0.0036(6)
 C7 0.0312(8) 0.0352(8) 0.0347(8) -0.0025(6) 0.0042(6) -0.0033(6)
 C8 0.0352(8) 0.0283(8) 0.0382(8) 0.0046(6) 0.0052(6) -0.0029(6)
 C9 0.0643(12) 0.0293(8) 0.0464(10) 0.0010(8) 0.0094(9) -0.0014(8)
 C10 0.0363(9) 0.0415(10) 0.0499(10) 0.0145(8) -0.0006(7) -0.0045(8)
 C11 0.0362(8) 0.0427(9) 0.0329(8) -0.0009(7) -0.0003(6) -0.0038(7)
 C12 0.0411(9) 0.0460(10) 0.0322(8) -0.0001(7) 0.0033(6) -0.0055(8)
 C13 0.0727(14) 0.0537(12) 0.0413(10) 0.0101(9) 0.0088(9) -0.0019(11)
 C14 0.0655(13) 0.0581(13) 0.0318(8) -0.0022(8) 0.0044(8) -0.0043(10)
 C15 0.0344(8) 0.0430(10) 0.0465(9) 0.0018(8) 0.0054(7) 0.0032(7)
 C16 0.0469(10) 0.0422(9) 0.0419(9) -0.0096(8) 0.0065(7) -0.0080(8)
 O1 0.0500(8) 0.0478(8) 0.0387(6) 0.0098(6) 0.0015(5) -0.0082(6)
 O2 0.0318(6) 0.0376(6) 0.0347(5) 0.0065(5) -0.0012(4) -0.0015(5)
 O3 0.0315(5) 0.0307(6) 0.0345(5) -0.0001(4) 0.0039(4) -0.0049(4)
 O4 0.0308(5) 0.0288(6) 0.0359(5) 0.0053(4) 0.0034(4) -0.0007(4)
 O5 0.0321(5) 0.0296(6) 0.0406(6) 0.0053(5) 0.0035(4) -0.0042(4)
 O6 0.0295(5) 0.0444(7) 0.0300(5) 0.0017(5) 0.0026(4) -0.0043(5)
 O7 0.0346(7) 0.0960(13) 0.0395(7) 0.0101(8) -0.0032(5) -0.0033(7)

_geom_special_details
;
 All esds (except the esd in the dihedral angle between two l.s. planes)
 are estimated using the full covariance matrix.  The cell esds are taken
 into account individually in the estimation of esds in distances, angles
 and torsion angles; correlations between esds in cell parameters are only
 used when they are defined by crystal symmetry.  An approximate (isotropic)
 treatment of cell esds is used for estimating esds involving l.s. planes.
;
loop_
  _geom_bond_atom_site_label_1
  _geom_bond_atom_site_label_2
  _geom_bond_distance
  _geom_bond_site_symmetry_2
  _geom_bond_publ_flag
 C1 H1A 0.9800 . ?
 C1 H1B 0.9800 . ?
 C1 H1C 0.9800 . ?
 C1 C2 1.498(2) . ?
 C2 O1 1.197(2) . ?
 C2 O2 1.357(2) . ?
 C3 H3 1.0000 . ?
 C3 C4 1.521(2) . ?
 C3 O2 1.4459(19) . ?
 C3 O3 1.3914(19) . ?
 C4 H4 1.0000 . ?
 C4 C5 1.519(2) . ?
 C4 O4 1.4301(19) . ?
 C5 H5 1.0000 . ?
 C5 C6 1.518(2) . ?
 C5 O5 1.429(2) . ?
 C6 H6 1.0000 . ?
 C6 C7 1.532(2) . ?
 C6 O6 1.4450(19) . ?
 C7 C15 1.525(2) . ?
 C7 C16 1.522(2) . ?
 C7 O3 1.4612(18) . ?
 C8 C9 1.515(3) . ?
 C8 C10 1.511(2) . ?
 C8 O4 1.4415(19) . ?
 C8 O5 1.4470(19) . ?
 C9 H9A 0.9800 . ?
 C9 H9B 0.9800 . ?
 C9 H9C 0.9800 . ?
 C10 H10A 0.9800 . ?
 C10 H10B 0.9800 . ?
 C10 H10C 0.9800 . ?
 C11 C12 1.477(2) . ?
 C11 O6 1.351(2) . ?
 C11 O7 1.200(2) . ?
 C12 H12 1.0000 . ?
 C12 C13 1.510(3) . ?
 C12 C14 1.515(3) . ?
 C13 H13A 0.9900 . ?
 C13 H13B 0.9900 . ?
 C13 C14 1.476(4) . ?
 C14 H14A 0.9900 . ?
 C14 H14B 0.9900 . ?
 C15 H15A 0.9800 . ?
 C15 H15B 0.9800 . ?
 C15 H15C 0.9800 . ?
 C16 H16A 0.9800 . ?
 C16 H16B 0.9800 . ?
 C16 H16C 0.9800 . ?

loop_
  _geom_angle_atom_site_label_1
  _geom_angle_atom_site_label_2
  _geom_angle_atom_site_label_3
  _geom_angle
  _geom_angle_site_symmetry_1
  _geom_angle_site_symmetry_3
  _geom_angle_publ_flag
 H1A C1 H1B 109.5 . . ?
 H1A C1 H1C 109.5 . . ?
 H1B C1 H1C 109.5 . . ?
 C2 C1 H1A 109.5 . . ?
 C2 C1 H1B 109.5 . . ?
 C2 C1 H1C 109.5 . . ?
 O1 C2 C1 125.90(17) . . ?
 O1 C2 O2 123.54(16) . . ?
 O2 C2 C1 110.56(15) . . ?
 C4 C3 H3 108.6 . . ?
 O2 C3 H3 108.6 . . ?
 O2 C3 C4 104.53(12) . . ?
 O3 C3 H3 108.6 . . ?
 O3 C3 C4 115.68(13) . . ?
 O3 C3 O2 110.70(13) . . ?
 C3 C4 H4 109.9 . . ?
 C5 C4 C3 115.71(13) . . ?
 C5 C4 H4 109.9 . . ?
 O4 C4 C3 110.20(12) . . ?
 O4 C4 H4 109.9 . . ?
 O4 C4 C5 100.79(12) . . ?
 C4 C5 H5 111.0 . . ?
 C6 C5 C4 109.77(12) . . ?
 C6 C5 H5 111.0 . . ?
 O5 C5 C4 102.39(12) . . ?
 O5 C5 H5 111.0 . . ?
 O5 C5 C6 111.33(12) . . ?
 C5 C6 H6 109.1 . . ?
 C5 C6 C7 111.90(13) . . ?
 C7 C6 H6 109.1 . . ?
 O6 C6 C5 108.10(12) . . ?
 O6 C6 H6 109.1 . . ?
 O6 C6 C7 109.37(13) . . ?
 C15 C7 C6 113.41(14) . . ?
 C16 C7 C6 111.14(14) . . ?
 C16 C7 C15 110.06(15) . . ?
 O3 C7 C6 105.91(13) . . ?
 O3 C7 C15 112.36(13) . . ?
 O3 C7 C16 103.47(13) . . ?
 C10 C8 C9 113.12(16) . . ?
 O4 C8 C9 110.61(13) . . ?
 O4 C8 C10 109.38(13) . . ?
 O4 C8 O5 105.32(12) . . ?
 O5 C8 C9 108.59(14) . . ?
 O5 C8 C10 109.52(13) . . ?
 C8 C9 H9A 109.5 . . ?
 C8 C9 H9B 109.5 . . ?
 C8 C9 H9C 109.5 . . ?
 H9A C9 H9B 109.5 . . ?
 H9A C9 H9C 109.5 . . ?
 H9B C9 H9C 109.5 . . ?
 C8 C10 H10A 109.5 . . ?
 C8 C10 H10B 109.5 . . ?
 C8 C10 H10C 109.5 . . ?
 H10A C10 H10B 109.5 . . ?
 H10A C10 H10C 109.5 . . ?
 H10B C10 H10C 109.5 . . ?
 O6 C11 C12 110.43(14) . . ?
 O7 C11 C12 125.37(16) . . ?
 O7 C11 O6 124.19(16) . . ?
 C11 C12 H12 117.6 . . ?
 C11 C12 C13 116.69(18) . . ?
 C11 C12 C14 115.75(16) . . ?
 C13 C12 H12 117.6 . . ?
 C13 C12 C14 58.42(14) . . ?
 C14 C12 H12 117.6 . . ?
 C12 C13 H13A 117.7 . . ?
 C12 C13 H13B 117.7 . . ?
 H13A C13 H13B 114.8 . . ?
 C14 C13 C12 60.98(14) . . ?
 C14 C13 H13A 117.7 . . ?
 C14 C13 H13B 117.7 . . ?
 C12 C14 H14A 117.7 . . ?
 C12 C14 H14B 117.7 . . ?
 C13 C14 C12 60.60(14) . . ?
 C13 C14 H14A 117.7 . . ?
 C13 C14 H14B 117.7 . . ?
 H14A C14 H14B 114.8 . . ?
 C7 C15 H15A 109.5 . . ?
 C7 C15 H15B 109.5 . . ?
 C7 C15 H15C 109.5 . . ?
 H15A C15 H15B 109.5 . . ?
 H15A C15 H15C 109.5 . . ?
 H15B C15 H15C 109.5 . . ?
 C7 C16 H16A 109.5 . . ?
 C7 C16 H16B 109.5 . . ?
 C7 C16 H16C 109.5 . . ?
 H16A C16 H16B 109.5 . . ?
 H16A C16 H16C 109.5 . . ?
 H16B C16 H16C 109.5 . . ?
 C2 O2 C3 116.70(13) . . ?
 C3 O3 C7 118.88(12) . . ?
 C4 O4 C8 105.03(11) . . ?
 C5 O5 C8 108.11(12) . . ?
 C11 O6 C6 117.50(13) . . ?

loop_
  _geom_torsion_atom_site_label_1
  _geom_torsion_atom_site_label_2
  _geom_torsion_atom_site_label_3
  _geom_torsion_atom_site_label_4
  _geom_torsion
  _geom_torsion_site_symmetry_1
  _geom_torsion_site_symmetry_2
  _geom_torsion_site_symmetry_3
  _geom_torsion_site_symmetry_4
  _geom_torsion_publ_flag
 C1 C2 O2 C3 -173.20(15) . . . . ?
 C3 C4 C5 C6 -39.89(17) . . . . ?
 C3 C4 C5 O5 -158.23(12) . . . . ?
 C3 C4 O4 C8 164.36(12) . . . . ?
 C4 C3 O2 C2 -151.42(13) . . . . ?
 C4 C3 O3 C7 -43.09(19) . . . . ?
 C4 C5 C6 C7 55.65(17) . . . . ?
 C4 C5 C6 O6 176.14(12) . . . . ?
 C4 C5 O5 C8 22.87(14) . . . . ?
 C5 C4 O4 C8 41.63(14) . . . . ?
 C5 C6 C7 C15 62.03(18) . . . . ?
 C5 C6 C7 C16 -173.35(14) . . . . ?
 C5 C6 C7 O3 -61.64(15) . . . . ?
 C5 C6 O6 C11 119.76(15) . . . . ?
 C6 C5 O5 C8 -94.35(14) . . . . ?
 C6 C7 O3 C3 55.94(16) . . . . ?
 C7 C6 O6 C11 -118.17(15) . . . . ?
 C9 C8 O4 C4 88.77(16) . . . . ?
 C9 C8 O5 C5 -116.31(15) . . . . ?
 C10 C8 O4 C4 -145.99(14) . . . . ?
 C10 C8 O5 C5 119.72(14) . . . . ?
 C11 C12 C13 C14 105.2(2) . . . . ?
 C11 C12 C14 C13 -106.8(2) . . . . ?
 C12 C11 O6 C6 -179.13(14) . . . . ?
 C15 C7 O3 C3 -68.40(19) . . . . ?
 C16 C7 O3 C3 172.93(14) . . . . ?
 O1 C2 O2 C3 6.7(2) . . . . ?
 O2 C3 C4 C5 -88.56(15) . . . . ?
 O2 C3 C4 O4 157.96(12) . . . . ?
 O2 C3 O3 C7 75.55(16) . . . . ?
 O3 C3 C4 C5 33.43(19) . . . . ?
 O3 C3 C4 O4 -80.06(16) . . . . ?
 O3 C3 O2 C2 83.38(16) . . . . ?
 O4 C4 C5 C6 78.91(15) . . . . ?
 O4 C4 C5 O5 -39.42(13) . . . . ?
 O4 C8 O5 C5 2.19(15) . . . . ?
 O5 C5 C6 C7 168.30(12) . . . . ?
 O5 C5 C6 O6 -71.21(15) . . . . ?
 O5 C8 O4 C4 -28.37(15) . . . . ?
 O6 C6 C7 C15 -57.72(17) . . . . ?
 O6 C6 C7 C16 66.89(17) . . . . ?
 O6 C6 C7 O3 178.60(11) . . . . ?
 O6 C11 C12 C13 152.47(17) . . . . ?
 O6 C11 C12 C14 -141.63(18) . . . . ?
 O7 C11 C12 C13 -28.5(3) . . . . ?
 O7 C11 C12 C14 37.4(3) . . . . ?
 O7 C11 O6 C6 1.8(3) . . . . ?

_shelx_res_file
;
TITL if0409_a.res in P2(1)
    if0409.res
    created by SHELXL-2018/3 at 16:56:41 on 04-Sep-2023
CELL 1.54184 5.6653 8.5363 17.7724 90 92.874 90
ZERR 2 0.0001 0.0001 0.0001 0 0.001 0
LATT -1
SYMM -X,0.5+Y,-Z
SFAC C H O
UNIT 32 48 14

L.S. 10 0 0
PLAN  10
SIZE 0.07 0.13 0.21
TEMP -113.15(10)
CONF
BOND $H
list 4
MORE -1
fmap 2 53
acta
REM <olex2.extras>
REM <HklSrc "%.\\IF0409.hkl">
REM </olex2.extras>

WGHT    0.043700    0.079500
EXTI    0.002898
FVAR      12.57098
C1    1    0.055244    0.842100   -0.007411    11.00000    0.04759    0.06078 =
         0.04311    0.01266   -0.00136    0.01164
AFIX 137
H1A   2   -0.019025    0.745015   -0.026121    11.00000   -1.50000
H1B   2    0.084754    0.911115   -0.049992    11.00000   -1.50000
H1C   2   -0.050066    0.894805    0.026622    11.00000   -1.50000
AFIX   0
C2    1    0.284633    0.804447    0.034252    11.00000    0.04205    0.03504 =
         0.02798    0.00113    0.00373    0.00359
C3    1    0.456414    0.648410    0.134102    11.00000    0.02839    0.03181 =
         0.03069    0.00210    0.00002   -0.00237
AFIX  13
H3    2    0.604125    0.663320    0.106409    11.00000   -1.20000
AFIX   0
C4    1    0.428686    0.474891    0.151008    11.00000    0.03020    0.03045 =
         0.02936    0.00094    0.00018   -0.00215
AFIX  13
H4    2    0.364106    0.418950    0.105017    11.00000   -1.20000
AFIX   0
C5    1    0.281794    0.435858    0.217699    11.00000    0.02868    0.02910 =
         0.03340    0.00214   -0.00030   -0.00371
AFIX  13
H5    2    0.109274    0.435885    0.202725    11.00000   -1.20000
AFIX   0
C6    1    0.336676    0.551208    0.281228    11.00000    0.02619    0.03639 =
         0.02938   -0.00004    0.00279   -0.00358
AFIX  13
H6    2    0.504610    0.537212    0.300108    11.00000   -1.20000
AFIX   0
C7    1    0.299268    0.721193    0.255608    11.00000    0.03124    0.03520 =
         0.03475   -0.00254    0.00422   -0.00328
C8    1    0.594803    0.261052    0.209274    11.00000    0.03518    0.02829 =
         0.03824    0.00460    0.00519   -0.00292
C9    1    0.583428    0.132032    0.150696    11.00000    0.06430    0.02933 =
         0.04635    0.00098    0.00941   -0.00139
AFIX 137
H9A   2    0.472359    0.161824    0.109103    11.00000   -1.50000
H9B   2    0.529857    0.034762    0.173651    11.00000   -1.50000
H9C   2    0.740710    0.116034    0.131434    11.00000   -1.50000
AFIX   0
C10   1    0.769899    0.227842    0.274267    11.00000    0.03629    0.04154 =
         0.04985    0.01452   -0.00062   -0.00449
AFIX 137
H10A  2    0.926696    0.210037    0.254966    11.00000   -1.50000
H10B  2    0.720132    0.134365    0.301287    11.00000   -1.50000
H10C  2    0.776419    0.317589    0.308695    11.00000   -1.50000
AFIX   0
C11   1    0.284558    0.477377    0.409105    11.00000    0.03621    0.04273 =
         0.03290   -0.00094   -0.00033   -0.00379
C12   1    0.102428    0.444080    0.463541    11.00000    0.04105    0.04597 =
         0.03217   -0.00012    0.00325   -0.00550
AFIX  13
H12   2   -0.066580    0.445851    0.444405    11.00000   -1.20000
AFIX   0
C13   1    0.169574    0.331163    0.526396    11.00000    0.07271    0.05369 =
         0.04126    0.01012    0.00876   -0.00192
AFIX  23
H13A  2    0.043788    0.263027    0.545080    11.00000   -1.20000
H13B  2    0.327917    0.282109    0.526367    11.00000   -1.20000
AFIX   0
C14   1    0.157604    0.500176    0.543377    11.00000    0.06552    0.05812 =
         0.03175   -0.00224    0.00441   -0.00432
AFIX  23
H14A  2    0.308446    0.556503    0.553840    11.00000   -1.20000
H14B  2    0.024245    0.537416    0.572557    11.00000   -1.20000
AFIX   0
C15   1    0.044655    0.757403    0.229380    11.00000    0.03439    0.04300 =
         0.04648    0.00185    0.00536    0.00316
AFIX 137
H15A  2    0.035937    0.863307    0.208135    11.00000   -1.50000
H15B  2   -0.056880    0.750739    0.272316    11.00000   -1.50000
H15C  2   -0.008696    0.681430    0.190837    11.00000   -1.50000
AFIX   0
C16   1    0.382281    0.835536    0.317127    11.00000    0.04688    0.04217 =
         0.04192   -0.00960    0.00651   -0.00797
AFIX 137
H16A  2    0.550905    0.819076    0.329622    11.00000   -1.50000
H16B  2    0.292484    0.818004    0.362085    11.00000   -1.50000
H16C  2    0.356890    0.943134    0.299274    11.00000   -1.50000
AFIX   0
O1    3    0.469691    0.868414    0.026197    11.00000    0.05005    0.04784 =
         0.03870    0.00978    0.00151   -0.00820
O2    3    0.255868    0.685701    0.083760    11.00000    0.03185    0.03759 =
         0.03467    0.00651   -0.00120   -0.00152
O3    3    0.464821    0.747296    0.196415    11.00000    0.03145    0.03071 =
         0.03445   -0.00013    0.00388   -0.00493
O4    3    0.651586    0.408870    0.175383    11.00000    0.03083    0.02879 =
         0.03595    0.00529    0.00340   -0.00072
O5    3    0.361615    0.281792    0.237452    11.00000    0.03206    0.02963 =
         0.04059    0.00533    0.00351   -0.00419
O6    3    0.182420    0.517007    0.341442    11.00000    0.02955    0.04439 =
         0.03003    0.00168    0.00258   -0.00430
O7    3    0.494034    0.472444    0.422602    11.00000    0.03458    0.09603 =
         0.03955    0.01015   -0.00321   -0.00328
HKLF 4


REM  if0409_a.res in P2(1)
REM wR2 = 0.0715, GooF = S = 1.043, Restrained GooF = 1.043 for all data
REM R1 = 0.0267 for 3446 Fo > 4sig(Fo) and 0.0269 for all 3489 data
REM 214 parameters refined using 1 restraints

END

WGHT      0.0437      0.0795

REM Highest difference peak  0.152,  deepest hole -0.153,  1-sigma level  0.029
Q1    1   0.6969  0.2484  0.2403  11.00000  0.05    0.15
Q2    1   0.1850  0.8313  0.0063  11.00000  0.05    0.15
Q3    1   0.3494  0.7559  0.2948  11.00000  0.05    0.13
Q4    1   0.3163  0.4888  0.2561  11.00000  0.05    0.12
Q5    1   0.3839  0.4578  0.1067  11.00000  0.05    0.12
Q6    1   0.3783  0.6739  0.1021  11.00000  0.05    0.12
Q7    1   0.1747  0.7435  0.2406  11.00000  0.05    0.11
Q8    1   0.1844  0.4675  0.4421  11.00000  0.05    0.11
Q9    1   0.4118  0.8818 -0.0287  11.00000  0.05    0.11
Q10   1   0.3298  0.4684  0.1791  11.00000  0.05    0.11
;
_shelx_res_checksum                62504
_shelx_hkl_file
;
   0 -10   0 4380.69 190.804  52
   0 -10  -1 926.518 94.3658  52
   0 -10  -2 4053.29 197.791  52
   0 -10  -3 969.627 100.609  52
   0 -10  -3 1004.93 85.6596  39
   0 -10  -4 1040.05 100.256  52
   0 -10  -4 789.158 64.3344  44
   0 -10  -4 923.684 83.7810  39
   0 -10  -5 911.178 68.5002  48
   0 -10  -5 1226.42 104.011  52
   0 -10  -5 1014.98 72.8039  44
   0 -10  -5 1306.30 95.4639  39
   0 -10  -6 2685.20 119.384  48
   0 -10  -6 3441.96 161.541  52
   0 -10  -6 2782.54 122.216  44
   0 -10  -6 3461.06 151.671  39
   0 -10  -7 180.025 33.2365  48
   0 -10  -7 144.403 42.2197  52
   0 -10  -7 175.553 32.5901  44
   0 -10  -7 284.303 46.3474  39
   0  -9   0-5.92937 48.4853  39
   0  -9   1 2071.00 172.564  52
   0  -9  -1 1831.54 143.029  44
   0  -9  -1 1679.79 151.434  39
   0  -9  -2 848.463 102.392  48
   0  -9   2 698.279 101.803  52
   0  -9  -2 970.764 111.209  44
   0  -9  -2 966.358 123.933  39
   0  -9  -3 9580.11 366.523  48
   0  -9  -3 9435.41 403.930  52
   0  -9  -3 9364.16 361.283  44
   0  -9  -3 9427.68 389.857  39
   0  -9  -4 647.788 99.5664  48
   0  -9  -4 737.511 120.718  52
   0  -9  -4 683.560 100.863  44
   0  -9  -4 663.617 106.845  39
   0  -9  -5 1078.73 121.051  48
   0  -9  -5 1201.22 145.066  52
   0  -9  -5 1105.04 121.019  44
   0  -9  -5 1268.82 139.201  39
   0  -9  -6 3201.45 201.044  48
   0  -9  -6 3193.36 218.580  52
   0  -9  -6 3135.06 195.942  44
   0  -9  -6 3748.14 224.705  39
   0  -9  -7 816.336 105.583  48
   0  -9  -7 842.080 118.407  52
   0  -9  -7 679.475 95.1639  44
   0  -9  -7 960.418 116.339  39
   0  -9  -8 3504.66 201.248  48
   0  -9  -8 3553.75 194.508  44
   0  -9  -8 3529.23 207.183  39
   0  -9  -9 184.753 59.2609  48
   0  -9  -9 216.213 60.4209  44
   0  -9  -9 166.167 58.3380  39
   0  -9 -10 863.951 90.9558  48
   0  -9 -10 902.401 92.3004  52
   0  -9 -10 1015.28 92.8390  44
   0  -9 -10 803.820 92.1968  39
   0  -9 -11 2466.30 133.284  52
   0  -9 -11 2646.82 133.399  44
   0  -9 -11 2430.96 113.066  45
   0  -9 -11 2515.23 138.474  48
   0  -8   0 3531.16 226.613  44
   0  -8   0 3519.73 243.013  39
   0  -8  -1 4399.70 261.972  44
   0  -8  -1 3946.39 251.486  48
   0  -8  -1 3932.76 265.593  39
   0  -8   1 4196.22 253.372  39
   0  -8  -2 11782.8 467.544  44
   0  -8  -2 12179.9 476.062  48
   0  -8  -2 11662.9 489.268  39
   0  -8  -3 5374.04 307.870  44
   0  -8  -3 6004.84 325.856  48
   0  -8  -3 6509.14 351.598  39
   0  -8  -4 1761.10 151.118  19
   0  -8  -4 1536.55 165.994  48
   0  -8  -4 1588.94 170.421  44
   0  -8  -4 1570.73 181.173  39
   0  -8  -5 10981.2 460.679  48
   0  -8  -5 11114.2 462.578  44
   0  -8  -5 11229.7 478.864  39
   0  -8  -6 3726.23 254.436  48
   0  -8  -6 3474.62 244.032  44
   0  -8  -6 3663.49 260.951  39
   0  -8  -7 7462.14 372.715  48
   0  -8  -7 7428.48 386.103  52
   0  -8  -7 7897.30 371.690  44
   0  -8  -7 8202.44 395.328  39
   0  -8  -8 317.991 92.1619  48
   0  -8  -8 210.291 79.1824  44
   0  -8  -8 234.010 92.2596  39
   0  -8  -9 1045.64 138.377  48
   0  -8  -9 1013.07 139.084  52
   0  -8  -9 914.979 128.320  44
   0  -8  -9 1146.66 144.953  39
   0  -8 -10 1380.02 149.107  52
   0  -8 -10 1575.77 155.306  48
   0  -8 -10 1662.20 156.036  44
   0  -8 -11 1638.24 152.034  48
   0  -8 -11 1694.78 151.212  39
   0  -8 -11 1551.52 147.361  52
   0  -8 -11 1589.91 142.542  44
   0  -8 -12 866.192 89.7452   2
   0  -8 -12 923.946 104.630  52
   0  -8 -12 998.869 108.323  39
   0  -8 -13 804.944 86.6377  39
   0  -8 -13 662.064 63.9980  45
   0  -8 -13 678.305 72.4382   2
   0  -8 -13 622.745 63.1201  35
   0  -8 -14 660.736 67.9715  44
   0  -8 -14 797.433 67.9168  39
   0  -8 -14 752.035 75.2321  48
   0  -7   0 40.2382 63.4171  44
   0  -7  -1 23842.4 732.720  44
   0  -7  -1 23867.8 736.124  48
   0  -7  -2 5097.69 303.662  44
   0  -7  -2 5315.68 313.642  48
   0  -7  -2 5665.17 278.967  19
   0  -7  -3 10697.6 451.328  44
   0  -7  -3 10176.7 453.549  48
   0  -7  -3 11015.7 415.047  19
   0  -7  -4 33755.6 955.384  44
   0  -7  -4 33581.3 969.740  48
   0  -7  -4 33509.4 895.831  19
   0  -7  -5 19051.8 672.378  39
   0  -7  -5 18869.8 656.844  44
   0  -7  -5 18310.4 659.465  48
   0  -7  -5 18647.5 603.543  19
   0  -7  -6 3814.75 274.421  39
   0  -7  -6 3804.97 273.149  44
   0  -7  -6 3945.41 279.141  48
   0  -7  -6 4110.42 252.632  19
   0  -7  -7 3960.69 286.257  39
   0  -7  -7 3644.89 266.982  44
   0  -7  -7 3813.17 280.413  48
   0  -7  -7 4038.88 251.699  19
   0  -7  -8 6974.30 382.967  39
   0  -7  -8 7174.13 384.091  48
   0  -7  -8 7174.32 384.048  44
   0  -7  -8 7106.24 342.355  19
   0  -7  -9 373.262 109.557  48
   0  -7  -9 223.069 90.5818  52
   0  -7  -9 180.743 86.6766  44
   0  -7  -9 269.263 83.7302  19
   0  -7 -10 7177.68 368.445  39
   0  -7 -10 6441.44 357.361  52
   0  -7 -10 6641.78 349.379  44
   0  -7 -10 6461.44 352.005  48
   0  -7 -11 1404.03 161.917  39
   0  -7 -11 1320.78 161.213  52
   0  -7 -12 689.779 112.067  39
   0  -7 -12 566.338 110.045  52
   0  -7 -12 589.703 108.356  48
   0  -7 -13 877.588 113.793  39
   0  -7 -13 1026.80 122.618  48
   0  -7 -13 811.741 107.386  52
   0  -7 -13 919.337 101.677  45
   0  -7 -13 815.058 109.116  44
   0  -7 -14 7208.11 298.424  48
   0  -7 -14 7183.65 286.906  39
   0  -7 -14 7370.49 270.447  35
   0  -7 -14 6555.96 246.287  45
   0  -7 -14 7003.41 287.145  44
   0  -7 -14 6820.49 280.535   2
   0  -7 -15 906.536 78.4730  35
   0  -7 -15 933.620 91.9020   2
   0  -7 -15 918.184 90.2677  44
   0  -7 -15 1034.43 97.6049  48
   0  -7 -16 9.83863 26.1715   2
   0  -7 -16 7.54011 25.5681  44
   0  -7 -16 9.96336 19.6557  35
   0  -6   0 7254.74 334.524  44
   0  -6   0 7368.47 786.068  15
   0  -6  -1 5646.95 270.931  19
   0  -6  -1 4571.66 674.272  15
   0  -6  -1 4891.70 293.313  44
   0  -6  -1 5056.18 297.117  48
   0  -6  -2 119683. 2434.73  19
   0  -6   2 116183. 3657.51  15
   0  -6  -2 117063. 2499.84  44
   0  -6  -2 116477. 2510.92  48
   0  -6  -3 86233.9 1864.55  19
   0  -6   3 91251.4 3050.91  15
   0  -6  -3 86161.9 1924.27  44
   0  -6  -3 86977.3 1944.98  48
   0  -6  -4 40120.3 1010.96  19
   0  -6   4 40341.4 1872.01  15
   0  -6  -4 38318.7 1855.06  15
   0  -6  -4 39445.6 1063.56  44
   0  -6  -4 41155.4 1085.33  48
   0  -6  -5 46759.5 1159.47  19
   0  -6   5 49072.1 2058.98  15
   0  -6  -5 47951.6 1232.34  48
   0  -6  -5 47678.7 1218.07  44
   0  -6  -6 7285.78 376.178  48
   0  -6  -6 7629.03 376.255  44
   0  -6  -6 7246.76 345.592  19
   0  -6  -7 16762.0 618.027  48
   0  -6  -7 17267.1 619.481  44
   0  -6  -7 16663.9 574.060  19
   0  -6  -8 2209.08 218.463  48
   0  -6  -8 2412.28 213.115  44
   0  -6  -8 2283.70 195.097  19
   0  -6  -9 6852.10 339.878  19
   0  -6  -9 6244.08 366.985  39
   0  -6  -9 5978.54 275.092  46
   0  -6 -10 9071.08 440.008  52
   0  -6 -10 8979.54 399.475  19
   0  -6 -10 8518.63 343.053  46
   0  -6 -10 8614.74 418.090  39
   0  -6 -11 40036.2 1072.72  39
   0  -6 -11 39829.1 1035.53  19
   0  -6 -11 37570.0 1062.95  44
   0  -6 -11 38583.2 1066.30  48
   0  -6 -11 36925.6 944.603  46
   0  -6 -11 39240.7 1083.21  52
   0  -6 -12 9077.72 417.808  52
   0  -6 -12 9374.41 422.757  39
   0  -6 -12 8358.38 322.931  31
   0  -6 -12 9113.29 354.562  46
   0  -6 -12 9468.36 425.971  48
   0  -6 -12 9140.69 418.085  44
   0  -6 -13 10874.1 425.482  52
   0  -6 -13 9630.93 420.939  48
   0  -6 -13 10008.7 423.346  39
   0  -6 -13 11038.4 439.076  44
   0  -6 -13 9343.46 339.050  31
   0  -6 -14 595.915 101.787  48
   0  -6 -14 688.972 105.220  39
   0  -6 -14 545.389 74.0975  31
   0  -6 -14 611.014 87.9516  45
   0  -6 -14 500.277 94.3170  44
   0  -6 -15 1845.23 152.139  48
   0  -6 -15 1627.92 133.925  35
   0  -6 -15 1361.69 103.092  31
   0  -6 -15 1467.36 132.805  44
   0  -6 -15 1462.54 114.837  45
   0  -6 -16 1175.47 106.072  48
   0  -6 -16 1060.58 97.9657  44
   0  -6 -16 964.660 103.975   2
   0  -6 -16 1124.96 100.339  35
   0  -6 -16 1007.44 80.5029  31
   0  -6 -17 783.326 71.8892  35
   0  -6 -18 3328.11 134.749  30
   0  -5   0 34.2665 136.725  15
   0  -5   0 41.1825 57.4488  19
   0  -5   0-28.7155 114.577   6
   0  -5   1 36189.3 1580.45  15
   0  -5  -1 39082.7 1637.99  15
   0  -5  -1 35415.8 850.854  19
   0  -5   1 33264.1 1423.05   6
   0  -5  -1 35217.5 1467.84   6
   0  -5   2 1168.08 295.023  15
   0  -5  -2 1341.28 122.821  19
   0  -5   2 1459.02 282.990   6
   0  -5   3 47626.1 1858.91  15
   0  -5  -3 47120.5 1855.80  15
   0  -5  -3 46153.3 1086.58  19
   0  -5   3 48824.3 1761.30   6
   0  -5  -3 46204.0 1733.68   6
   0  -5   4 19963.8 1133.80  15
   0  -5  -4 19275.4 1132.94  15
   0  -5  -4 19072.7 570.498  19
   0  -5   4 19613.2 1040.44   6
   0  -5   5 18849.1 1098.87  15
   0  -5  -5 20509.0 1163.81  15
   0  -5  -5 19701.7 592.219  19
   0  -5   5 19565.8 1032.36   6
   0  -5  -6 3546.96 235.015  44
   0  -5   6 3665.54 455.731  15
   0  -5  -6 3294.66 458.373  15
   0  -5  -6 3440.90 240.083  48
   0  -5  -6 3308.43 213.404  19
   0  -5   6 3022.02 391.394   6
   0  -5  -7 38424.8 980.437  19
   0  -5   7 36500.6 1531.04  15
   0  -5  -7 36985.4 1015.84  48
   0  -5  -7 37569.8 1011.49  44
   0  -5  -8 384.460 76.0216  46
   0  -5  -8 548.021 102.975  19
   0  -5  -9 805.802 130.815  48
   0  -5  -9 842.326 108.216  46
   0  -5  -9 748.883 129.738  44
   0  -5  -9 899.262 134.553  19
   0  -5 -10 21264.5 713.639  44
   0  -5 -10 23155.0 704.998  19
   0  -5 -10 21227.7 721.573  48
   0  -5 -10 21386.4 632.223  46
   0  -5 -10 21357.5 727.635  39
   0  -5 -11 19503.1 669.551  39
   0  -5 -11 20556.3 655.869  19
   0  -5 -11 19590.9 670.169  44
   0  -5 -11 18528.8 586.057  46
   0  -5 -11 19008.5 671.571  48
   0  -5 -11 19595.2 678.323  52
   0  -5 -12 9298.74 420.369  52
   0  -5 -12 8641.72 411.003  39
   0  -5 -12 8966.51 359.679  31
   0  -5 -12 8852.72 417.820  48
   0  -5 -12 8841.77 370.180  46
   0  -5 -12 8957.12 422.975  44
   0  -5 -13 1562.23 164.576  52
   0  -5 -13 1823.25 180.368  39
   0  -5 -13 1974.13 161.813  31
   0  -5 -13 1927.88 192.678  48
   0  -5 -13 1609.46 157.895  46
   0  -5 -13 1646.09 178.013  44
   0  -5 -14 767.868 107.529  52
   0  -5 -14 1054.97 138.781  48
   0  -5 -14 829.814 117.310  46
   0  -5 -14 929.395 122.992  39
   0  -5 -14 1027.90 119.026  45
   0  -5 -14 939.428 129.437  44
   0  -5 -14 981.766 116.130  31
   0  -5 -15 11824.6 444.958  48
   0  -5 -15 11631.2 420.573  39
   0  -5 -15 11640.5 405.062  31
   0  -5 -15 12505.6 442.926  35
   0  -5 -15 11390.8 392.263  45
   0  -5 -15 11897.3 440.394  44
   0  -5 -16 932.304 105.877  48
   0  -5 -16 1148.84 114.557  44
   0  -5 -16 823.808 98.8413  31
   0  -5 -16 1085.54 116.746  35
   0  -5 -17 1962.06 137.456  35
   0  -5 -17 2189.21 154.852   2
   0  -5 -17 1875.62 131.718  31
   0  -5 -18 296.456 58.9231   2
   0  -5 -18 272.205 52.6616  35
   0  -5 -18 218.547 48.5958  31
   0  -5 -19 2015.36 94.9417  35
   0  -5 -19 2388.73 119.883  30
   0  -4   0 191017. 4413.96  15
   0  -4   0 178935. 4188.74   6
   0  -4  -1 177819. 4139.75  15
   0  -4   1 167081. 4096.27  15
   0  -4   1 164917. 3902.76   6
   0  -4  -1 169242. 3941.40   6
   0  -4   2 167591. 4041.12  15
   0  -4   2 164674. 3851.78   6
   0  -4  -3 173980. 4266.20  15
   0  -4   3 179126. 4256.84  15
   0  -4  -3 173979. 3441.96  19
   0  -4  -3 183764. 4121.53   6
   0  -4   3 178289. 4048.29   6
   0  -4  -4 104666. 2858.28  15
   0  -4   4 105784. 2840.37  15
   0  -4  -4 102361. 2130.92  19
   0  -4   4 109894. 2726.99   6
   0  -4  -4 104362. 2742.75   6
   0  -4   5 21842.0 1034.71  15
   0  -4  -5 22462.4 1083.96  15
   0  -4  -5 21951.1 608.968  19
   0  -4   5 23333.6 983.991   6
   0  -4  -6 147012. 3650.48  15
   0  -4   6 136414. 3460.22  15
   0  -4  -6 142716. 2836.52  19
   0  -4   6 144701. 3534.28   5
   0  -4   7 30401.2 1199.29  15
   0  -4   7 27072.6 1095.96   6
   0  -4  -7 29252.5 781.591  19
   0  -4  -8 13411.7 476.005  19
   0  -4  -8 14460.0 629.332   4
   0  -4  -9 19291.4 621.967  44
   0  -4  -9 18794.9 623.439  48
   0  -4  -9 17803.2 544.111  46
   0  -4  -9 18871.9 783.696   4
   0  -4 -10 1725.83 173.873  39
   0  -4 -10 1964.53 183.767  44
   0  -4 -10 1704.56 150.346  46
   0  -4 -10 1636.78 170.906  48
   0  -4 -11 5141.03 272.889  46
   0  -4 -11 5893.79 323.894  48
   0  -4 -11 6230.19 324.968  52
   0  -4 -11 6159.53 249.707   3
   0  -4 -11 5969.18 325.367  44
   0  -4 -11 5550.00 309.645  39
   0  -4 -12 4598.47 291.089  39
   0  -4 -12 5317.85 296.340  19
   0  -4 -12 4564.06 259.241  46
   0  -4 -12 4687.52 292.677  48
   0  -4 -12 5253.39 234.115   3
   0  -4 -12 4941.00 300.032  44
   0  -4 -12 4643.51 280.661  52
   0  -4 -13 6891.94 343.311  39
   0  -4 -13 7714.28 364.754  19
   0  -4 -13 6777.48 321.905  31
   0  -4 -13 7079.26 352.969  44
   0  -4 -13 6996.97 327.838  45
   0  -4 -13 7180.03 284.267   3
   0  -4 -13 7150.26 333.805  46
   0  -4 -13 7148.58 361.558  48
   0  -4 -13 6784.97 333.883  52
   0  -4 -14 3145.43 215.348  31
   0  -4 -14 3020.84 211.023  39
   0  -4 -14 3068.26 176.393   3
   0  -4 -14 3083.65 203.099  45
   0  -4 -14 3161.36 227.727  44
   0  -4 -14 3204.27 221.038  46
   0  -4 -14 3145.48 227.428  48
   0  -4 -15 5416.28 291.375  35
   0  -4 -15 5047.00 270.292  31
   0  -4 -15 4695.30 241.109  45
   0  -4 -15 5036.40 274.930  44
   0  -4 -15 5046.01 227.031   3
   0  -4 -15 4638.47 253.734  25
   0  -4 -15 4815.73 270.644  48
   0  -4 -15 4923.11 271.916  46
   0  -4 -16 4080.74 238.583  35
   0  -4 -16 3769.93 222.495  31
   0  -4 -16 3627.11 211.480  44
   0  -4 -16 3726.08 193.179  45
   0  -4 -16 3834.92 239.131   2
   0  -4 -16 3862.58 189.390   3
   0  -4 -16 3892.60 219.354  48
   0  -4 -16 3554.05 211.307  25
   0  -4 -17 615.754 83.6285  25
   0  -4 -17 640.369 92.5783  31
   0  -4 -17 439.483 87.2345  35
   0  -4 -17 578.105 95.4275   2
   0  -4 -18 1462.09 127.185   2
   0  -4 -18 1290.25 116.266  31
   0  -4 -18 1221.60 113.047  35
   0  -4 -19 637.625 76.9042   2
   0  -4 -19 754.170 77.5959  35
   0  -4 -19 664.371 77.3372  31
   0  -4 -20 3121.72 124.131  35
   0  -3   0 2243.20 409.355  15
   0  -3   0 1572.79 263.712   6
   0  -3  -1 187525. 4229.44  15
   0  -3  -1 184393. 4069.65   6
   0  -3   1 192694. 4082.28   6
   0  -3   2 246293. 5203.48  15
   0  -3   2 235553. 4995.10   6
   0  -3   2 244646. 5043.38  14
   0  -3  -3 69343.0 1460.19   4
   0  -3  -3 68362.3 1833.74   6
   0  -3   3 72343.9 1817.79  14
   0  -3   3 69717.8 1794.10   6
   0  -3  -3 72882.3 1968.11  15
   0  -3   3 71256.9 1955.98  15
   0  -3  -4 308957. 5987.85  23
   0  -3  -4 318498. 6001.66   4
   0  -3   4 309588. 6302.42   6
   0  -3   4 312109. 6286.23  14
   0  -3  -4 309865. 6377.44   6
   0  -3   4 301759. 6429.42  15
   0  -3  -4 310812. 6500.15  15
   0  -3  -5 8782.80 312.105  19
   0  -3  -5 8604.37 386.417  23
   0  -3  -5 9183.00 396.601   4
   0  -3   5 8708.67 462.596  14
   0  -3  -5 9181.40 573.787  15
   0  -3   5 8879.58 538.905  15
   0  -3  -6 5229.24 235.036  19
   0  -3  -6 5063.26 315.507  23
   0  -3  -6 5931.43 337.839   4
   0  -3   6 4949.98 401.770   5
   0  -3   6 5479.91 368.015   6
   0  -3   6 5132.41 390.837  15
   0  -3  -6 5390.39 450.316  15
   0  -3  -7 123463. 2686.78  23
   0  -3  -7 126933. 2687.72   4
   0  -3   7 110027. 2371.82  11
   0  -3   7 118573. 2685.66   6
   0  -3   7 128239. 2963.59   5
   0  -3   7 114112. 2732.40  15
   0  -3  -8 52530.1 1527.17  23
   0  -3   8 56124.2 1729.02   5
   0  -3  -8 56454.2 1181.99   3
   0  -3  -8 57172.7 1548.21   4
   0  -3  -9 25891.7 958.064   4
   0  -3  -9 25713.3 626.717   3
   0  -3  -9 24537.9 690.657  19
   0  -3  -9 24271.6 951.123  23
   0  -3 -10 30648.3 825.129  46
   0  -3 -10 32449.7 1184.25  23
   0  -3 -10 33865.0 870.353  19
   0  -3 -10 33707.0 789.475   3
   0  -3 -10 34691.3 1186.44   4
   0  -3 -11 4261.63 258.765  44
   0  -3 -11 4010.94 238.658  19
   0  -3 -11 4473.25 400.206   4
   0  -3 -11 4368.50 209.619   3
   0  -3 -11 3735.74 236.196  39
   0  -3 -11 3848.09 385.132  23
   0  -3 -11 3554.46 212.933  25
   0  -3 -11 4335.08 237.857  46
   0  -3 -11 4288.57 254.491  48
   0  -3 -12 710.934 110.685  44
   0  -3 -12 587.394 98.6602  46
   0  -3 -12 725.191 112.330  19
   0  -3 -12 426.095 96.7215  48
   0  -3 -12 474.653 74.9313  28
   0  -3 -12 591.081 83.5225   3
   0  -3 -12 618.102 169.703   4
   0  -3 -12 459.519 159.081  23
   0  -3 -12 494.471 91.4132  25
   0  -3 -12 388.073 83.7126  39
   0  -3 -13 11332.2 433.366  46
   0  -3 -13 11150.7 445.566  48
   0  -3 -13 11291.1 440.044  44
   0  -3 -13 10888.4 408.540  45
   0  -3 -13 11398.3 390.211   3
   0  -3 -13 11185.4 694.076   4
   0  -3 -13 10225.4 413.894  25
   0  -3 -13 10274.5 362.208  28
   0  -3 -14 9094.95 395.309  46
   0  -3 -14 9235.22 393.241  48
   0  -3 -14 9507.11 398.936  31
   0  -3 -14 9737.52 415.137  35
   0  -3 -14 9516.28 396.016  44
   0  -3 -14 8673.65 354.370  45
   0  -3 -14 9621.39 357.627   3
   0  -3 -14 8655.49 384.906  25
   0  -3 -14 9588.39 337.862  28
   0  -3 -15 16985.1 548.545  48
   0  -3 -15 16959.1 576.977  46
   0  -3 -15 17351.2 586.856  35
   0  -3 -15 17879.6 580.229  31
   0  -3 -15 16221.9 566.918  25
   0  -3 -15 16849.3 515.689   3
   0  -3 -15 16627.0 486.786  28
   0  -3 -15 16999.7 546.776  44
   0  -3 -15 16223.8 512.743  45
   0  -3 -16 2795.29 205.399  31
   0  -3 -16 2968.75 218.906  35
   0  -3 -16 3288.93 224.479  25
   0  -3 -16 3022.50 185.248   3
   0  -3 -16 2950.23 212.408   2
   0  -3 -16 2780.39 158.986  28
   0  -3 -16 2673.79 168.623  45
   0  -3 -17 6664.38 308.886  31
   0  -3 -17 6413.07 269.799   3
   0  -3 -17 6683.12 314.122   2
   0  -3 -17 6274.74 311.537  25
   0  -3 -17 6770.33 315.540  35
   0  -3 -18 5865.27 273.197  31
   0  -3 -18 5917.26 243.813  37
   0  -3 -18 5863.05 272.638  35
   0  -3 -18 5480.78 235.424   3
   0  -3 -18 5743.26 268.757   2
   0  -3 -18 5527.53 272.799  25
   0  -3 -19 3327.85 184.195  31
   0  -3 -19 3187.21 178.060  35
   0  -3 -19 3003.20 153.490   3
   0  -3 -19 3203.16 172.654   2
   0  -3 -19 3340.11 182.057  30
   0  -3 -19 3226.13 186.095  25
   0  -3 -20 1864.14 119.917  25
   0  -3 -20 1956.56 120.564  30
   0  -3 -20 1944.26 124.348  31
   0  -3 -20 2028.21 119.609  35
   0  -3 -21 228.637 34.9257  35
   0  -3 -21 330.565 41.7290  30
   0  -2   0 409401. 7948.83  14
   0  -2   1 515867. 9535.10  14
   0  -2   1 479634. 9461.51   6
   0  -2   2 350056. 7014.00   6
   0  -2   2 368799. 7065.08  14
   0  -2  -2 368545. 6810.52  23
   0  -2  -2 361368. 6812.21   4
   0  -2  -3 26293.9 665.710   4
   0  -2   3 25255.8 767.236  14
   0  -2   3 24578.3 747.987   6
   0  -2  -3 26989.2 810.279   6
   0  -2  -3 26695.2 664.764  23
   0  -2  -3 26426.1 882.705  15
   0  -2  -4 644343. 11944.8   4
   0  -2   4 636673. 12008.8   6
   0  -2   4 618380. 11999.5  14
   0  -2  -4 634058. 12098.6   6
   0  -2   4 642684. 11947.8  13
   0  -2  -4 631750. 11935.3  23
   0  -2  -4 641815. 12202.3  15
   0  -2   4 619665. 12112.4  15
   0  -2  -5 269966. 5118.00   4
   0  -2   5 264950. 5250.64   5
   0  -2   5 257882. 5071.31  14
   0  -2   5 262181. 5098.81   6
   0  -2   5 261643. 5055.81  13
   0  -2   5 251452. 4867.19   9
   0  -2  -5 265790. 5114.36  23
   0  -2  -5 254837. 5282.30  15
   0  -2   5 249263. 5169.34  15
   0  -2  -6 127937. 2690.11   4
   0  -2   6 123133. 2579.04   6
   0  -2   6 123278. 2544.61   8
   0  -2   6 131585. 2809.55   5
   0  -2   6 118019. 2357.58  12
   0  -2   6 123081. 2518.47   7
   0  -2   6 119579. 2534.56  14
   0  -2   6 125970. 2445.51   9
   0  -2   6 126869. 2581.76  13
   0  -2  -6 124230. 2680.48  23
   0  -2   6 121056. 2630.55  15
   0  -2  -7 137099. 2750.72  19
   0  -2  -7 144336. 3065.44   4
   0  -2   7 141735. 2855.93   6
   0  -2   7 137683. 2723.96  12
   0  -2   7 143857. 2815.27   9
   0  -2   7 141050. 2802.31  11
   0  -2   7 145258. 3137.55   5
   0  -2   7 137011. 2739.49  10
   0  -2   7 145413. 2895.98   8
   0  -2   7 144119. 2883.99   7
   0  -2   7 144860. 2904.98  13
   0  -2  -7 141159. 3066.81  23
   0  -2   7 140199. 2883.01  15
   0  -2  -8 74442.5 1542.56  19
   0  -2  -8 73374.9 1867.44  23
   0  -2  -8 72559.0 1483.03   3
   0  -2  -8 71670.9 1850.48   4
   0  -2   8 72325.3 1671.67   8
   0  -2   8 74201.7 1629.04   9
   0  -2   8 71042.8 1647.93  13
   0  -2   8 70389.4 1535.91  12
   0  -2   8 73841.9 1683.22   7
   0  -2   8 69195.4 1525.27  10
   0  -2  -9 18018.0 517.023  19
   0  -2  -9 17007.8 755.944  23
   0  -2  -9 17536.4 470.843   3
   0  -2  -9 18425.1 771.208   4
   0  -2   9 16665.9 571.109  13
   0  -2   9 16353.3 598.367   8
   0  -2   9 17904.0 604.285   9
   0  -2   9 16514.6 620.263   7
   0  -2 -10 23581.9 647.867  19
   0  -2  10 23193.5 761.216   9
   0  -2 -10 22126.5 945.411  23
   0  -2 -10 23116.5 946.577   4
   0  -2 -10 23397.3 602.951   3
   0  -2 -11 4134.92 209.249   3
   0  -2 -11 4156.92 397.549   4
   0  -2 -11 3886.98 220.996  46
   0  -2 -11 3981.87 392.725  23
   0  -2 -11 4574.50 236.617  19
   0  -2 -12 2990.61 196.150  19
   0  -2 -12 2510.86 183.106  46
   0  -2 -12 2382.21 172.534  34
   0  -2 -12 2485.17 163.952  33
   0  -2 -12 2608.35 173.987  45
   0  -2 -12 2986.98 350.591   4
   0  -2 -12 2851.41 176.108   3
   0  -2 -12 2485.12 331.503  23
   0  -2 -12 2344.11 179.875  25
   0  -2 -12 2587.82 161.804  28
   0  -2 -13 1362.39 140.564  46
   0  -2 -13 1329.80 127.630  33
   0  -2 -13 1416.94 150.051  35
   0  -2 -13 1238.83 132.158  34
   0  -2 -13 1423.24 146.467  25
   0  -2 -13 1283.05 258.178  23
   0  -2 -13 1161.28 240.737   4
   0  -2 -13 1433.10 133.246   3
   0  -2 -13 1408.21 121.796  28
   0  -2 -13 1262.87 121.384  45
   0  -2 -14 27668.4 800.079  34
   0  -2 -14 31167.7 844.065  31
   0  -2 -14 30273.2 788.048  33
   0  -2 -14 30894.9 854.489  35
   0  -2 -14 27587.9 1265.61  23
   0  -2 -14 27129.1 821.185  25
   0  -2 -14 30796.2 1279.41   4
   0  -2 -14 31326.1 797.844   3
   0  -2 -14 29611.1 758.658  28
   0  -2 -14 30144.4 777.688  45
   0  -2 -15 7449.12 353.373  35
   0  -2 -15 6682.45 322.253  34
   0  -2 -15 6907.11 308.298  33
   0  -2 -15 6981.26 338.381  31
   0  -2 -15 6648.20 342.729  25
   0  -2 -15 7208.90 593.333   4
   0  -2 -15 7232.27 316.140   3
   0  -2 -15 7079.16 291.478  28
   0  -2 -15 6629.08 288.923  45
   0  -2 -16 14676.8 523.627  35
   0  -2 -16 14493.0 515.571  31
   0  -2 -16 13351.3 488.829  34
   0  -2 -16 13454.9 467.882  33
   0  -2 -16 14262.2 536.409  25
   0  -2 -16 15454.5 489.612   3
   0  -2 -16 14310.0 507.557   2
   0  -2 -16 14834.8 454.504  28
   0  -2 -16 13986.3 444.585  45
   0  -2 -17 13442.6 486.863  35
   0  -2 -17 14302.9 452.927  37
   0  -2 -17 13535.8 483.060  31
   0  -2 -17 13130.0 444.035  33
   0  -2 -17 11917.0 484.070  25
   0  -2 -17 13706.8 471.966   2
   0  -2 -17 13561.4 449.497   3
   0  -2 -17 13393.1 413.618  28
   0  -2 -17 12633.4 395.554  45
   0  -2 -18 6394.44 299.806  31
   0  -2 -18 6216.59 269.510  33
   0  -2 -18 6555.39 278.000   3
   0  -2 -18 6473.05 285.836   2
   0  -2 -18 6632.27 323.107  25
   0  -2 -18 6556.94 303.646  35
   0  -2 -18 6856.02 275.310  37
   0  -2 -19 2135.00 137.325  33
   0  -2 -19 2546.75 163.264  30
   0  -2 -19 2263.65 146.171   3
   0  -2 -19 2310.62 179.306  25
   0  -2 -19 2270.21 160.834  35
   0  -2 -19 2376.30 139.641  37
   0  -2 -20 3048.32 158.754  30
   0  -2 -20 3302.12 169.068  35
   0  -2 -20 2815.02 146.890   3
   0  -2 -20 3155.55 182.091  25
   0  -2 -21 2176.56 106.498  30
   0  -2 -21 1962.02 107.575  35
   0  -1   0 35.5095 22.7585  10
   0  -1   0 48.3311 50.2919  14
   0  -1   1 536521. 10111.8   6
   0  -1  -1 520238. 10018.0   4
   0  -1  -1 539107. 10013.4  23
   0  -1   2 7672.68 238.667   8
   0  -1   2 7343.31 218.806   7
   0  -1   2 7159.48 241.658  13
   0  -1  -2 7439.24 247.336   4
   0  -1   2 7443.06 255.460   6
   0  -1  -2 7389.29 239.755  23
   0  -1  -3 87588.9 1830.85  15
   0  -1   3 82413.7 1722.07  13
   0  -1   3 85046.8 1716.60   6
   0  -1  -3 89124.4 1786.91   4
   0  -1   3 85160.4 1805.20   5
   0  -1  -3 85811.0 1782.26   6
   0  -1  -3 83528.3 1759.39  23
   0  -1   4 246835. 4840.95  15
   0  -1  -4 262399. 4929.52  15
   0  -1  -4 256105. 4921.97  23
   0  -1   4 246515. 4790.72   6
   0  -1  -4 255222. 4935.37   4
   0  -1   4 258253. 4943.72   5
   0  -1  -5 40516.4 1040.44   4
   0  -1   5 38087.4 868.358  15
   0  -1   5 39397.6 853.144   6
   0  -1   5 38382.5 912.641  11
   0  -1  -6 5522.61 325.498   4
   0  -1   6 4636.13 161.763   6
   0  -1   6 5424.64 250.426  11
   0  -1   6 4712.06 250.946   9
   0  -1  -6 5597.63 319.094  23
   0  -1  -7 62048.7 1597.38   4
   0  -1  -7 62090.9 1599.23  23
   0  -1   7 62511.6 1435.70  10
   0  -1   7 62181.9 1471.24   9
   0  -1  -8 13718.4 375.322   3
   0  -1  -8 13515.0 613.942   4
   0  -1  -8 13507.2 625.362  23
   0  -1   8 14916.3 551.878   9
   0  -1   8 13936.4 510.891  10
   0  -1   9 45170.1 1172.10  10
   0  -1  -9 42585.6 1310.51   5
   0  -1  -9 42872.2 1349.79  23
   0  -1  -9 42869.8 974.527  19
   0  -1  -9 42453.8 968.735   3
   0  -1  -9 44071.5 1340.08   4
   0  -1  10 256.571 91.9092   9
   0  -1  10 369.137 95.0576  10
   0  -1 -10 192.595 81.1774   5
   0  -1 -10 275.734 120.637  23
   0  -1 -10 326.504 66.5792  19
   0  -1 -10 289.162 65.2247   3
   0  -1 -10 346.765 138.271   4
   0  -1 -11 56624.4 1734.02   4
   0  -1 -11 55888.1 1248.85   3
   0  -1  11 57756.8 1592.73   9
   0  -1  11 57599.2 1486.47  10
   0  -1 -11 55040.4 1754.90  23
   0  -1 -12 4325.42 427.269   4
   0  -1 -12 4587.92 229.035   3
   0  -1 -12 4148.04 237.027  34
   0  -1 -12 4623.42 252.336  35
   0  -1 -12 4181.87 222.428  33
   0  -1 -12 4729.17 245.737  46
   0  -1 -12 4024.71 423.417  23
   0  -1 -12 3958.23 231.356  25
   0  -1  12 4813.94 378.346   9
   0  -1 -13 5603.91 253.618  45
   0  -1 -13 5771.14 273.815  33
   0  -1 -13 5657.41 285.703  34
   0  -1 -13 5736.90 297.500  35
   0  -1 -13 5840.60 290.947  46
   0  -1 -13 5810.14 265.045  29
   0  -1 -13 5940.20 262.619  28
   0  -1 -13 5716.96 515.771  23
   0  -1 -13 5573.97 288.197  25
   0  -1 -13 5728.31 511.505   4
   0  -1 -13 6002.14 278.695   3
   0  -1 -14 15164.6 473.469  45
   0  -1 -14 15732.0 540.934  35
   0  -1 -14 15068.1 506.294  33
   0  -1 -14 14587.8 520.620  34
   0  -1 -14 15761.4 535.414  46
   0  -1 -14 15090.1 489.625  29
   0  -1 -14 15483.6 483.282  28
   0  -1 -14 14661.7 899.626  23
   0  -1 -14 14056.5 525.242  25
   0  -1 -14 15747.4 518.014   2
   0  -1 -14 16286.2 514.235   3
   0  -1 -15 23427.0 711.108  35
   0  -1 -15 22735.4 706.228  34
   0  -1 -15 22938.2 682.376  33
   0  -1 -15 23977.9 1187.58  23
   0  -1 -15 22792.9 730.532  25
   0  -1 -15 24836.0 664.138  28
   0  -1 -15 23625.0 663.926  29
   0  -1 -15 22049.2 627.040  45
   0  -1 -15 24745.6 1169.16   4
   0  -1 -15 24175.0 692.963   2
   0  -1 -15 24938.0 687.923   3
   0  -1 -16 7128.81 314.696  37
   0  -1 -16 7318.93 350.872  35
   0  -1 -16 7245.07 344.600  31
   0  -1 -16 7124.18 343.053  34
   0  -1 -16 7135.99 328.291  33
   0  -1 -16 6954.84 360.431  25
   0  -1 -16 7400.68 308.513  28
   0  -1 -16 6871.41 302.331  29
   0  -1 -16 7010.46 283.013  45
   0  -1 -16 7230.40 321.599   2
   0  -1 -16 7073.52 322.228   3
   0  -1 -16 7271.63 629.797   4
   0  -1 -17 10554.7 408.347  33
   0  -1 -17 9838.88 416.557  34
   0  -1 -17 11042.5 429.891  31
   0  -1 -17 10797.6 401.400   3
   0  -1 -17 10698.2 392.381   2
   0  -1 -17 10995.2 383.128  28
   0  -1 -17 10103.8 376.337  29
   0  -1 -17 10558.6 453.216  25
   0  -1 -17 10883.2 391.758  37
   0  -1 -17 11397.4 438.411  35
   0  -1 -18 3625.76 218.033  30
   0  -1 -18 4079.46 237.889  31
   0  -1 -18 3758.31 224.319  33
   0  -1 -18 3597.58 230.810  34
   0  -1 -18 3995.51 221.249   3
   0  -1 -18 4173.31 207.525  28
   0  -1 -18 3657.09 196.343  29
   0  -1 -18 4175.62 268.605  25
   0  -1 -18 4170.87 243.264  35
   0  -1 -18 3866.13 206.429  37
   0  -1 -19 5415.31 245.947  30
   0  -1 -19 5711.56 254.837  33
   0  -1 -19 5537.83 261.687  31
   0  -1 -19 5397.94 244.561   3
   0  -1 -19 5040.99 212.963  29
   0  -1 -19 5599.59 294.417  25
   0  -1 -19 5652.41 269.659  35
   0  -1 -19 5575.46 230.550  37
   0  -1 -20 5694.36 241.429  31
   0  -1 -20 5529.04 229.854  33
   0  -1 -20 5728.46 225.774  30
   0  -1 -20 5960.89 278.605  25
   0  -1 -20 5815.52 248.498  35
   0  -1 -20 5857.34 234.736   3
   0  -1 -21 1870.54 106.646  33
   0  -1 -21 2235.16 121.950   3
   0  -1 -21 2257.93 146.950  25
   0  -1 -21 2304.70 127.779  35
   0  -1 -22 1951.99 88.4930  35
   0  -1 -22 1930.00 108.614  25
   0   0   1 50784.4 971.083  11
   0   0  -1 48506.4 986.945   4
   0   0  -2 187229. 3640.18   4
   0   0   2 192439. 3605.04  11
   0   0   3 153840. 2996.31  11
   0   0  -3 152089. 3005.83  11
   0   0  -3 156666. 3047.59   4
   0   0  -4 358630. 6776.13   5
   0   0  -4 347412. 6815.10   4
   0   0   4 358895. 6754.72  11
   0   0  -5 131279. 2706.23   5
   0   0  -5 130323. 2753.18   4
   0   0  -6 7360.29 386.594   4
   0   0  -6 7337.05 376.238  23
   0   0  -6 7317.35 347.636   5
   0   0   6 7139.86 342.937  10
   0   0  -7 35599.5 1081.00   4
   0   0  -7 35947.5 1074.86  23
   0   0  -7 35860.7 1010.61   5
   0   0   7 37619.2 1023.63  10
   0   0  -8 25064.5 878.538   4
   0   0  -8 24421.7 584.277   3
   0   0  -8 23173.0 854.411  23
   0   0   8 24283.5 804.066  10
   0   0  -8 21890.3 763.691   5
   0   0   8 24160.3 828.834   9
   0   0  -9 60086.3 1280.75   3
   0   0  -9 58135.5 1662.18   4
   0   0  -9 58563.3 1688.66  23
   0   0   9 62175.0 1588.56  10
   0   0   9 62867.7 1642.36   9
   0   0 -10 10177.4 337.402   3
   0   0 -10 9830.29 586.307   4
   0   0 -10 9051.21 572.780  23
   0   0  10 10053.9 550.670   9
   0   0  10 9929.29 521.790  10
   0   0 -11-103.673 117.001   4
   0   0 -11 31.0021 49.6512   3
   0   0  11-36.2476 85.5636   9
   0   0  11 62.0516 64.9180  10
   0   0 -11 84.2772 95.8513  23
   0   0 -12 1854.47 155.512  25
   0   0 -12 1919.89 296.877  23
   0   0 -12 1769.53 173.508  38
   0   0 -12 2195.67 169.275  35
   0   0 -12 2208.67 156.594   3
   0   0 -12 1936.94 292.368   4
   0   0 -12 2139.97 150.605   2
   0   0 -12 1901.22 156.728  34
   0   0 -12 2007.49 154.414  33
   0   0 -12 1985.44 149.784  29
   0   0 -12 2008.14 154.744  46
   0   0  12 2139.78 255.152  10
   0   0  12 2423.78 297.079   9
   0   0 -13 237.105 56.7468  45
   0   0 -13 8.75063 73.2768  38
   0   0 -13 74.0191 55.0744  33
   0   0 -13 152.172 66.6042  35
   0   0 -13 199.983 70.9980  34
   0   0 -13 76.7857 61.0672  31
   0   0  13 174.061 109.837   9
   0   0 -13 188.844 69.4267  25
   0   0 -13 78.8315 99.4942  23
   0   0 -13 117.128 51.2492   2
   0   0 -13 150.017 62.6446   3
   0   0 -13 127.920 133.118   4
   0   0 -13 87.4208 55.7617  29
   0   0 -13 130.885 55.6678  28
   0   0 -14 31.8601 45.9372  45
   0   0 -14 25.6303 52.3995  37
   0   0 -14 7.28329 58.8467  33
   0   0 -14 69.7875 66.3607  35
   0   0 -14 14.9521 54.1920  31
   0   0 -14 210.402 75.5272  34
   0   0  14 20.0461 87.6208  12
   0   0 -14 16.6932 60.5016  25
   0   0 -14 171.575 135.004  23
   0   0 -14 120.202 62.4916  29
   0   0 -14 61.5146 59.6220  28
   0   0 -14-27.5985 130.296   4
   0   0 -14-12.1606 58.4307   2
   0   0 -14 13.4014 55.4446   3
   0   0 -15 5842.60 309.586  35
   0   0 -15 5704.25 276.715  37
   0   0 -15 5566.30 296.251  33
   0   0 -15 6391.42 315.385  31
   0   0 -15 5254.29 301.431  34
   0   0 -15 5775.23 278.077  28
   0   0 -15 6041.25 293.544  29
   0   0 -15 5358.19 566.301  23
   0   0 -15 5903.97 325.014  25
   0   0 -15 6152.10 296.685   3
   0   0 -15 5695.26 267.901   2
   0   0 -15 6534.64 581.131   4
   0   0 -15 5723.00 253.948  45
   0   0 -16 44895.1 1106.11  31
   0   0 -16 43231.0 1095.41  33
   0   0 -16 42508.2 1118.08  34
   0   0 -16 42430.3 1052.93  37
   0   0 -16 42080.9 1106.69  35
   0   0 -16 40884.5 1133.27  25
   0   0 -16 43341.0 1064.72  30
   0   0 -16 44693.7 1061.14  28
   0   0 -16 43532.4 1068.79  29
   0   0 -16 44009.5 1073.55   3
   0   0 -16 44983.1 1699.65   4
   0   0 -16 44134.3 1032.40   2
   0   0 -17 768.949 112.827  31
   0   0 -17 809.981 117.912  33
   0   0 -17 772.689 104.683  30
   0   0 -17 728.663 120.943  34
   0   0 -17 869.240 124.614  35
   0   0 -17 865.046 106.674  37
   0   0 -17 747.178 133.105  25
   0   0 -17 855.681 114.530  29
   0   0 -17 750.266 100.877  28
   0   0 -17 889.103 114.569   3
   0   0 -18 10838.3 434.098  34
   0   0 -18 10611.9 412.417  33
   0   0 -18 10184.7 376.321  30
   0   0 -18 11394.1 415.240  31
   0   0 -18 11085.8 422.882  35
   0   0 -18 11080.6 382.028  37
   0   0 -18 10749.8 455.961  25
   0   0 -18 10942.3 389.462  29
   0   0 -18 11097.7 388.448  28
   0   0 -18 10324.0 389.716   3
   0   0 -19 878.797 104.059  31
   0   0 -19 761.606 109.951  34
   0   0 -19 875.843 94.3538  30
   0   0 -19 907.199 110.784  33
   0   0 -19 741.071 104.372  35
   0   0 -19 846.570 91.1624  37
   0   0 -19 687.907 114.282  25
   0   0 -19 773.693 94.2999  29
   0   0 -19 757.664 92.9023  28
   0   0 -19 798.309 96.3358   3
   0   0 -20 2162.65 171.684  25
   0   0 -20 1886.12 142.297  35
   0   0 -20 1780.22 129.175   3
   0   0 -20 1944.81 139.418  33
   0   0 -21 109.022 59.3998  25
   0   0 -21 153.981 42.8541   3
   0   0 -21 201.701 50.3610  35
   0   0 -21 197.625 46.8120  33
   0   0 -22 822.292 62.2060  35
   0   0 -22 731.655 75.0916  25
   0   1   0 59.9096 36.3060   6
   0   1   1 536531. 10109.9   6
   0   1  -1 570375. 10070.0   8
   0   1  -1 554638. 10005.1  23
   0   1  -2 7735.33 250.728   4
   0   1   2 6868.49 276.740  10
   0   1   2 7061.85 316.925  14
   0   1  -2 7454.17 242.503  23
   0   1   3 84852.5 1921.81  14
   0   1   3 87200.6 1846.56  10
   0   1  -3 87797.8 1812.51   4
   0   1   3 89376.1 1796.34   6
   0   1  -3 85644.2 1797.81  23
   0   1   4 256015. 5027.97  10
   0   1  -4 255192. 5004.09   4
   0   1   4 255744. 4921.06   6
   0   1  -4 259622. 4994.05  23
   0   1   5 38698.4 907.382   6
   0   1   5 38219.7 1033.14  10
   0   1   5 39508.6 986.647  16
   0   1  -5 39869.6 1031.22   4
   0   1  -5 38358.5 1017.47  23
   0   1   6 5854.34 333.779  10
   0   1   6 5332.96 282.389  16
   0   1  -6 4788.56 307.947   4
   0   1  -6 5127.19 317.446  23
   0   1  -7 61198.4 1571.31   4
   0   1   7 60016.0 1566.28  10
   0   1  -7 61568.1 1574.74  23
   0   1  -8 15157.4 407.416   3
   0   1  -8 15118.5 652.927   4
   0   1   8 14719.5 634.377  10
   0   1   8 14148.8 635.887   9
   0   1  -8 13758.4 635.362  23
   0   1  -9 42929.3 1331.44   4
   0   1  -9 43748.2 964.646   3
   0   1   9 44650.4 1338.96  10
   0   1   9 44564.6 1359.94   9
   0   1 -10 275.252 120.430   4
   0   1 -10 259.116 60.0680   3
   0   1  10 347.538 124.404   9
   0   1  10 286.861 118.667  10
   0   1 -10 466.569 143.338  23
   0   1 -11 53664.0 1192.66   2
   0   1 -11 56692.7 1242.06   3
   0   1 -11 57812.1 1753.05   4
   0   1 -11 50842.1 1687.64  23
   0   1  11 61044.6 1727.12  10
   0   1  11 60761.1 1776.53   9
   0   1 -12 3883.57 250.904  38
   0   1 -12 4344.38 222.634  37
   0   1 -12 4174.48 241.029  35
   0   1 -12 4299.37 228.778  31
   0   1 -12 4045.03 230.391  34
   0   1 -12 4252.41 231.094  33
   0   1 -12 4601.02 236.141  29
   0   1 -12 4552.01 224.623  28
   0   1 -12 4077.39 413.556   4
   0   1 -12 4204.41 199.220   2
   0   1 -12 4607.52 228.159   3
   0   1  12 4724.47 412.929  10
   0   1  12 4738.56 440.259   9
   0   1 -12 3703.32 403.272  23
   0   1 -12 3773.24 230.576  25
   0   1 -13 5219.18 286.006  25
   0   1 -13 5697.74 532.290  23
   0   1 -13 5684.01 322.223  38
   0   1 -13 5794.57 270.996  37
   0   1 -13 5819.07 247.344  36
   0   1 -13 6138.29 303.665  35
   0   1 -13 5659.62 278.456  31
   0   1 -13 5709.01 288.022  33
   0   1 -13 5351.39 285.806  34
   0   1 -13 5746.03 250.625  45
   0   1 -13 6025.97 525.220   4
   0   1 -13 6161.26 281.209   3
   0   1 -13 6193.56 290.157  29
   0   1 -13 5902.89 271.452  28
   0   1  13 6565.49 537.724   9
   0   1 -14 15270.2 572.621  38
   0   1 -14 15722.6 469.924  36
   0   1 -14 15992.7 548.128  35
   0   1 -14 16364.1 511.697  37
   0   1 -14 15903.7 540.714  33
   0   1 -14 14678.8 533.919  34
   0   1 -14 15508.1 495.771  30
   0   1 -14 16444.8 530.503  31
   0   1 -14 15152.7 467.580  45
   0   1 -14 16134.6 907.144   4
   0   1 -14 16159.9 513.247   3
   0   1 -14 14366.6 903.497  23
   0   1 -14 14961.3 550.892  25
   0   1 -14 15477.7 520.128  29
   0   1 -14 15185.7 502.897  28
   0   1 -15 21633.2 1172.62  23
   0   1 -15 21197.0 711.950  25
   0   1 -15 22695.0 611.283  36
   0   1 -15 22998.3 656.553  37
   0   1 -15 22572.6 704.463  35
   0   1 -15 21931.1 703.834  34
   0   1 -15 23220.1 701.978  33
   0   1 -15 22143.5 640.607  30
   0   1 -15 22525.6 667.399  31
   0   1 -15 21916.6 739.255  38
   0   1 -15 22464.3 1130.04   4
   0   1 -15 22483.4 662.956   3
   0   1 -15 23872.2 687.616  29
   0   1 -15 22698.3 658.844  28
   0   1  15 23182.6 1065.73  12
   0   1 -16 6805.45 351.909  34
   0   1 -16 7956.47 364.552  33
   0   1 -16 7666.52 340.071  31
   0   1 -16 7188.70 308.798  30
   0   1 -16 7155.91 337.718  29
   0   1 -16 7027.42 325.201  28
   0   1 -16 7587.71 331.227   3
   0   1 -16 7776.09 638.948   4
   0   1 -16 6924.88 350.330  35
   0   1 -16 6982.37 313.788  37
   0   1 -16 7303.54 375.923  25
   0   1 -17 10455.8 424.633  33
   0   1 -17 9924.16 366.197  30
   0   1 -17 10737.4 402.462  31
   0   1 -17 10217.0 431.075  34
   0   1 -17 10752.7 412.324  29
   0   1 -17 10341.6 396.169  28
   0   1 -17 10538.0 397.319   3
   0   1 -17 9911.58 413.335  35
   0   1 -17 10934.1 390.724  37
   0   1 -17 9244.83 432.984  25
   0   1 -18 4312.01 228.704   3
   0   1 -18 4094.09 231.679  29
   0   1 -18 4642.98 239.189  28
   0   1 -18 4071.81 245.352  35
   0   1 -18 4101.31 215.121  37
   0   1 -18 4192.00 227.021  31
   0   1 -18 4675.31 269.783  34
   0   1 -18 3887.99 199.997  30
   0   1 -18 4020.07 249.357  33
   0   1 -19 5860.92 256.851   3
   0   1 -19 5746.04 256.194  28
   0   1 -19 5652.99 255.689  29
   0   1 -19 5942.64 240.307  37
   0   1 -19 5939.68 277.866  35
   0   1 -19 5915.60 290.316  34
   0   1 -19 5816.05 276.389  33
   0   1 -20 5520.98 228.939   3
   0   1 -20 5342.72 221.986  28
   0   1 -20 6116.97 255.393  35
   0   1 -20 5776.51 252.224  33
   0   1 -21 2126.65 128.282  33
   0   1 -21 2226.00 121.870   3
   0   1 -21 2235.70 130.886  35
   0   1 -21 2237.11 147.495  25
   0   1 -22 2155.50 115.315  25
   0   1 -22 2049.35 96.2454  35
   0   2   0 410065. 7660.92   9
   0   2   1 483651. 9054.17  10
   0   2   1 474936. 9146.00   6
   0   2  -1 460707. 9090.67  13
   0   2   1 490184. 8993.75   9
   0   2  -2 344832. 6695.63   4
   0   2  -2 354556. 6705.07  23
   0   2  -2 364807. 6778.34   7
   0   2  -2 378566. 6849.47   8
   0   2  -2 356245. 6866.16  13
   0   2   2 365103. 6932.34   6
   0   2  -3 24247.6 628.022   4
   0   2  -3 24013.1 625.501  23
   0   2   3 25596.6 748.016   6
   0   2  -4 628554. 11929.2   4
   0   2  -4 624637. 11932.1  23
   0   2   4 653808. 12047.0   6
   0   2   4 634306. 12059.6  10
   0   2  -5 265856. 5150.71   4
   0   2  -5 257239. 5140.90  23
   0   2   5 257867. 5272.63  10
   0   2  -6 127314. 2716.00   4
   0   2  -6 121700. 2706.27  23
   0   2   6 125680. 2816.73  10
   0   2  -7 145991. 3169.87   4
   0   2  -7 147096. 3184.77  23
   0   2   7 144003. 3246.67  10
   0   2   7 145325. 3242.93   9
   0   2  -8 74137.9 1887.71   4
   0   2  -8 73188.8 1512.25   3
   0   2  -8 70961.7 1874.36  23
   0   2   8 75988.6 1961.51  10
   0   2  -9 17129.0 471.003   3
   0   2  -9 17284.9 754.913   4
   0   2  -9 17227.0 769.826  23
   0   2   9 18736.8 813.079  10
   0   2   9 17416.0 814.631   9
   0   2 -10 24245.3 620.944   3
   0   2 -10 25038.2 980.536   4
   0   2  10 24251.9 1024.79   9
   0   2  10 24529.5 1016.35  10
   0   2 -10 23325.1 982.982  23
   0   2 -11 3970.12 232.264  35
   0   2 -11 4009.80 223.535  33
   0   2 -11 3748.53 214.274  34
   0   2 -11 3713.51 207.182  28
   0   2 -11 4188.88 224.735  29
   0   2 -11 4287.97 398.807   4
   0   2 -11 3956.23 202.661   3
   0   2  11 4402.28 429.296   9
   0   2  11 4086.96 404.153  10
   0   2 -11 4537.61 425.372  23
   0   2 -12 2441.72 161.306  36
   0   2 -12 2576.15 201.612  38
   0   2 -12 2567.39 173.830  37
   0   2 -12 2359.39 185.295  35
   0   2 -12 2317.67 180.477  34
   0   2 -12 2636.96 186.986  33
   0   2 -12 2433.54 163.642  31
   0   2 -12 2630.95 184.213  29
   0   2 -12 2494.67 173.979  28
   0   2 -12 2545.37 329.261   4
   0   2 -12 2502.30 164.609   3
   0   2  12 3032.78 366.880   9
   0   2 -12 2308.91 320.496  23
   0   2 -12 2392.63 185.295  25
   0   2 -13 1657.89 141.151  31
   0   2 -13 1599.89 154.876  33
   0   2 -13 1513.45 152.517  34
   0   2 -13 1701.73 132.010  30
   0   2 -13 1673.36 158.948  29
   0   2 -13 1893.12 155.079  28
   0   2 -13 2031.46 306.750   4
   0   2 -13 1699.06 143.911   3
   0   2 -13 1661.26 160.347  25
   0   2 -13 1845.63 321.686  23
   0   2 -13 1722.00 138.890  36
   0   2 -13 1857.72 151.496  37
   0   2 -13 1268.79 158.721  38
   0   2 -13 1985.77 174.947  35
   0   2 -14 31553.1 800.621  36
   0   2 -14 31819.9 834.099  37
   0   2 -14 32051.6 886.704  35
   0   2 -14 31714.0 792.219  30
   0   2 -14 31635.9 816.639  31
   0   2 -14 28643.3 854.522  34
   0   2 -14 30607.2 909.446  38
   0   2 -14 32502.9 1335.73   4
   0   2 -14 31671.1 823.562   3
   0   2 -14 31681.4 1380.95  23
   0   2 -14 29757.4 873.120  25
   0   2 -14 30675.1 840.419  28
   0   2 -14 31829.4 855.833  29
   0   2 -15 7407.46 305.756  36
   0   2 -15 7444.77 328.493  37
   0   2 -15 6828.34 351.271  35
   0   2 -15 7397.51 301.193  30
   0   2 -15 7345.84 316.638  31
   0   2 -15 7359.79 379.769  38
   0   2 -15 7319.41 322.466   3
   0   2 -15 6864.58 591.679   4
   0   2 -15 7626.26 374.879  25
   0   2 -15 7542.33 343.541  28
   0   2 -15 7531.47 349.481  29
   0   2 -16 15748.2 575.054  25
   0   2 -16 15099.5 546.248  35
   0   2 -16 15686.6 509.405  37
   0   2 -16 15207.6 474.196  36
   0   2 -16 14529.3 481.435  31
   0   2 -16 14769.9 460.336  30
   0   2 -16 15632.8 582.570  38
   0   2 -16 15662.3 504.723   3
   0   2  16 15584.2 891.556  12
   0   2 -16 15473.7 527.091  28
   0   2 -16 15365.8 534.912  29
   0   2 -17 12459.2 393.901  30
   0   2 -17 11995.3 402.346  36
   0   2 -17 13881.1 450.099  37
   0   2 -17 13169.5 488.684  35
   0   2 -17 13922.8 479.665  29
   0   2 -17 13426.6 467.606  28
   0   2 -17 13158.6 442.297   3
   0   2 -17 13350.3 512.433  25
   0   2 -18 6388.36 303.907  35
   0   2 -18 6425.51 270.914  37
   0   2 -18 6375.08 275.989   3
   0   2 -18 6434.20 292.387  28
   0   2 -18 6613.21 299.775  29
   0   2 -18 6600.30 334.312  25
   0   2 -19 2269.24 167.622  33
   0   2 -19 2470.19 170.981  35
   0   2 -19 2390.86 149.848   3
   0   2 -19 2140.33 153.841  28
   0   2 -19 2711.65 196.110  25
   0   2 -20 2975.34 171.649  33
   0   2 -20 3020.06 169.567  35
   0   2 -20 2987.78 151.939   3
   0   2 -20 3119.27 188.628  25
   0   2 -21 1922.61 123.810  25
   0   2 -21 1973.10 115.282  35
   0   2 -21 1828.97 113.445  33
   0   3   0 1072.67 123.661   9
   0   3   1 194851. 3823.16   9
   0   3  -1 193072. 4030.79  13
   0   3   2 243640. 4803.85   9
   0   3  -2 249195. 4928.41   8
   0   3  -2 241944. 4822.11   7
   0   3  -2 241734. 4945.14  13
   0   3  -3 71545.4 1587.05   7
   0   3  -3 72657.6 1678.35   8
   0   3   3 68722.2 1710.44  10
   0   3   3 69528.9 1651.10   9
   0   3   4 305904. 5912.93   9
   0   3  -4 295132. 5713.02   4
   0   3  -4 292523. 5715.07  23
   0   3   5 9410.77 469.159   9
   0   3  -5 8725.03 378.500   4
   0   3  -5 8594.50 379.540  23
   0   3   6 5605.46 382.582   9
   0   3   6 5026.18 377.322  10
   0   3  -6 5369.76 316.372   4
   0   3  -6 4841.99 305.571  23
   0   3   7 129869. 2975.35   9
   0   3   7 131690. 2995.49  10
   0   3  -7 124094. 2789.41   4
   0   3  -7 120570. 2785.23  23
   0   3   8 51930.9 1606.86   9
   0   3  -8 54124.5 1487.42   4
   0   3  -8 53246.2 1133.21   3
   0   3  -8 52502.4 1487.82  23
   0   3   9 24290.5 1027.83  10
   0   3  -9 24347.8 603.782   3
   0   3  -9 24353.3 919.297   4
   0   3  -9 23677.7 931.863  23
   0   3 -10 33693.2 1180.46   4
   0   3 -10 34195.8 797.660   3
   0   3 -10 32525.0 858.415  35
   0   3  10 33126.5 1283.30  10
   0   3 -10 32706.3 1189.21  23
   0   3  11 3533.72 249.054  50
   0   3 -11 4385.72 395.268   4
   0   3 -11 4387.55 211.256   3
   0   3 -11 4485.82 235.206  37
   0   3 -11 4244.55 257.644  38
   0   3 -11 4541.25 257.319  35
   0   3 -11 4318.20 228.445  36
   0   3 -11 4125.73 232.087  34
   0   3 -11 3953.09 229.749  33
   0   3  11 4120.60 445.191   9
   0   3 -11 4223.39 233.351  25
   0   3 -11 4669.34 424.946  23
   0   3 -12 651.074 117.371  38
   0   3 -12 551.725 90.6761  37
   0   3 -12 615.920 91.2577  36
   0   3 -12 596.740 101.272  34
   0   3 -12 712.452 110.282  35
   0   3 -12 644.200 101.004  33
   0   3 -12 663.216 88.5902   3
   0   3 -12 708.180 183.468   4
   0   3 -12 669.263 100.831  29
   0   3  12 570.850 111.407  50
   0   3 -12 589.795 98.8367  25
   0   3 -12 617.089 180.049  23
   0   3 -13 10952.2 442.233  35
   0   3 -13 11179.8 418.397  37
   0   3 -13 10974.7 457.794  38
   0   3 -13 10948.3 401.500  36
   0   3 -13 10724.2 422.266  33
   0   3 -13 10383.2 422.162  34
   0   3 -13 11514.9 712.982   4
   0   3 -13 10940.8 383.543   3
   0   3 -13 10567.6 422.196  28
   0   3 -13 11539.1 434.908  29
   0   3  13 9311.26 424.273  50
   0   3 -13 10549.9 424.640  25
   0   3 -14 10070.4 414.112  33
   0   3 -14 9533.77 412.226  34
   0   3 -14 9475.59 402.468  29
   0   3 -14 10292.3 412.376  28
   0   3 -14 10006.9 370.017   3
   0   3 -14 10305.0 424.134  25
   0   3 -14 10193.7 427.346  35
   0   3 -14 10046.3 393.521  37
   0   3 -14 9925.02 382.445  36
   0   3 -14 9144.60 426.988  38
   0   3 -15 17949.6 603.843  25
   0   3 -15 17463.8 557.952  37
   0   3 -15 17590.6 603.348  35
   0   3 -15 17101.3 539.386  36
   0   3 -15 18156.3 607.879  34
   0   3 -15 18279.6 594.449  33
   0   3 -15 18021.1 625.751  38
   0   3 -15 16765.2 525.239   3
   0   3  15 18722.6 1026.81  12
   0   3 -15 17241.4 584.225  28
   0   3 -15 17578.3 582.115  29
   0   3 -16 2663.02 210.488  35
   0   3 -16 2606.42 187.360  37
   0   3 -16 2422.71 173.910  36
   0   3 -16 2850.68 210.501  33
   0   3 -16 3149.60 228.874  34
   0   3 -16 2538.80 216.373  38
   0   3 -16 2649.56 173.987   3
   0   3 -16 2580.40 203.438  28
   0   3 -16 2808.70 208.137  29
   0   3 -16 3100.38 226.077  25
   0   3 -17 7268.96 326.374  33
   0   3 -17 7117.50 335.137  34
   0   3 -17 5973.01 269.467  36
   0   3 -17 6708.13 288.589  37
   0   3 -17 6675.58 320.443  35
   0   3 -17 6690.99 275.753   3
   0   3 -17 6758.58 314.374  29
   0   3 -17 6215.02 306.861  28
   0   3 -17 7404.53 340.086  25
   0   3 -18 6138.30 295.640  34
   0   3 -18 6190.58 282.896  33
   0   3 -18 5959.69 281.177  35
   0   3 -18 5663.39 245.526  37
   0   3 -18 5611.28 238.337   3
   0   3 -18 5350.94 268.731  28
   0   3 -18 6522.38 296.001  25
   0   3 -19 3239.33 186.071  35
   0   3 -19 3301.15 159.937   3
   0   3 -19 3576.78 199.887  25
   0   3 -19 3225.50 185.063  33
   0   3 -19 3322.16 195.378  34
   0   3 -20 2011.49 126.339  35
   0   3 -20 1847.38 121.954  33
   0   3 -21 350.312 47.7452  35
   0   4   0 183896. 3613.59   1
   0   4  -1 171376. 3672.82  13
   0   4   1 164799. 3215.17   1
   0   4   2 161737. 3255.87   9
   0   4  -2 162470. 3535.67  13
   0   4  -2 157753. 3350.01   7
   0   4   2 152002. 3091.09   1
   0   4  -2 153085. 3094.94   1
   0   4  -3 175492. 3684.00   7
   0   4   3 175487. 3494.82   1
   0   4  -3 174852. 3497.42   1
   0   4   4 107359. 2402.58   9
   0   4  -4 101546. 2126.31   1
   0   4   4 100786. 2116.66   1
   0   4   5 23003.9 848.818   9
   0   4  -5 22490.4 624.181   1
   0   4   5 21551.2 606.976   1
   0   4   6 147351. 3189.31   9
   0   4  -6 130245. 2720.07   1
   0   4   7 29898.1 1115.49   9
   0   4   8 14158.7 752.320   9
   0   4   9 18307.2 658.116  50
   0   4  -9 17612.2 569.016  28
   0   4  -9 19672.2 567.871  29
   0   4  -9 19023.4 570.866  36
   0   4  -9 17941.5 582.487  38
   0   4  -9 18933.2 571.335  37
   0   4   9 20073.9 947.846   9
   0   4  -9 19986.7 650.111  22
   0   4  10 1281.51 171.245  50
   0   4 -10 1731.76 150.731  29
   0   4 -10 1206.63 140.550  28
   0   4 -10 1576.73 112.812   3
   0   4 -10 1486.01 143.263  37
   0   4 -10 1269.87 133.673  36
   0   4 -10 1518.77 154.488  38
   0   4 -10 1465.86 132.144  33
   0   4 -10 1452.41 133.902  34
   0   4  10 2068.74 308.594   9
   0   4 -10 1563.81 171.336  22
   0   4 -11 6085.34 314.827  38
   0   4 -11 5811.58 301.787  35
   0   4 -11 5612.33 286.740  37
   0   4 -11 5690.32 290.592  36
   0   4 -11 5611.13 277.486  33
   0   4 -11 5731.17 280.913  34
   0   4 -11 5675.38 235.899   3
   0   4 -11 6078.68 295.023  29
   0   4 -11 5231.01 281.713  28
   0   4 -11 5903.64 332.414  22
   0   4  11 5560.46 342.059  50
   0   4 -12 4977.98 270.582  36
   0   4 -12 4534.04 280.926  38
   0   4 -12 4863.79 285.290  35
   0   4 -12 4881.11 266.571  37
   0   4 -12 5066.43 224.352   3
   0   4 -12 5081.64 269.215  34
   0   4 -12 4832.70 262.444  33
   0   4 -12 4945.34 308.739  22
   0   4 -12 4425.00 247.579  25
   0   4  12 4401.10 296.215  50
   0   4 -13 6854.01 325.126  36
   0   4 -13 6981.27 346.056  35
   0   4 -13 7223.79 359.300  38
   0   4 -13 6972.55 326.267  37
   0   4 -13 6748.03 274.829   3
   0   4 -13 6966.61 329.773  34
   0   4 -13 7433.28 335.263  33
   0   4 -13 6889.88 318.546  25
   0   4 -13 6665.70 365.302  22
   0   4  13 6988.73 370.136  50
   0   4 -14 3228.35 235.574  35
   0   4 -14 3163.44 216.685  36
   0   4 -14 2979.92 210.705  37
   0   4 -14 3009.45 234.112  38
   0   4 -14 3067.56 223.920  34
   0   4 -14 3159.11 213.243  33
   0   4 -14 3127.98 178.155   3
   0   4 -14 2826.12 201.507  25
   0   4  14 3057.16 233.052  50
   0   4 -15 5104.13 297.243  38
   0   4 -15 5219.00 268.327  37
   0   4 -15 4957.00 264.058  36
   0   4 -15 5024.28 287.058  35
   0   4 -15 5317.16 278.176  33
   0   4 -15 5269.40 288.092  34
   0   4 -15 4847.89 223.012   3
   0   4 -15 5426.42 287.852  29
   0   4 -15 4848.71 265.023  25
   0   4  15 4290.41 264.433  50
   0   4 -16 4004.32 232.487  33
   0   4 -16 3965.97 242.555  34
   0   4 -16 4076.75 255.305  38
   0   4 -16 3581.68 183.162   3
   0   4 -16 4036.40 244.828  35
   0   4 -16 3720.64 219.953  36
   0   4 -16 3943.30 219.984  37
   0   4 -16 3982.73 225.409  25
   0   4 -17 534.671 85.9045  36
   0   4 -17 599.066 102.550  38
   0   4 -17 612.009 87.5535  37
   0   4  17 678.594 108.620  49
   0   4 -17 659.915 102.593  34
   0   4 -17 725.961 105.034  35
   0   4 -17 590.427 89.8486  33
   0   4 -18 1427.50 127.541  35
   0   4  18 1118.40 117.096  49
   0   4 -18 1621.42 135.183  34
   0   4 -18 1385.95 119.317  33
   0   4 -19 780.109 85.4705  35
   0   4 -19 757.530 78.7501  33
   0   5   0 273.893 89.6857   1
   0   5   0 232.981 71.8231  12
   0   5   1 35115.9 916.582   1
   0   5   1 35163.9 1014.57  12
   0   5   2 1421.05 148.227   1
   0   5   3 45941.7 1142.43   1
   0   5  -3 47807.8 1161.69   1
   0   5  -4 19611.5 615.923   1
   0   5   4 18711.1 598.413   1
   0   5   4 20092.9 782.734   9
   0   5  -5 18320.9 599.456   1
   0   5   5 19436.4 806.640   9
   0   5   6 3358.86 335.830   9
   0   5  -6 3379.58 211.905  37
   0   5  -6 3514.10 211.537  35
   0   5  -6 3609.75 224.503  36
   0   5  -6 3131.29 252.169  27
   0   5  -6 2747.40 199.361  26
   0   5   6 3430.94 254.825  50
   0   5  -6 3425.48 248.808  41
   0   5  -7 35263.3 957.464  37
   0   5  -7 38370.2 990.056  38
   0   5  -7 38553.1 977.511  35
   0   5  -7 35712.9 1061.32  27
   0   5   7 41368.5 1396.65   9
   0   5  -7 42656.5 1094.39  22
   0   5   7 42162.9 1127.64  50
   0   5  -8 637.199 102.579  37
   0   5  -8 447.808 94.1696  38
   0   5  -8 485.854 119.569  27
   0   5   8 366.602 138.967   9
   0   5  -8 605.068 115.805  21
   0   5  -8 535.072 118.750  22
   0   5   8 460.926 115.149  50
   0   5   9 863.539 154.401  50
   0   5  -9 725.034 134.036  27
   0   5  -9 793.100 128.212  21
   0   5  -9 898.256 148.707  22
   0   5  -9 890.347 121.201  37
   0   5  -9 898.495 123.268  38
   0   5  -9 719.705 120.146  36
   0   5 -10 21861.9 603.129  33
   0   5 -10 21385.7 606.976  34
   0   5  10 20790.6 742.103  50
   0   5 -10 22891.5 746.734  22
   0   5 -10 20737.3 661.331  36
   0   5 -10 21509.2 671.803  38
   0   5 -10 21570.7 654.460  37
   0   5  11 19019.1 717.419  50
   0   5 -11 20125.1 695.454  22
   0   5 -11 19107.4 584.406  34
   0   5 -11 19647.5 577.645  33
   0   5 -11 19366.5 635.745  36
   0   5 -11 19970.1 627.052  37
   0   5 -11 20617.5 653.818  38
   0   5  12 9024.31 450.855  50
   0   5 -12 9505.35 447.849  22
   0   5 -12 9171.21 371.379  34
   0   5 -12 9467.54 362.794  33
   0   5 -12 9372.99 408.262  36
   0   5 -12 9083.14 389.716  37
   0   5 -12 9721.77 416.812  38
   0   5 -13 1903.63 160.094  34
   0   5 -13 1731.77 146.384  33
   0   5 -13 1878.67 188.594  22
   0   5  13 2104.80 336.679  12
   0   5  13 1810.63 205.325  50
   0   5 -13 1602.94 163.936  36
   0   5 -13 1889.26 182.161  38
   0   5 -13 1980.06 175.282  37
   0   5 -13 1523.19 163.415  35
   0   5 -14 619.530 116.507  22
   0   5  14 1003.96 146.572  50
   0   5 -14 831.503 119.925  36
   0   5 -14 992.820 132.195  35
   0   5 -14 841.916 115.844  37
   0   5 -14 862.829 130.852  38
   0   5 -14 939.099 109.916  33
   0   5 -14 923.470 112.796  34
   0   5 -15 11721.4 444.405  35
   0   5 -15 11306.6 427.182  36
   0   5 -15 11784.7 418.448  37
   0   5  15 11556.5 452.140  50
   0   5 -15 12033.5 448.235  38
   0   5 -15 12264.2 408.874  33
   0   5 -15 11666.5 413.800  34
   0   5 -16 1046.90 122.537  38
   0   5 -16 895.058 110.166  36
   0   5 -16 1010.60 127.131  35
   0   5 -16 880.811 103.521  37
   0   5  16 789.351 107.252  50
   0   5 -16 959.559 105.664  34
   0   5 -16 925.405 100.869  33
   0   5  16 1026.69 135.487  49
   0   5  17 1934.54 159.241  49
   0   5 -17 2028.69 149.025  35
   0   5 -17 2000.15 130.892  37
   0   5  18 249.391 61.0717  49
   0   6   0 6919.84 399.226  27
   0   6   0 7061.75 343.607  50
   0   6   0 6809.16 371.244   1
   0   6   0 7049.02 365.007  42
   0   6   0 6576.56 377.547  41
   0   6   1 5521.47 365.843  27
   0   6  -1 5999.71 366.757  27
   0   6   1 5760.22 326.697  50
   0   6  -1 5332.66 324.266   1
   0   6   1 5390.63 333.673   1
   0   6  -1 6176.53 336.064  42
   0   6   1 6309.52 371.502  41
   0   6  -1 5765.51 349.112  41
   0   6   2 111317. 2545.10   1
   0   6   2 120255. 2600.26  27
   0   6  -2 113818. 2627.73  27
   0   6   2 114110. 2698.14  12
   0   6   2 121482. 2579.61  42
   0   6  -2 118341. 2549.26  42
   0   6   2 124248. 2602.96  41
   0   6   2 122480. 2568.49  50
   0   6   3 91775.3 2006.35  50
   0   6   3 79772.4 1965.20  27
   0   6  -3 85575.2 2050.91  27
   0   6   3 90194.3 1997.77  42
   0   6  -3 91862.0 1975.19  42
   0   6   3 88084.5 2000.63  41
   0   6  -3 82831.4 1908.23  36
   0   6   3 85848.1 2192.97  12
   0   6   4 43245.2 1126.96  50
   0   6   4 40464.8 1324.54  12
   0   6   4 41739.0 1109.57  41
   0   6  -4 37572.7 1097.28  41
   0   6   4 42731.5 1121.46  42
   0   6  -4 38638.8 1053.75  42
   0   6  -4 35715.4 1008.37  36
   0   6   5 49919.0 1297.51  50
   0   6  -5 46472.2 1300.68  27
   0   6  -5 48161.0 1225.11  42
   0   6   5 50051.2 1260.24  41
   0   6  -5 47212.5 1281.75  41
   0   6   5 48672.7 1265.23  42
   0   6  -5 44758.9 1188.82  36
   0   6   5 48668.7 1550.64  12
   0   6  -6 6623.43 395.016  27
   0   6   6 7828.19 399.344  42
   0   6   6 7653.22 377.499  41
   0   6  -6 6632.27 341.721  42
   0   6  -6 7072.42 338.015  38
   0   6  -6 6308.16 340.319  36
   0   6  -7 15622.5 557.523  37
   0   6  -7 16843.1 573.066  38
   0   6  -7 16485.5 595.686  36
   0   6  -7 16493.2 666.791  27
   0   6   7 17008.4 671.248  50
   0   6  -7 16263.3 576.807  42
   0   6   7 17190.6 638.810  42
   0   6  -7 18492.9 664.033  22
   0   6  -8 2441.08 197.950  38
   0   6  -8 2485.16 202.569  37
   0   6   8 2627.87 250.810  50
   0   6  -8 2058.09 223.493  27
   0   6  -8 2152.57 204.982  21
   0   6  -8 2692.18 237.118  22
   0   6   8 2175.68 216.589  42
   0   6   9 6585.75 371.919  42
   0   6  -9 6659.24 333.830  38
   0   6  -9 6631.56 338.493  37
   0   6   9 6353.31 389.893  50
   0   6  -9 6328.92 388.464  27
   0   6   9 6444.49 555.355  12
   0   6  -9 6956.23 393.216  22
   0   6  -9 6988.51 361.585  21
   0   6 -10 8046.67 378.882  37
   0   6 -10 8527.30 383.818  38
   0   6  10 9616.03 477.570  50
   0   6  10 9109.70 431.146  42
   0   6  10 8597.18 658.572  12
   0   6 -10 8223.54 429.200  22
   0   6 -10 8519.83 392.463  21
   0   6  11 42092.4 1151.26  50
   0   6 -11 39030.2 1039.53  36
   0   6 -11 38028.1 1012.86  37
   0   6 -11 38071.2 1013.48  38
   0   6  11 36750.0 1511.94  12
   0   6  11 38192.7 1060.21  42
   0   6 -11 39418.4 1104.58  22
   0   6 -12 8988.95 435.053  22
   0   6  12 9692.06 461.171  50
   0   6 -12 9061.40 386.270  37
   0   6 -12 9365.27 395.239  38
   0   6 -12 9991.79 420.415  36
   0   6  12 8695.97 401.434  42
   0   6 -13 9467.93 428.474  22
   0   6  13 10319.7 448.799  50
   0   6  13 9386.65 389.278  42
   0   6 -13 10056.5 413.746  36
   0   6 -13 9989.97 397.231  38
   0   6 -13 10033.6 393.184  37
   0   6  14 692.441 122.608  49
   0   6 -14 621.079 98.9439  38
   0   6 -14 656.026 106.217  36
   0   6  14 626.191 113.870  50
   0   6  15 1431.26 154.005  49
   0   6 -15 1468.01 136.904  36
   0   6  15 1582.23 146.084  50
   0   6  16 1058.37 119.420  49
   0   6  16 793.064 97.0914  50
   0   6  17 802.192 93.3969  49
   0   6  18 3051.04 135.088  49
   0   7   0 75.2890 97.6111  27
   0   7   0 35.7630 79.7833  50
   0   7   0 102.063 103.034  42
   0   7   0 159.541 112.311  41
   0   7   1 22561.8 804.800  27
   0   7  -1 22227.1 816.767  27
   0   7  -1 23263.5 797.703  41
   0   7   1 23667.5 808.362  41
   0   7  -1 23591.8 766.524  42
   0   7   1 24390.3 757.149  50
   0   7  -1 22191.2 702.304  50
   0   7   2 5045.53 349.505  27
   0   7  -2 5618.97 381.952  27
   0   7   2 5885.85 304.477  49
   0   7  -2 6245.05 348.117  42
   0   7  -2 5764.31 361.810  41
   0   7   2 5299.05 352.409  41
   0   7   2 5607.80 335.574  50
   0   7   3 10640.1 436.755  49
   0   7   3 9913.31 467.150  42
   0   7  -3 9716.37 449.294  42
   0   7   3 10957.8 498.507  41
   0   7   3 11631.7 491.461  50
   0   7  -4 32964.2 1071.08  27
   0   7   4 33793.6 956.304  49
   0   7   4 35548.6 1020.35  50
   0   7  -4 33526.0 1027.83  41
   0   7   4 35101.0 1015.04  42
   0   7  -4 33991.4 974.348  42
   0   7   4 34610.4 1021.79  41
   0   7   5 18769.1 649.101  49
   0   7   5 18684.2 689.590  42
   0   7  -5 17882.2 632.848  42
   0   7   5 18692.6 675.326  41
   0   7   5 19670.0 700.465  50
   0   7  -6 4019.31 269.835  36
   0   7  -6 4497.27 267.181  38
   0   7   6 4332.47 312.910  50
   0   7   6 3924.14 278.490  49
   0   7  -6 3369.19 312.618  27
   0   7   6 4406.94 309.206  42
   0   7   6 4166.39 287.538  41
   0   7  -6 4322.19 275.210  42
   0   7  -6 4833.65 323.581  22
   0   7  -7 3706.54 262.725  36
   0   7  -7 4746.57 270.117  38
   0   7  -7 3416.11 301.331  27
   0   7   7 3791.69 266.655  41
   0   7   7 3673.90 288.639  42
   0   7  -7 4387.48 308.156  22
   0   7   7 4040.01 287.612  49
   0   7   8 7466.39 395.103  49
   0   7   8 7601.85 400.462  42
   0   7   8 7541.07 416.641  50
   0   7  -8 7044.47 373.256  36
   0   7  -8 7240.74 346.383  38
   0   7  -8 7309.50 379.379  21
   0   7  -8 7913.04 420.045  22
   0   7   9 259.967 102.591  49
   0   7   9 284.557 104.419  42
   0   7   9 277.467 112.121  50
   0   7  -9 251.044 90.8417  21
   0   7  -9 221.670 93.3398  22
   0   7  -9 260.751 79.3344  38
   0   7  -9 182.385 86.4035  36
   0   7 -10 6445.89 308.313  38
   0   7  10 6747.83 377.798  49
   0   7  10 7115.93 388.524  50
   0   7  10 6762.08 356.655  42
   0   7 -10 7045.24 373.234  22
   0   7 -10 6349.37 319.516  21
   0   7  11 1566.17 186.233  50
   0   7  11 1128.60 144.551  42
   0   7 -11 1318.85 163.533  22
   0   7 -11 1115.04 126.103  38
   0   7  12 639.439 106.991  42
   0   7  12 786.994 130.753  50
   0   7 -12 783.984 99.8130  38
   0   7 -12 677.409 118.670  22
   0   7  13 1000.21 133.348  50
   0   7  13 696.557 96.0390  42
   0   7  13 864.873 132.102  49
   0   7  14 7293.55 313.869  50
   0   7  14 7166.72 324.627  49
   0   7  15 834.139 96.4044  50
   0   7  15 1090.98 116.864  49
   0   7  16 15.4010 30.0352  50
   0   7  16-3.82031 44.9611  49
   0   8   0 3559.23 241.670  50
   0   8   0 3513.53 267.714  42
   0   8   0 3438.52 283.354  41
   0   8  -1 4094.86 246.864  50
   0   8   1 3811.50 261.629  50
   0   8   1 4130.77 310.749  41
   0   8  -1 3987.76 282.570  42
   0   8  -1 4326.04 316.809  41
   0   8   2 12403.0 496.378  50
   0   8   2 10884.3 512.454  41
   0   8  -2 10724.2 472.888  42
   0   8   2 11471.9 415.096  49
   0   8   3 6473.99 354.792  50
   0   8  -3 6094.18 337.769  42
   0   8   3 6768.70 366.777  42
   0   8   3 6115.64 363.175  41
   0   8   3 5937.06 299.355  49
   0   8   4 1732.99 189.375  50
   0   8   4 1555.61 185.395  42
   0   8  -4 1756.97 181.153  42
   0   8   4 1720.96 190.518  41
   0   8  -4 1825.17 201.890  22
   0   8   4 1594.71 160.978  49
   0   8   5 10917.4 481.035  50
   0   8  -5 10491.9 440.861  42
   0   8   5 11305.4 489.579  42
   0   8   5 10234.3 465.622  41
   0   8  -5 10779.5 415.340  38
   0   8   5 11381.8 448.049  49
   0   8   6 3375.66 237.095  49
   0   8   6 3124.99 237.080  41
   0   8   6 3697.98 268.919  42
   0   8   6 3592.35 264.934  50
   0   8  -6 4040.24 274.849  21
   0   8  -6 3521.43 220.086  38
   0   8  -7 7376.44 322.978  38
   0   8   7 8516.94 383.912  49
   0   8   7 8184.94 395.793  42
   0   8   7 7862.60 398.608  50
   0   8  -7 8146.36 405.801  22
   0   8  -7 7996.69 379.303  21
   0   8   8 268.317 85.9035  49
   0   8   8 162.252 90.8563  42
   0   8  -8 100.142 67.4283  21
   0   8  -8 251.145 93.9553  22
   0   8  -8 208.189 66.3745  38
   0   8   9 1135.41 142.173  49
   0   8   9 1089.24 143.250  42
   0   8   9 1110.29 156.476  50
   0   8  -9 951.950 136.460  22
   0   8  -9 1038.31 121.442  21
   0   8  10 1656.86 173.912  50
   0   8  10 1566.69 150.413  42
   0   8 -10 1535.52 163.032  22
   0   8  10 1472.96 156.101  49
   0   8  11 1846.50 168.415  50
   0   8  11 1307.51 129.302  42
   0   8 -11 1526.11 151.968  22
   0   8  11 1642.92 157.295  49
   0   8  12 1046.14 123.492  50
   0   8  12 822.883 91.6564  42
   0   8 -12 1033.36 112.698  22
   0   8  12 891.302 110.653  49
   0   8  13 758.311 92.7470  50
   0   8  13 577.870 61.0439  42
   0   8  14 949.917 86.6512  50
   0   9   0 67.3676 70.4856  22
   0   9   0 32.5923 73.4260  42
   0   9  -1 1868.82 182.817  22
   0   9   1 1954.02 157.681  50
   0   9  -1 1799.23 173.063  42
   0   9  -2 1086.54 146.639  22
   0   9   2 890.770 119.468  50
   0   9  -2 871.702 127.327  42
   0   9   3 9917.46 394.222  50
   0   9   3 9110.10 401.617  42
   0   9  -3 9519.36 388.321  42
   0   9  -3 10335.3 430.774  22
   0   9  -3 9651.32 348.789  38
   0   9  -4 626.066 86.8618  38
   0   9  -4 765.051 111.116  42
   0   9   4 595.087 117.159  42
   0   9   4 675.299 112.544  50
   0   9  -4 842.839 130.414  22
   0   9  -5 1347.61 154.284  22
   0   9   5 1278.17 147.318  42
   0   9   5 1341.57 144.328  50
   0   9  -5 1467.62 151.194  21
   0   9   6 3330.82 221.277  42
   0   9   6 3645.89 228.804  50
   0   9   6 3077.09 183.867  22
   0   9  -6 3286.08 210.178  21
   0   9  -7 876.999 124.774  22
   0   9  -7 747.842 104.192  21
   0   9   7 1018.80 124.001  42
   0   9   7 1011.94 123.984  50
   0   9   8 3728.14 188.985  49
   0   9   8 3726.36 220.604  50
   0   9   8 3396.45 203.051  42
   0   9  -8 3406.58 214.148  22
   0   9   9 160.833 54.0344  49
   0   9   9 174.778 62.8804  42
   0   9  -9 211.781 67.8284  22
   0   9  10 958.499 89.4606  49
   0   9  10 715.352 81.2080  42
   0   9 -10 831.798 96.9801  22
   0   9  11 2589.75 147.466  50
   0   9  11 2560.20 129.471  49
   0  10   0 4559.91 216.390  42
   0  10   0 4344.95 216.887  22
   0  10  -1 866.736 100.993  22
   0  10   1 941.070 103.946  22
   0  10   1 919.996 104.983  42
   0  10  -1 866.493 97.4714  42
   0  10  -2 4228.28 216.957  22
   0  10   2 4239.59 200.177  22
   0  10  -2 4365.00 216.119  21
   0  10  -3 1091.43 113.349  22
   0  10  -3 1206.50 112.154  21
   0  10   3 1102.52 96.4980  22
   0  10   4 978.040 99.7108  42
   0  10  -4 918.390 102.530  22
   0  10   4 928.246 79.0974  22
   0  10  -4 933.034 94.0766  21
   0  10   5 1116.82 102.551  42
   0  10  -5 1265.84 115.356  22
   0  10  -5 1388.28 103.479  21
   0  10   6 3222.18 160.674  42
   0  10   6 3155.99 146.994  50
   0  10   7 295.097 49.6028  42
   0  10   7 257.576 46.7117  50
   0  10   7 209.711 38.2433  21
   1 -10  -7 216.008 43.2369  52
   1 -10  -7 181.669 39.0247  39
   1 -10  -7 168.522 31.6785  48
   1 -10  -7 171.809 33.9095  44
   1 -10  -6 1954.87 118.831  52
   1 -10  -6 2180.88 116.679  39
   1 -10  -6 1712.32 92.1452  48
   1 -10  -6 1961.01 100.637  44
   1 -10  -5 194.894 49.7223  52
   1 -10  -5 122.252 42.7791  39
   1 -10  -5 102.579 29.3275  48
   1 -10  -5 117.301 35.8283  44
   1 -10  -4 1454.95 103.906  39
   1 -10  -4 1570.94 118.576  52
   1 -10  -4 1430.82 90.0143  44
   1 -10  -3 436.645 60.7279  39
   1 -10  -3 405.176 70.0887  52
   1 -10  -3 454.690 53.2704  44
   1 -10  -2 819.482 72.9975  39
   1 -10  -2 897.794 94.5805  52
   1 -10  -1 178.531 57.1916  52
   1 -10   0 2082.90 130.858  52
   1 -10   1 1361.42 100.456  52
  -1 -10  -1 1339.63 93.3633  52
  -1 -10  -2 3748.74 169.384  52
  -1 -10  -3 2981.43 154.854  52
  -1 -10  -4 3590.92 147.841  39
  -1 -10  -4 3829.45 173.304  52
  -1 -10  -5 548.820 60.4221  39
  -1 -10  -5 780.352 76.5472  52
  -1 -10  -6 612.009 59.3450  39
  -1 -10  -6 623.284 66.7728  52
   1  -9 -11 1587.73 104.543  48
   1  -9 -11 1362.19 89.4466  52
   1  -9 -10 1452.41 109.522  48
   1  -9 -10 1424.76 107.197  52
   1  -9 -10 1224.25 103.327  44
   1  -9  -9 839.028 98.5281  52
   1  -9  -9 913.617 99.4442  39
   1  -9  -9 928.258 96.7625  48
   1  -9  -9 926.671 95.5729  44
   1  -9  -8 1160.40 118.734  39
   1  -9  -8 1151.42 114.481  48
   1  -9  -8 1295.21 118.321  44
   1  -9  -7 1351.97 133.237  39
   1  -9  -7 1420.28 129.217  48
   1  -9  -7 1438.04 130.417  44
   1  -9  -6 1371.00 136.099  39
   1  -9  -6 1067.32 118.028  48
   1  -9  -6 1058.31 115.557  44
   1  -9  -5 989.980 120.451  39
   1  -9  -5 1014.17 117.255  48
   1  -9  -5 981.321 114.055  44
   1  -9  -4 2258.85 182.293  39
   1  -9  -4 2265.16 170.481  48
   1  -9  -4 2354.51 172.668  44
   1  -9  -3 63.9619 71.7484  39
   1  -9  -3 113.421 64.6030  48
   1  -9  -3 38.1318 58.3919  44
   1  -9  -2 4495.25 253.410  39
   1  -9  -2 4282.82 228.184  48
   1  -9  -2 4269.54 235.580  44
   1  -9  -1 2072.17 167.106  39
  -1  -9   1 1805.77 149.786  52
   1  -9  -1 1925.41 152.415  44
   1  -9   0 169.910 66.7853  39
  -1  -9   0 6.81848 57.1102  52
   1  -9   0 205.843 60.8311  44
  -1  -9  -1 4018.41 221.462  39
  -1  -9  -1 4643.35 263.748  52
  -1  -9  -2 6443.42 297.649  39
  -1  -9  -2 6768.30 329.012  52
  -1  -9  -3 6801.89 327.175  52
  -1  -9  -3 7139.92 318.163  39
  -1  -9  -3 6750.39 281.136  48
  -1  -9  -3 6604.96 270.951  44
  -1  -9  -4 2080.84 181.323  52
  -1  -9  -4 2564.63 186.894  39
  -1  -9  -4 2294.23 161.507  48
  -1  -9  -4 2039.79 149.149  44
  -1  -9  -5 2494.26 189.767  52
  -1  -9  -5 2700.07 190.201  39
  -1  -9  -5 2577.21 174.148  48
  -1  -9  -5 2533.34 165.003  44
  -1  -9  -6 1309.72 136.756  52
  -1  -9  -6 1376.81 133.863  39
  -1  -9  -6 1105.20 116.340  48
  -1  -9  -6 1110.90 110.478  44
  -1  -9  -7 2140.83 163.931  52
  -1  -9  -7 2133.49 158.972  39
  -1  -9  -7 2025.23 149.011  48
  -1  -9  -7 1838.79 136.922  44
  -1  -9  -8 5793.20 266.576  52
  -1  -9  -8 5692.42 257.648  39
  -1  -9  -8 6254.70 255.741  48
  -1  -9  -8 5594.05 234.524  44
  -1  -9  -9 3786.86 198.067  52
  -1  -9  -9 4480.31 208.084  39
  -1  -9  -9 4128.87 195.462  48
  -1  -9  -9 3809.60 180.585  44
  -1  -9 -10 2930.45 144.295  51
  -1  -9 -10 2949.03 157.057  39
  -1  -9 -10 2905.21 142.920  44
  -1  -9 -10 3071.73 152.422  48
  -1  -9 -11 3835.10 151.402  44
  -1  -9 -11 4090.72 163.340  48
  -1  -9 -11 3767.89 154.541  52
   1  -8 -14 2422.19 116.687  35
   1  -8 -14 2446.69 116.498  44
   1  -8 -14 2312.42 121.882  48
   1  -8 -13 5208.51 215.028  39
   1  -8 -13 5344.05 214.425  44
   1  -8 -13 5263.02 219.250  48
   1  -8 -12 3086.02 178.303  39
   1  -8 -12 2863.00 163.561  52
   1  -8 -12 2683.73 145.216   2
   1  -8 -12 2872.22 171.517  44
   1  -8 -11 982.025 115.516  39
   1  -8 -11 771.018 83.7892   2
   1  -8 -11 677.060 97.6653  52
   1  -8 -10 166.622 70.1189  48
   1  -8 -10 65.1842 46.6899   2
   1  -8 -10 194.976 75.4376  44
   1  -8 -10 193.983 75.2339  52
   1  -8  -9 3067.74 212.112  44
   1  -8  -9 2928.47 171.236   2
   1  -8  -9 2782.43 206.927  48
   1  -8  -8 6266.77 326.765  48
   1  -8  -8 6898.86 333.573  44
   1  -8  -8 6840.93 347.784  39
   1  -8  -7 826.069 123.801  44
   1  -8  -7 818.859 128.228  48
   1  -8  -7 831.965 131.605  39
   1  -8  -7 758.341 214.484  17
   1  -8  -6 976.951 300.112  17
   1  -8  -6 1091.43 146.933  48
   1  -8  -6 1037.58 140.021  44
   1  -8  -5 18469.8 631.670  48
   1  -8  -5 17940.4 615.100  44
   1  -8  -4 1675.18 176.383  48
   1  -8  -4 1697.31 169.640  44
   1  -8  -3 6031.19 329.007  48
   1  -8  -3 6185.84 323.466  44
   1  -8  -2 4888.82 290.533  48
   1  -8  -2 4122.12 267.493  44
  -1  -8   2 4903.66 281.753  52
   1  -8  -1 14636.2 527.711  48
   1  -8  -1 15027.4 531.020  44
  -1  -8   1 13822.1 529.597  52
   1  -8   0 7686.81 349.947  44
   1  -8   0 7244.16 335.850  48
  -1  -8   0 6786.18 360.770  52
  -1  -8  -1 1820.02 192.363  52
  -1  -8  -1 1717.57 174.522  39
   1  -8   1 1419.58 147.495  44
  -1  -8  -2 2572.11 198.123  44
   1  -8   2 2044.80 402.525  17
  -1  -8  -2 2625.95 237.763  52
  -1  -8  -2 2674.15 220.446  39
  -1  -8  -2 2764.41 206.097  48
  -1  -8  -3 12789.0 507.081  39
  -1  -8  -3 12018.4 463.067  44
   1  -8   3 12679.7 971.104  17
  -1  -8  -3 12375.4 447.595  19
  -1  -8  -3 12227.2 519.310  52
  -1  -8  -3 12181.7 473.819  48
  -1  -8  -4 10511.0 455.429  39
  -1  -8  -4 9981.02 422.326  44
   1  -8   4 9138.54 788.177  17
  -1  -8  -4 10033.3 431.033  48
  -1  -8  -4 11201.1 488.318  52
  -1  -8  -4 10782.0 411.972  19
  -1  -8  -5 3300.45 218.442  19
  -1  -8  -5 3188.96 228.611  44
  -1  -8  -5 3321.90 239.158  48
  -1  -8  -5 3218.12 246.756  39
  -1  -8  -5 3372.44 260.715  52
  -1  -8  -6 3987.54 235.400  19
  -1  -8  -6 3522.66 241.616  44
  -1  -8  -6 4308.87 271.047  48
  -1  -8  -6 4093.60 272.418  39
  -1  -8  -6 4059.44 279.715  52
  -1  -8  -7 408.579 91.1505  19
  -1  -8  -7 202.243 82.3589  44
  -1  -8  -7 340.174 91.4833  48
  -1  -8  -7 405.013 106.165  39
  -1  -8  -7 453.146 113.308  52
  -1  -8  -8 64.8411 55.4963  19
  -1  -8  -8 103.439 69.7691  44
  -1  -8  -8 15.8089 58.1621  48
  -1  -8  -8 24.8937 66.2241  39
  -1  -8  -8 51.7783 71.4073  52
  -1  -8  -9 3083.81 203.858  44
  -1  -8  -9 3062.97 214.508  48
  -1  -8  -9 2675.90 208.820  39
  -1  -8  -9 3140.40 194.307  19
  -1  -8 -10 1077.80 120.826  44
  -1  -8 -10 1189.85 131.017  48
  -1  -8 -10 1038.11 128.840  52
  -1  -8 -10 1292.96 120.102  19
  -1  -8 -11 2268.96 167.351  48
  -1  -8 -11 2280.22 165.832  52
  -1  -8 -11 2313.88 159.755  44
  -1  -8 -12 1333.07 115.110  52
  -1  -8 -12 1320.95 118.278  39
  -1  -8 -12 1346.98 119.593  48
  -1  -8 -12 1416.29 108.516  45
  -1  -8 -12 1139.42 105.163  44
  -1  -8 -13 1030.25 81.4805  45
  -1  -8 -13 993.806 87.8822  44
  -1  -8 -13 1173.77 95.4837  39
  -1  -8 -13 938.321 81.7887  52
  -1  -8 -14 874.381 59.4774  45
  -1  -8 -14 835.397 64.9456  39
   1  -7 -16 63.4212 33.6945  35
   1  -7 -15 956.782 83.1033  44
   1  -7 -15 843.081 84.5394   2
   1  -7 -15 750.096 82.5735  48
   1  -7 -15 807.534 85.9918  35
   1  -7 -14 6691.03 270.831  44
   1  -7 -14 5911.99 252.454   2
   1  -7 -14 6556.34 264.595  39
   1  -7 -14 6655.91 278.119  48
   1  -7 -13 4925.09 252.678  44
   1  -7 -13 5057.51 240.687   2
   1  -7 -13 5390.75 262.778  39
   1  -7 -13 4456.91 202.743  46
   1  -7 -13 4917.30 258.621  48
   1  -7 -12 983.656 121.299  52
   1  -7 -12 974.514 130.027  44
   1  -7 -12 1050.91 115.645   2
   1  -7 -12 1128.34 134.338  39
   1  -7 -12 879.837 95.3582  46
   1  -7 -12 959.287 128.268  48
   1  -7 -11 507.966 77.3152  46
   1  -7 -11 484.679 107.647  44
   1  -7 -11 557.607 109.766  52
   1  -7 -11 560.123 93.0831   2
   1  -7 -11 502.028 109.626  39
   1  -7 -10 3120.49 237.586  39
   1  -7 -10 3163.20 181.072  46
   1  -7  -9 3278.11 449.099  17
   1  -7  -9 3418.24 250.613  48
   1  -7  -9 2738.90 172.955  46
   1  -7  -8 9192.75 434.747  48
   1  -7  -8 9682.12 823.975  17
   1  -7  -8 8503.65 414.563  44
   1  -7  -7 2455.69 221.315  44
   1  -7  -7 2635.24 224.830  48
   1  -7  -6 3263.12 244.488  44
   1  -7  -6 2762.24 240.294  48
   1  -7  -5 6214.39 339.557  44
   1  -7  -5 5637.48 335.440  48
   1  -7  -4 29361.5 873.010  44
   1  -7  -4 29345.2 883.869  48
   1  -7  -3 14789.1 554.157  44
   1  -7  -3 14941.4 566.349  48
   1  -7  -2 9549.37 423.550  44
   1  -7  -2 10152.5 443.799  48
   1  -7  -1 18943.5 645.078  48
   1  -7   0 2256.07 197.657  48
  -1  -7   0 2229.14 198.738  39
  -1  -7  -1 8457.86 365.852  19
  -1  -7  -1 7684.01 357.523  44
  -1  -7  -1 7311.74 355.316  48
  -1  -7  -1 7342.00 378.764  39
  -1  -7  -2 19749.0 620.053  19
  -1  -7  -2 18089.0 623.509  44
  -1  -7  -2 19019.5 639.534  48
  -1  -7  -2 18609.3 656.410  39
  -1  -7  -3 60024.6 1419.51  19
  -1  -7  -3 58451.8 1438.37  44
  -1  -7  -3 59015.2 1452.42  48
  -1  -7  -3 60189.8 1480.82  39
  -1  -7  -4 14031.7 513.024  19
  -1  -7  -4 13217.7 549.055  39
  -1  -7  -4 13024.2 519.401  44
  -1  -7  -4 13466.0 532.297  48
  -1  -7  -5 18297.9 646.197  44
   1  -7   5 17243.6 1108.85  17
  -1  -7  -5 19093.4 631.639  19
  -1  -7  -5 18245.4 683.479  52
  -1  -7  -5 20097.6 687.174  39
  -1  -7  -5 18708.7 664.535  48
  -1  -7  -6 46585.7 1243.86  39
  -1  -7  -6 46062.7 1170.69  19
  -1  -7  -6 44452.3 1239.37  52
  -1  -7  -6 44946.1 1200.87  44
  -1  -7  -6 47223.2 1225.26  48
  -1  -7  -7 908.218 147.630  39
  -1  -7  -7 860.446 132.207  19
  -1  -7  -7 811.275 147.243  52
  -1  -7  -7 906.005 140.734  44
  -1  -7  -7 889.611 149.560  48
  -1  -7  -8 2922.65 218.396  19
  -1  -7  -8 3054.53 234.768  44
  -1  -7  -8 2973.75 240.178  39
  -1  -7  -8 2667.59 230.837  48
  -1  -7  -9 715.027 114.557  19
  -1  -7  -9 731.780 135.106  52
  -1  -7  -9 668.185 118.595  44
  -1  -7  -9 788.036 131.899  48
  -1  -7 -10 434.834 93.6149  19
  -1  -7 -10 390.820 101.948  52
  -1  -7 -10 391.552 99.2939  44
  -1  -7 -10 385.070 103.822  48
  -1  -7 -11 487.262 94.6722  19
  -1  -7 -11 429.438 101.377  39
  -1  -7 -11 460.897 102.778  44
  -1  -7 -11 451.579 99.3397  52
  -1  -7 -12 2621.29 182.202  19
  -1  -7 -12 2338.22 187.896  52
  -1  -7 -12 2670.80 198.183  39
  -1  -7 -13 490.528 83.8510  52
  -1  -7 -13 628.615 99.8510  48
  -1  -7 -13 408.538 83.7309  39
  -1  -7 -13 521.960 83.7007  45
  -1  -7 -14 1617.72 124.404  39
  -1  -7 -14 1606.96 126.319  44
  -1  -7 -14 1486.76 113.212  45
  -1  -7 -14 1694.18 134.508  48
  -1  -7 -14 1578.70 96.5626  30
  -1  -7 -15 472.005 46.8519  30
  -1  -7 -15 504.054 69.9826  48
  -1  -7 -15 579.300 69.7344  44
  -1  -7 -15 516.312 59.8633  45
  -1  -7 -16 953.673 68.7239  44
   1  -6 -18 312.703 43.0330  35
   1  -6 -17 788.570 80.7401   2
   1  -6 -17 660.174 58.6407  31
   1  -6 -16 1517.49 124.830   2
   1  -6 -16 1145.81 91.6158  31
   1  -6 -16 1475.84 123.278  35
   1  -6 -15 5278.15 246.305  44
   1  -6 -15 5718.34 263.865   2
   1  -6 -15 5134.83 239.057  46
   1  -6 -15 5534.16 261.785  48
   1  -6 -15 4852.37 214.114  31
   1  -6 -15 5424.24 261.957  35
   1  -6 -14 4414.25 215.153  31
   1  -6 -14 4862.98 266.000  48
   1  -6 -14 4915.67 240.252  46
   1  -6 -14 5076.40 262.918  44
   1  -6 -14 4965.54 261.263   2
   1  -6 -14 4977.07 256.995  39
   1  -6 -13 482.504 97.6556  39
   1  -6 -13 518.939 79.5607  31
   1  -6 -13 502.018 89.5746  46
   1  -6 -13 562.182 103.284  44
   1  -6 -13 378.969 85.9278   2
   1  -6 -13 564.466 92.8013  52
   1  -6 -13 607.625 111.044  48
   1  -6 -12 9005.65 398.783  52
   1  -6 -12 9200.65 420.893  39
   1  -6 -12 9123.23 412.916  44
   1  -6 -12 9109.86 363.855  46
   1  -6 -12 9939.27 435.942  48
   1  -6 -11 13780.2 545.019  39
   1  -6 -11 13429.0 530.712  44
   1  -6 -11 14103.8 553.065  48
   1  -6 -11 13265.8 460.215  46
   1  -6 -10 15291.5 587.182  44
   1  -6 -10 15175.7 994.698  17
   1  -6 -10 15846.2 597.829  48
   1  -6 -10 15921.8 510.735  46
   1  -6  -9 6456.69 353.467  44
   1  -6  -9 6968.38 690.961  17
   1  -6  -9 6707.88 299.471  46
   1  -6  -8 344.034 74.6834  46
   1  -6  -8 264.980 98.9439  48
   1  -6  -7 6136.94 274.562  46
   1  -6  -7 6180.80 351.610  44
   1  -6  -7 5976.28 343.839  48
   1  -6  -6 14153.3 534.618  44
   1  -6  -6 12845.4 428.557  46
   1  -6  -6 13880.1 542.752  48
  -1  -6   6 12868.8 1028.71  15
   1  -6  -5 1557.31 170.239  44
  -1  -6   5 2099.99 391.771  15
   1  -6  -5 1493.19 150.100  19
   1  -6  -5 1670.95 175.081  48
  -1  -6   4 35511.3 1825.12  15
   1  -6  -4 34820.7 899.020  19
   1  -6  -4 35797.6 986.150  48
  -1  -6   3 4385.82 623.505  15
   1  -6  -3 4550.84 278.675  48
  -1  -6   2 7873.63 837.657  15
   1  -6  -2 8353.45 385.121  48
  -1  -6   1 8796.39 873.149  15
  -1  -6   1 8660.16 350.530  19
   1  -6  -1 8190.47 380.199  48
  -1  -6   0 9146.32 393.184  39
   1  -6   0 8963.67 391.713  48
  -1  -6   0 9190.43 375.056  19
  -1  -6   0 9914.35 939.025  15
  -1  -6  -1 5595.72 290.284  19
  -1  -6  -1 5040.50 295.201  39
  -1  -6  -1 5056.98 285.105  48
  -1  -6  -1 4926.54 281.449  44
  -1  -6  -2 11732.8 994.485  15
  -1  -6  -2 11842.3 443.952  19
  -1  -6  -2 11316.1 466.930  39
  -1  -6  -2 11314.0 455.839  48
  -1  -6  -2 10278.7 435.909  44
  -1  -6  -3 28504.0 1591.92  15
  -1  -6  -3 29926.2 827.188  19
  -1  -6  -3 30440.4 872.469  39
  -1  -6  -3 28692.1 849.778  48
  -1  -6  -3 27844.1 832.556  44
  -1  -6  -4 45676.6 2096.70  15
  -1  -6  -4 47727.2 1203.49  19
  -1  -6  -4 50364.4 1265.09  39
  -1  -6  -4 49694.0 1253.08  48
  -1  -6  -4 46725.7 1222.13  44
  -1  -6  -5 62330.0 2492.88  15
  -1  -6  -5 65607.6 1518.58  19
  -1  -6  -5 65160.4 1572.92  39
  -1  -6  -5 61981.3 1551.34  48
  -1  -6  -5 63846.6 1541.30  44
   1  -6   6 3062.42 414.893  17
  -1  -6  -6 2681.10 215.511  19
  -1  -6  -6 2253.05 206.612  44
  -1  -6  -6 2519.48 229.765  39
  -1  -6  -6 2224.82 212.303  48
  -1  -6  -7 19847.5 655.446  19
  -1  -6  -7 19566.9 675.437  44
  -1  -6  -7 19882.5 694.468  39
  -1  -6  -7 19156.4 685.772  48
  -1  -6  -8 21353.1 692.175  19
  -1  -6  -8 21766.9 726.783  44
  -1  -6  -8 20494.4 735.289  52
  -1  -6  -8 21604.1 725.036  48
  -1  -6  -9 13243.7 512.004  19
  -1  -6  -9 12608.8 523.197  44
  -1  -6  -9 12738.5 547.166  52
  -1  -6  -9 12030.5 513.301  48
  -1  -6 -10 7384.24 386.596  39
  -1  -6 -10 7187.14 377.489  44
  -1  -6 -10 7133.01 357.482  19
  -1  -6 -10 7532.88 400.338  52
  -1  -6 -11 32542.1 901.612  19
  -1  -6 -11 31669.1 935.303  39
  -1  -6 -11 32066.8 944.066  52
  -1  -6 -12 3053.39 229.092  52
  -1  -6 -12 2499.03 159.969  28
  -1  -6 -12 2988.63 230.423  48
  -1  -6 -12 2689.16 219.524  39
  -1  -6 -13 7846.62 303.228  35
  -1  -6 -13 7884.81 363.071  39
  -1  -6 -13 7746.44 360.554  48
  -1  -6 -13 7663.67 337.960  45
  -1  -6 -13 8379.70 367.289  44
  -1  -6 -13 7945.98 360.598  52
  -1  -6 -14 5945.79 285.749  39
  -1  -6 -14 5792.04 272.810  52
  -1  -6 -14 5737.17 288.576  48
  -1  -6 -14 5700.58 283.605  44
  -1  -6 -14 5791.34 267.103  45
  -1  -6 -15 413.267 78.2694  48
  -1  -6 -15 293.082 65.4200  45
  -1  -6 -15 373.523 74.6058  44
  -1  -6 -16 797.161 86.3208  48
  -1  -6 -16 689.994 73.5865  30
  -1  -6 -16 687.356 79.8480  44
  -1  -6 -16 703.921 74.6906  45
  -1  -6 -17 925.317 71.1971  30
  -1  -6 -17 1043.76 84.9905   2
   1  -5 -19 6973.64 212.637  31
   1  -5 -19 7311.53 225.770  35
   1  -5 -18 1892.58 117.217  31
   1  -5 -18 1820.50 124.616  35
   1  -5 -17 2299.89 158.120  35
   1  -5 -17 2252.47 144.483  31
   1  -5 -16 239.818 67.8475   2
   1  -5 -16 117.177 58.7699  46
   1  -5 -16 214.425 67.0410  31
   1  -5 -16 172.536 70.3696  35
   1  -5 -15 5138.78 264.944  46
   1  -5 -15 5283.73 272.667  48
   1  -5 -15 4928.42 272.306   2
   1  -5 -15 5066.98 260.240  44
   1  -5 -15 5263.98 285.215  35
   1  -5 -15 5165.11 253.691  31
   1  -5 -14 4049.04 250.885  44
   1  -5 -14 4353.96 247.234  46
   1  -5 -14 4318.29 262.351  48
   1  -5 -14 4099.21 253.841   2
   1  -5 -14 3789.80 242.152  39
   1  -5 -13 19295.3 641.310  44
   1  -5 -13 19885.6 663.321  48
   1  -5 -13 19032.7 602.382  46
   1  -5 -13 18696.6 608.467  52
   1  -5 -13 20120.6 646.847  39
   1  -5 -12 10689.2 465.689  44
   1  -5 -12 10820.8 424.570  46
   1  -5 -12 11560.1 482.269  48
   1  -5 -12 10437.7 443.364  52
   1  -5 -12 11365.1 472.828  39
   1  -5 -11 29643.3 874.501  44
   1  -5 -11 30060.5 888.722  48
   1  -5 -11 28600.3 799.877  46
   1  -5 -10 44024.3 1182.48  44
   1  -5 -10 43923.5 1081.18  46
   1  -5 -10 43869.5 1186.89  48
   1  -5 -10 46786.4 1781.01  17
   1  -5  -9 18948.6 661.043  48
   1  -5  -9 18693.7 578.377  46
   1  -5  -9 19907.2 658.290  44
   1  -5  -8 2470.12 210.130  44
   1  -5  -8 2450.87 171.886  46
   1  -5  -8 2338.70 188.994  19
  -1  -5   7 10249.0 798.084  15
  -1  -5   7 10369.7 755.235  14
   1  -5  -7 9731.13 392.615  19
   1  -5  -7 9693.22 359.985  46
   1  -5  -6 16057.5 486.817  46
  -1  -5   6 15147.5 1019.25  15
   1  -5  -6 16689.7 529.465  19
   1  -5  -6 16604.5 575.960  48
  -1  -5   6 15559.4 966.531  14
  -1  -5   5 15388.3 1046.36  15
   1  -5  -5 16603.9 510.592  19
   1  -5  -5 15304.7 552.367  48
  -1  -5   5 16678.1 1019.65  14
  -1  -5   4 11856.0 856.905  14
   1  -5  -4 11704.2 402.317  19
  -1  -5   4 12569.1 952.202  15
  -1  -5   3 2574.44 412.449  14
   1  -5  -3 2948.21 178.708  19
  -1  -5   2 26175.0 1312.49  14
  -1  -5   2 26383.5 673.885  19
   1  -5  -2 24334.9 645.696  19
  -1  -5   1 36975.7 1592.95  14
  -1  -5   1 37266.1 903.525  19
  -1  -5   0 93093.1 1960.46  19
  -1  -5  -1 23347.7 656.074  19
  -1  -5  -2 16256.4 516.744  19
  -1  -5  -2 16940.0 1103.74  15
  -1  -5  -3 12260.6 441.034  19
  -1  -5  -3 12410.7 929.885  15
  -1  -5  -4 21968.2 648.977  19
  -1  -5  -4 22840.8 1272.33  15
  -1  -5  -4 21350.8 675.620  39
  -1  -5  -5 38424.2 1021.91  44
  -1  -5  -5 40162.7 1005.81  19
  -1  -5  -5 38607.4 1031.28  48
  -1  -5  -5 39651.6 1729.59  15
  -1  -5  -5 38371.1 1037.55  39
  -1  -5  -6 9184.57 407.671  44
  -1  -5  -6 9070.52 412.047  39
  -1  -5  -6 9784.80 402.869  19
  -1  -5  -6 9487.55 797.196  15
   1  -5   6 10784.1 727.515  17
  -1  -5  -6 9695.20 425.019  48
  -1  -5  -7 2826.50 229.352  48
  -1  -5  -7 2627.22 427.893  15
   1  -5   7 2658.96 355.596  17
  -1  -5  -7 2818.05 219.067  19
  -1  -5  -7 3108.54 232.797  44
  -1  -5  -7 3262.03 245.042  52
  -1  -5  -8 1982.10 190.608  39
  -1  -5  -8 2489.67 377.444  15
  -1  -5  -8 1898.46 187.292  44
  -1  -5  -8 2170.23 194.163  19
  -1  -5  -8 2311.89 214.060  52
  -1  -5  -9 8828.39 420.982  39
  -1  -5  -9 8796.97 405.659  19
  -1  -5  -9 8362.80 422.809  52
  -1  -5 -10 46085.8 1243.63  52
  -1  -5 -10 46428.3 1224.25  48
  -1  -5 -10 45946.3 1223.34  39
  -1  -5 -11 17946.5 634.278  44
  -1  -5 -11 16676.7 527.103  31
  -1  -5 -11 17443.4 639.768  52
  -1  -5 -11 17929.9 634.292  48
  -1  -5 -11 17833.1 635.155  39
  -1  -5 -12 43988.0 1147.17  39
  -1  -5 -12 43746.3 1121.10  19
  -1  -5 -12 41273.3 1023.92  31
  -1  -5 -12 43527.6 1147.34  52
  -1  -5 -12 41010.8 1017.64  28
  -1  -5 -12 43894.8 1154.58  48
  -1  -5 -12 43035.9 1140.27  44
  -1  -5 -13 7454.88 368.059  39
  -1  -5 -13 8698.65 382.786  19
  -1  -5 -13 8319.43 341.182  35
  -1  -5 -13 7485.28 317.540  31
  -1  -5 -13 7652.74 369.768  52
  -1  -5 -13 7639.86 307.414  28
  -1  -5 -13 8453.71 393.103  48
  -1  -5 -13 7777.03 361.093  45
  -1  -5 -13 8432.22 392.155  44
  -1  -5 -14 7003.06 330.856  39
  -1  -5 -14 7496.61 337.598  19
  -1  -5 -14 6277.00 280.131  31
  -1  -5 -14 6694.99 290.297  35
  -1  -5 -14 7449.16 352.141  48
  -1  -5 -14 6724.27 270.339  28
  -1  -5 -14 6723.75 332.476  44
  -1  -5 -14 6801.65 317.592  45
  -1  -5 -14 6730.54 317.406  52
  -1  -5 -15 4905.99 226.218  35
  -1  -5 -15 4715.50 228.293  31
  -1  -5 -15 5046.22 250.310  45
  -1  -5 -15 5485.66 274.500  44
  -1  -5 -15 5036.97 267.793  48
  -1  -5 -15 5130.66 253.151  39
  -1  -5 -16 402.882 77.8499  48
  -1  -5 -16 449.531 75.5090  45
  -1  -5 -16 318.617 73.0239  44
  -1  -5 -16 352.926 60.1333  35
  -1  -5 -17 2711.42 160.976   2
  -1  -5 -17 2479.76 134.857  45
  -1  -5 -17 2418.94 148.071  30
  -1  -5 -18 1420.38 98.7947  30
  -1  -5 -18 1203.11 92.9233   2
  -1  -5 -19 609.200 55.0368  30
  -1  -5 -19 562.003 48.0181  37
   1  -4 -20 7418.57 221.834  30
   1  -4 -20 7647.59 233.626  35
   1  -4 -19 10832.9 349.752   2
   1  -4 -19 10725.6 333.036  31
   1  -4 -19 10764.2 341.069  35
   1  -4 -18 2427.24 164.484   2
   1  -4 -18 2384.58 161.768  35
   1  -4 -18 2304.93 153.636  31
   1  -4 -17 291.901 65.0825  25
   1  -4 -17 299.649 75.5813   2
   1  -4 -17 236.911 73.9768  46
   1  -4 -17 252.417 81.8296  35
   1  -4 -17 326.873 73.2745  31
   1  -4 -16 12661.5 449.575  46
   1  -4 -16 11078.9 367.323   3
   1  -4 -16 11327.3 405.188  25
   1  -4 -16 12095.0 434.508  31
   1  -4 -16 12831.6 465.721  35
   1  -4 -15 4053.52 264.200  35
   1  -4 -15 4600.00 255.496  48
   1  -4 -15 4327.92 258.462  46
   1  -4 -15 4248.56 235.301  25
   1  -4 -15 4362.68 239.760  44
   1  -4 -15 4672.42 220.023   3
   1  -4 -14 10396.3 364.489   3
   1  -4 -14 10310.0 419.310  46
   1  -4 -14 10286.9 427.428  48
   1  -4 -14 9701.43 380.363  25
   1  -4 -14 9885.98 399.927  39
   1  -4 -14 10610.4 422.742  44
   1  -4 -13 23125.6 700.145  46
   1  -4 -13 23217.7 726.455  48
   1  -4 -13 22938.3 713.740  44
   1  -4 -13 24262.6 642.047   3
   1  -4 -13 22700.2 703.867  39
   1  -4 -12 32573.3 800.268   3
   1  -4 -12 31305.3 895.543  44
   1  -4 -12 31119.2 858.558  46
   1  -4 -12 30612.4 897.079  48
   1  -4 -11 27648.2 689.456   3
   1  -4 -11 25263.5 792.042  48
   1  -4 -11 24908.7 1036.10  23
   1  -4 -11 26099.4 741.200  46
   1  -4 -11 25864.1 781.539  44
   1  -4 -10 16405.2 591.185  48
   1  -4 -10 16811.8 778.507  23
   1  -4 -10 17464.5 590.735  44
   1  -4 -10 16856.9 538.595  46
   1  -4 -10 17134.1 920.457  17
   1  -4  -9 3523.73 243.700  44
   1  -4  -9 4014.64 224.222  46
   1  -4  -9 3739.30 248.081  48
   1  -4  -9 4372.15 353.940  23
   1  -4  -9 4158.72 244.469  19
   1  -4  -8 55239.8 1270.20  19
   1  -4  -8 53407.5 1304.06  48
   1  -4  -8 56792.7 1307.89  44
   1  -4  -8 53456.2 1227.64  46
   1  -4  -8 53760.7 1496.43  23
  -1  -4   8 52009.5 1755.99  14
   1  -4  -7 33320.6 1021.92  23
   1  -4  -7 34135.8 855.024  19
   1  -4  -7 31074.0 1261.12   6
  -1  -4   7 30997.2 1311.02  14
   1  -4  -6 46616.2 1235.38  23
   1  -4  -6 47798.5 1103.27  19
   1  -4  -6 44819.9 1578.96   6
  -1  -4   6 48611.5 1696.27  14
   1  -4  -5 72127.2 1580.30  19
   1  -4  -5 73271.0 2135.57   6
  -1  -4   5 75286.9 2343.34   5
   1  -4  -4 27845.6 701.576  19
   1  -4  -4 26437.2 1110.47   6
   1  -4  -3 106714. 2201.87  19
   1  -4  -3 111820. 2812.11   6
  -1  -4   2 20933.2 1016.89  14
   1  -4  -2 18056.9 878.425   6
  -1  -4   1 117608. 3108.71  14
  -1  -4   0 6090.08 272.012  19
   1  -4   0 6005.47 476.003   6
  -1  -4  -1 28589.8 710.289  19
  -1  -4  -1 28822.2 1239.95  14
  -1  -4  -2 32956.1 805.676  19
   1  -4   2 31120.3 1206.76   6
  -1  -4  -2 33418.1 1345.83  14
  -1  -4  -3 19469.5 564.360  19
   1  -4   3 22632.3 961.787   6
  -1  -4  -4 70908.8 1571.28  19
   1  -4   4 76877.4 2128.23   6
  -1  -4  -5 40997.5 1625.27  15
  -1  -4  -5 42633.7 1042.62  19
  -1  -4  -5 44937.3 1158.48   4
   1  -4   5 43163.1 1493.60   6
   1  -4   6 885.597 191.937  17
  -1  -4  -6 1145.76 271.152  15
  -1  -4  -6 1105.10 128.230  19
  -1  -4  -6 1076.09 154.084   4
   1  -4   6 1017.67 210.742   6
  -1  -4  -7 7059.47 600.337  15
   1  -4   7 7767.23 530.120  17
   1  -4   7 7810.84 570.094   6
  -1  -4  -7 7555.29 344.048  19
  -1  -4  -7 8034.54 445.849   4
  -1  -4  -8 25258.4 915.711   4
  -1  -4  -8 25356.0 777.776  52
  -1  -4  -8 24424.1 1163.64  15
  -1  -4  -8 23474.4 744.831  39
  -1  -4  -8 25428.5 754.952  48
  -1  -4  -9 9315.44 537.907   4
  -1  -4  -9 7884.07 321.335  31
  -1  -4  -9 8398.22 391.378  39
  -1  -4  -9 9200.59 417.247  52
  -1  -4  -9 8799.69 398.999  48
  -1  -4  -9 8126.74 332.287  46
  -1  -4  -9 8632.43 398.751  44
  -1  -4 -10 25231.0 773.348  44
  -1  -4 -10 26447.7 764.189  19
  -1  -4 -10 24993.0 692.111  31
  -1  -4 -10 24502.5 766.258  39
  -1  -4 -10 25171.9 789.736  52
  -1  -4 -10 23503.6 760.693  48
  -1  -4 -10 23948.9 691.477  46
  -1  -4 -10 26165.5 1017.34   4
  -1  -4 -11 6779.88 351.798  44
  -1  -4 -11 6299.17 339.030  39
  -1  -4 -11 6986.44 343.689  19
  -1  -4 -11 6401.40 296.575  31
  -1  -4 -11 6467.18 350.176  52
  -1  -4 -11 6183.08 257.286   3
  -1  -4 -11 6811.74 493.277   4
  -1  -4 -11 6247.60 342.540  48
  -1  -4 -12 316.565 97.7883  44
  -1  -4 -12 482.462 106.537  39
  -1  -4 -12 483.352 108.243  19
  -1  -4 -12 300.839 78.7136  31
  -1  -4 -12 247.011 93.2774  52
  -1  -4 -12 321.973 74.7331  28
  -1  -4 -12 333.496 68.0657   3
  -1  -4 -12 364.089 96.6231  48
  -1  -4 -13 4877.00 279.683  45
  -1  -4 -13 5097.00 299.305  44
  -1  -4 -13 5044.71 292.553  39
  -1  -4 -13 5321.54 294.233  19
  -1  -4 -13 5029.60 269.521  35
  -1  -4 -13 4565.31 256.676  31
  -1  -4 -13 4783.72 285.157  52
  -1  -4 -13 4489.55 240.398  28
  -1  -4 -13 4830.53 227.683   3
  -1  -4 -13 4625.66 290.164  48
  -1  -4 -14 6951.50 347.035  48
  -1  -4 -14 6955.63 343.358  44
  -1  -4 -14 6701.68 323.054  45
  -1  -4 -14 6485.08 319.790  39
  -1  -4 -14 6797.71 327.044  19
  -1  -4 -14 6517.83 265.032   3
  -1  -4 -14 6291.89 305.152  31
  -1  -4 -14 6612.01 305.615  35
  -1  -4 -14 6643.70 286.047  28
  -1  -4 -14 6140.14 307.477  52
  -1  -4 -14 6172.15 300.186  25
  -1  -4 -15 10197.7 386.055  39
  -1  -4 -15 10739.6 387.957  35
  -1  -4 -15 10224.4 392.223  31
  -1  -4 -15 10079.5 341.829   3
  -1  -4 -15 10000.4 385.371  25
  -1  -4 -15 10785.9 366.049  28
  -1  -4 -15 10802.5 420.760  44
  -1  -4 -15 10371.1 397.948  45
  -1  -4 -15 10677.8 417.634  48
  -1  -4 -16 5037.65 235.082  35
  -1  -4 -16 4835.57 248.257  31
  -1  -4 -16 4938.14 209.377   3
  -1  -4 -16 4553.87 234.204  25
  -1  -4 -16 5294.59 224.131  28
  -1  -4 -16 4997.54 244.724  45
  -1  -4 -16 5457.39 262.424  44
  -1  -4 -16 5064.97 250.995  48
  -1  -4 -17 2114.09 151.873  31
  -1  -4 -17 2026.24 154.821   2
  -1  -4 -17 2267.83 160.642  30
  -1  -4 -17 2010.55 138.510  25
  -1  -4 -17 2160.35 142.905  45
  -1  -4 -17 1991.74 131.631  35
  -1  -4 -18 957.857 99.2618  30
  -1  -4 -18 1083.37 98.0609   2
  -1  -4 -19 2759.10 145.775  30
  -1  -4 -19 3069.79 138.512  37
  -1  -4 -20 4208.18 152.545  30
   1  -3 -21 438.452 51.6588  31
   1  -3 -21 495.552 54.1210  35
   1  -3 -20 4579.00 190.203  31
   1  -3 -20 4138.91 170.086  30
   1  -3 -20 4050.07 177.191  25
   1  -3 -20 4322.83 190.082  35
   1  -3 -20 4416.40 185.615   2
   1  -3 -19 1343.44 116.997  31
   1  -3 -19 1242.81 115.071  25
   1  -3 -19 1476.76 125.903  35
   1  -3 -19 1295.95 99.1999   3
   1  -3 -19 1462.82 121.098   2
   1  -3 -18 6245.48 279.995  31
   1  -3 -18 6218.67 286.785   2
   1  -3 -18 5906.04 243.664   3
   1  -3 -18 5734.64 276.698  25
   1  -3 -18 6094.76 285.663  35
   1  -3 -17 2575.24 196.919  35
   1  -3 -17 2549.12 189.761  31
   1  -3 -17 2274.45 148.077  33
   1  -3 -17 2464.17 151.208  29
   1  -3 -17 2370.79 183.006  25
   1  -3 -17 2618.71 196.701   2
   1  -3 -17 2373.66 157.835   3
   1  -3 -16 4656.49 276.783  35
   1  -3 -16 4141.46 215.458  33
   1  -3 -16 4681.81 274.344   2
   1  -3 -16 4440.29 229.867   3
   1  -3 -16 4332.65 217.557  29
   1  -3 -16 4426.99 258.697  25
   1  -3 -15 7407.50 357.653  35
   1  -3 -15 6468.66 280.545  33
   1  -3 -15 6832.53 342.523   2
   1  -3 -15 6579.39 291.312   3
   1  -3 -15 6666.57 330.295  46
   1  -3 -15 6298.85 281.527  29
   1  -3 -15 5682.90 528.899  23
   1  -3 -15 6156.48 315.129  25
   1  -3 -14 6245.58 276.236  33
   1  -3 -14 5840.54 535.295  23
   1  -3 -14 5838.58 299.473  25
   1  -3 -14 6259.37 308.606  48
   1  -3 -14 6425.66 323.886  46
   1  -3 -14 6235.31 331.780   2
   1  -3 -14 6771.90 293.953   3
   1  -3 -14 6268.96 283.676  29
   1  -3 -13 2598.18 176.759   3
   1  -3 -13 2434.91 189.092  44
   1  -3 -13 2670.61 346.457  23
   1  -3 -13 2665.09 188.569  25
   1  -3 -13 2513.32 195.437  48
   1  -3 -13 2416.52 195.844  46
   1  -3 -13 2773.09 182.299  29
   1  -3 -12 609.139 91.1659   3
   1  -3 -12 530.483 95.4102  46
   1  -3 -12 478.743 94.5152  44
   1  -3 -12 618.809 173.818  23
   1  -3 -12 585.013 92.7618  25
   1  -3 -12 606.994 105.304  48
   1  -3 -12 564.282 88.3325  29
   1  -3 -11 15437.2 455.090   3
   1  -3 -11 13875.2 502.462  48
   1  -3 -11 13333.6 751.469  23
   1  -3 -11 13404.7 447.310  25
   1  -3 -11 14533.8 460.941  29
   1  -3 -11 14659.5 505.264  44
   1  -3 -11 14416.8 488.824  46
   1  -3 -10 8167.61 540.693  17
   1  -3 -10 8883.97 313.042   3
   1  -3 -10 7614.13 521.521  23
   1  -3 -10 8134.63 337.023  46
   1  -3  -9 10526.6 635.020  17
   1  -3  -9 9549.97 554.500  23
  -1  -3   9 9383.38 586.463  14
   1  -3  -9 10591.6 341.844   3
   1  -3  -8 35671.2 1213.38   6
  -1  -3   8 37273.4 1319.26  14
   1  -3  -8 36599.4 1169.82  23
   1  -3  -8 39453.3 867.950   3
   1  -3  -8 37760.5 926.818  19
   1  -3  -7 52155.3 1563.06   6
  -1  -3   7 54796.2 1853.58   5
   1  -3  -7 51747.3 1446.36  23
   1  -3  -7 55727.5 1155.53   3
   1  -3  -7 55321.1 1227.72  19
   1  -3  -6 87722.6 1813.33  19
  -1  -3   6 88822.3 2484.16   5
   1  -3  -6 83460.6 2188.35   6
   1  -3  -6 88110.2 2028.36  23
   1  -3  -5 113481. 2325.18  19
  -1  -3   5 115848. 2977.89   5
   1  -3  -5 118844. 2755.06   6
   1  -3  -5 118476. 2506.62  23
   1  -3  -4 1958.22 236.137   6
  -1  -3   4 1793.28 266.039   5
   1  -3  -4 2076.94 168.923  23
   1  -3  -3 194219. 4161.11   6
   1  -3  -3 194472. 3827.08  23
   1  -3  -2 9938.50 527.261   6
   1  -3  -2 10348.7 346.555  23
  -1  -3   1 12516.6 677.268  14
   1  -3  -1 13685.2 493.900   9
   1  -3  -1 12383.3 377.009  23
   1  -3   0 56274.3 1290.90   9
  -1  -3   0 52907.1 1197.49   4
   1  -3   1 49029.4 1149.47   9
  -1  -3  -1 48946.1 1117.97   4
   1  -3   2 21536.4 587.097   9
  -1  -3  -2 20897.9 613.677   4
   1  -3   2 22315.6 794.848  13
  -1  -3  -3 13304.8 488.251   4
   1  -3   3 13851.1 418.804   9
  -1  -3  -4 78157.3 1829.10   4
  -1  -3  -4 79105.8 2226.08  14
  -1  -3  -4 79324.4 1672.99  19
  -1  -3  -5 116850. 2615.29   4
   1  -3   5 125281. 2810.96  13
   1  -3   5 122471. 2806.08   6
  -1  -3  -5 114663. 2399.59  19
   1  -3   5 122775. 2825.17  17
   1  -3   6 110741. 2659.25   6
  -1  -3  -6 111803. 2563.61   4
   1  -3   6 111621. 2661.97  17
  -1  -3  -6 105341. 2830.25  15
  -1  -3  -7 33669.4 859.308  19
  -1  -3  -7 34537.5 1106.79   4
   1  -3   7 37115.9 1201.03  13
   1  -3   7 33663.3 1119.00   6
  -1  -3  -7 33521.9 771.490   3
   1  -3   7 33573.0 1097.14  17
  -1  -3  -7 34539.6 1273.42  15
  -1  -3  -8 139172. 2857.19  19
   1  -3   8 139302. 3181.25   6
  -1  -3  -8 140441. 3227.22   4
  -1  -3  -8 137958. 2753.63   3
  -1  -3  -8 140825. 3361.69  15
  -1  -3  -9 69402.3 1581.90  19
  -1  -3  -9 70156.1 1935.15  15
   1  -3   9 70534.5 1959.20  13
   1  -3   9 71197.4 1887.09  11
  -1  -3  -9 71065.8 1489.30   3
  -1  -3  -9 69226.0 1940.84   4
  -1  -3 -10 33093.3 907.276  39
  -1  -3 -10 34184.0 898.785  19
  -1  -3 -10 32199.0 848.645  31
  -1  -3 -10 34154.1 927.301  44
  -1  -3 -10 35192.1 1242.14   4
  -1  -3 -10 34711.5 819.685   3
  -1  -3 -10 35507.3 937.585  52
  -1  -3 -10 32516.6 912.769  48
  -1  -3 -10 31963.2 849.532  46
  -1  -3 -11 8811.75 391.997  48
  -1  -3 -11 7617.87 339.822  46
  -1  -3 -11 8380.37 385.084  44
  -1  -3 -11 8579.92 380.133  39
  -1  -3 -11 8771.69 374.781  19
  -1  -3 -11 8150.55 346.163  31
  -1  -3 -11 8833.43 323.145   3
  -1  -3 -11 8304.30 572.642   4
  -1  -3 -11 7913.68 374.757  52
  -1  -3 -11 8176.24 353.311  25
  -1  -3 -12 31182.7 881.425  48
  -1  -3 -12 32434.9 895.981  44
  -1  -3 -12 29994.5 848.344  45
  -1  -3 -12 30998.5 865.046  39
  -1  -3 -12 32031.0 860.163  19
  -1  -3 -12 31612.0 841.552  35
  -1  -3 -12 30914.3 837.017  31
  -1  -3 -12 30868.0 786.559   3
  -1  -3 -12 32450.9 1259.50   4
  -1  -3 -12 31040.7 811.380  28
  -1  -3 -12 31562.2 871.126  52
  -1  -3 -12 28658.1 839.419  25
  -1  -3 -13 15101.8 545.307  48
  -1  -3 -13 15626.3 553.492  44
  -1  -3 -13 14596.9 524.077  45
  -1  -3 -13 15401.8 532.753  39
  -1  -3 -13 16041.3 490.706   3
  -1  -3 -13 16194.1 872.878   4
  -1  -3 -13 14898.5 517.119  31
  -1  -3 -13 15668.0 519.872  35
  -1  -3 -13 14846.8 521.920  52
  -1  -3 -13 15194.0 491.086  28
  -1  -3 -13 13849.9 527.689  25
  -1  -3 -13 15367.7 529.804  19
  -1  -3 -14 21197.1 643.772  19
  -1  -3 -14 21245.3 660.927  48
  -1  -3 -14 20725.6 631.117  35
  -1  -3 -14 20485.2 637.999  31
  -1  -3 -14 20492.6 654.606  44
  -1  -3 -14 20289.0 634.967  45
  -1  -3 -14 20549.7 592.318   3
  -1  -3 -14 20148.8 998.604   4
  -1  -3 -14 20046.0 651.818  25
  -1  -3 -14 20069.0 598.770  28
  -1  -3 -15 8589.98 336.301  28
  -1  -3 -15 8285.72 329.039   3
  -1  -3 -15 8193.70 620.021   4
  -1  -3 -15 8414.15 351.084  35
  -1  -3 -15 8030.10 359.193  31
  -1  -3 -15 8613.84 366.235  44
  -1  -3 -15 7897.87 347.373  45
  -1  -3 -15 7713.44 370.003  25
  -1  -3 -15 8465.51 360.530  48
  -1  -3 -16 10477.7 389.086  35
  -1  -3 -16 10298.5 404.294  31
  -1  -3 -16 10748.9 391.961  45
  -1  -3 -16 10586.1 390.542  44
  -1  -3 -16 10129.0 669.643   4
  -1  -3 -16 10540.4 369.572   3
  -1  -3 -16 10973.5 376.177  28
  -1  -3 -16 9989.95 421.173  25
  -1  -3 -17 12510.1 409.369  35
  -1  -3 -17 11977.8 428.006  31
  -1  -3 -17 12250.7 402.996  45
  -1  -3 -17 11450.3 382.301   3
  -1  -3 -17 12156.8 421.970   2
  -1  -3 -17 12851.2 445.587  30
  -1  -3 -17 12259.9 387.241  28
  -1  -3 -17 11812.6 437.956  25
  -1  -3 -18 10153.0 362.218  31
  -1  -3 -18 9838.90 363.484  30
  -1  -3 -18 10208.0 327.207  45
  -1  -3 -18 9598.07 319.776   3
  -1  -3 -18 10045.2 329.869  35
  -1  -3 -18 10419.8 356.730  37
  -1  -3 -18 10031.9 366.772  25
  -1  -3 -19 5661.30 205.816   3
  -1  -3 -19 5698.77 237.381  25
  -1  -3 -19 5403.51 197.231  35
  -1  -3 -19 6131.91 230.484  37
  -1  -3 -20 391.108 52.5485  25
  -1  -3 -20 501.539 54.9474  37
   1  -2 -21 1849.59 108.200  31
   1  -2 -21 1997.42 117.976  35
   1  -2 -21 2225.08 128.321  25
   1  -2 -20 11453.5 339.907  33
   1  -2 -20 13274.1 389.317  31
   1  -2 -20 12711.3 354.604  30
   1  -2 -20 13308.1 413.672  25
   1  -2 -20 12207.9 362.672   3
   1  -2 -20 13606.1 403.791  35
   1  -2 -19 442.448 74.3443   2
   1  -2 -19 354.424 68.7550   3
   1  -2 -19 444.063 92.8716  25
   1  -2 -19 373.062 59.8002  29
   1  -2 -19 348.010 79.4950  35
   1  -2 -19 442.767 70.5618  33
   1  -2 -18 3037.78 180.840  33
   1  -2 -18 2661.77 174.188  34
   1  -2 -18 2784.33 205.037  25
   1  -2 -18 2798.44 177.676   3
   1  -2 -18 2925.99 194.319   2
   1  -2 -18 2866.58 168.530  29
   1  -2 -18 3053.45 204.884  35
   1  -2 -17 20167.2 628.543  35
   1  -2 -17 18331.3 572.975  34
   1  -2 -17 18977.2 569.471  33
   1  -2 -17 18948.2 624.116  25
   1  -2 -17 17904.8 1002.56  23
   1  -2 -17 19748.1 578.320   3
   1  -2 -17 20452.1 627.423   2
   1  -2 -17 19368.8 562.882  29
   1  -2 -17 20010.3 616.238  46
   1  -2 -16 2205.30 148.260  37
   1  -2 -16 2268.91 173.253  33
   1  -2 -16 2022.45 169.190  34
   1  -2 -16 2365.60 201.440  35
   1  -2 -16 2172.96 166.315  29
   1  -2 -16 2091.48 183.556   2
   1  -2 -16 2127.57 165.687   3
   1  -2 -16 2633.38 201.308  46
   1  -2 -16 2110.25 347.489  23
   1  -2 -16 2134.09 190.203  25
   1  -2 -15 80689.2 1798.33  34
   1  -2 -15 82547.5 1869.23  35
   1  -2 -15 80960.6 1782.25  33
   1  -2 -15 82568.4 1790.88  29
   1  -2 -15 83258.5 1793.90   3
   1  -2 -15 84824.1 1864.34   2
   1  -2 -15 84310.3 1851.63  46
   1  -2 -15 85206.6 2540.50  23
   1  -2 -15 80679.8 1842.05  25
   1  -2 -14 80029.2 1725.13  33
   1  -2 -14 82640.9 1815.65  35
   1  -2 -14 75769.1 1726.15  34
   1  -2 -14 79053.3 1735.27  29
   1  -2 -14 81011.8 1731.37   3
   1  -2 -14 82475.2 1810.66   2
   1  -2 -14 80019.9 1783.04  46
   1  -2 -14 77839.1 2423.71  23
   1  -2 -14 76504.4 1763.53  25
   1  -2 -13 12182.3 428.719  34
   1  -2 -13 11960.3 420.252  33
   1  -2 -13 12908.7 442.267  29
   1  -2 -13 12319.3 473.509   2
   1  -2 -13 13611.3 439.056   3
   1  -2 -13 12489.6 774.644  23
   1  -2 -13 12367.7 446.074  25
   1  -2 -13 11813.7 449.854  46
   1  -2 -12 33777.0 845.706  33
   1  -2 -12 32492.7 845.690  34
   1  -2 -12 35379.3 878.280  29
   1  -2 -12 35725.5 1358.23  23
   1  -2 -12 34600.5 876.082  25
   1  -2 -12 35226.5 858.690   3
   1  -2 -12 34655.2 867.832  43
   1  -2 -11 28631.0 742.165  25
   1  -2 -11 28568.1 1145.64  23
   1  -2 -11 29232.9 730.711   3
   1  -2 -11 27521.0 730.931  43
  -1  -2  10 44479.7 1472.82   7
  -1  -2  10 42611.9 1483.21   8
   1  -2 -10 41782.2 1399.59  23
   1  -2 -10 43527.9 991.919   3
   1  -2  -9 27908.9 674.422   3
  -1  -2   9 28045.7 1095.97   8
  -1  -2   9 27535.5 1059.50   7
   1  -2  -9 25565.2 978.721  23
   1  -2  -9 25856.0 913.788  17
   1  -2  -8 44310.9 973.792   3
  -1  -2   8 46797.6 1452.06   8
  -1  -2   8 44022.5 1373.42   7
   1  -2  -8 43615.7 1314.95  17
   1  -2  -8 43556.4 1308.95  23
  -1  -2   7 76446.1 1975.15   7
   1  -2  -7 76504.5 1827.59   6
  -1  -2   7 80214.6 2058.88   8
   1  -2  -7 79444.6 2000.89  17
   1  -2  -7 74947.7 1884.01  23
  -1  -2   6 8337.68 489.491   8
   1  -2  -6 7809.75 394.951   6
  -1  -2   6 7216.34 509.970   5
  -1  -2   6 8044.15 450.061   7
   1  -2  -6 7535.74 392.308  23
  -1  -2   5 55721.4 1634.73   5
  -1  -2   5 58535.5 1526.96   8
  -1  -2   5 55164.8 1453.18   7
   1  -2  -5 54343.6 1384.61   6
   1  -2  -5 52811.5 1338.51  23
  -1  -2   4 13474.3 558.646   7
  -1  -2   4 13879.0 663.856   5
   1  -2  -4 13453.1 532.898   6
  -1  -2   4 13951.9 601.198   8
   1  -2  -4 13245.4 474.270  23
  -1  -2   3 108834. 2501.55   8
  -1  -2   3 110681. 2602.21   5
   1  -2  -3 109445. 2366.22   9
   1  -2  -3 108318. 2258.74  23
   1  -2  -2 212884. 4134.93   9
   1  -2  -2 201812. 4014.14  23
   1  -2  -1 16304.6 516.484   9
   1  -2   0 7458.79 366.795  13
   1  -2   0 8202.33 317.021   9
   1  -2   1 11894.3 480.695  13
   1  -2   2 76029.2 1782.24  13
  -1  -2  -2 75056.8 1657.94   4
  -1  -2  -3 16174.2 549.980   4
  -1  -2  -3 16910.5 712.382  14
   1  -2   3 16449.5 617.703  13
   1  -2   4 11588.5 524.959  17
   1  -2   4 10944.4 497.568  13
  -1  -2  -4 10684.8 558.041  14
  -1  -2  -4 9816.80 438.272   4
   1  -2   5 87241.9 2066.41  17
   1  -2   5 90789.4 2114.13  13
  -1  -2  -5 85525.1 2038.31   4
   1  -2   6 51716.3 1348.12  17
   1  -2   6 50636.1 1164.14   5
  -1  -2  -6 48271.2 1369.68   4
  -1  -2  -7 132421. 2964.39   4
  -1  -2  -7 128272. 2582.31  19
   1  -2   7 131889. 2790.28  17
  -1  -2  -7 129941. 2931.96  15
  -1  -2  -7 129108. 2525.50  18
  -1  -2  -7 126607. 2526.92   3
  -1  -2  -8 21771.7 872.474   4
   1  -2   8 23396.8 892.125  13
   1  -2   8 23095.2 860.861  11
  -1  -2  -8 21129.2 596.040  19
  -1  -2  -8 21632.2 767.888  15
  -1  -2  -8 22134.5 560.123  18
  -1  -2  -8 21274.5 557.024   3
  -1  -2  -9 41209.3 957.913   3
  -1  -2  -9 40550.7 994.779  19
  -1  -2  -9 43416.1 1399.12   4
   1  -2   9 42166.4 1306.19  11
  -1  -2 -10 59984.3 1794.63   4
  -1  -2 -10 58772.5 1283.94   3
   1  -2  10 61206.5 1713.64  13
   1  -2  10 56557.4 1637.93  11
  -1  -2 -10 56385.7 1317.08  19
  -1  -2 -11 214.476 75.6152  25
  -1  -2 -11 339.045 83.5905  34
  -1  -2 -11 415.396 82.9092  31
  -1  -2 -11 246.920 67.7413  28
  -1  -2 -11 255.679 69.5828   3
  -1  -2 -11 271.872 137.175   4
  -1  -2 -11 234.479 72.3597  44
  -1  -2 -11 132.679 66.6016  45
  -1  -2 -11 267.568 76.5039  19
  -1  -2 -12 14589.8 482.307  19
  -1  -2 -12 13966.4 492.971  48
  -1  -2 -12 13198.9 445.292  33
  -1  -2 -12 14121.6 477.286  35
  -1  -2 -12 13796.4 484.553  31
  -1  -2 -12 13184.9 450.724  28
  -1  -2 -12 13949.6 797.484   4
  -1  -2 -12 14627.8 463.708   3
  -1  -2 -12 13520.3 499.812  25
  -1  -2 -12 13941.0 495.046  44
  -1  -2 -12 14088.3 482.667  45
  -1  -2 -13 19788.7 587.444  19
  -1  -2 -13 19831.7 602.942  48
  -1  -2 -13 18640.2 588.457  35
  -1  -2 -13 18904.9 601.039  31
  -1  -2 -13 17937.6 558.960  33
  -1  -2 -13 19049.8 569.974  28
  -1  -2 -13 19507.7 989.481   4
  -1  -2 -13 18941.8 571.758   3
  -1  -2 -13 20065.8 617.044  44
  -1  -2 -13 18222.9 584.558  45
  -1  -2 -13 16408.9 593.551  25
  -1  -2 -14 9094.73 353.562  19
  -1  -2 -14 7976.87 352.394  35
  -1  -2 -14 7893.22 363.031  31
  -1  -2 -14 7432.80 328.042  33
  -1  -2 -14 8371.88 340.440  28
  -1  -2 -14 7982.04 339.836   3
  -1  -2 -14 8120.73 637.945   4
  -1  -2 -14 7600.81 373.824  25
  -1  -2 -14 8394.45 354.922  45
  -1  -2 -14 8173.09 354.241  44
  -1  -2 -15 20316.7 614.830  35
  -1  -2 -15 18163.8 574.642  33
  -1  -2 -15 19792.8 634.687  31
  -1  -2 -15 19666.4 583.696  28
  -1  -2 -15 20043.8 594.660   3
  -1  -2 -15 19731.9 1025.32   4
  -1  -2 -15 18579.1 649.336  25
  -1  -2 -15 19925.0 598.195  44
  -1  -2 -15 20088.4 603.528  45
  -1  -2 -16 939.768 120.370  35
  -1  -2 -16 843.313 107.562  33
  -1  -2 -16 921.774 126.629  31
  -1  -2 -16 922.405 112.585  28
  -1  -2 -16 835.253 108.973   3
  -1  -2 -16 973.375 221.713   4
  -1  -2 -16 784.925 126.492  25
  -1  -2 -16 995.452 114.777  45
  -1  -2 -16 933.330 103.618  44
  -1  -2 -17 6310.80 286.952  35
  -1  -2 -17 5821.57 263.638  33
  -1  -2 -17 6500.96 310.795  31
  -1  -2 -17 6761.38 281.433  28
  -1  -2 -17 6225.37 275.110   2
  -1  -2 -17 6456.39 281.691   3
  -1  -2 -17 6678.28 333.904  25
  -1  -2 -17 6389.57 276.653  45
  -1  -2 -18 4106.11 214.495  35
  -1  -2 -18 4295.37 224.129  37
  -1  -2 -18 4291.09 236.088  31
  -1  -2 -18 3873.09 192.413  33
  -1  -2 -18 4275.41 206.783  28
  -1  -2 -18 4247.34 210.929   3
  -1  -2 -18 4298.15 251.324  25
  -1  -2 -18 4221.76 199.622  45
  -1  -2 -19 9100.94 328.747  30
  -1  -2 -19 8854.53 290.960  28
  -1  -2 -19 8597.08 297.972   3
  -1  -2 -19 9163.99 351.026  25
  -1  -2 -19 9101.31 314.039  37
  -1  -2 -19 8572.10 294.857  35
  -1  -2 -20 113.730 33.8224  35
  -1  -2 -20 179.060 47.6434  30
  -1  -2 -20 100.848 38.8262   3
  -1  -2 -20 160.096 56.9942  25
  -1  -2 -20 115.476 41.6935  37
  -1  -2 -21 3307.74 135.768  30
  -1  -2 -21 3104.05 139.443  25
   1  -1 -22 582.431 60.1925  25
   1  -1 -22 653.580 56.5534  35
   1  -1 -21 1310.78 91.2852  33
   1  -1 -21 1281.26 91.6641  31
   1  -1 -21 1372.12 94.9563   3
   1  -1 -21 1567.94 121.798  25
   1  -1 -21 1320.28 104.380  35
   1  -1 -20 621.788 76.7074   3
   1  -1 -20 546.151 70.1418  29
   1  -1 -20 568.629 95.2456  25
   1  -1 -20 573.637 77.7060  33
   1  -1 -20 651.699 81.3954  31
   1  -1 -20 573.944 84.9411  35
   1  -1 -19 2222.58 158.519  33
   1  -1 -19 2335.17 143.260  30
   1  -1 -19 2083.10 157.429  34
   1  -1 -19 2464.08 165.748  31
   1  -1 -19 2175.08 148.080  29
   1  -1 -19 2391.06 160.716   3
   1  -1 -19 2158.19 180.988  25
   1  -1 -19 2603.61 180.115  35
   1  -1 -18 697.911 108.024  34
   1  -1 -18 865.570 113.827  31
   1  -1 -18 701.627 102.483  33
   1  -1 -18 851.644 107.834  29
   1  -1 -18 800.445 104.941   2
   1  -1 -18 717.606 100.697   3
   1  -1 -18 664.938 117.949  25
   1  -1 -18 858.035 123.517  35
   1  -1 -17 2414.75 182.833  33
   1  -1 -17 2225.00 183.929  31
   1  -1 -17 2182.31 180.148  34
   1  -1 -17 1910.11 162.342  29
   1  -1 -17 2258.06 174.194   3
   1  -1 -17 2083.08 172.660   2
   1  -1 -17 1916.69 328.808  23
   1  -1 -17 2061.19 188.620  25
   1  -1 -17 1979.39 183.421  35
   1  -1 -16 55418.1 1259.69  37
   1  -1 -16 57853.4 1386.07  35
   1  -1 -16 56562.3 1337.00  33
   1  -1 -16 55885.6 1352.43  34
   1  -1 -16 59139.7 1344.68  29
   1  -1 -16 57342.4 1328.27   3
   1  -1 -16 59070.3 1367.85   2
   1  -1 -16 59240.7 1370.78  46
   1  -1 -16 54446.2 1984.86  23
   1  -1 -16 57046.9 1389.23  25
   1  -1 -15 23582.4 643.174  37
   1  -1 -15 24725.4 743.624  35
   1  -1 -15 23301.9 687.851  33
   1  -1 -15 23281.3 706.917  34
   1  -1 -15 25157.9 726.992  46
   1  -1 -15 24080.0 690.965   3
   1  -1 -15 24628.8 729.926   2
   1  -1 -15 25307.9 706.383  29
   1  -1 -15 25069.4 1217.21  23
   1  -1 -15 24206.4 734.128  25
   1  -1 -14 5736.57 307.657  35
   1  -1 -14 5332.31 281.386  34
   1  -1 -14 6135.65 289.097  33
   1  -1 -14 5234.90 283.259  46
   1  -1 -14 5971.84 302.270   2
   1  -1 -14 5963.92 282.792   3
   1  -1 -14 5861.50 285.209  29
   1  -1 -14 5475.09 292.597  25
   1  -1 -14 5795.35 559.825  23
   1  -1 -13 4700.69 251.064  29
   1  -1 -13 5118.79 269.933   2
   1  -1 -13 5063.58 251.957   3
   1  -1 -13 5163.51 252.800  33
   1  -1 -13 4691.72 266.087  35
   1  -1 -13 4060.82 232.909  34
   1  -1 -13 5046.66 263.461  46
   1  -1 -13 4394.42 452.699  23
   1  -1 -13 5067.10 264.883  25
   1  -1 -13 4651.79 257.147  43
   1  -1 -12 41851.7 1035.24  43
   1  -1 -12 42255.1 1122.25  38
  -1  -1  12 46266.7 1620.41   7
  -1  -1  12 44275.8 1370.34  12
   1  -1 -12 41534.3 1025.93  34
   1  -1 -12 45775.7 1042.39  33
   1  -1 -12 43901.2 1545.94  23
   1  -1 -12 42577.2 1047.61  25
   1  -1 -12 43611.3 1058.43  46
   1  -1 -12 44307.8 1050.19  29
   1  -1 -12 44257.7 1071.81   2
   1  -1 -12 44794.1 1038.45   3
  -1  -1  11 82926.6 2080.12  20
   1  -1 -11 84668.1 1822.02   2
   1  -1 -11 84542.2 1777.21   3
   1  -1 -11 85131.1 2325.54  23
  -1  -1  11 86177.6 2151.99  12
  -1  -1  10 21395.4 779.582  20
   1  -1 -10 21341.9 569.058   3
   1  -1 -10 20612.3 895.380   4
   1  -1 -10 20845.8 907.061  23
   1  -1 -10 19285.5 1009.54   5
  -1  -1  10 22414.4 819.048  12
  -1  -1   9 20268.2 726.116  20
   1  -1  -9 18910.8 957.879   5
  -1  -1   9 20475.5 753.729  12
   1  -1  -9 21169.0 545.604   3
   1  -1  -9 21741.5 862.126   4
   1  -1  -9 20182.2 844.089  23
  -1  -1   8 33658.6 967.958  20
   1  -1  -8 33730.1 770.859   3
   1  -1  -8 34673.9 1107.72   4
  -1  -1   8 33786.4 994.751  12
   1  -1  -8 31985.6 923.042  17
   1  -1  -8 33759.0 1093.03  23
  -1  -1   7 162388. 3239.77  20
   1  -1  -7 159649. 3394.02   4
   1  -1  -7 152587. 3257.60  17
   1  -1  -7 156544. 3363.37  23
  -1  -1   7 159649. 3259.56  12
   1  -1  -7 149772. 3049.76   6
  -1  -1   6 109247. 2319.70  20
   1  -1  -6 106746. 2406.81  17
   1  -1  -6 108864. 2429.96  23
   1  -1  -6 109918. 2239.64   6
  -1  -1   6 110316. 2342.78  12
  -1  -1   5 27352.9 740.553  20
   1  -1  -5 27538.0 844.367  17
   1  -1  -5 27721.4 804.883  23
  -1  -1   5 26848.3 751.608  12
  -1  -1   5 26950.6 867.413   7
  -1  -1   4 247686. 4889.31  20
   1  -1  -4 250395. 5052.49  17
   1  -1  -4 259759. 4958.46  23
   1  -1  -4 254960. 5001.10   9
  -1  -1   4 256063. 5054.95   7
  -1  -1   4 244628. 5177.08   5
   1  -1  -3 201925. 4063.22  17
   1  -1  -3 202209. 3920.41  23
  -1  -1   3 196103. 4134.32   5
  -1  -1   3 191870. 4016.59   7
   1  -1  -2 75985.6 1624.94  23
   1  -1  -2 74413.5 1612.91  13
  -1  -1   2 78951.6 1759.28   8
  -1  -1   2 76150.5 1718.06   7
  -1  -1   1 143474. 2985.59   8
  -1  -1   0 999999. 17478.7   8
   1  -1   0 956291. 17500.4  17
  -1  -1  -1 576579. 10985.7  20
   1  -1   1 581882. 11046.3  17
   1  -1   2 41335.8 1088.42  17
  -1  -1  -2 40521.9 998.823   4
   1  -1   3 30795.2 874.490  17
  -1  -1  -3 30519.7 881.930  14
  -1  -1  -3 29243.1 834.520   4
   1  -1   4 234332. 4596.36  17
  -1  -1  -4 239019. 4624.86   4
  -1  -1  -4 220084. 4599.39  14
   1  -1   4 227343. 4322.51   7
   1  -1   5 31816.5 895.037  17
  -1  -1  -5 32098.0 968.662   4
   1  -1   6 529.470 93.2986  17
  -1  -1  -6 558.927 129.601   4
  -1  -1  -7 36417.3 868.060  15
  -1  -1  -7 36885.9 762.432   3
  -1  -1  -7 38501.8 1146.96   4
   1  -1   7 39666.2 1119.91  11
  -1  -1  -8 75066.0 1510.17  18
  -1  -1  -8 76354.3 1516.55   3
   1  -1   8 78750.9 1924.29  11
  -1  -1  -8 79377.7 1994.27   4
   1  -1   9 85588.9 2191.59  11
  -1  -1  -9 83694.8 2262.88   4
  -1  -1  -9 86726.6 1781.93  18
  -1  -1  -9 85369.1 1781.34   3
  -1  -1  -9 86709.0 1781.02  19
  -1  -1 -10 6711.06 276.697   3
  -1  -1 -10 6965.15 275.325  19
   1  -1  10 6192.33 444.909  11
  -1  -1 -10 6647.09 502.804   4
   1  -1  11 9598.49 553.893  10
  -1  -1 -11 9849.56 373.831  31
  -1  -1 -11 9286.05 373.882  34
  -1  -1 -11 9132.76 340.492  28
  -1  -1 -11 9966.67 357.639   3
  -1  -1 -11 10150.2 655.090   4
  -1  -1 -11 8212.40 363.724  25
  -1  -1 -11 10195.7 347.380  19
  -1  -1 -12 10776.7 400.529  44
  -1  -1 -12 11642.4 411.823  45
  -1  -1 -12 11578.3 386.087  19
  -1  -1 -12 10856.6 403.607  35
  -1  -1 -12 11467.5 411.446  33
  -1  -1 -12 11985.0 432.679  31
  -1  -1 -12 10523.2 420.150  34
  -1  -1 -12 10930.6 394.738  28
  -1  -1 -12 12125.1 414.173   3
  -1  -1 -12 11904.0 740.327   4
   1  -1  12 11661.9 630.463  10
   1  -1  12 10776.4 611.382   9
  -1  -1 -12 10315.7 428.438  25
  -1  -1 -13 17943.7 507.589  19
  -1  -1 -13 16902.6 543.234  35
  -1  -1 -13 16539.5 552.219  31
  -1  -1 -13 16411.2 534.754  33
  -1  -1 -13 15338.7 556.231  34
  -1  -1 -13 16597.3 519.682  28
  -1  -1 -13 17010.9 928.339   4
  -1  -1 -13 17956.8 543.954   3
  -1  -1 -13 16084.1 574.275  25
  -1  -1 -13 16598.0 531.093  45
  -1  -1 -13 16657.2 527.420  44
  -1  -1 -14 18887.3 587.710  35
  -1  -1 -14 17053.1 598.006  34
  -1  -1 -14 17315.8 567.716  33
  -1  -1 -14 18398.5 562.475  28
  -1  -1 -14 19182.5 580.115   3
  -1  -1 -14 19844.8 1033.81   4
  -1  -1 -14 17262.8 615.796  25
  -1  -1 -14 18106.0 567.396  45
  -1  -1 -15 9815.63 398.510  35
  -1  -1 -15 9714.74 348.488  36
  -1  -1 -15 9152.57 383.069  33
  -1  -1 -15 8828.95 401.765  34
  -1  -1 -15 10137.4 383.331  28
  -1  -1 -15 9908.80 388.780   3
  -1  -1 -15 9123.84 700.059   4
  -1  -1 -15 9143.54 425.211  25
  -1  -1 -15 9471.13 373.842  45
  -1  -1 -16 23719.1 617.714  36
  -1  -1 -16 22518.2 679.908  37
  -1  -1 -16 23429.9 682.792  35
  -1  -1 -16 22688.9 674.311  33
  -1  -1 -16 23570.6 697.560  30
  -1  -1 -16 23504.7 663.615  28
  -1  -1 -16 23304.7 669.379   3
  -1  -1 -16 23957.6 1161.00   4
  -1  -1 -16 22375.5 626.034   2
  -1  -1 -16 21042.3 724.081  25
  -1  -1 -16 22633.9 650.421  45
  -1  -1 -17 38394.5 954.370  37
  -1  -1 -17 38402.0 954.898  35
  -1  -1 -17 36000.0 853.482  36
  -1  -1 -17 35697.3 931.497  33
  -1  -1 -17 38220.0 970.588  30
  -1  -1 -17 38354.5 932.875  28
  -1  -1 -17 38187.0 940.448   3
  -1  -1 -17 37421.0 1495.93   4
  -1  -1 -17 35725.9 1007.51  25
  -1  -1 -17 38090.0 914.350  45
  -1  -1 -18 1382.41 132.864  37
  -1  -1 -18 1322.31 128.385  35
  -1  -1 -18 1268.37 132.273  30
  -1  -1 -18 1277.95 126.234  33
  -1  -1 -18 1462.57 128.360  28
  -1  -1 -18 1455.28 131.080   3
  -1  -1 -18 1431.46 159.263  25
  -1  -1 -18 1269.14 112.462  45
  -1  -1 -19 392.339 73.9757  35
  -1  -1 -19 448.181 75.9946  33
  -1  -1 -19 456.995 71.7630  28
  -1  -1 -19 504.686 79.1791  30
  -1  -1 -19 447.998 72.6127   3
  -1  -1 -19 485.694 95.0407  25
  -1  -1 -19 372.415 72.8186  37
  -1  -1 -20 1073.22 91.7072   3
  -1  -1 -20 1015.30 88.0833  28
  -1  -1 -20 1028.33 111.529  25
  -1  -1 -20 1097.46 96.0933  30
  -1  -1 -20 1073.43 92.2474  37
  -1  -1 -20 1028.78 86.0310  35
  -1  -1 -21 1162.49 81.6324   3
  -1  -1 -21 1309.19 83.5922  30
  -1  -1 -21 1221.74 77.6374  37
  -1  -1 -21 1210.60 102.153  25
   1   0 -22 9.26867 35.0849  25
   1   0 -22 12.1046 25.1998  33
   1   0 -22 4.78429 27.8279  35
   1   0 -21 1241.38 96.9639  33
   1   0 -21 952.046 78.9474  29
   1   0 -21 1121.41 88.6000   3
   1   0 -21 1247.03 115.775  25
   1   0 -21 1094.04 95.1350  35
   1   0 -20 2110.52 147.497  34
   1   0 -20 2109.02 144.142  33
   1   0 -20 2112.51 132.359  31
   1   0 -20 2011.98 135.091  29
   1   0 -20 1993.90 136.685   3
   1   0 -20 2333.58 173.285  25
   1   0 -20 2018.20 147.333  35
   1   0 -19 5129.94 252.630  33
   1   0 -19 4988.90 257.932  34
   1   0 -19 4823.98 232.685  31
   1   0 -19 5388.82 248.120  29
   1   0 -19 4849.87 238.768   3
   1   0 -19 5338.56 284.978  25
   1   0 -19 4894.07 253.102  35
   1   0 -18 13591.9 452.541  31
   1   0 -18 13228.0 465.060  33
   1   0 -18 12054.5 393.167  30
   1   0 -18 13890.4 487.639  34
   1   0 -18 12918.6 449.666  29
   1   0 -18 13394.1 452.390   3
   1   0 -18 12545.8 494.166  25
   1   0 -18 13456.9 477.190  35
   1   0 -17 11506.8 422.782  31
   1   0 -17 10766.4 427.307  33
   1   0 -17 11149.3 439.680  34
   1   0 -17 10158.1 364.920  28
   1   0 -17 10516.2 373.996  30
   1   0 -17 11544.1 429.123  29
   1   0 -17 11061.7 411.749   3
   1   0 -17 11241.7 408.474   2
   1   0 -17 10316.5 783.491  23
   1   0 -17 11163.1 460.774  25
   1   0 -17 10977.4 436.743  35
   1   0 -16 134.187 64.9289   2
   1   0 -16 197.345 79.5855   3
   1   0 -16 147.990 78.7148  29
   1   0 -16 142.689 59.8800  28
   1   0 -16 160.455 81.0260  34
   1   0 -16 156.978 70.6318  31
   1   0 -16 151.600 85.0494  33
   1   0 -16 106.513 85.2907  35
   1   0 -16 92.9282 135.418  23
   1   0 -16 130.776 79.3709  25
   1   0 -15 27563.5 726.321  37
   1   0 -15 25677.8 801.285  35
   1   0 -15 28503.8 811.095  34
   1   0 -15 28529.1 798.330  33
   1   0 -15 29083.3 792.242  46
   1   0 -15 28887.4 793.848   2
   1   0 -15 30327.3 796.754   3
   1   0 -15 28625.4 747.615  28
   1   0 -15 30571.4 813.179  29
   1   0 -15 28965.5 825.322  25
   1   0 -15 28930.4 1320.38  23
   1   0 -14 2409.24 188.728  25
   1   0 -14 2321.11 348.971  23
   1   0 -14 2019.11 205.194  38
  -1   0  14 1868.70 259.658  20
  -1   0  14 2289.35 302.217  12
   1   0 -14 2048.19 171.235  33
   1   0 -14 1975.01 169.086  34
   1   0 -14 2128.54 168.314   3
   1   0 -14 2360.45 180.630   2
   1   0 -14 2215.69 177.311  29
   1   0 -14 2001.55 149.307  28
   1   0 -14 2002.38 163.522  46
   1   0 -13 42099.1 1025.52  46
   1   0 -13 40232.4 1093.72  38
  -1   0  13 44849.7 1482.32  12
   1   0 -13 38549.7 1007.29  34
   1   0 -13 42615.8 1028.67  33
   1   0 -13 40755.8 1023.49  43
   1   0 -13 43785.5 1037.69   2
   1   0 -13 42285.8 1015.58   3
   1   0 -13 41735.0 1037.29  25
   1   0 -13 41231.6 1560.61  23
   1   0 -13 39359.7 960.628  28
   1   0 -13 43191.4 1037.45  29
   1   0 -12 4316.20 226.250  46
   1   0 -12 3891.62 222.961  43
   1   0 -12 3989.39 261.809  38
  -1   0  12 4363.18 396.390  12
   1   0 -12 4357.33 223.250   3
   1   0 -12 4529.32 234.886   2
   1   0 -12 4892.36 241.935  33
   1   0 -12 3942.69 217.370  34
   1   0 -12 4180.59 231.953  29
   1   0 -12 4101.35 427.607  23
   1   0 -12 4226.43 230.773  25
  -1   0  11 11084.8 612.247  12
   1   0 -11 10136.7 639.211  23
   1   0 -11 10979.3 372.112   3
   1   0 -11 11324.0 389.045   2
   1   0 -11 11430.6 668.357   4
   1   0 -10 30054.0 1228.17   5
  -1   0  10 33192.2 1118.55  12
   1   0 -10 31228.3 1160.84  23
   1   0 -10 31291.2 1151.27   4
   1   0 -10 31744.5 766.041   3
   1   0 -10 31303.3 781.298   2
   1   0  -9 22762.4 991.328   5
  -1   0   9 23267.4 856.079  12
   1   0  -9 23359.0 589.366   3
   1   0  -9 22891.9 602.034   2
   1   0  -9 23689.5 912.858   4
   1   0  -9 22863.7 912.967  23
   1   0  -8 44.0247 82.8095   4
   1   0  -8 106.633 48.7392   2
   1   0  -8 52.9398 44.5082   3
   1   0  -8-39.0208 107.307   5
  -1   0   8 75.6731 69.3687  12
  -1   0   8 46.5733 52.5647  15
   1   0  -8-14.3022 76.5654  23
   1   0  -7 262769. 5211.49   4
   1   0  -7 254472. 5399.83   5
  -1   0   7 262372. 5139.28  12
   1   0  -7 262784. 5194.82  23
   1   0  -6 58583.3 1461.94   4
   1   0  -6 56761.9 1320.87  17
   1   0  -6 54257.0 1426.72  23
   1   0  -6 57372.2 1613.91   5
  -1   0   6 56716.7 1410.57  12
   1   0  -5 3300.64 216.799  17
   1   0  -5 3357.58 236.001  23
  -1   0   5 4020.55 249.692  12
   1   0  -5 3586.69 311.489   5
   1   0  -4 591981. 11082.6   9
  -1   0   4 582866. 11095.2  12
   1   0  -4 584144. 11108.5  17
  -1   0   3 92287.2 1971.87  12
   1   0  -3 92002.8 1791.94  13
  -1   0   3 95012.5 1971.69  20
   1   0  -3 92372.9 2013.76  17
   1   0  -2 216836. 4210.03   5
  -1   0   2 203921. 4069.71  12
  -1   0   2 211216. 4074.77  20
   1   0  -2 201081. 4147.89  17
   1   0  -1 17224.4 558.571   5
   1   0   0 729764. 13908.5  17
   1   0   0 745201. 13833.2   5
   1   0   1 942986. 18081.7  17
   1   0   1 958709. 17945.6   5
   1   0   1 980263. 17970.8   7
  -1   0  -1 974661. 17989.4   8
   1   0   2 351602. 6734.28  17
  -1   0  -2 350136. 6663.52   4
   1   0   2 342208. 6608.30   8
   1   0   3 101438. 2135.69  17
  -1   0  -3 96440.1 2102.33   4
   1   0   3 95517.0 2023.01   8
   1   0   4 6286.60 317.849  17
  -1   0  -4 5968.33 241.573  14
  -1   0  -4 6571.98 345.524   4
   1   0   5 185197. 3733.25  17
  -1   0  -5 182276. 3838.43   4
   1   0   5 184783. 3851.40  11
  -1   0  -6 115055. 2616.96   4
   1   0   6 113652. 2612.28  11
  -1   0  -7 278.526 111.095   4
   1   0   7 343.394 101.460  16
   1   0   7 210.006 98.4861  11
  -1   0  -8 80114.4 1659.33   3
  -1   0  -8 77686.1 1648.46  18
   1   0   8 82364.2 1969.59  16
  -1   0  -8 84846.7 2131.34   4
   1   0   8 83281.8 2079.81  11
  -1   0  -9 23286.6 604.869   3
   1   0   9 22984.9 812.497  16
  -1   0  -9 22882.4 603.390  18
  -1   0  -9 22449.9 954.551   4
   1   0   9 23659.0 931.877  11
  -1   0 -10 103159. 2128.91   3
  -1   0 -10 105142. 2712.31   4
  -1   0 -11 85479.6 1851.05  34
  -1   0 -11 89431.9 2436.80   4
  -1   0 -11 90473.8 1822.33   3
   1   0  11 88656.5 2301.56  10
   1   0  12 1172.47 215.081  10
   1   0  12 745.697 178.878   9
  -1   0 -12 846.683 107.079  35
  -1   0 -12 751.002 109.258  34
  -1   0 -12 749.736 105.573  31
  -1   0 -12 695.284 101.157  33
  -1   0 -12 603.802 106.123  25
  -1   0 -12 711.391 102.123   3
  -1   0 -12 535.690 173.904   4
  -1   0 -12 888.468 100.191  29
  -1   0 -12 715.886 96.4344  28
  -1   0 -12 969.788 108.268  45
   1   0  13 4646.22 424.698  10
   1   0  13 4394.25 428.656   9
  -1   0 -13 4208.78 246.568  35
  -1   0 -13 4238.41 246.990  33
  -1   0 -13 4404.33 264.248  34
  -1   0 -13 4827.82 263.121  31
  -1   0 -13 4385.90 270.400  25
  -1   0 -13 4735.04 252.700   3
  -1   0 -13 4791.17 484.240   4
  -1   0 -13 4567.88 233.817  29
  -1   0 -13 4650.93 255.438  30
  -1   0 -13 4478.91 241.479  28
  -1   0 -13 4309.25 235.723  45
   1   0  14 2078.68 296.160  10
  -1   0 -14 2332.79 184.871  37
  -1   0 -14 2378.87 165.372  36
  -1   0 -14 2401.86 191.520  35
  -1   0 -14 2367.90 202.390  34
  -1   0 -14 2413.80 194.139  33
  -1   0 -14 2557.43 198.819  31
  -1   0 -14 2544.25 217.568  25
  -1   0 -14 2663.82 191.788   3
  -1   0 -14 3042.39 408.014   4
  -1   0 -14 2397.89 176.960  28
  -1   0 -14 2411.98 188.663  30
  -1   0 -14 2782.48 182.780  29
  -1   0 -14 2568.56 185.003  45
  -1   0 -15 1079.41 133.968  35
  -1   0 -15 691.016 106.290  37
  -1   0 -15 977.046 112.208  36
  -1   0 -15 1050.55 126.920  30
  -1   0 -15 1043.34 135.683  33
  -1   0 -15 881.002 129.727  31
  -1   0 -15 936.364 135.483  34
  -1   0 -15 805.550 132.521  25
  -1   0 -15 975.130 125.904   3
  -1   0 -15 871.121 243.275   4
  -1   0 -15 886.652 116.368  28
  -1   0 -15 965.036 113.025  29
  -1   0 -15 864.162 113.615  45
  -1   0 -16 1001.52 129.210  35
  -1   0 -16 1137.81 116.680  36
  -1   0 -16 974.740 126.983  37
  -1   0 -16 938.023 127.802  33
  -1   0 -16 1024.73 128.139  30
  -1   0 -16 1081.83 146.161  34
  -1   0 -16 1076.16 137.827  31
  -1   0 -16 869.210 141.269  25
  -1   0 -16 956.241 126.274   3
  -1   0 -16 1064.30 267.060   4
  -1   0 -16 1132.26 129.035  28
  -1   0 -16 886.766 111.204  29
  -1   0 -16 1237.04 126.551  45
  -1   0 -17 14468.3 498.266  35
  -1   0 -17 14123.0 434.843  36
  -1   0 -17 14515.2 493.040  37
  -1   0 -17 14192.9 503.071  31
  -1   0 -17 14804.3 499.195  30
  -1   0 -17 14235.0 501.997  33
  -1   0 -17 13850.8 545.434  25
  -1   0 -17 15256.4 495.105   3
  -1   0 -17 15763.3 912.291   4
  -1   0 -17 14609.3 484.979  28
  -1   0 -17 14725.5 461.354  45
  -1   0 -18 9645.49 379.059  33
  -1   0 -18 10096.7 374.123  30
  -1   0 -18 10491.3 376.658  28
  -1   0 -18 9897.18 366.245   3
  -1   0 -18 9845.92 425.698  25
  -1   0 -18 10108.4 379.927  35
  -1   0 -18 10052.6 374.550  37
  -1   0 -19 3796.45 197.365  30
  -1   0 -19 3762.73 206.444  33
  -1   0 -19 3636.07 194.166  28
  -1   0 -19 3455.35 188.547   3
  -1   0 -19 4123.75 245.623  25
  -1   0 -19 3819.97 197.882  37
  -1   0 -19 3638.63 196.188  35
  -1   0 -20 5304.71 209.689  30
  -1   0 -20 5181.26 214.042  28
  -1   0 -20 5653.39 263.476  25
  -1   0 -20 5119.98 210.222  37
  -1   0 -20 5221.23 207.539  35
  -1   0 -20 5049.30 210.936   3
  -1   0 -21 321.688 42.4764  35
  -1   0 -21 450.725 73.8478  25
  -1   0 -21 439.412 49.5225  37
  -1   0 -21 335.637 49.8326   3
   1   1 -22 588.347 54.8630  33
   1   1 -22 760.539 66.2217  25
   1   1 -22 632.714 57.9506  35
   1   1 -21 1239.63 101.156  33
   1   1 -21 1330.27 106.804  34
   1   1 -21 1319.53 92.3639   3
   1   1 -21 1398.08 114.832  25
   1   1 -21 1344.01 101.981  35
   1   1 -20 464.627 78.5184  33
   1   1 -20 528.927 81.2037  35
   1   1 -20 587.572 89.1951  34
   1   1 -20 548.354 77.5420  29
   1   1 -20 564.686 76.3951   3
   1   1 -19 2261.25 156.854   3
   1   1 -19 2185.23 161.532  29
   1   1 -19 2007.18 161.484  33
   1   1 -19 2109.11 136.400  31
   1   1 -19 2281.81 176.363  34
   1   1 -19 2157.38 167.178  35
   1   1 -18 809.338 105.729   3
   1   1 -18 611.357 87.0350  28
   1   1 -18 813.171 113.023  29
   1   1 -18 866.525 124.683  34
   1   1 -18 756.507 117.485  35
   1   1 -18 680.423 92.1418  31
   1   1 -18 702.577 111.177  33
   1   1 -17 1967.08 163.312   3
   1   1 -17 1891.64 152.392  28
   1   1 -17 2311.64 187.064  29
   1   1 -17 1924.89 187.847  25
   1   1 -17 1875.22 343.293  23
   1   1 -17 1940.47 179.512  33
   1   1 -17 2005.13 186.853  34
   1   1 -17 2009.52 158.051  31
   1   1 -16 58105.3 1333.95  31
   1   1 -16 57078.8 1389.89  34
   1   1 -16 58525.4 1380.67  33
   1   1 -16 58702.8 1375.63  29
   1   1 -16 57466.9 1319.40  28
   1   1 -16 58128.5 1345.87   3
   1   1 -16 56623.3 2047.04  23
   1   1 -16 58179.4 1407.37  25
  -1   1  16 55135.5 1776.70  20
   1   1 -15 23642.8 645.898  37
   1   1 -15 25142.5 701.486  31
   1   1 -15 23158.9 719.233  34
   1   1 -15 25757.3 736.979  33
   1   1 -15 24540.4 1211.13  23
   1   1 -15 24247.4 741.797  25
   1   1 -15 23996.7 695.469   3
   1   1 -15 23618.0 677.520  28
   1   1 -15 24946.6 726.327  29
  -1   1  15 24588.4 1133.47  12
   1   1 -14 5906.99 280.057  31
   1   1 -14 5258.76 281.106  33
   1   1 -14 5541.94 287.699  34
   1   1 -14 5376.89 532.197  23
   1   1 -14 5487.90 296.353  25
   1   1 -14 5624.60 277.035   3
   1   1 -14 5322.08 263.743   2
   1   1 -14 5726.92 269.566  28
   1   1 -14 5608.61 290.502  29
  -1   1  14 6388.66 544.000  12
  -1   1  13 4878.66 464.523  12
   1   1 -13 4516.97 236.062  28
   1   1 -13 4667.20 258.343  29
   1   1 -13 5077.31 250.146   2
   1   1 -13 4450.39 239.905   3
   1   1 -13 4768.96 256.090  34
   1   1 -13 4895.21 260.608  33
   1   1 -13 4448.13 254.107  43
   1   1 -13 4650.48 490.824  23
   1   1 -13 4572.12 259.774  25
   1   1 -13 4927.27 305.706  22
   1   1 -13 4530.36 235.913  46
   1   1 -12 44943.7 1074.99  43
   1   1 -12 44976.5 1055.08   3
   1   1 -12 46558.0 1059.53   2
   1   1 -12 45038.1 1065.73  34
  -1   1  12 46970.2 1568.08  12
   1   1 -12 44577.0 1582.52  23
   1   1 -12 43677.0 1071.95  25
   1   1 -12 40776.9 1022.79  28
   1   1 -12 45565.7 1077.54  29
   1   1 -12 44746.4 1090.72  35
  -1   1  11 85819.3 2315.01  12
   1   1 -11 83869.3 1770.30   3
   1   1 -11 84597.5 1775.48   2
   1   1 -11 81353.8 2314.07  23
  -1   1  10 20647.1 903.386   9
  -1   1  10 22213.7 914.656  12
   1   1 -10 21789.0 572.376   3
   1   1 -10 21283.6 576.316   2
   1   1 -10 21326.7 903.532   4
   1   1 -10 19730.5 882.691  23
  -1   1   9 20705.6 850.583   9
  -1   1   9 22078.0 866.666  12
   1   1  -9 20970.9 541.039   3
   1   1  -9 19104.9 820.133   4
   1   1  -9 20395.7 544.371   2
   1   1  -9 19452.0 841.629  23
  -1   1   8 35675.3 1123.15   9
  -1   1   8 35293.2 878.329  13
   1   1  -8 32449.7 1086.31  23
   1   1  -8 34177.1 783.141   3
   1   1  -8 33231.4 1105.45   4
  -1   1   7 154581. 3411.77  15
  -1   1   7 157385. 3413.63   9
  -1   1   7 159482. 3157.85  13
   1   1  -7 154002. 3422.07  23
   1   1  -7 156950. 3408.22   4
  -1   1   6 109064. 2571.81  15
  -1   1   6 114056. 2326.49  13
  -1   1   6 113870. 2527.98   9
   1   1  -6 111090. 2500.62  23
  -1   1   5 29937.6 949.051  15
  -1   1   5 29585.8 745.706  13
  -1   1   5 28657.0 860.673  12
   1   1  -5 27115.0 694.845   6
   1   1  -5 27237.5 820.540  23
   1   1  -4 244825. 4973.60  17
   1   1  -4 261086. 4878.76   9
  -1   1   4 255625. 5002.57  12
  -1   1   4 255313. 4865.64  13
   1   1  -4 243503. 4869.36   6
   1   1  -4 246665. 4935.15  23
   1   1  -3 199606. 3938.88  17
   1   1  -3 197528. 3763.58   9
  -1   1   3 206216. 3888.49  12
   1   1  -3 187658. 3611.13  11
   1   1  -3 194851. 3824.60  23
   1   1  -2 76960.5 1719.94  17
   1   1  -2 76876.4 1587.14  23
   1   1  -2 74887.6 1477.26  11
   1   1  -1 143030. 2812.94  11
  -1   1   0 932967. 17165.6  20
   1   1   0 954260. 17308.5  17
  -1   1  -1 603462. 11085.7   7
   1   1   1 587659. 11283.7   8
  -1   1  -1 585561. 11190.6  20
   1   1   1 592924. 11329.7  17
  -1   1  -2 41007.5 988.944   4
   1   1   2 43274.5 1090.63   8
  -1   1  -2 38541.1 843.409   8
  -1   1  -2 36259.4 966.983  20
   1   1   2 44389.8 1117.63  17
   1   1   2 43159.6 1101.78  16
  -1   1  -3 31313.7 848.014   4
   1   1   3 28385.5 875.246  11
  -1   1  -3 28709.5 816.220  20
  -1   1  -3 33502.1 895.860  15
   1   1   3 30692.6 914.465  16
   1   1   4 224943. 4743.44  16
  -1   1  -4 227356. 4662.39   4
   1   1   4 230959. 4727.62  11
  -1   1  -5 30835.6 845.949  15
   1   1   5 31700.8 983.845  16
  -1   1  -5 32091.5 956.698   4
   1   1   5 32027.0 990.231  11
   1   1   6 495.500 121.427  16
  -1   1  -6 586.223 139.600   4
   1   1   6 534.063 128.515  11
  -1   1  -7 39256.6 869.214  18
   1   1   7 38887.4 1183.48  16
  -1   1  -7 38899.8 869.882   3
   1   1   7 39342.9 1231.14  11
   1   1   7 37140.7 1104.99   6
  -1   1  -7 38471.5 1207.55   4
  -1   1  -8 78078.5 1613.98  18
   1   1   8 78875.5 1978.54  16
  -1   1  -8 79786.6 1618.68   3
   1   1   8 74425.5 1855.83   6
  -1   1  -8 74948.6 2049.11   4
  -1   1  -9 82060.3 1740.73  18
   1   1   9 87524.3 2128.24  16
  -1   1  -9 85062.7 1745.42   3
  -1   1  -9 82215.0 2227.08   4
   1   1  10 7821.43 462.812  16
  -1   1 -10 6820.79 280.705   3
   1   1  10 6500.79 496.152  10
  -1   1 -10 6695.78 513.361   4
  -1   1 -11 9411.04 355.715  37
  -1   1 -11 9036.77 360.167  33
  -1   1 -11 8576.92 370.274  25
  -1   1 -11 10008.2 652.885   4
  -1   1 -11 9516.29 352.412   3
   1   1  11 10727.2 649.115  10
  -1   1 -12 11426.3 400.192  45
  -1   1 -12 10372.5 422.756  38
  -1   1 -12 10894.3 408.478  35
  -1   1 -12 11477.1 390.121  36
  -1   1 -12 11508.1 414.738  37
  -1   1 -12 11269.2 422.450  33
  -1   1 -12 11160.6 404.577  30
  -1   1 -12 11230.6 408.528  31
  -1   1 -12 10197.0 426.527  25
  -1   1 -12 10865.6 392.001  29
   1   1  12 11172.4 709.586   9
   1   1  12 11450.6 713.085  10
  -1   1 -12 11606.8 736.280   4
  -1   1 -12 11788.2 412.615   3
  -1   1 -13 17139.9 539.764   3
  -1   1 -13 17972.3 959.307   4
  -1   1 -13 16666.2 550.428  35
  -1   1 -13 17272.9 550.622  37
  -1   1 -13 16347.8 510.541  36
  -1   1 -13 16418.0 555.948  33
  -1   1 -13 17125.3 552.181  31
  -1   1 -13 16701.2 538.834  30
  -1   1 -13 15821.5 580.027  25
  -1   1 -13 16341.6 528.198  29
   1   1  13 18486.3 929.646  10
  -1   1 -13 17654.8 538.697  45
  -1   1 -14 18260.8 1004.39   4
  -1   1 -14 18565.5 583.944   3
  -1   1 -14 19395.9 565.400  36
  -1   1 -14 18503.0 594.891  37
  -1   1 -14 19410.0 609.220  35
  -1   1 -14 19215.0 597.166  31
  -1   1 -14 17810.9 601.389  33
  -1   1 -14 19234.0 590.155  30
  -1   1 -14 17473.5 628.649  25
  -1   1 -14 18078.1 575.156  29
  -1   1 -14 18525.4 575.873  28
   1   1  14 18380.0 959.879  10
  -1   1 -14 18965.0 577.028  45
  -1   1 -15 10126.2 739.725   4
  -1   1 -15 10434.0 401.146   3
  -1   1 -15 10175.1 377.498  36
  -1   1 -15 10454.8 423.057  35
  -1   1 -15 10868.7 420.188  37
  -1   1 -15 9005.54 415.625  34
  -1   1 -15 9893.89 424.430  33
  -1   1 -15 10625.2 418.472  31
  -1   1 -15 10742.0 408.890  30
  -1   1 -15 10442.0 457.726  25
  -1   1 -15 10201.2 397.209  29
  -1   1 -15 10193.7 404.309  28
   1   1  15 9416.57 670.634  10
  -1   1 -15 10219.8 387.858  45
  -1   1 -16 23848.3 647.006  36
  -1   1 -16 23094.0 699.739  35
  -1   1 -16 23885.0 691.970  37
  -1   1 -16 22944.6 710.740  33
  -1   1 -16 22564.3 721.985  34
  -1   1 -16 24369.5 688.558  30
  -1   1 -16 21602.0 737.108  25
  -1   1 -16 24188.1 688.073  28
  -1   1 -16 22742.7 665.143  29
  -1   1 -16 23855.2 658.228  45
  -1   1 -16 23317.9 677.750   3
  -1   1 -16 22555.1 1143.94   4
  -1   1 -17 36499.9 974.578  33
  -1   1 -17 36056.8 986.348  34
  -1   1 -17 38949.3 942.342  30
  -1   1 -17 38084.2 940.030   3
  -1   1 -17 38911.3 1519.14   4
  -1   1 -17 37611.0 963.704  35
  -1   1 -17 36998.0 949.153  37
  -1   1 -17 36459.9 889.316  36
  -1   1 -17 38276.7 956.220  28
  -1   1 -18 1118.91 132.389  33
  -1   1 -18 1206.58 116.067  30
  -1   1 -18 1199.91 119.229   3
  -1   1 -18 1053.72 121.701  35
  -1   1 -18 1207.86 123.890  37
  -1   1 -18 1284.94 128.656  28
  -1   1 -19 379.945 73.6880  35
  -1   1 -19 378.504 78.7770  33
  -1   1 -19 485.472 73.4536   3
  -1   1 -19 508.605 79.6648  37
  -1   1 -19 333.695 73.3579  28
  -1   1 -19 409.050 65.6367  30
  -1   1 -20 981.420 98.9832  33
  -1   1 -20 986.392 94.7263  28
  -1   1 -20 988.475 88.4167  37
  -1   1 -20 1094.30 93.9581  35
  -1   1 -20 976.566 87.2786   3
  -1   1 -21 1151.84 82.6198  28
  -1   1 -21 1195.61 81.2347   3
  -1   1 -21 1102.85 72.0458  35
   1   2 -21 2160.46 128.378  25
   1   2 -21 1994.61 124.314  34
   1   2 -21 1768.39 110.266  35
   1   2 -20 13134.3 394.052  29
   1   2 -20 13958.5 430.370  25
   1   2 -20 12622.0 371.992   3
   1   2 -20 13128.4 417.625  34
   1   2 -19 454.113 82.2637  29
   1   2 -19 443.787 91.9178  25
   1   2 -19 430.276 72.0594   3
   1   2 -19 463.111 87.3373  34
   1   2 -18 3471.45 211.977  29
   1   2 -18 3102.21 219.015  25
   1   2 -18 3017.11 186.035   3
   1   2 -18 3239.28 221.202  34
  -1   2  17 17949.7 901.283  20
   1   2 -17 18169.3 523.380  31
   1   2 -17 19924.2 627.380  34
   1   2 -17 19568.7 639.427  25
   1   2 -17 20510.6 616.795  29
   1   2 -17 18215.9 572.308  28
   1   2 -17 20389.7 585.075   3
   1   2 -17 19801.8 675.877  38
   1   2 -16 2600.36 236.171  38
   1   2 -16 2402.98 159.068  37
   1   2 -16 2479.96 165.684  31
   1   2 -16 2619.39 212.561  34
   1   2 -16 2976.47 394.947  23
   1   2 -16 2671.60 214.793  25
   1   2 -16 2654.92 192.460  28
   1   2 -16 2618.81 201.890  29
  -1   2  16 2720.95 349.372  20
   1   2 -16 2630.34 185.582   3
   1   2 -15 82149.7 1921.22  38
   1   2 -15 79191.6 1731.49  37
   1   2 -15 83220.3 1830.91  33
   1   2 -15 80723.6 1738.49  31
   1   2 -15 82489.8 1782.71   3
   1   2 -15 83482.1 1830.91  29
   1   2 -15 78304.2 1781.80  28
  -1   2  15 89661.1 2583.97  12
   1   2 -15 79710.1 2502.81  23
   1   2 -15 84942.1 1859.65  25
   1   2 -14 79183.3 1709.16  37
   1   2 -14 76529.0 1794.16  35
   1   2 -14 83396.1 1797.98  33
   1   2 -14 79862.6 1716.15  31
   1   2 -14 80929.8 1747.76   3
   1   2 -14 81804.9 1795.44  29
   1   2 -14 78861.6 1763.56  28
   1   2 -14 82034.3 2487.07  23
   1   2 -14 81020.9 1807.69  25
   1   2 -14 78481.5 1881.34  22
   1   2 -13 11610.6 397.321  37
   1   2 -13 12524.6 464.674  35
   1   2 -13 12042.2 405.094  31
   1   2 -13 12158.2 446.400  33
   1   2 -13 12326.1 424.035   3
   1   2 -13 12481.3 450.708  29
   1   2 -13 11778.8 429.776  28
  -1   2  13 13804.4 837.925  12
   1   2 -13 12012.9 784.786  23
   1   2 -13 11507.9 509.411  22
   1   2 -13 11770.2 443.319  25
   1   2 -12 35112.8 883.519  43
   1   2 -12 35287.7 921.322  35
   1   2 -12 34609.8 898.068  33
   1   2 -12 34601.2 919.096  32
   1   2 -12 36251.8 870.917   3
   1   2 -12 31960.4 868.044  28
  -1   2  12 38296.2 1422.61  12
   1   2 -12 33563.2 993.868  22
   1   2 -12 36897.7 1400.40  23
   1   2 -12 35862.7 906.021  25
   1   2 -11 28874.2 747.191  43
   1   2 -11 30162.9 741.824   3
   1   2 -11 29241.6 757.796  33
  -1   2  11 31348.8 1226.12  12
   1   2 -11 30741.5 1197.59  23
   1   2 -11 29351.4 762.305  25
   1   2 -11 28585.9 774.783  35
   1   2 -10 41776.9 976.586   3
   1   2 -10 42577.9 1424.57  23
  -1   2  10 45345.3 1494.27   9
  -1   2  10 45316.8 1509.57  12
   1   2  -9 26777.0 665.984   3
   1   2  -9 27102.9 1018.96  23
  -1   2   9 29183.0 1084.49   9
   1   2  -8 43605.9 963.958   3
  -1   2   8 45786.3 1391.84   9
  -1   2   8 43446.1 1216.28  13
   1   2  -8 43549.7 1330.07  23
  -1   2   7 79502.0 2013.29   9
  -1   2   7 78622.2 1879.38  13
   1   2  -7 78592.7 1951.77  23
  -1   2   6 7465.10 391.757  13
   1   2  -6 7923.92 413.804  23
   1   2  -5 53779.5 1319.80   6
  -1   2   5 55929.8 1397.54  13
   1   2  -5 55479.4 1371.56  23
   1   2  -4 13404.0 403.498  13
   1   2  -4 13030.1 511.439   6
   1   2  -4 13909.1 399.899   9
  -1   2   4 12708.0 520.379  13
   1   2  -4 13361.9 466.914  16
   1   2  -4 14067.5 493.522  23
   1   2  -3 105272. 2341.21   6
  -1   2   3 107321. 2329.09  13
   1   2  -3 104960. 2275.35  16
   1   2  -3 105347. 2217.75  23
   1   2  -2 205252. 4218.26   7
  -1   2   2 214431. 4187.86  13
  -1   2   2 210870. 4135.74  12
   1   2  -2 199766. 4209.13   6
  -1   2   2 219501. 4472.39  15
   1   2  -2 204901. 4167.05  16
   1   2  -2 197127. 4007.58  23
  -1   2   1 15077.9 531.702  20
   1   2  -1 17064.8 652.554   8
   1   2  -1 15754.1 600.508   7
  -1   2   1 15511.3 523.155  12
   1   2  -1 15480.9 602.528   6
   1   2  -1 16455.1 593.202  16
  -1   2   1 16260.0 709.101  15
  -1   2   0 7346.79 330.548  20
  -1   2   0 7178.81 321.380  12
   1   2   0 7570.95 392.441  16
  -1   2  -1 11615.9 427.177  20
   1   2   1 10624.9 502.098   6
   1   2   1 11424.9 533.356   8
  -1   2  -1 12501.2 588.392  15
  -1   2  -2 74447.4 1607.49  20
  -1   2  -2 70967.2 1403.46   7
   1   2   2 73520.5 1800.20   6
  -1   2  -2 70036.9 1589.97   4
   1   2   2 74192.2 1807.97  16
  -1   2  -2 77288.6 1879.45  15
  -1   2  -3 15107.3 502.002  20
  -1   2  -3 16563.5 548.464   4
  -1   2  -3 14953.0 541.617  14
   1   2   3 15876.1 650.235   6
   1   2   3 16523.9 663.500  16
  -1   2  -3 15937.9 676.071  15
  -1   2  -4 9410.63 388.057  20
   1   2   4 11003.3 534.555  16
  -1   2  -4 10598.0 449.325   4
   1   2   4 9918.19 502.664   6
   1   2   5 88098.2 2128.04  16
  -1   2  -5 82316.8 1978.59   4
   1   2   5 84394.1 2074.32   6
   1   2   6 50022.9 1462.67  16
  -1   2  -6 51110.8 1387.49   4
   1   2   6 48607.7 1408.43   6
  -1   2  -7 128970. 2546.55  18
   1   2   7 132053. 3049.56  16
  -1   2  -7 128142. 2543.21   3
  -1   2  -7 133989. 2994.91   4
   1   2   7 132640. 2978.83   6
  -1   2  -8 21398.7 560.690  18
   1   2   8 22579.8 897.571  16
  -1   2  -8 22041.3 564.454   3
   1   2   8 20648.3 902.125  10
   1   2   8 21429.6 824.399   6
  -1   2  -8 23067.4 902.561   4
   1   2   9 44653.9 1396.18  16
  -1   2  -9 42107.4 966.354   3
  -1   2  -9 41716.2 1383.67   4
   1   2   9 40581.6 1415.24  10
   1   2  10 63128.0 1756.42  16
   1   2  10 58373.8 1839.59  10
  -1   2 -10 57521.0 1289.42   3
  -1   2 -10 59328.4 1805.30   4
  -1   2 -11 183.274 122.664   4
  -1   2 -11 163.477 59.5631   3
  -1   2 -11 76.8325 56.0279  37
  -1   2 -11 68.4668 49.4191  36
  -1   2 -11 82.8461 58.4899  34
  -1   2 -11 78.6895 53.0395  35
  -1   2 -11 168.210 57.6826  31
  -1   2 -11 136.631 61.5912  25
  -1   2 -11 102.701 54.8852  30
  -1   2 -11 414.114 79.1885  29
  -1   2 -11 155.749 58.6016  28
   1   2  11 510.837 159.505  10
  -1   2 -11 184.345 56.7043  45
  -1   2 -12 13374.0 459.555  45
  -1   2 -12 12966.6 479.096  38
  -1   2 -12 13716.8 478.531  35
  -1   2 -12 13846.2 455.211  36
  -1   2 -12 13767.4 478.122  37
  -1   2 -12 13402.5 453.552  31
  -1   2 -12 13266.7 451.628  30
  -1   2 -12 12646.8 477.880  34
  -1   2 -12 13575.5 497.405  25
  -1   2 -12 13773.1 472.280  29
  -1   2 -12 13697.8 460.663  28
  -1   2 -12 14343.9 810.963   4
  -1   2 -12 13909.6 454.545   3
   1   2  12 15436.8 859.373  10
  -1   2 -13 19364.8 582.498  45
  -1   2 -13 18641.7 613.559  38
  -1   2 -13 19084.0 606.112  35
  -1   2 -13 18963.4 599.649  37
  -1   2 -13 18536.2 570.676  36
  -1   2 -13 19457.0 579.542  30
  -1   2 -13 18071.7 612.915  34
  -1   2 -13 18480.6 623.807  25
   1   2  13 20182.5 1040.44  10
  -1   2 -13 18890.6 575.965   3
  -1   2 -13 18603.3 975.730   4
  -1   2 -13 18847.1 598.830  29
  -1   2 -14 8104.80 337.286  36
  -1   2 -14 8776.97 373.720  37
  -1   2 -14 8229.46 369.701  35
  -1   2 -14 8028.79 341.922  30
  -1   2 -14 7823.02 373.329  34
  -1   2 -14 8178.01 391.390  25
   1   2  14 8286.40 656.572  10
  -1   2 -14 8323.47 347.476   3
  -1   2 -14 8999.22 672.065   4
  -1   2 -14 8190.97 358.156  29
  -1   2 -15 19942.1 585.577  36
  -1   2 -15 19578.6 631.208  35
  -1   2 -15 19338.8 620.289  37
  -1   2 -15 18648.4 644.251  34
  -1   2 -15 19273.5 589.903  30
  -1   2 -15 20388.4 674.540  25
   1   2  15 20485.2 1047.68  10
  -1   2 -15 19916.2 596.733   3
  -1   2 -15 18960.5 1012.89   4
  -1   2 -15 19677.7 617.189  29
  -1   2 -16 898.000 115.197   3
  -1   2 -16 819.574 218.674   4
  -1   2 -16 987.313 142.660  25
  -1   2 -16 949.438 134.194  33
  -1   2 -16 909.693 109.808  30
  -1   2 -16 808.735 129.575  34
  -1   2 -16 1043.84 129.503  37
  -1   2 -16 885.771 128.951  35
  -1   2 -16 989.607 113.352  36
  -1   2 -17 7188.47 334.195  33
  -1   2 -17 6187.64 321.144  34
  -1   2 -17 6670.91 345.288  25
  -1   2 -17 6961.85 294.357   3
  -1   2 -17 6437.00 303.698  28
  -1   2 -17 6516.41 303.344  37
  -1   2 -17 6785.64 315.100  35
  -1   2 -17 6833.48 283.192  36
  -1   2 -18 4290.88 239.301  33
  -1   2 -18 4567.63 265.420  25
  -1   2 -18 4223.41 212.489   3
  -1   2 -18 4327.30 235.056  28
  -1   2 -18 4322.69 232.593  35
  -1   2 -18 4018.32 219.784  37
  -1   2 -18 4369.65 203.422  36
  -1   2 -19 8424.69 329.503  33
  -1   2 -19 9037.03 354.445  25
  -1   2 -19 8359.08 292.837   3
  -1   2 -19 8731.01 324.041  28
  -1   2 -19 8911.25 311.592  37
  -1   2 -19 8483.78 311.954  35
  -1   2 -20 130.955 44.4183  35
  -1   2 -20 117.354 51.6990  25
  -1   2 -20 144.051 39.9887   3
  -1   2 -20 147.955 43.5519  37
  -1   2 -20 157.345 50.9236  28
  -1   2 -21 3292.60 149.308  25
   1   3 -21 394.820 47.3172  33
   1   3 -20 4401.99 187.360  33
   1   3 -19 1335.73 118.303  33
   1   3 -19 1233.85 96.9612   3
   1   3 -19 1422.37 119.530  29
   1   3 -19 1375.29 121.578  25
  -1   3  18 5313.62 445.805  20
   1   3 -18 6233.61 278.229  33
   1   3 -18 6129.90 294.425  34
   1   3 -18 6178.72 315.986  38
   1   3 -18 6095.91 248.359   3
   1   3 -18 6193.44 281.262  29
   1   3 -18 6278.88 290.684  25
  -1   3  17 2271.61 318.315  20
   1   3 -17 2728.79 189.915  33
   1   3 -17 2615.16 197.303  34
   1   3 -17 2426.47 184.678  29
   1   3 -17 2576.22 166.263   3
   1   3 -17 2218.70 206.161  38
   1   3 -17 2416.53 190.860  25
   1   3 -16 3987.61 206.232  37
   1   3 -16 4805.62 263.328  33
   1   3 -16 4477.26 264.487  34
   1   3 -16 4238.68 227.133   3
   1   3 -16 4608.37 267.121  25
   1   3 -16 4354.91 289.215  38
  -1   3  15 5902.27 340.829  50
   1   3 -15 6704.27 327.727  28
   1   3 -15 7038.44 293.524  37
   1   3 -15 7370.71 355.283  35
   1   3 -15 6988.46 378.303  38
   1   3 -15 7654.32 356.381  34
   1   3 -15 7201.45 339.102  33
   1   3 -15 7663.86 620.401  23
   1   3 -15 7285.68 387.883  22
   1   3 -15 6824.85 336.747  25
   1   3 -15 6979.55 304.343   3
  -1   3  15 7956.53 664.630  12
  -1   3  14 5511.57 337.527  50
   1   3 -14 6682.39 364.329  38
   1   3 -14 6317.76 286.426  36
   1   3 -14 6526.82 337.181  35
   1   3 -14 6418.17 283.386  37
   1   3 -14 6729.90 321.998  33
   1   3 -14 6746.23 330.536  34
  -1   3  14 7210.72 643.359  12
   1   3 -14 5994.51 309.822  28
   1   3 -14 6205.16 283.843   3
   1   3 -14 6055.52 553.969  23
   1   3 -14 6469.41 317.385  25
   1   3 -14 6524.90 377.722  22
   1   3 -13 2698.68 236.054  38
   1   3 -13 2460.79 181.567  36
   1   3 -13 2869.34 218.751  35
   1   3 -13 2757.73 181.919  37
   1   3 -13 2767.94 201.859  33
   1   3 -13 2585.60 195.522  32
   1   3 -13 2851.38 206.538  34
   1   3 -13 2719.15 367.283  23
   1   3 -13 2717.29 251.813  22
   1   3 -13 2888.60 201.648  25
   1   3 -13 2689.14 207.494  28
   1   3 -13 2667.08 181.778   3
  -1   3  13 3336.25 428.626  12
   1   3 -12 407.883 151.532  23
   1   3 -12 353.574 78.8300  25
   1   3 -12 391.066 75.7402  37
   1   3 -12 384.070 83.3870  36
   1   3 -12 308.453 97.3865  38
   1   3 -12 402.274 87.5956  34
   1   3 -12 306.969 80.8744  32
   1   3 -12 498.774 102.251  35
   1   3 -12 306.817 79.2632  33
   1   3 -12 345.316 110.841  22
   1   3 -12 547.061 99.9783  29
   1   3 -12 329.259 87.8475  28
   1   3 -12 486.490 83.5372   3
  -1   3  12 453.263 175.253  12
  -1   3  11 16283.4 890.144  12
   1   3 -11 14022.5 478.253  32
   1   3 -11 13537.9 459.109  33
   1   3 -11 14290.7 468.451  34
   1   3 -11 13317.1 510.273  38
   1   3 -11 13401.6 450.597  36
   1   3 -11 14327.5 491.334  35
   1   3 -11 14395.6 445.908  37
   1   3 -11 13937.0 469.452  29
   1   3 -11 13015.0 466.408  28
   1   3 -11 13931.6 458.132  25
   1   3 -11 13808.5 763.563  23
   1   3 -11 13250.5 563.825  24
   1   3 -11 14228.0 565.174  22
   1   3 -11 14378.3 440.702   3
  -1   3  10 8137.76 594.942  12
   1   3 -10 8219.69 320.648  34
   1   3 -10 8132.88 322.750  33
   1   3 -10 9380.32 318.069   3
   1   3 -10 8316.81 373.721  38
   1   3 -10 8832.57 355.854  35
   1   3 -10 7686.20 332.761  28
   1   3 -10 7913.85 325.004  29
   1   3 -10 8488.23 413.767  22
   1   3 -10 8436.09 557.191  23
   1   3  -9 9295.91 556.228  23
   1   3  -9 9875.99 323.678   3
   1   3  -8 39986.7 1233.02  23
   1   3  -8 38676.0 874.025   3
   1   3  -7 54278.8 1481.46  23
   1   3  -7 55280.5 1156.71   3
   1   3  -6 89329.9 2088.97  23
  -1   3   6 89136.2 2227.71  13
   1   3  -5 117066. 2582.16  23
  -1   3   5 119764. 2775.45  12
  -1   3   5 125422. 2813.71  13
   1   3  -4 1806.12 160.762  23
   1   3  -4 1900.44 212.315   6
   1   3  -4 1768.63 169.885  13
  -1   3   4 2505.87 253.873  13
  -1   3   4 2438.52 239.383  12
   1   3  -3 192691. 3597.97  23
  -1   3   3 202764. 3953.98  13
   1   3  -3 194148. 3918.51   6
   1   3  -3 196935. 3941.63   7
   1   3  -3 194009. 3742.07  13
  -1   3   3 200696. 3836.70  12
   1   3  -2 10687.4 355.574  23
   1   3  -2 10465.1 516.974  16
  -1   3   2 10794.6 532.123  13
   1   3  -2 10132.3 529.287   6
   1   3  -2 10953.4 541.019   7
  -1   3   2 10717.4 470.424  12
   1   3  -1 12094.1 571.558  16
   1   3  -1 12169.7 595.231   6
   1   3  -1 12049.3 407.389  10
  -1   3   1 12460.3 498.935  12
  -1   3   1 12998.2 592.496  13
  -1   3   1 12830.8 509.336  20
   1   3  -1 12108.4 366.362  23
   1   3   0 54287.1 1509.62  16
   1   3   0 53329.5 1282.69  10
  -1   3   0 55120.1 1175.27   4
  -1   3   0 54525.4 1318.83  12
   1   3   0 51075.6 1149.33  23
  -1   3   0 58166.6 1350.99  20
   1   3   1 48277.2 1236.25  10
  -1   3  -1 48134.7 1087.62   4
   1   3   1 48596.9 1425.93   6
  -1   3  -1 48326.6 1200.49  20
   1   3   2 20525.7 723.129  10
  -1   3  -2 21442.5 613.741   4
   1   3   2 22005.5 859.823   6
  -1   3  -2 21841.9 650.767  20
   1   3   2 21535.6 851.974  16
   1   3   3 13365.3 579.754  10
   1   3   3 14049.8 667.667   6
  -1   3  -3 12525.9 373.463   8
  -1   3  -3 14754.1 491.905   4
  -1   3  -3 13415.5 456.395  20
   1   3   3 14106.8 674.030  16
   1   3   4 80630.4 2099.75   6
   1   3   4 75740.1 1983.14  10
  -1   3  -4 78695.5 1830.72   4
   1   3   5 115223. 2852.40  16
   1   3   5 111705. 2721.46  10
   1   3   5 117304. 2815.85   6
  -1   3  -5 119079. 2575.77   4
   1   3   6 115543. 2831.86  16
   1   3   6 116222. 2793.40   6
  -1   3  -6 110223. 2567.21   4
   1   3   7 33728.8 1179.14   6
  -1   3  -7 33304.9 1074.09   4
  -1   3  -7 32268.7 750.522  18
   1   3   7 35932.6 1254.26  16
  -1   3  -7 32456.5 747.035   3
   1   3   8 141750. 3415.45  10
   1   3   8 145940. 3469.67  16
  -1   3  -8 140679. 2778.36   3
  -1   3  -8 142277. 3251.82   4
   1   3   9 70788.0 2119.64  10
  -1   3  -9 71450.3 1504.97   3
  -1   3  -9 69588.3 1951.54   4
   1   3   9 74251.0 2114.01  16
  -1   3 -10 32989.3 876.829  33
  -1   3 -10 32867.9 877.138  34
   1   3  10 34436.2 1375.06  10
  -1   3 -10 34289.2 886.053  29
  -1   3 -10 36072.4 883.156  28
  -1   3 -10 34446.1 872.921  36
  -1   3 -10 35456.4 898.761  35
  -1   3 -10 35798.7 1259.42   4
  -1   3 -10 37244.6 847.996   3
  -1   3 -11 8710.87 365.642  38
  -1   3 -11 9262.45 382.256  35
  -1   3 -11 9348.66 362.476  36
  -1   3 -11 9578.28 382.044  33
  -1   3 -11 9024.93 341.154  30
  -1   3 -11 8818.12 376.459  34
  -1   3 -11 8896.99 372.904  25
  -1   3 -11 9349.72 368.234  28
  -1   3 -11 9179.17 370.815  29
   1   3  11 10685.0 711.195  10
  -1   3 -11 9775.63 345.085   3
  -1   3 -11 10364.4 641.982   4
  -1   3 -12 29441.1 826.097  38
  -1   3 -12 30225.3 813.249  36
  -1   3 -12 30263.9 835.243  37
  -1   3 -12 31839.1 856.199  35
  -1   3 -12 30926.8 846.115  33
  -1   3 -12 29988.1 844.271  34
  -1   3 -12 30388.6 846.544  25
  -1   3 -12 30894.4 832.727  28
  -1   3 -12 30360.6 832.502  29
   1   3  12 33609.4 1375.93  10
  -1   3 -12 31844.5 791.190   3
  -1   3 -12 31744.6 1255.63   4
  -1   3 -13 13561.3 502.219  38
  -1   3 -13 14930.9 519.420  37
  -1   3 -13 14848.2 525.867  35
  -1   3 -13 14838.1 498.930  36
  -1   3 -13 15124.7 526.349  33
  -1   3 -13 13504.9 515.700  34
  -1   3 -13 14592.2 530.926  25
  -1   3 -13 14644.1 513.673  28
  -1   3 -13 14264.2 510.495  29
   1   3  13 16806.5 961.374  10
  -1   3 -13 14956.2 473.313   3
  -1   3 -13 15327.2 842.630   4
   1   3  14 17609.6 630.107  49
  -1   3 -14 19494.5 626.465  38
  -1   3 -14 18767.8 597.367  36
  -1   3 -14 20239.7 642.645  35
  -1   3 -14 21232.1 643.355  37
  -1   3 -14 20950.6 652.596  33
  -1   3 -14 20074.9 650.603  34
  -1   3 -14 20337.5 657.681  25
  -1   3 -14 19941.3 629.152  28
   1   3  14 21380.2 1103.66  10
  -1   3 -14 20265.3 1003.72   4
  -1   3 -14 20809.2 590.099   3
  -1   3 -15 8580.82 371.503  37
  -1   3 -15 8325.64 376.447  35
  -1   3 -15 8593.35 350.443  36
  -1   3 -15 8515.25 378.633  33
  -1   3 -15 8126.67 382.625  34
   1   3  15 7479.35 361.485  49
  -1   3 -15 8249.07 368.249  28
  -1   3 -15 8563.07 332.249   3
  -1   3 -15 8160.48 618.294   4
  -1   3 -15 8089.51 381.590  25
  -1   3 -16 10959.5 422.320  37
  -1   3 -16 10776.2 398.874  36
  -1   3 -16 10935.5 435.228  35
   1   3  16 9569.53 394.087  49
  -1   3 -16 11494.5 449.495  25
  -1   3 -16 11596.8 444.739  33
  -1   3 -16 11307.7 445.359  34
  -1   3 -16 10937.9 382.412   3
  -1   3 -16 11235.0 711.729   4
  -1   3 -17 12801.1 453.283  33
  -1   3 -17 12141.8 393.185   3
  -1   3 -17 12712.7 437.758  37
  -1   3 -17 12344.9 414.063  36
  -1   3 -17 12593.3 445.105  35
  -1   3 -17 13573.9 476.926  25
  -1   3 -18 10956.6 390.607  25
  -1   3 -18 10358.9 367.482  35
  -1   3 -18 10355.0 341.693  36
  -1   3 -18 10580.6 363.020  37
  -1   3 -18 9650.10 363.972  33
  -1   3 -18 9896.81 323.876   3
  -1   3 -19 5828.56 212.325   3
  -1   3 -19 6096.54 243.262  35
  -1   3 -19 6299.96 241.215  37
  -1   3 -20 426.774 53.3817  37
  -1   4  19 9210.40 315.470  49
   1   4 -19 9624.40 313.980  35
   1   4 -19 9961.38 300.464  33
   1   4 -18 2377.07 158.970  35
   1   4 -18 2333.40 175.882  38
   1   4 -18 2164.27 145.031  33
   1   4 -18 2429.16 165.639  34
   1   4 -17 346.031 82.2529  34
   1   4 -17 254.740 75.4074  35
   1   4 -17 338.821 72.8678  33
  -1   4  17 282.411 76.8947  50
   1   4 -17 333.620 93.9082  38
  -1   4  17 308.638 130.592  20
  -1   4  16 12202.8 765.407  20
   1   4 -16 12015.5 476.576  38
   1   4 -16 12188.9 442.738  35
   1   4 -16 12013.0 419.467  33
   1   4 -16 12567.1 449.335  34
   1   4 -16 11611.1 412.399  25
   1   4 -16 12089.9 433.174  29
   1   4 -16 11076.4 362.358   3
  -1   4  16 10521.2 444.515  50
   1   4 -15 4400.55 259.345  35
   1   4 -15 3816.69 221.035  36
   1   4 -15 4166.39 216.368  37
   1   4 -15 4284.92 282.752  38
   1   4 -15 4401.13 243.350  33
   1   4 -15 4366.75 256.862  34
   1   4 -15 4332.79 291.262  22
   1   4 -15 3913.45 229.699  25
   1   4 -15 4100.73 246.748  29
  -1   4  15 4339.90 284.788  50
   1   4 -15 3965.13 201.985   3
   1   4 -14 9954.76 348.447   3
   1   4 -14 10208.4 421.304  35
   1   4 -14 9024.31 356.915  37
   1   4 -14 9165.17 378.865  36
   1   4 -14 9869.85 447.810  38
   1   4 -14 10207.6 393.022  33
   1   4 -14 9895.45 405.253  34
   1   4 -14 10390.9 486.799  22
   1   4 -14 9947.62 391.182  25
   1   4 -14 9932.99 404.348  29
  -1   4  14 9445.39 453.354  50
  -1   4  14 10254.8 776.122  12
   1   4 -13 24160.8 636.560   3
   1   4 -13 23553.5 722.728  35
   1   4 -13 23096.1 686.373  36
   1   4 -13 24851.6 776.162  38
   1   4 -13 23331.0 663.037  37
   1   4 -13 24343.2 689.298  33
   1   4 -13 23964.2 698.388  34
   1   4 -13 24557.1 819.249  22
   1   4 -13 22854.5 1039.29  23
   1   4 -13 22764.4 672.837  25
   1   4 -13 23386.2 700.263  29
  -1   4  13 21934.4 778.191  50
  -1   4  13 24962.6 1250.44  12
   1   4 -12 31335.8 772.044   3
   1   4 -12 31004.1 843.932  36
   1   4 -12 31781.3 871.760  35
   1   4 -12 31429.3 911.623  38
   1   4 -12 30749.9 810.010  37
   1   4 -12 31148.6 819.835  33
   1   4 -12 31855.7 839.628  34
   1   4 -12 30490.2 809.956  25
   1   4 -12 30070.4 1191.40  23
   1   4 -12 31573.2 972.122  22
   1   4 -12 29948.8 953.335  24
   1   4 -12 30342.2 837.227  29
  -1   4  12 28398.9 935.249  50
  -1   4  12 33192.2 1431.39  12
   1   4 -11 26592.7 761.624  35
   1   4 -11 26854.4 800.299  38
   1   4 -11 25362.2 738.521  36
   1   4 -11 26008.1 717.283  37
   1   4 -11 26834.6 734.230  32
   1   4 -11 26770.2 731.037  34
   1   4 -11 26548.7 715.210  33
   1   4 -11 24383.1 789.701  21
   1   4 -11 26200.7 858.261  22
   1   4 -11 27461.0 1084.38  23
   1   4 -11 24833.4 846.158  24
   1   4 -11 27126.9 738.129  29
   1   4 -11 26315.6 670.226   3
   1   4 -10 16039.3 531.948  35
   1   4 -10 15310.4 559.910  38
   1   4 -10 16135.3 536.215  36
   1   4 -10 16033.5 503.949  37
   1   4 -10 16333.2 518.589  32
   1   4 -10 15985.1 496.762  34
   1   4 -10 15787.5 489.522  33
   1   4 -10 15754.6 584.999  21
   1   4 -10 16536.5 634.529  24
   1   4 -10 16372.3 770.206  23
   1   4 -10 16075.4 619.477  22
   1   4 -10 16263.0 513.656  29
   1   4 -10 15848.1 456.352   3
   1   4  -9 4439.17 244.454  35
   1   4  -9 4167.12 224.640  37
   1   4  -9 3852.19 248.447  38
   1   4  -9 4099.71 240.891  36
   1   4  -9 4356.77 218.057  34
   1   4  -9 4336.20 299.083  22
   1   4  -9 4542.32 308.679  24
   1   4  -9 4571.75 364.536  23
   1   4  -9 4265.42 226.329  29
   1   4  -9 4744.55 199.959   3
   1   4  -9 4112.00 274.409  21
   1   4  -8 53520.3 1498.19  23
   1   4  -8 54984.1 1375.72  22
  -1   4   8 55857.5 1765.72  12
   1   4  -8 52685.9 1284.98  38
   1   4  -8 55352.7 1251.65   1
   1   4  -7 31743.9 826.155   1
   1   4  -7 31531.4 987.131  23
   1   4  -6 44542.4 1072.72   1
   1   4  -6 44749.1 1196.57  23
  -1   4   5 75612.1 2014.19  12
   1   4  -5 75636.7 1638.12   1
   1   4  -5 74388.9 1699.87  23
   1   4  -4 26877.7 913.290  13
  -1   4   4 26706.7 960.400  12
   1   4  -4 25089.5 691.302   1
   1   4  -4 25711.1 691.427  23
  -1   4   3 111302. 2565.28  12
   1   4  -3 107288. 2237.03   1
   1   4  -3 106124. 2147.48  23
   1   4  -2 17314.1 527.667   1
   1   4  -2 18234.5 827.991   6
   1   4  -2 18652.7 755.867  13
  -1   4   2 18310.9 708.149  12
  -1   4   1 107794. 2373.22  12
   1   4  -1 108183. 2655.47   6
  -1   4   1 110395. 2401.41  20
   1   4   0 6498.49 341.136  10
  -1   4   0 5809.89 348.587  20
   1   4   1 27343.2 716.714   1
   1   4   1 28119.0 874.851  10
  -1   4  -1 25437.2 807.440  20
   1   4   2 31676.2 794.138   1
   1   4   2 33217.6 1009.48  10
   1   4   3 19693.2 560.724   1
  -1   4  -3 19055.9 519.310   4
   1   4   3 20115.1 925.699  16
   1   4   3 19625.9 769.088  10
  -1   4  -3 19371.3 606.484   8
   1   4   4 71276.2 1581.99   1
  -1   4  -4 74270.2 1618.39   4
   1   4   4 77039.6 2152.81  16
   1   4   4 74762.8 1955.46  10
  -1   4  -5 40445.9 1087.24   4
   1   4   5 43655.9 1017.32   1
   1   4   5 44678.5 1538.74  16
   1   4   5 44023.1 1384.26  10
  -1   4  -6 889.480 138.643   4
   1   4   6 1091.21 113.199   1
   1   4   6 876.249 203.449  16
   1   4   6 853.473 188.836  10
  -1   4  -7 7736.01 433.375   4
   1   4   7 7789.67 309.905   1
   1   4   7 7386.21 536.172  10
  -1   4  -8 24656.5 675.312  36
  -1   4  -8 26330.4 705.013  35
  -1   4  -8 26173.0 904.668   4
  -1   4  -8 23982.6 672.560  28
  -1   4  -8 24373.6 669.657  26
   1   4   8 22556.6 739.808  50
   1   4   8 24522.8 1054.47   9
  -1   4  -9 9232.25 378.537  35
  -1   4  -9 8935.72 351.373  33
  -1   4  -9 9826.11 307.398   3
  -1   4  -9 9379.72 532.276   4
  -1   4  -9 9090.87 360.819  28
  -1   4  -9 9152.18 417.863  27
  -1   4  -9 8750.28 345.930  26
   1   4   9 7830.82 391.470  50
   1   4   9 8858.27 629.356   9
  -1   4 -10 24720.0 726.121  35
  -1   4 -10 24281.0 692.553  34
  -1   4 -10 25217.5 706.284  33
  -1   4 -10 25889.0 637.155   3
  -1   4 -10 26533.7 1000.06   4
  -1   4 -10 26214.0 705.724  26
  -1   4 -10 25317.7 725.551  28
  -1   4 -10 26208.6 785.803  27
   1   4  10 23043.6 764.033  50
   1   4  10 25711.2 1171.12  10
  -1   4 -11 5759.97 291.581  36
  -1   4 -11 5594.22 298.349  35
  -1   4 -11 5597.29 282.778  33
  -1   4 -11 5555.36 281.634  34
  -1   4 -11 6066.86 245.136   3
  -1   4 -11 6164.06 462.315   4
  -1   4 -11 5832.20 296.855  28
  -1   4 -11 5457.62 267.493  26
   1   4  11 6471.40 582.032  10
   1   4  11 5632.16 323.559  50
   1   4  12 392.478 104.041  50
  -1   4 -12 376.836 78.8150  26
  -1   4 -12 310.413 86.2550  28
  -1   4 -12 550.999 78.3931   3
  -1   4 -12 450.006 136.779   4
  -1   4 -12 516.882 99.2224  36
  -1   4 -12 336.911 88.1956  37
  -1   4 -12 454.408 92.1113  38
  -1   4 -12 366.721 91.4586  34
  -1   4 -12 455.303 95.2488  33
  -1   4 -12 490.371 102.721  35
   1   4  12 359.941 165.143  10
  -1   4 -12 322.971 81.6887  25
  -1   4 -13 4998.97 269.016  25
  -1   4 -13 4649.68 265.248  38
  -1   4 -13 5498.54 293.334  37
  -1   4 -13 4588.86 268.287  36
  -1   4 -13 5539.29 301.885  35
  -1   4 -13 5083.33 283.387  34
  -1   4 -13 5022.62 276.091  33
  -1   4 -13 5195.17 233.206   3
  -1   4 -13 4792.35 434.577   4
  -1   4 -13 5138.30 287.644  28
   1   4  13 4354.90 293.352  49
   1   4  13 4018.82 262.884  50
  -1   4 -14 6513.94 308.936  25
  -1   4 -14 6355.45 305.460  38
  -1   4 -14 6599.61 331.730  35
  -1   4 -14 7007.35 330.493  37
  -1   4 -14 7007.11 324.552  36
  -1   4 -14 6778.80 269.377   3
  -1   4 -14 7031.33 325.467  33
  -1   4 -14 6604.09 320.957  34
   1   4  14 5987.57 339.611  49
  -1   4 -14 6469.06 325.486  28
  -1   4 -15 10457.8 399.450  36
  -1   4 -15 10862.2 420.447  35
  -1   4 -15 10466.8 411.937  37
  -1   4 -15 9616.27 333.712   3
  -1   4 -15 10563.3 425.141  28
  -1   4 -15 10088.9 395.246  25
  -1   4 -15 10610.3 406.504  33
  -1   4 -15 10233.1 407.085  34
   1   4  15 10028.1 421.650  49
  -1   4 -16 5266.09 263.758  33
   1   4  16 4675.50 261.209  49
  -1   4 -16 4711.99 255.970  35
  -1   4 -16 5029.67 261.185  37
  -1   4 -16 5102.24 255.813  36
  -1   4 -16 5115.19 250.950  25
  -1   4 -16 4966.24 269.028  28
   1   4  17 1803.02 145.535  49
  -1   4 -17 2240.48 160.575  37
  -1   4 -17 2410.55 161.237  36
  -1   4 -17 2263.86 164.065  35
  -1   4 -17 2293.18 169.018  28
  -1   4 -18 963.541 93.9872  36
  -1   4 -18 924.702 96.3055  35
  -1   4 -18 996.558 97.3735  37
  -1   4 -19 3051.81 144.774  37
  -1   5  19 5425.61 190.803  49
  -1   5  18 1612.77 133.258  49
  -1   5  17 1917.22 147.797  50
   1   5 -17 2028.89 144.673  35
   1   5 -17 2232.59 166.819  38
   1   5 -17 2290.88 144.936  34
  -1   5  16 133.432 97.2486  20
  -1   5  16 200.161 81.7334  50
   1   5 -16 170.856 61.4911  34
   1   5 -16 171.342 69.5995  35
   1   5 -16 135.431 70.3078  38
   1   5 -15 4983.59 286.682  38
   1   5 -15 4820.67 264.627  35
  -1   5  15 5089.36 489.697  20
   1   5 -15 5119.62 307.881  22
   1   5 -15 5041.81 234.254  33
   1   5 -15 5267.54 259.010  34
  -1   5  15 5158.96 301.411  50
   1   5 -14 3985.67 213.490  33
   1   5 -14 4245.16 240.609  34
  -1   5  14 3982.37 284.766  50
   1   5 -14 3921.26 213.132  37
   1   5 -14 3713.24 228.235  36
   1   5 -14 3989.40 265.849  38
   1   5 -14 4034.39 244.584  35
   1   5 -14 4107.44 292.155  22
   1   5 -13 19313.1 563.987  33
   1   5 -13 20340.0 597.579  34
  -1   5  13 19219.9 704.884  50
   1   5 -13 18656.5 594.074  29
   1   5 -13 19241.8 706.422  22
   1   5 -13 17750.2 596.657  36
   1   5 -13 19864.1 623.094  35
   1   5 -13 19157.5 575.591  37
   1   5 -13 19491.1 660.445  38
   1   5 -12 11144.6 447.825  36
   1   5 -12 11199.9 416.332  37
   1   5 -12 11699.0 484.110  38
   1   5 -12 11761.2 453.493  35
   1   5 -12 11342.8 398.968  33
   1   5 -12 12112.3 426.286  34
   1   5 -12 11951.0 540.670  22
   1   5 -12 10375.2 497.254  24
   1   5 -12 11939.4 436.734  29
  -1   5  12 11700.8 539.263  50
  -1   5  12 12523.9 846.712  12
   1   5 -11 27860.7 901.499  24
   1   5 -11 29252.7 928.676  22
   1   5 -11 26234.5 794.992  36
   1   5 -11 26802.4 829.629  38
   1   5 -11 28557.4 799.860  35
   1   5 -11 27013.7 759.222  37
   1   5 -11 28158.7 727.188  33
   1   5 -11 27071.4 743.636  34
   1   5 -11 27621.0 853.321  21
   1   5 -11 27536.8 764.666  29
  -1   5  11 29879.5 941.223  50
  -1   5  11 31487.1 1369.93  12
   1   5 -10 47245.0 1280.71  24
   1   5 -10 48149.8 1291.63  22
   1   5 -10 45876.0 1225.85  21
   1   5 -10 46564.5 1187.68  38
   1   5 -10 43063.1 1148.00  36
   1   5 -10 46878.4 1148.15  35
   1   5 -10 45443.0 1117.52  37
   1   5 -10 45902.1 1082.27  34
   1   5 -10 45562.4 1103.61  29
  -1   5  10 48117.2 1740.10  12
  -1   5  10 43372.0 1272.13  50
   1   5  -9 18545.3 696.389  24
   1   5  -9 20034.9 712.398  22
   1   5  -9 18979.4 671.294  21
   1   5  -9 16930.3 603.120  36
   1   5  -9 18253.4 625.139  38
   1   5  -9 18713.7 594.132  35
   1   5  -9 17745.1 572.279  37
   1   5  -9 18283.6 534.791  34
   1   5  -9 17933.5 592.491   1
   1   5  -9 18196.4 551.143  29
  -1   5   9 19555.7 1012.63  12
  -1   5   9 19354.6 706.723  50
  -1   5   8 2187.84 314.935  12
   1   5  -8 2070.53 214.723  22
  -1   5   8 2182.29 205.384  41
   1   5  -8 2037.81 171.483  35
   1   5  -8 1746.91 175.628  36
   1   5  -8 1957.04 183.744  38
   1   5  -8 1895.03 163.764  37
   1   5  -8 1987.56 140.802  34
   1   5  -8 1639.74 145.675  29
  -1   5   8 2319.16 236.906  50
   1   5  -8 2203.05 212.235  21
   1   5  -8 1982.39 178.416   1
   1   5  -7 9876.73 353.952  29
   1   5  -7 10905.4 432.420   1
   1   5  -7 10526.6 400.628  35
   1   5  -7 9294.68 402.280  36
   1   5  -7 10520.8 425.360  38
   1   5  -7 10017.3 390.203  37
  -1   5   7 9579.19 441.058  41
  -1   5   7 10546.6 677.742  12
   1   5  -7 11082.8 474.849  21
   1   5  -6 15880.9 572.568  42
  -1   5   6 17211.2 607.851  41
  -1   5   6 17719.2 859.222  12
   1   5  -6 15229.4 539.146  36
   1   5  -6 15594.3 508.847  35
   1   5  -6 16630.1 559.392   1
   1   5  -5 14260.4 574.805  27
   1   5  -5 14179.6 504.624  36
   1   5  -5 15648.1 556.200  42
  -1   5   5 15945.0 785.125  12
   1   5  -5 16162.0 545.765   1
   1   5  -5 16450.2 592.017  22
  -1   5   4 11708.9 640.855  12
   1   5  -4 11710.6 444.917   1
  -1   5   3 2578.18 283.421  12
   1   5  -3 2854.61 205.040   1
  -1   5   2 25964.4 934.057  12
  -1   5   2 24744.2 932.563  20
  -1   5   1 36901.4 1112.20  12
  -1   5   1 37947.2 1147.91  20
   1   5   0 91019.5 1994.61   1
  -1   5   0 94136.6 2190.05  20
   1   5   1 20750.7 669.269   9
   1   5   1 21659.2 646.256   1
   1   5   2 15807.1 616.856   9
   1   5   2 16559.4 540.586   1
   1   5   3 11948.6 565.600   9
   1   5   3 12161.7 447.772   1
   1   5   4 21771.1 915.803  10
   1   5   4 21377.4 847.114   9
   1   5   4 22441.4 662.320   1
  -1   5  -4 21924.9 642.919  37
  -1   5  -5 39777.8 979.761  36
  -1   5  -5 39709.3 995.079  37
   1   5   5 40330.7 1014.26   1
   1   5   5 37944.6 1024.05  42
  -1   5  -5 38189.4 982.570  26
   1   5   5 41105.4 1390.67  10
   1   5   5 40666.0 1307.93   9
   1   5   5 40279.4 1070.80  50
  -1   5  -6 9602.97 382.407  36
  -1   5  -6 9562.48 385.978  37
   1   5   6 9607.26 388.414   1
   1   5   6 10229.5 424.665  42
  -1   5  -6 8808.98 404.384  41
  -1   5  -6 11270.4 483.168  27
  -1   5  -6 9021.70 374.854  26
   1   5   6 9486.52 629.187  10
   1   5   6 10259.9 608.309   9
   1   5   6 9050.66 426.571  50
  -1   5  -7 3010.41 205.257  36
  -1   5  -7 3038.94 207.419  37
   1   5   7 3210.27 211.691   1
  -1   5  -7 3299.81 259.296  27
  -1   5  -7 2600.32 190.412  28
  -1   5  -7 2724.43 201.634  26
  -1   5  -7 2929.17 227.749  41
   1   5   7 2649.64 217.927  42
   1   5   7 2932.11 238.133  50
   1   5   7 3277.52 372.564  10
   1   5   7 2993.38 341.674   9
  -1   5  -8 1656.53 172.527  41
   1   5   8 1950.06 185.722  42
  -1   5  -8 1830.48 167.719  36
  -1   5  -8 1769.11 170.758  35
   1   5   8 2274.54 326.495  10
  -1   5  -8 1854.47 168.422  28
  -1   5  -8 2270.76 216.148  27
  -1   5  -8 1982.92 170.707  26
   1   5   8 2200.63 221.870  50
  -1   5  -8 2489.67 207.920  22
  -1   5  -9 8528.00 369.576  35
  -1   5  -9 8196.12 361.794  36
  -1   5  -9 7916.90 319.560  33
   1   5   9 8809.04 433.146  50
  -1   5  -9 7042.76 342.372  28
  -1   5  -9 7892.69 355.184  26
  -1   5  -9 8543.00 430.141  27
  -1   5  -9 8517.44 397.502  22
   1   5   9 8218.78 382.201  42
  -1   5 -10 45835.4 1081.86  33
   1   5  10 45406.0 1227.83  50
  -1   5 -10 43022.2 1113.77  26
  -1   5 -10 46323.6 1237.07  27
  -1   5 -10 43280.7 1128.57  28
  -1   5 -10 46404.1 1155.50  35
  -1   5 -10 44354.8 1134.40  36
  -1   5 -10 48219.8 1199.57  22
  -1   5 -11 18141.3 600.279  35
  -1   5 -11 18557.2 556.162  33
   1   5  11 17886.4 663.693  49
  -1   5 -11 17628.2 592.285  28
  -1   5 -11 16266.9 558.768  26
  -1   5 -11 17468.6 639.699  27
   1   5  11 17417.4 638.744  50
  -1   5 -11 17919.8 607.284  22
  -1   5 -12 40979.0 992.298  34
  -1   5 -12 42826.8 1017.95  33
   1   5  12 41318.2 1160.45  49
  -1   5 -12 41812.4 1059.79  28
  -1   5 -12 37762.4 1069.79  27
  -1   5 -12 37082.3 998.896  26
   1   5  12 43279.9 1128.83  50
  -1   5 -12 43511.8 1080.16  35
  -1   5 -12 42135.2 1074.51  37
  -1   5 -13 8434.77 341.238  33
  -1   5 -13 8295.44 371.713  28
   1   5  13 7416.72 371.608  50
  -1   5 -13 8706.74 377.260  35
  -1   5 -13 8451.59 371.338  36
  -1   5 -13 8447.40 378.279  37
   1   5  13 8065.73 406.365  49
   1   5  14 6390.82 317.917  50
  -1   5 -14 6894.15 327.649  36
  -1   5 -14 7187.55 332.513  37
  -1   5 -14 6998.87 327.767  35
   1   5  14 7134.82 363.328  49
   1   5  15 4811.44 245.814  50
  -1   5 -15 5363.12 268.783  36
  -1   5 -15 5218.18 265.819  37
   1   5  15 4701.24 281.252  49
  -1   5 -16 276.787 77.9274  37
  -1   5 -16 317.171 81.6497  36
   1   5  16 268.648 75.3825  49
  -1   5 -17 2345.56 151.532  36
  -1   5 -17 2414.43 151.958  37
   1   5  17 2374.00 153.583  49
  -1   5 -18 1287.55 93.0335  37
  -1   5 -18 1209.12 93.0428  36
   1   5  18 1110.56 81.4174  49
   1   5  19 492.637 52.1097  47
  -1   6  18 306.703 51.2911  49
  -1   6  17 667.999 91.5846  49
  -1   6  17 518.149 68.9260  50
   1   6 -17 735.906 80.1742  38
  -1   6  16 1228.24 124.238  50
   1   6 -16 1386.68 125.153  38
   1   6 -15 4958.15 271.191  22
  -1   6  15 5436.66 281.546  50
   1   6 -15 5647.23 270.564  38
   1   6 -14 4964.80 272.333  38
   1   6 -14 4701.71 290.176  22
  -1   6  14 4898.76 448.921  20
  -1   6  14 4327.08 257.568  42
  -1   6  14 4347.96 280.597  50
  -1   6  13 571.893 175.140  20
   1   6 -13 851.429 141.172  22
   1   6 -13 630.561 113.757  38
  -1   6  13 698.794 132.714  50
   1   6 -12 9283.76 336.947  34
  -1   6  12 9962.22 471.385  50
   1   6 -12 9072.33 409.631  38
  -1   6  12 8529.72 654.271  20
   1   6 -12 9093.91 463.989  22
  -1   6  11 13144.6 581.386  50
   1   6 -11 14256.6 534.406  38
   1   6 -11 13935.3 591.024  22
   1   6 -11 13350.3 558.382  24
   1   6 -11 13655.4 538.238  21
   1   6 -10 14694.0 586.295  21
  -1   6  10 17075.1 662.138  50
   1   6 -10 13943.9 537.380  36
   1   6 -10 15776.2 573.007  38
  -1   6  10 15342.6 920.244  12
   1   6 -10 15360.6 622.780  24
   1   6 -10 15902.6 643.211  22
   1   6  -9 7073.88 414.107  24
   1   6  -9 7064.13 409.916  22
  -1   6   9 6436.35 351.614  41
  -1   6   9 6862.48 412.845  50
  -1   6   9 7104.28 604.008  12
   1   6  -9 7296.15 396.967  21
   1   6  -9 7217.76 362.532  38
   1   6  -9 6686.31 353.803  36
  -1   6   8 238.158 107.049  41
   1   6  -8 240.163 92.6313  36
   1   6  -8 240.351 92.7039  38
  -1   6   8 218.365 119.369  12
   1   6  -8 162.627 91.8493  21
   1   6  -8 176.159 103.799  22
  -1   6   7 6198.30 360.393  41
   1   6  -7 6239.63 354.580   1
   1   6  -7 6356.10 340.283  38
  -1   6   7 6600.00 552.264  12
   1   6  -7 6832.52 392.355  21
   1   6  -6 13685.5 575.191  22
  -1   6   6 13239.6 576.824  50
   1   6  -6 13904.7 546.599   1
  -1   6   6 13222.6 553.122  41
   1   6  -6 12473.7 521.579  42
  -1   6   6 14895.6 814.798  12
   1   6  -5 1701.77 196.342  22
  -1   6   5 1563.12 256.305  20
   1   6  -5 1504.07 168.246   1
  -1   6   5 1480.92 192.257  50
   1   6  -5 1584.05 179.002  42
  -1   6   5 2087.39 214.093  41
  -1   6   5 1368.82 238.724  12
  -1   6   4 34585.5 1260.81  20
   1   6  -4 37534.8 1045.92  22
   1   6  -4 34342.9 980.547   1
  -1   6   4 34711.2 1019.21  50
  -1   6   4 34672.3 985.828  27
   1   6  -4 32643.0 981.379  42
  -1   6   4 35998.4 1037.43  41
  -1   6   4 35824.1 1284.14  12
  -1   6   3 4325.73 378.579  20
   1   6  -3 4406.42 282.284   1
  -1   6   3 4243.78 288.609  27
  -1   6   3 4453.03 297.600  50
   1   6  -3 3914.17 249.481  50
  -1   6   3 4165.70 299.305  41
   1   6  -3 4177.90 283.638  42
  -1   6   3 3871.57 363.472  12
  -1   6   2 9210.14 439.233  27
   1   6  -2 8487.94 381.484  50
  -1   6   2 8242.19 404.112  50
  -1   6   2 7787.61 498.531  20
  -1   6   2 8649.92 440.276  41
   1   6  -1 8579.54 389.205  50
  -1   6   1 8575.20 393.589  50
  -1   6   1 8675.54 441.336  27
   1   6  -1 8356.83 398.621   1
   1   6  -1 7677.18 406.871  41
  -1   6   1 8362.86 409.912  42
  -1   6   1 8720.10 440.972  41
  -1   6   0 9763.52 408.961  50
   1   6   0 9825.81 428.947  50
  -1   6   0 9863.25 477.398  27
   1   6   0 9438.03 387.094  49
   1   6   0 9611.05 433.015   1
  -1   6   0 9905.56 465.388  41
   1   6   0 9866.65 438.120  42
   1   6   0 9042.02 445.718  41
  -1   6   0 9777.08 434.337  42
  -1   6  -1 4856.86 263.092  36
   1   6   1 5554.80 319.324  50
  -1   6  -1 5416.66 342.458  27
  -1   6  -1 4137.07 261.597  26
   1   6   1 5537.41 292.368  49
   1   6   1 5211.41 307.977   1
  -1   6  -1 4943.58 296.496  42
   1   6   1 5345.68 314.952  42
   1   6   1 5023.26 329.078  41
  -1   6  -2 10549.3 416.398  36
   1   6   2 11046.0 474.653  50
  -1   6  -2 9783.53 421.026  26
  -1   6  -2 12323.4 534.211  27
   1   6   2 11619.7 455.565  49
   1   6   2 11829.4 479.584   1
   1   6   2 11521.8 477.734  42
  -1   6  -2 11440.8 462.123  42
   1   6   2 10791.3 483.433  41
  -1   6  -2 12363.2 518.283  41
  -1   6  -3 27447.3 793.226  36
   1   6   3 29528.3 877.390  50
   1   6   3 29517.4 843.999  49
  -1   6  -3 25466.4 795.033  26
  -1   6  -3 31248.6 948.272  27
   1   6   3 28991.2 854.599   1
   1   6   3 30009.3 872.688  42
   1   6   3 28003.7 860.017  41
  -1   6  -3 29432.6 834.105  42
  -1   6  -3 30874.2 907.971  41
  -1   6  -4 49282.5 1219.21  36
   1   6   4 50765.4 1278.89  49
   1   6   4 50179.1 1270.88   1
  -1   6  -4 52034.7 1328.10  41
  -1   6  -4 52278.2 1245.88  42
   1   6   4 47629.8 1265.03  41
   1   6   4 50569.7 1291.52  42
  -1   6  -5 62036.9 1489.39  36
  -1   6  -5 59121.8 1485.38  37
  -1   6  -5 65680.8 1650.32  27
   1   6   5 65810.3 1562.92  49
   1   6   5 65846.4 1545.17   1
   1   6   5 63227.3 1525.07  41
  -1   6  -5 65735.4 1495.25  42
   1   6   5 68587.0 1583.57  42
  -1   6  -5 65828.7 1595.32  41
  -1   6  -6 2853.77 216.781  36
  -1   6  -6 2797.66 215.216  37
   1   6   6 2592.84 237.868  50
  -1   6  -6 2560.79 251.962  27
  -1   6  -6 2516.29 210.954  26
   1   6   6 2234.81 211.751  49
   1   6   6 2547.55 215.997   1
   1   6   6 2697.87 227.443  42
  -1   6  -6 2584.08 238.016  41
  -1   6  -7 18957.1 629.001  36
  -1   6  -7 18142.4 624.112  37
   1   6   7 18932.5 698.204  50
  -1   6  -7 19578.0 736.854  27
  -1   6  -7 17402.0 617.813  26
   1   6   7 20808.8 702.106  49
   1   6   7 19518.8 644.626   1
  -1   6  -7 20600.0 696.317  41
   1   6   7 18954.2 658.376  42
  -1   6  -8 21771.9 703.223  36
  -1   6  -8 20650.2 682.269  37
   1   6   8 24021.2 812.023  50
  -1   6  -8 23919.1 830.040  27
  -1   6  -8 20459.1 686.625  26
   1   6   8 22859.3 737.060  42
  -1   6  -8 25204.6 781.356  22
  -1   6  -9 12259.5 479.207  36
   1   6   9 13280.0 556.307  50
  -1   6  -9 11344.0 536.901  27
  -1   6  -9 10491.1 447.785  26
   1   6   9 12424.0 534.830  49
  -1   6  -9 12897.8 512.993  22
   1   6   9 12425.1 493.282  42
  -1   6 -10 6850.96 349.300  36
   1   6  10 8170.12 420.271  50
  -1   6 -10 8031.77 426.589  27
   1   6  10 7653.47 419.379  49
  -1   6 -10 7541.31 382.515  22
   1   6  10 6793.64 345.812  42
   1   6  11 31268.7 937.437  50
  -1   6 -11 29278.5 922.755  27
   1   6  11 30929.2 942.051  49
  -1   6 -11 32344.5 897.261  22
  -1   6 -11 32018.9 883.073  36
   1   6  12 3178.63 242.070  50
  -1   6 -12 2446.60 198.836  37
   1   6  12 2859.81 242.783  49
   1   6  13 7118.50 358.912  50
  -1   6 -13 8235.07 352.720  37
   1   6  13 7719.66 384.880  49
   1   6  14 5701.53 283.442  50
  -1   6 -14 6125.73 293.157  36
  -1   6 -14 5785.45 281.396  37
   1   6  14 6437.63 319.030  49
   1   6  15 336.689 71.8140  50
  -1   6 -15 435.966 81.8820  37
  -1   6 -15 376.550 85.0606  36
   1   6  15 311.549 81.6909  49
  -1   6 -16 642.899 84.5859  36
   1   6  16 654.093 90.6728  49
  -1   6 -17 827.487 78.6601  36
   1   6  17 910.873 81.0619  49
  -1   7  16 27.7805 35.4896  50
  -1   7  16 56.6907 44.7397  49
  -1   7  15 962.938 107.720  49
   1   7 -15 711.923 80.7678  38
  -1   7  15 719.810 74.7712  42
  -1   7  15 764.740 97.0041  50
  -1   7  14 6135.01 289.750  50
   1   7 -14 6311.33 291.949  22
  -1   7  14 6530.79 297.806  49
   1   7 -14 6229.38 261.773  38
  -1   7  14 5817.80 254.839  42
   1   7 -13 4964.91 286.476  22
   1   7 -13 5015.38 251.397  38
  -1   7  13 5208.45 287.916  50
  -1   7  13 4737.36 255.658  42
  -1   7  12 1031.07 149.060  50
   1   7 -12 1015.42 128.014  38
  -1   7  12 855.186 196.031  20
   1   7 -12 975.379 143.832  22
  -1   7  12 1023.04 137.771  42
  -1   7  11 572.261 130.910  50
  -1   7  11 538.611 120.878  42
   1   7 -11 594.398 107.307  38
   1   7 -11 613.264 131.858  22
   1   7 -11 421.212 93.8466  21
  -1   7  11 378.567 143.582  20
  -1   7  10 3728.77 282.048  50
  -1   7  10 3471.86 262.649  42
   1   7 -10 3195.72 225.543  38
  -1   7  10 3070.84 364.412  20
   1   7 -10 3031.80 232.790  21
   1   7 -10 3203.07 243.382  24
   1   7 -10 3086.59 263.024  22
  -1   7   9 2808.49 219.320  41
  -1   7   9 2894.40 249.715  42
   1   7  -9 2965.57 222.796  38
  -1   7   9 2637.14 345.883  20
   1   7  -9 2983.31 243.332  21
   1   7  -9 2753.49 243.648  24
   1   7  -9 3095.89 266.829  22
  -1   7   8 8956.45 453.708  42
  -1   7   8 9019.93 423.188  41
   1   7  -8 9386.74 467.146  24
   1   7  -8 9120.29 447.180  21
  -1   7   8 8375.40 607.761  20
   1   7  -8 8660.09 400.255  38
   1   7  -7 2796.87 221.427  38
  -1   7   7 2324.82 312.678  20
   1   7  -7 2892.65 251.832  21
  -1   7   7 2392.94 228.480  41
  -1   7   7 2437.38 245.270  42
  -1   7   7 2569.51 248.689  50
  -1   7   6 2994.31 258.568  41
  -1   7   6 3370.91 279.464  42
  -1   7   6 3078.24 269.338  50
   1   7  -6 3425.30 245.545  38
   1   7  -6 3071.46 245.202  42
  -1   7   6 2945.65 350.078  20
   1   7  -6 2966.47 266.219  22
   1   7  -6 3558.33 278.763  21
   1   7  -5 6736.55 392.498  22
  -1   7   5 5662.37 472.544  20
  -1   7   5 6428.93 375.971  50
   1   7  -5 6212.68 371.805   1
  -1   7   5 6111.41 373.398  41
   1   7  -5 5457.47 339.900  42
  -1   7   5 6061.99 371.092  42
   1   7  -4 29154.6 927.663  22
  -1   7   4 28262.9 889.228  27
  -1   7   4 30916.6 922.173  50
   1   7  -4 28085.4 902.648   1
  -1   7   4 31310.8 951.541  41
   1   7  -4 27412.3 880.572  42
   1   7  -3 17305.9 652.077  22
  -1   7   3 14588.5 605.700  27
   1   7  -3 14818.1 545.723  50
  -1   7   3 16433.1 610.863  50
   1   7  -3 16670.7 633.860   1
   1   7  -3 15889.8 606.255  42
  -1   7   3 16896.1 633.120  42
  -1   7   3 15161.6 631.754  41
  -1   7   2 9626.40 475.231  27
   1   7  -2 8282.68 395.895  50
  -1   7   2 9004.73 430.817  50
   1   7  -2 8701.48 440.862  22
  -1   7   2 10080.8 489.936  41
  -1   7   2 9884.00 463.819  42
   1   7  -1 17311.6 617.919  50
  -1   7   1 18282.7 631.861  50
  -1   7   1 17962.6 698.508  27
   1   7  -1 18199.3 673.718   1
  -1   7   1 18152.0 694.061  41
  -1   7   1 18526.9 664.055  42
  -1   7   0 2747.44 211.423  50
   1   7   0 2594.69 224.490  50
  -1   7   0 2482.87 255.084  27
   1   7   0 2513.03 193.427  49
   1   7   0 2685.31 239.188   1
  -1   7   0 2609.90 252.058  41
  -1   7   0 2596.48 231.898  42
   1   7   0 2450.86 226.252  42
   1   7   1 7588.59 395.603  50
  -1   7  -1 6708.49 409.988  27
   1   7   1 7753.52 360.290  49
   1   7   1 7497.75 406.975   1
   1   7   1 7726.93 403.702  42
  -1   7  -1 7048.60 372.872  42
   1   7   2 19598.0 688.496  50
  -1   7  -2 19082.6 742.066  27
   1   7   2 19418.9 635.818  49
   1   7   2 19125.6 692.180   1
   1   7   2 18319.9 674.674  42
  -1   7  -2 19340.4 652.447  42
   1   7   3 58839.4 1511.90  50
  -1   7  -3 61617.6 1609.93  27
   1   7   3 62477.8 1475.61  49
   1   7   3 58878.1 1513.37   1
   1   7   3 61457.6 1514.39  42
  -1   7  -3 60555.9 1553.82  41
  -1   7  -3 59630.5 1461.34  42
  -1   7  -4 12816.8 493.054  36
   1   7   4 13784.3 565.090  50
   1   7   4 14704.6 551.203  49
  -1   7  -4 12456.5 591.900  27
   1   7   4 13635.5 560.601   1
   1   7   4 13498.6 556.085  42
  -1   7  -4 13219.1 504.210  42
  -1   7  -4 12820.8 557.494  41
   1   7   5 19377.7 658.044  49
   1   7   5 18925.8 664.652  42
  -1   7  -5 18277.3 676.549  41
  -1   7  -5 18001.4 598.001  42
  -1   7  -5 16550.2 592.792  36
   1   7   6 48125.0 1239.55  49
  -1   7  -6 47354.7 1325.86  27
  -1   7  -6 45874.7 1135.46  42
   1   7   6 49002.0 1245.16  42
  -1   7  -6 45152.5 1241.55  41
  -1   7  -6 42849.8 1162.21  36
  -1   7  -7 1002.50 150.096  36
   1   7   7 863.414 152.165  49
   1   7   7 863.643 153.472  50
  -1   7  -7 1164.89 180.932  27
   1   7   7 930.569 150.795  42
  -1   7  -7 1097.61 163.693  22
  -1   7  -8 2518.34 221.982  36
   1   7   8 3018.36 248.164  49
  -1   7  -8 2500.83 260.981  27
   1   7   8 2947.80 254.819  50
   1   7   8 3188.52 236.955  42
  -1   7  -8 2882.29 248.587  22
  -1   7  -8 2834.65 212.926  21
  -1   7  -9 715.217 123.146  36
  -1   7  -9 789.872 147.235  27
   1   7   9 716.406 138.193  50
   1   7   9 703.476 122.111  42
  -1   7  -9 844.919 133.902  22
  -1   7 -10 238.388 92.0990  36
   1   7  10 442.711 116.609  50
  -1   7 -10 350.556 110.560  27
   1   7  10 383.994 92.0792  42
  -1   7 -10 308.709 89.5412  22
   1   7  11 494.727 120.897  49
  -1   7 -11 481.287 106.070  36
   1   7  11 523.121 116.599  50
   1   7  11 481.666 88.2667  42
  -1   7 -11 449.836 95.3020  22
   1   7  12 2687.72 205.396  50
  -1   7 -12 2604.86 195.081  36
   1   7  12 2977.39 223.389  49
   1   7  13 443.282 90.8763  50
   1   7  13 593.092 105.911  49
   1   7  14 1632.32 129.583  50
   1   7  14 1711.14 146.398  49
   1   7  15 411.213 59.9641  50
   1   7  15 553.079 77.3790  49
   1   7  16 1067.04 79.7434  49
  -1   8  14 2358.38 135.492  50
  -1   8  14 2276.64 129.446  49
   1   8 -13 5014.97 229.843  22
  -1   8  13 5139.33 233.162  50
  -1   8  13 4557.03 195.209  42
  -1   8  13 4979.08 223.650  49
  -1   8  12 2831.94 180.241  49
   1   8 -12 3131.30 202.879  22
  -1   8  12 2988.32 195.719  50
   1   8 -12 3013.44 162.053  38
  -1   8  12 2577.70 169.114  42
  -1   8  11 803.705 110.661  49
   1   8 -11 872.044 122.399  22
  -1   8  11 727.832 115.294  50
  -1   8  11 772.349 108.705  42
   1   8 -11 794.974 97.8049  38
  -1   8  10 106.608 70.8873  49
  -1   8  10 193.674 84.4601  42
   1   8 -10 160.462 81.1956  22
   1   8 -10 127.811 67.9930  21
   1   8 -10 143.332 68.6777  38
  -1   8   9 2885.46 208.232  49
   1   8  -9 2925.17 193.697  38
  -1   8   9 2707.32 217.209  42
  -1   8   9 2722.47 183.772  41
   1   8  -9 2717.61 205.709  21
  -1   8   8 6236.04 314.281  49
   1   8  -8 6605.62 307.151  38
  -1   8   8 6923.36 358.080  50
   1   8  -8 5672.53 321.130  21
  -1   8   8 6534.52 320.857  41
  -1   8   8 6536.27 345.842  42
  -1   8   7 637.530 121.414  41
  -1   8   7 646.628 134.271  42
  -1   8   7 709.419 114.053  49
   1   8  -7 491.838 122.223  24
  -1   8   7 583.360 127.829  50
   1   8  -7 608.647 127.870  22
   1   8  -7 685.889 125.939  21
   1   8  -7 628.035 106.451  38
  -1   8   6 1257.95 143.130  49
   1   8  -6 1520.82 153.615  38
  -1   8   6 1179.64 163.411  50
   1   8  -6 1071.52 164.395  22
   1   8  -6 1300.50 169.622  21
  -1   8   6 1016.47 160.428  42
  -1   8   6 1067.62 156.995  41
  -1   8   5 18429.9 667.942  41
  -1   8   5 17322.0 580.279  49
   1   8  -5 18215.3 673.491  22
  -1   8   5 18307.4 650.163  50
   1   8  -5 19742.2 680.384  21
   1   8  -5 18961.7 608.719  38
  -1   8   4 1529.37 148.155  49
  -1   8   4 1700.76 183.412  50
   1   8  -4 1504.91 186.647  22
   1   8  -4 1342.78 170.361  42
  -1   8   4 1732.92 204.093  41
  -1   8   3 5938.82 329.727  50
   1   8  -3 5497.13 283.252  50
  -1   8   3 5355.56 338.092  27
   1   8  -3 5702.29 344.064  22
   1   8  -3 5662.54 334.465  42
  -1   8   3 6681.01 380.980  41
  -1   8   3 5928.38 348.858  42
  -1   8   2 4688.68 284.658  50
   1   8  -2 5064.02 280.902  50
  -1   8   2 4159.04 312.367  27
   1   8  -2 5278.93 326.192  22
  -1   8   2 4784.41 314.825  42
  -1   8   2 5017.47 339.005  41
   1   8  -1 14130.0 527.449  50
  -1   8   1 13598.3 506.845  50
  -1   8   1 14636.2 606.646  27
   1   8  -1 14988.9 581.948  22
  -1   8   1 14949.5 572.423  42
  -1   8   1 15228.6 612.847  41
   1   8   0 6739.76 352.667  50
  -1   8   0 7065.78 324.926  50
  -1   8   0 7569.61 427.329  27
   1   8   0 7242.58 381.046  22
  -1   8   0 7363.05 411.434  41
   1   8   0 7193.69 380.644  42
  -1   8   0 7519.61 379.499  42
   1   8   1 1611.70 150.446  49
   1   8   1 1595.52 179.325  50
  -1   8  -1 1600.44 207.237  27
   1   8   1 1750.75 186.431  22
  -1   8  -1 1446.50 167.476  42
   1   8   1 1771.95 196.175  42
   1   8   2 2625.41 196.690  49
   1   8   2 2571.66 225.789  50
  -1   8  -2 2191.90 241.876  27
   1   8   2 2515.88 217.407  22
   1   8   2 2581.90 237.471  42
  -1   8  -2 2203.37 195.800  42
   1   8   3 12545.0 472.125  49
   1   8   3 12765.8 520.903  50
  -1   8  -3 13284.7 595.366  27
   1   8   3 12702.3 500.096  22
  -1   8  -3 12767.3 489.487  42
   1   8   3 12571.1 516.766  42
  -1   8  -3 12940.0 551.811  41
   1   8   4 11021.2 441.376  49
   1   8   4 10991.4 479.356  50
  -1   8  -4 10029.9 518.378  27
   1   8   4 11051.2 442.204  22
  -1   8  -4 10189.3 417.964  42
  -1   8  -4 11003.1 497.424  41
   1   8   4 11530.3 481.108  42
  -1   8  -5 3155.26 211.218  42
   1   8   5 3427.82 252.186  42
   1   8   5 3673.37 245.537  49
   1   8   5 3724.14 269.417  50
   1   8   6 4205.44 265.142  49
  -1   8  -6 4259.60 282.332  22
   1   8   6 4042.50 268.798  42
   1   8   7 213.050 79.6734  49
  -1   8  -7 422.358 123.227  27
  -1   8  -7 501.030 92.6843  21
  -1   8  -7 337.892 100.988  22
   1   8   7 341.377 95.3213  42
   1   8   8 103.019 72.1267  49
   1   8   8 98.2436 80.4987  50
  -1   8  -8 122.229 91.7998  27
   1   8   8 43.8164 66.4711  42
  -1   8  -8 160.353 74.3629  22
   1   8   9 3454.07 226.554  49
   1   8   9 3364.37 239.643  50
   1   8   9 3176.21 202.029  42
  -1   8  -9 2746.70 206.256  22
   1   8  10 1352.51 141.898  49
   1   8  10 1282.50 146.536  50
   1   8  10 1160.84 115.722  42
  -1   8 -10 1027.10 122.393  22
   1   8  11 1952.79 123.975  42
   1   8  11 2462.78 183.930  50
   1   8  12 1420.86 128.484  50
   1   8  13 972.110 85.1715  47
   1   8  13 1240.18 106.391  49
   1   8  13 1163.24 101.934  50
   1   8  14 734.833 65.9585  47
   1   8  14 709.972 62.2619  50
  -1   9  11 1323.66 94.8780  42
   1   9 -11 1529.80 113.493  22
  -1   9  10 1433.41 119.552  50
  -1   9  10 1282.11 110.302  42
   1   9 -10 1302.65 121.637  22
   1   9  -9 932.520 84.7292  38
  -1   9   9 868.767 101.848  42
  -1   9   9 952.227 106.935  50
  -1   9   8 1221.26 126.431  42
  -1   9   8 1167.43 120.966  50
   1   9  -8 940.716 95.1188  38
   1   9  -8 874.144 107.985  21
   1   9  -7 1087.75 136.694  22
  -1   9   7 1276.90 134.742  42
  -1   9   7 1429.09 138.285  50
   1   9  -7 1113.46 107.050  38
   1   9  -7 1368.39 133.743  21
   1   9  -6 1128.72 138.662  22
  -1   9   6 1082.40 125.179  41
  -1   9   6 1118.74 134.413  42
  -1   9   6 1087.20 127.753  50
   1   9  -6 873.043 103.797  38
   1   9  -6 1021.55 130.556  21
   1   9  -5 985.540 133.689  22
  -1   9   5 964.526 126.601  41
  -1   9   5 880.060 115.786  50
   1   9  -5 826.833 103.989  38
   1   9  -5 894.029 125.774  21
  -1   9   4 2197.35 171.579  50
   1   9  -4 2402.11 167.628  38
   1   9  -4 2127.62 187.476  22
  -1   9   4 2222.66 195.850  41
   1   9  -3 105.802 60.8538  38
   1   9  -3 57.1851 68.3972  22
   1   9  -3 80.1561 76.9465  42
  -1   9   3 145.734 86.0382  42
  -1   9   3 126.883 91.2084  41
  -1   9   2 4356.90 265.713  42
  -1   9   2 4293.27 284.833  41
   1   9  -2 4497.37 279.017  21
   1   9  -2 4519.72 271.316  22
   1   9  -1 1880.87 176.020  22
  -1   9   1 1779.38 169.739  42
  -1   9   1 1756.44 189.595  41
   1   9   0 102.250 59.8438  50
   1   9   0 99.1988 75.2325  22
  -1   9   0 182.816 103.184  41
   1   9   0 110.851 84.8035  42
  -1   9   0 177.083 83.8200  42
   1   9   1 4502.06 252.117  50
   1   9   1 5033.37 272.573  22
   1   9   1 5088.83 283.573  42
  -1   9  -1 4364.04 251.409  42
  -1   9  -1 4265.05 287.231  41
   1   9   2 6625.72 320.463  50
   1   9   2 6834.61 335.669  42
  -1   9  -2 6888.41 307.598  42
   1   9   2 6993.98 319.175  22
   1   9   3 7488.15 312.347  22
  -1   9  -3 6654.44 295.223  42
   1   9   3 7414.46 343.416  42
   1   9   3 7314.23 336.215  50
   1   9   4 2046.10 151.259  22
   1   9   4 2484.73 190.777  42
   1   9   4 2368.36 189.831  50
   1   9   5 3020.84 204.257  42
   1   9   5 3101.99 209.508  50
  -1   9  -5 2797.32 184.597  21
  -1   9  -5 2745.79 202.234  22
   1   9   6 1225.93 114.221  49
   1   9   6 1352.07 135.295  42
   1   9   6 1405.08 143.127  50
  -1   9  -6 1446.21 140.230  22
   1   9   7 2193.18 147.981  49
   1   9   7 2081.16 152.584  42
  -1   9  -7 2142.75 165.134  22
   1   9   8 6245.76 249.238  49
   1   9   8 5772.94 242.733  42
  -1   9  -8 5755.59 257.210  22
   1   9   9 4375.35 198.119  49
   1   9   9 4535.72 219.026  50
   1   9   9 3850.10 173.210  42
  -1   9  -9 4177.72 196.782  22
   1   9  10 3410.58 173.242  50
   1   9  10 3166.74 153.519  49
   1   9  11 4506.58 179.668  50
   1   9  11 3850.72 158.598  49
   1  10  -7 187.117 49.4921  22
  -1  10   7 259.500 48.1897  42
   1  10  -6 1745.91 111.539  21
  -1  10   6 1377.12 80.1314  22
  -1  10   5 172.412 41.4681  22
   1  10  -5 145.708 50.5341  21
   1  10  -5 235.348 60.4330  22
  -1  10   4 1581.46 110.356  22
  -1  10   4 1628.59 118.762  42
   1  10  -4 1570.69 125.842  22
  -1  10   3 419.230 74.2118  42
   1  10  -3 531.192 62.5173  38
   1  10  -3 513.982 79.0508  22
  -1  10   3 508.388 75.6945  22
  -1  10   2 1046.63 100.974  42
   1  10  -2 896.115 81.2451  38
   1  10  -2 798.699 97.2443  21
  -1  10   2 1023.91 102.774  22
   1  10  -2 889.230 96.2493  22
  -1  10   1 175.474 59.5157  42
   1  10  -1 152.058 46.0775  38
  -1  10   1 276.438 65.9750  22
   1  10  -1 278.104 69.3974  21
   1  10  -1 163.056 58.3912  22
  -1  10   0 1944.23 128.205  42
   1  10   0 2183.06 137.995  22
   1  10   0 2209.48 130.265  38
   1  10   0 1990.25 145.651  21
  -1  10   0 2372.64 154.255  22
  -1  10  -1 1844.21 137.008  22
   1  10   1 1638.91 129.890  21
   1  10   1 1444.42 106.946  22
   1  10   2 4314.29 200.359  42
   1  10   2 4304.71 203.311  21
  -1  10  -2 4107.87 195.916  21
  -1  10  -2 4135.78 205.920  22
   1  10   2 3542.78 157.715  22
  -1  10  -3 3281.76 164.269  21
   1  10   3 3443.80 173.578  21
   1  10   3 3364.87 172.430  42
   1  10   4 4190.35 178.824  21
   1  10   4 3863.83 172.346  50
   1  10   4 3984.32 182.588  42
   1  10   5 757.368 76.3384  42
  -1  10  -5 800.396 85.6810  22
   1  10   5 690.664 67.7188  21
   1  10   5 771.171 78.1238  50
  -1  10  -6 840.670 78.8564  22
   1  10   6 770.555 73.9458  50
   2 -10  -4 3608.79 130.706  44
   2 -10  -4 2986.40 129.894  39
   2 -10  -3 404.914 43.7700  44
   2 -10  -3 387.615 62.7221  52
   2 -10  -3 286.017 40.4454  39
  -2 -10   0 7398.73 232.280  51
  -2 -10  -1 3894.25 163.106  51
   2 -10   1 3278.27 139.722  52
  -2 -10  -2 232.472 50.1012  51
  -2 -10  -3 1071.16 88.4633  51
  -2 -10  -4 435.666 56.2852  51
   2  -9 -10 2146.83 110.227  52
   2  -9 -10 3392.31 143.259  48
   2  -9  -9 1166.34 93.4434  52
   2  -9  -9 1413.37 104.243  48
   2  -9  -9 1339.57 100.325  44
   2  -9  -9 1301.58 105.420  39
   2  -9  -8 367.997 64.5136  52
   2  -9  -8 339.824 63.9879  48
   2  -9  -8 369.266 68.1525  39
   2  -9  -8 368.910 64.1849  44
   2  -9  -7 523.286 80.9911  48
   2  -9  -7 694.541 91.3668  39
   2  -9  -7 592.936 78.7458  44
   2  -9  -6 280.315 68.7814  48
   2  -9  -6 196.227 63.9089  39
   2  -9  -6 195.573 63.0872  44
   2  -9  -5 2544.25 168.759  48
   2  -9  -5 2461.34 173.115  39
   2  -9  -5 2518.78 164.224  44
   2  -9  -4 3159.36 191.785  48
   2  -9  -4 3465.08 196.612  44
   2  -9  -4 3581.52 213.384  39
   2  -9  -3 1347.75 126.430  44
  -2  -9   3 1115.01 106.454  51
   2  -9  -3 1326.41 127.258  48
   2  -9  -2 36.8493 51.4566  48
   2  -9  -2 56.2098 54.4836  44
   2  -9  -1 991.219 101.448  48
   2  -9  -1 869.650 103.647  44
   2  -9  -1 1113.62 118.773  39
   2  -9   0 93.6340 54.5733  44
   2  -9   0 122.152 54.9034  39
  -2  -9   0 165.226 48.5286  52
   2  -9   1 1171.64 106.774  44
  -2  -9  -1 1343.76 118.349  52
  -2  -9  -2 2562.29 154.425  39
  -2  -9  -2 2469.37 167.322  52
  -2  -9  -3 1879.10 138.566  39
  -2  -9  -3 1872.87 152.675  52
  -2  -9  -4 267.336 67.2717  39
  -2  -9  -4 255.229 70.6458  52
  -2  -9  -5 4626.21 193.740  19
  -2  -9  -5 4064.76 171.500  44
  -2  -9  -5 4215.56 213.267  39
  -2  -9  -5 4413.20 224.985  52
  -2  -9  -6 3608.80 166.474  19
  -2  -9  -6 3332.78 153.074  44
  -2  -9  -6 3680.42 192.304  39
  -2  -9  -6 3622.48 197.012  52
  -2  -9  -7 94.6453 39.3192  19
  -2  -9  -7 82.6020 45.2550  52
  -2  -9  -7 96.9069 52.1652  39
  -2  -9  -7 94.9614 34.3960  44
  -2  -9  -8 1185.45 105.434  51
  -2  -9  -8 1182.12 101.493  52
  -2  -9  -8 1275.43 100.990  39
  -2  -9  -8 1235.61 83.5763  44
  -2  -9  -8 1179.28 89.8015  45
  -2  -9  -9 4775.57 185.461  52
  -2  -9  -9 4621.61 181.114  51
  -2  -9  -9 4578.49 168.602  45
  -2  -9  -9 5053.89 189.312  39
   2  -8 -13 912.426 78.5171  48
   2  -8 -13 919.943 69.8858  44
   2  -8 -13 770.935 66.0983  39
   2  -8 -13 943.512 79.9220  35
   2  -8 -12 3422.06 166.373  44
   2  -8 -12 3219.70 164.493  39
   2  -8 -12 3372.69 171.785  48
   2  -8 -11 2557.75 157.230  44
   2  -8 -11 2233.26 153.725  39
   2  -8 -10 3644.26 211.975  39
   2  -8 -10 3619.62 209.300  48
   2  -8  -9 1450.93 142.503  48
   2  -8  -8 3975.67 241.169  48
   2  -8  -8 4015.47 237.577  44
   2  -8  -7 12000.7 455.494  48
   2  -8  -7 11976.3 447.366  44
   2  -8  -6 4187.91 259.662  48
   2  -8  -6 4267.32 254.165  44
   2  -8  -5 10732.5 445.568  48
   2  -8  -5 11301.0 903.239  17
   2  -8  -5 11531.8 446.445  44
   2  -8  -4 7789.88 367.127  48
   2  -8  -4 6959.23 730.396  17
   2  -8  -4 7458.42 356.990  44
   2  -8  -3 9062.88 405.065  48
   2  -8  -3 8773.80 390.938  44
   2  -8  -2 1502.36 170.985  48
   2  -8  -2 1453.28 166.798  44
   2  -8  -2 1281.59 370.842  17
   2  -8  -1 25277.8 1470.48  17
   2  -8  -1 26108.6 774.724  48
   2  -8  -1 27490.8 776.209  44
  -2  -8   1 25598.5 738.016  52
  -2  -8   0 16895.1 581.435  52
   2  -8   0 19629.8 1260.90  17
   2  -8   0 18992.4 597.504  48
   2  -8   0 19450.9 605.445  44
  -2  -8   0 16271.8 539.954  39
  -2  -8  -1 10089.9 445.037  52
   2  -8   1 11691.1 960.889  17
  -2  -8  -1 11966.4 433.579  19
   2  -8   1 11889.3 443.330  44
  -2  -8  -1 10678.8 423.566  39
  -2  -8  -2 2007.63 186.538  39
  -2  -8  -2 1897.00 191.312  52
   2  -8   2 2236.18 412.352  17
  -2  -8  -2 2581.45 193.503  19
   2  -8   2 2531.66 188.848  44
  -2  -8  -2 1947.83 168.637  48
  -2  -8  -3 1010.23 137.286  39
  -2  -8  -3 1232.55 156.004  52
   2  -8   3 1479.31 321.770  17
  -2  -8  -3 1323.47 140.160  19
   2  -8   3 1344.67 133.726  44
  -2  -8  -3 938.974 111.696  44
  -2  -8  -3 1238.70 134.951  48
  -2  -8  -4 869.149 131.506  39
  -2  -8  -4 962.940 136.485  52
   2  -8   4 1031.96 238.308  17
  -2  -8  -4 985.369 124.777  48
  -2  -8  -4 805.069 107.253  44
  -2  -8  -4 910.916 119.697  19
  -2  -8  -5 5181.80 266.271  19
  -2  -8  -5 5037.50 296.697  52
  -2  -8  -5 4621.19 279.827  39
  -2  -8  -5 4589.57 250.518  44
  -2  -8  -5 4879.40 272.586  48
  -2  -8  -6 5835.75 278.666  19
  -2  -8  -6 5673.77 311.086  52
  -2  -8  -6 5512.11 297.429  39
  -2  -8  -6 5243.98 266.052  44
  -2  -8  -6 5253.95 285.267  48
  -2  -8  -7 4225.05 229.661  19
  -2  -8  -7 3762.51 245.031  52
  -2  -8  -7 3798.38 242.477  39
  -2  -8  -7 3494.14 212.956  44
  -2  -8  -7 3695.62 231.443  48
  -2  -8  -8 566.693 89.0539  19
  -2  -8  -8 495.582 99.3931  52
  -2  -8  -8 644.855 107.357  39
  -2  -8  -8 569.075 89.7289  44
  -2  -8  -8 534.587 96.6830  48
  -2  -8  -9 357.860 74.2633  19
  -2  -8  -9 359.781 75.3574  51
  -2  -8  -9 331.045 80.1344  52
  -2  -8  -9 392.025 83.8758  39
  -2  -8  -9 209.032 61.8844  44
  -2  -8  -9 312.079 78.9520  48
  -2  -8 -10 232.770 56.2642  19
  -2  -8 -10 204.010 58.7566  51
  -2  -8 -10 148.385 62.5292  39
  -2  -8 -10 213.487 58.7787  44
  -2  -8 -10 243.605 58.7418  45
  -2  -8 -10 217.277 65.1364  48
  -2  -8 -11 182.933 45.6208  19
  -2  -8 -11 126.808 49.4200  52
  -2  -8 -11 124.606 43.2138  45
  -2  -8 -11 145.160 49.1363  44
  -2  -8 -12 734.108 72.7321  52
  -2  -8 -12 760.258 69.8714  45
  -2  -8 -12 802.932 75.2144  44
  -2  -8 -12 789.359 77.9212  39
   2  -7 -15 1790.23 111.342  35
   2  -7 -14 3241.71 159.052   2
   2  -7 -14 3278.81 169.718  48
   2  -7 -14 3131.60 146.221  46
   2  -7 -14 3122.81 156.496  44
   2  -7 -13 1362.09 124.362  48
   2  -7 -13 1415.56 106.395  46
   2  -7 -13 1333.06 111.655   2
   2  -7 -13 1280.81 116.912  44
   2  -7 -13 1275.14 119.738  39
   2  -7 -12 9008.60 371.102  48
   2  -7 -12 9269.45 316.735  46
   2  -7 -12 9169.74 329.535   2
   2  -7 -12 9606.30 365.103  44
   2  -7 -12 9591.86 370.900  39
   2  -7 -11 599.857 86.9337   2
   2  -7 -11 608.771 87.9392  46
   2  -7 -11 605.110 107.992  44
   2  -7 -11 620.689 112.749  48
   2  -7 -10 1106.33 114.948   2
   2  -7 -10 1222.52 146.252  44
   2  -7 -10 986.104 105.368  46
   2  -7  -9 4478.81 233.003   2
   2  -7  -9 4418.63 220.403  46
   2  -7  -8 6188.24 270.414  46
   2  -7  -8 6179.91 658.178  17
   2  -7  -8 6490.56 349.947  48
   2  -7  -7 4011.96 270.775  44
   2  -7  -7 4080.35 214.359  46
   2  -7  -7 4123.14 274.752  48
   2  -7  -6 8711.21 400.819  44
   2  -7  -6 7137.07 299.649  46
   2  -7  -6 6910.50 740.523  17
   2  -7  -6 8440.11 407.466  48
   2  -7  -5 25138.2 659.996  46
   2  -7  -5 24607.3 793.268  48
   2  -7  -5 25058.0 1447.56  17
   2  -7  -4 22155.0 720.252  48
   2  -7  -4 19288.7 1283.02  17
   2  -7  -3 14740.8 562.560  48
   2  -7  -2 9755.64 437.967  48
   2  -7  -2 10009.6 916.766  17
   2  -7  -1 37905.0 1871.71  17
  -2  -7   1 38916.6 996.343  19
   2  -7  -1 38350.3 1037.91  48
  -2  -7   1 34801.9 993.672  52
  -2  -7   0 3143.82 243.641  52
   2  -7   0 3571.09 548.937  17
  -2  -7   0 3475.58 247.055  19
  -2  -7   0 2762.22 219.247  39
   2  -7   0 3394.83 243.660  48
  -2  -7  -1 2147.45 219.059  52
   2  -7   1 1773.16 395.023  17
   2  -7   1 1445.32 159.271  48
  -2  -7  -1 1960.95 179.732  48
  -2  -7  -1 2162.49 203.434  39
  -2  -7  -2 9075.05 424.727  39
  -2  -7  -2 9298.27 450.604  52
   2  -7   2 9372.78 865.316  17
  -2  -7  -2 10353.0 432.887  19
  -2  -7  -2 8476.08 391.488  48
  -2  -7  -2 8303.98 372.467  44
  -2  -7  -3 9943.96 454.347  39
  -2  -7  -3 10408.2 476.442  52
   2  -7   3 10000.1 873.482  17
  -2  -7  -3 10430.8 444.069  19
  -2  -7  -3 10621.9 445.026  48
  -2  -7  -3 9696.05 412.708  44
  -2  -7  -4 6885.75 368.804  39
  -2  -7  -4 6585.56 379.921  52
  -2  -7  -4 6330.28 343.085  19
  -2  -7  -4 6622.20 350.131  48
  -2  -7  -4 6568.16 333.212  44
  -2  -7  -5 4910.15 312.517  39
  -2  -7  -5 4997.89 324.593  52
   2  -7   5 4100.27 523.814  17
  -2  -7  -5 4931.21 289.987  44
  -2  -7  -5 4353.44 288.114  48
  -2  -7  -5 4913.96 292.623  19
  -2  -7  -6 15546.1 562.742  19
  -2  -7  -6 15273.9 601.382  52
  -2  -7  -6 15026.5 553.608  44
  -2  -7  -6 16798.4 596.962  48
  -2  -7  -6 15446.0 591.945  39
  -2  -7  -7 18367.7 607.959  19
  -2  -7  -7 17277.7 640.507  52
  -2  -7  -7 17053.9 595.357  44
  -2  -7  -7 17903.5 629.320  48
  -2  -7  -7 17581.4 640.661  39
  -2  -7  -8 1229.31 148.515  19
  -2  -7  -8 1256.62 161.670  52
  -2  -7  -8 1137.04 152.280  48
  -2  -7  -8 1179.59 163.924  39
  -2  -7  -8 1288.99 152.375  44
  -2  -7  -9 2346.31 191.157  19
  -2  -7  -9 2257.75 189.322  44
  -2  -7  -9 2386.05 199.778  48
  -2  -7  -9 2346.21 207.241  39
  -2  -7 -10 1438.09 152.561  51
  -2  -7 -10 1519.95 150.171  44
  -2  -7 -10 1588.41 161.793  48
  -2  -7 -10 1711.01 153.341  19
  -2  -7 -11 1246.65 128.562  19
  -2  -7 -11 1231.48 135.859  39
  -2  -7 -11 1336.55 141.548  48
  -2  -7 -11 1021.25 122.357  51
  -2  -7 -11 1163.98 132.571  52
  -2  -7 -11 1171.63 128.683  44
  -2  -7 -11 1246.40 125.486  45
  -2  -7 -12 1029.00 114.165  52
  -2  -7 -12 1090.72 118.564  39
  -2  -7 -12 995.325 109.545  44
  -2  -7 -12 1083.14 108.602  45
  -2  -7 -13 2391.82 147.849  52
  -2  -7 -13 2019.26 141.871  39
  -2  -7 -13 2281.17 146.627  44
  -2  -7 -14 43.1350 33.7603  39
  -2  -7 -14 32.3545 28.5146  52
  -2  -7 -15 1784.93 90.2936  45
   2  -6 -17 445.828 45.2298  31
   2  -6 -17 557.859 62.1002  35
   2  -6 -16 2735.26 144.147  46
   2  -6 -16 2583.32 148.901   2
   2  -6 -16 2446.62 125.942  31
   2  -6 -16 2837.94 154.306  35
   2  -6 -15 3389.01 179.088  46
   2  -6 -15 3481.98 167.241  31
   2  -6 -15 3555.71 197.750  35
   2  -6 -15 3696.23 193.691   2
   2  -6 -14 2007.01 151.286   2
   2  -6 -14 1878.43 144.207  44
   2  -6 -14 1954.64 156.402  48
   2  -6 -14 1820.22 139.752  46
   2  -6 -13 596.290 94.5976  44
   2  -6 -13 504.897 86.2147  46
   2  -6 -13 527.469 92.7016   2
   2  -6 -13 490.793 92.6211  39
   2  -6 -13 427.514 91.6014  48
   2  -6 -12 10352.2 431.554  48
   2  -6 -12 9954.14 377.149  46
   2  -6 -12 9652.64 384.810   2
   2  -6 -12 9998.72 414.891  44
   2  -6 -11 15854.2 577.317  48
   2  -6 -11 16125.8 515.258  46
   2  -6 -11 15244.1 555.936  44
   2  -6 -11 15054.1 517.219   2
   2  -6 -10 13877.2 549.770  48
   2  -6 -10 13751.0 529.030  44
   2  -6 -10 14037.5 476.375  46
   2  -6 -10 13610.1 486.849   2
   2  -6 -10 14464.9 951.717  17
   2  -6  -9 2213.82 204.797  44
   2  -6  -9 2273.72 173.831  46
   2  -6  -9 2132.55 176.387   2
   2  -6  -9 1941.89 377.374  17
   2  -6  -8 7310.19 323.049  46
   2  -6  -8 7539.24 381.434  44
   2  -6  -8 7241.01 729.051  17
   2  -6  -8 7633.38 338.132   2
   2  -6  -7 6073.76 358.310  48
   2  -6  -7 6870.33 303.058  46
   2  -6  -7 5690.36 646.529  17
   2  -6  -7 6568.79 303.149   2
   2  -6  -6 15973.8 1120.28  17
   2  -6  -6 16342.5 518.400  46
   2  -6  -6 16548.9 604.562  48
   2  -6  -6 15995.9 514.741   2
  -2  -6   6 16968.8 1227.50  14
   2  -6  -5 4488.92 288.748  48
   2  -6  -5 4305.72 582.799  17
  -2  -6   5 5038.95 673.969  14
   2  -6  -4 14059.2 546.957  48
   2  -6  -4 14979.7 1080.88  17
  -2  -6   4 14729.9 1151.64  14
  -2  -6   3 8570.56 879.110  14
  -2  -6   3 9409.39 394.786  19
  -2  -6   2 13397.1 1102.00  14
  -2  -6   2 14477.7 517.400  19
   2  -6  -2 13611.5 1048.39  17
  -2  -6   1 5093.82 665.097  14
   2  -6  -1 4843.67 626.017  17
  -2  -6   1 4269.83 265.769  19
  -2  -6   1 3775.04 260.696  52
  -2  -6   0 5055.58 297.307  39
  -2  -6   0 5051.36 314.185  52
  -2  -6   0 5380.45 304.645  19
   2  -6   0 5603.98 654.234  17
  -2  -6  -1 8985.53 404.743  19
  -2  -6  -1 8588.16 401.349  39
  -2  -6  -1 8101.69 376.326  48
  -2  -6  -1 8475.82 415.585  52
  -2  -6  -2 4911.70 277.179  44
   2  -6   2 4860.05 601.483  17
  -2  -6  -2 5167.24 300.329  19
  -2  -6  -2 5143.93 305.947  39
  -2  -6  -2 5221.03 298.606  48
  -2  -6  -2 4862.34 315.005  52
  -2  -6  -3 7290.64 348.314  44
   2  -6   3 7711.00 736.482  17
  -2  -6  -3 7280.01 363.683  19
  -2  -6  -3 7209.37 372.024  39
  -2  -6  -3 7154.93 360.217  48
  -2  -6  -3 6513.63 372.697  52
  -2  -6  -4 17924.4 613.333  44
   2  -6   4 16774.2 1105.91  17
  -2  -6  -4 18998.3 637.526  19
  -2  -6  -4 19113.6 657.877  39
  -2  -6  -4 17481.4 626.630  48
  -2  -6  -4 17402.3 662.267  52
  -2  -6  -5 29738.4 867.257  44
   2  -6   5 27775.6 1420.70  17
  -2  -6  -5 30486.8 887.304  19
  -2  -6  -5 29828.6 903.756  39
  -2  -6  -5 29262.7 886.366  48
  -2  -6  -5 30306.6 926.803  52
  -2  -6  -6 586.636 113.510  44
   2  -6   6 479.477 224.646  17
  -2  -6  -6 224.352 106.374  19
  -2  -6  -6 361.008 106.244  52
  -2  -6  -6 299.967 105.444  39
  -2  -6  -6 390.491 113.203  48
  -2  -6  -7 60570.2 1524.38  39
  -2  -6  -7 62954.2 1505.87  19
  -2  -6  -7 60422.7 1493.61  44
  -2  -6  -7 59933.1 1543.29  52
  -2  -6  -7 62434.6 1525.54  48
  -2  -6  -8 6966.25 364.691  19
  -2  -6  -8 6177.49 346.339  44
  -2  -6  -8 6914.21 375.886  39
  -2  -6  -8 6543.88 363.795  48
  -2  -6  -9 583.384 118.413  44
  -2  -6  -9 551.752 119.014  19
  -2  -6  -9 484.352 109.176  48
  -2  -6 -10 1566.72 182.323  52
  -2  -6 -10 1486.83 175.128  48
  -2  -6 -10 1412.14 164.924  44
  -2  -6 -10 1846.70 183.490  39
  -2  -6 -11 519.209 99.7170  51
  -2  -6 -11 559.702 108.537  52
  -2  -6 -11 576.785 81.6993  30
  -2  -6 -11 447.798 104.034  44
  -2  -6 -11 467.474 99.3429  45
  -2  -6 -11 587.856 116.515  39
  -2  -6 -12 2109.65 184.290  39
  -2  -6 -12 1800.02 163.080  19
  -2  -6 -12 1736.18 127.850  30
  -2  -6 -12 1967.08 180.581  48
  -2  -6 -12 1896.57 145.550  28
  -2  -6 -12 2191.04 171.774  45
  -2  -6 -12 1929.91 159.559  51
  -2  -6 -12 2063.31 180.088  52
  -2  -6 -13 2915.00 193.863  19
  -2  -6 -13 2699.14 152.455  30
  -2  -6 -13 3061.52 209.140  48
  -2  -6 -13 3038.67 169.445  28
  -2  -6 -13 3060.24 200.639  39
  -2  -6 -13 3209.39 201.783  52
  -2  -6 -14 7274.80 289.461  19
  -2  -6 -14 6582.57 236.194  30
  -2  -6 -14 7198.13 295.753  44
  -2  -6 -14 6926.88 244.003  28
  -2  -6 -14 6960.20 278.586  52
  -2  -6 -14 7198.29 288.466  39
  -2  -6 -15 2205.53 139.971  44
  -2  -6 -15 2202.56 132.827  45
  -2  -6 -15 2106.64 108.811  30
  -2  -6 -16 2084.51 109.004  45
  -2  -6 -16 1490.26 76.1516  30
   2  -5 -18 3850.52 168.848  35
   2  -5 -18 4264.11 184.101   2
   2  -5 -18 3804.68 157.493  31
   2  -5 -17 473.616 75.5983   2
   2  -5 -17 517.820 68.9305  31
   2  -5 -17 577.997 82.8991  35
   2  -5 -17 585.274 78.9254  46
   2  -5 -16 988.282 108.493   2
   2  -5 -16 947.168 106.516  46
   2  -5 -15 6098.76 292.553   2
   2  -5 -15 6298.43 284.413  46
   2  -5 -14 540.498 99.4966  46
   2  -5 -14 359.949 77.5498  44
   2  -5 -14 352.891 83.9450   2
   2  -5 -14 295.744 65.8081  29
   2  -5 -14 409.673 91.8401  48
   2  -5 -13 4655.11 267.563  44
   2  -5 -13 4359.95 264.097   2
   2  -5 -13 5068.48 234.472  29
   2  -5 -13 5126.95 274.448  46
   2  -5 -13 5083.07 293.347  48
   2  -5 -12 18680.1 627.465  44
   2  -5 -12 18687.0 602.614  46
   2  -5 -12 18936.1 619.724   2
   2  -5 -12 19724.8 569.331  29
   2  -5 -12 19214.8 651.726  48
   2  -5 -11 44994.9 1098.29  46
   2  -5 -11 43641.1 1141.31  44
   2  -5 -11 42251.4 1169.83  48
   2  -5 -11 42792.0 1106.74   2
   2  -5 -11 43603.0 1053.71  29
   2  -5 -10 2289.78 212.355  48
   2  -5 -10 2143.23 186.538   2
   2  -5 -10 2419.57 209.325  44
   2  -5 -10 2398.85 189.050  46
   2  -5 -10 2662.14 415.258  17
   2  -5  -9 17912.7 637.540  48
   2  -5  -9 17169.6 576.903   2
   2  -5  -9 18149.0 575.791  46
   2  -5  -9 18207.7 632.401  44
   2  -5  -9 18402.9 1124.03  17
   2  -5  -8 50198.6 1269.29  48
   2  -5  -8 47290.2 1172.84   2
   2  -5  -8 48339.1 1165.71  46
   2  -5  -8 47351.1 1941.36  17
   2  -5  -7 29742.3 805.127   2
   2  -5  -7 29814.0 793.335  46
  -2  -5   7 29005.2 1530.78  14
   2  -5  -7 29094.9 1481.32  17
  -2  -5   6 5277.37 647.753  14
   2  -5  -6 4739.99 562.036  17
   2  -5  -6 4524.02 243.111   2
  -2  -5   5 29777.7 1571.54  14
   2  -5  -5 28394.0 1445.58  17
   2  -5  -5 28211.5 745.015   2
   2  -5  -4 3333.50 478.890  17
  -2  -5   4 4242.67 597.374  14
  -2  -5   4 4071.37 239.180  19
   2  -5  -4 3301.90 189.512   2
  -2  -5   3 23544.9 1371.64  14
  -2  -5   3 24315.5 699.549  19
  -2  -5   2 4859.40 616.320  14
   2  -5  -2 4982.58 588.060  17
  -2  -5   2 4925.93 272.926  19
  -2  -5   1 10256.8 871.467  14
   2  -5  -1 10459.9 841.828  17
  -2  -5   1 10860.2 424.104  19
  -2  -5   0 6727.03 697.781  14
  -2  -5   0 7090.37 328.664  19
   2  -5   0 5849.00 621.918  17
   2  -5   1 11702.2 862.824  17
  -2  -5  -1 9935.42 427.397  39
  -2  -5  -1 11291.7 463.993  52
  -2  -5  -1 11907.6 932.007  14
  -2  -5  -1 11236.3 438.879  19
   2  -5   2 22889.5 1229.64  17
  -2  -5  -2 21655.8 686.143  39
  -2  -5  -2 21255.4 701.390  52
  -2  -5  -2 21498.7 672.728  48
  -2  -5  -2 21899.7 669.274  19
  -2  -5  -3 10728.2 442.946  48
  -2  -5  -3 11311.8 444.826  19
   2  -5   3 10492.0 808.095  17
  -2  -5  -3 10942.6 456.127  39
  -2  -5  -3 10575.9 426.894  44
  -2  -5  -3 11461.7 478.553  52
  -2  -5  -3 10225.8 874.953  14
  -2  -5  -4 40626.3 1074.10  44
   2  -5   4 41557.7 1693.97  17
  -2  -5  -4 43949.3 1103.97  19
  -2  -5  -4 40238.6 1106.60  39
  -2  -5  -4 42341.3 1105.85  48
  -2  -5  -4 42358.9 1142.58  52
  -2  -5  -5 2549.70 210.248  44
   2  -5   5 2719.44 404.876  17
  -2  -5  -5 2728.21 223.992  19
  -2  -5  -5 2850.50 231.885  39
  -2  -5  -5 2859.30 223.878  48
  -2  -5  -5 2967.18 242.587  52
  -2  -5  -6 16839.0 598.535  44
   2  -5   6 17029.7 1003.18  17
  -2  -5  -6 16112.5 1123.19  15
  -2  -5  -6 17728.2 611.078  19
  -2  -5  -6 17330.4 633.037  39
  -2  -5  -6 17077.5 617.969  48
  -2  -5  -6 17360.7 645.471  52
   2  -5   7 9971.50 730.289  17
  -2  -5  -7 7557.93 742.554  15
  -2  -5  -7 8952.26 409.885  19
  -2  -5  -7 8984.83 415.390  44
  -2  -5  -7 8801.34 422.340  39
  -2  -5  -7 9105.42 426.969  48
  -2  -5  -8 9576.79 434.316  44
  -2  -5  -8 9550.88 442.407  48
  -2  -5  -9 23839.7 754.254  44
  -2  -5  -9 22632.3 763.890  39
  -2  -5  -9 22896.2 778.770  52
  -2  -5 -10 22081.3 732.735  39
  -2  -5 -10 20708.0 693.505  19
  -2  -5 -10 21295.7 713.953  44
  -2  -5 -10 21941.5 737.212  52
  -2  -5 -11 16284.5 590.075  39
  -2  -5 -11 15011.4 560.708  19
  -2  -5 -11 14987.9 551.477  45
  -2  -5 -11 15905.9 592.219  52
  -2  -5 -11 15743.5 573.962  51
  -2  -5 -11 15754.6 587.355  48
  -2  -5 -12 2573.64 212.462  39
  -2  -5 -12 2522.43 214.014  48
  -2  -5 -12 2659.52 209.002  19
  -2  -5 -12 2184.26 192.194  45
  -2  -5 -12 2564.78 212.789  52
  -2  -5 -12 2480.48 194.398  51
  -2  -5 -13 6658.13 327.810  39
  -2  -5 -13 6574.45 317.698  19
  -2  -5 -13 5903.41 320.191  48
  -2  -5 -13 6727.51 293.382  28
  -2  -5 -13 6004.65 275.298  30
  -2  -5 -13 6588.26 326.982  44
  -2  -5 -13 7019.09 332.839  52
  -2  -5 -14 2090.87 167.085  39
  -2  -5 -14 2471.62 179.608  19
  -2  -5 -14 2108.94 149.752  30
  -2  -5 -14 2201.00 178.178  44
  -2  -5 -14 2286.46 154.391  28
  -2  -5 -14 2169.49 167.085  52
  -2  -5 -14 2145.74 178.708  48
  -2  -5 -15 4370.86 211.144  30
  -2  -5 -15 4859.28 231.196  19
  -2  -5 -15 4761.08 207.800  28
  -2  -5 -15 5055.65 246.264  44
  -2  -5 -15 4527.38 226.934  45
  -2  -5 -16 2998.75 168.340  44
  -2  -5 -16 2822.82 157.107  45
  -2  -5 -16 2810.11 138.664  28
  -2  -5 -16 2701.16 148.916  30
  -2  -5 -17 3532.87 154.413  45
  -2  -5 -17 3475.25 148.160  30
  -2  -5 -18 568.606 49.5813  45
  -2  -5 -18 531.208 46.6987  30
   2  -4 -19 5152.67 196.485  31
   2  -4 -18 336.092 64.3951  31
   2  -4 -17 806.666 78.2401  29
   2  -4 -16 6857.67 264.046  29
   2  -4 -16 6447.70 271.895  25
   2  -4 -16 7344.78 329.422   2
   2  -4 -16 6827.24 306.289  46
   2  -4 -15 3068.84 182.210  29
   2  -4 -15 2731.80 178.043  25
   2  -4 -15 3023.17 218.088   2
   2  -4 -15 3051.90 172.117   3
   2  -4 -15 3284.74 214.995  46
   2  -4 -14 332.848 68.7261   3
   2  -4 -14 406.749 92.2106   2
   2  -4 -14 398.285 79.4014  29
   2  -4 -14 345.898 75.6714  44
   2  -4 -14 343.797 87.6982  46
   2  -4 -14 404.262 77.4585  25
   2  -4 -14 287.501 80.2832  48
   2  -4 -13 283.527 69.0777   3
   2  -4 -13 190.599 71.7575   2
   2  -4 -13 124.075 68.0255  29
   2  -4 -13 169.543 74.7622  46
   2  -4 -13 260.780 77.0226  44
   2  -4 -13 110.968 54.7509  25
   2  -4 -13 175.557 74.6595  48
   2  -4 -12 8116.03 373.053  44
   2  -4 -12 8287.80 365.140  46
   2  -4 -12 8323.38 382.693   2
   2  -4 -12 8482.48 327.259   3
   2  -4 -12 8510.96 392.362  48
   2  -4 -12 7683.84 337.856  29
   2  -4 -11 9247.77 417.129  48
   2  -4 -11 8838.24 378.719  46
   2  -4 -11 8684.50 394.380  44
   2  -4 -11 9197.28 401.272   2
   2  -4 -11 9618.88 350.449   3
   2  -4 -10 64639.8 2188.74  17
   2  -4 -10 66599.0 1575.56  44
   2  -4 -10 67948.1 1540.65  46
   2  -4 -10 68030.7 1603.40  48
   2  -4 -10 64086.9 1908.80  23
   2  -4 -10 65307.2 1552.51   2
   2  -4 -10 69616.4 1469.62   3
   2  -4  -9 371.036 92.2203   2
   2  -4  -9 126.365 119.645  17
  -2  -4   9 67.4066 159.163  14
   2  -4  -9 185.432 80.4366  48
   2  -4  -9 173.474 70.6950  46
   2  -4  -9 284.674 116.715  23
   2  -4  -8 80482.3 2529.08  17
   2  -4  -8 77222.7 1733.60   2
   2  -4  -8 76425.9 2041.64  23
   2  -4  -8 80376.3 1722.14  46
  -2  -4   8 80312.4 2618.73  14
   2  -4  -7 51925.9 1236.51   2
   2  -4  -7 56659.7 2005.91  17
  -2  -4   7 56150.1 2104.49  14
   2  -4  -7 53562.5 1509.45  23
   2  -4  -6 5252.61 250.781   2
   2  -4  -6 5216.46 549.342  17
  -2  -4   6 6009.74 635.557  14
   2  -4  -6 4735.16 339.910  23
   2  -4  -5 11004.4 376.203   2
   2  -4  -5 11310.7 803.275  17
  -2  -4   5 11658.8 871.590  14
   2  -4  -5 11161.5 719.465   6
   2  -4  -5 10661.0 498.129  23
   2  -4  -4 31494.1 783.355   2
   2  -4  -4 34113.6 1450.08  17
   2  -4  -4 32220.5 952.048  23
   2  -4  -4 31622.4 1283.74   6
   2  -4  -3 39719.4 924.242   2
   2  -4  -3 42022.5 1106.74  23
   2  -4  -3 42244.2 1494.92   6
   2  -4  -2 50172.8 1251.19  23
   2  -4  -2 50208.6 1681.73   6
  -2  -4   1 29405.1 786.812  19
   2  -4  -1 31352.1 869.744  23
   2  -4  -1 29099.4 1345.25  17
  -2  -4   0 10175.1 389.339  19
   2  -4   0 9570.19 417.653  23
   2  -4   0 9402.42 723.751  17
  -2  -4   0 10789.1 806.171  14
  -2  -4   0 9871.41 464.193   4
   2  -4   1 38448.5 1566.93  17
  -2  -4  -1 41741.9 1010.00  19
  -2  -4  -1 40324.7 1125.10   4
  -2  -4  -2 8396.62 350.571  19
  -2  -4  -2 8679.15 433.525   4
   2  -4   3 73899.0 2348.79  17
  -2  -4  -3 79174.9 1716.57  19
  -2  -4  -3 77465.2 2504.62  14
  -2  -4  -3 75288.4 1881.73   4
   2  -4   3 78120.1 2224.11  13
   2  -4   4 38731.4 1508.36  17
  -2  -4  -4 37537.9 1612.42  14
   2  -4   4 40029.4 1447.58  13
  -2  -4  -4 38466.4 1171.63   4
  -2  -4  -4 38642.6 991.899  19
  -2  -4  -5 22057.4 668.091  19
  -2  -4  -5 21113.7 826.162   4
  -2  -4  -5 20939.8 669.648  48
   2  -4   5 23261.8 1104.88  17
  -2  -4  -5 22389.7 690.493  39
  -2  -4  -5 21812.0 700.229  52
  -2  -4  -6 30724.4 871.444  48
  -2  -4  -6 32184.6 1089.91   4
   2  -4   6 30723.5 1308.53  17
  -2  -4  -6 29625.0 850.407  44
  -2  -4  -7 21899.7 705.313  48
  -2  -4  -7 22913.3 707.481  44
   2  -4   7 22326.7 1073.18  17
  -2  -4  -7 21477.9 894.012   4
  -2  -4  -8 753.389 127.690  19
  -2  -4  -8 770.054 123.776  39
  -2  -4  -8 873.645 140.301  52
  -2  -4  -8 790.531 125.606  44
  -2  -4  -8 646.842 163.426   4
  -2  -4  -9 2982.42 227.957  19
  -2  -4  -9 2949.31 186.710  31
  -2  -4  -9 2846.36 231.012  39
  -2  -4  -9 2900.50 235.925  48
  -2  -4  -9 2765.08 237.841  52
  -2  -4  -9 2827.35 323.761   4
  -2  -4  -9 3014.93 173.011   3
  -2  -4 -10 2317.98 202.670  19
  -2  -4 -10 2044.10 160.778  31
  -2  -4 -10 1898.65 191.531  39
  -2  -4 -10 2307.57 210.051  48
  -2  -4 -10 2131.72 200.269  51
  -2  -4 -10 1978.35 199.602  52
  -2  -4 -10 2307.88 300.782   4
  -2  -4 -10 1994.39 143.294   3
  -2  -4 -11 18989.5 650.657  44
  -2  -4 -11 17974.2 619.134  45
  -2  -4 -11 18069.8 622.811  19
  -2  -4 -11 18313.6 567.813  31
  -2  -4 -11 18778.3 646.018  39
  -2  -4 -11 18452.1 624.160  51
  -2  -4 -11 19161.9 661.111  52
  -2  -4 -11 18276.8 528.140   3
  -2  -4 -11 18261.9 649.110  48
  -2  -4 -12 7307.24 362.902  44
  -2  -4 -12 6229.58 330.650  19
  -2  -4 -12 6564.38 354.004  48
  -2  -4 -12 6734.85 350.311  39
  -2  -4 -12 7000.71 333.325  51
  -2  -4 -12 6857.58 357.518  52
  -2  -4 -12 6685.69 274.168   3
  -2  -4 -13 16696.8 583.857  44
  -2  -4 -13 16865.5 565.586  19
  -2  -4 -13 16750.5 593.432  48
  -2  -4 -13 16722.2 574.573  39
  -2  -4 -13 15425.7 523.691  25
  -2  -4 -13 16614.6 533.545  28
  -2  -4 -13 16247.7 569.730  52
  -2  -4 -13 16368.3 480.452   3
  -2  -4 -14 8788.43 379.719  44
  -2  -4 -14 8594.51 361.073  39
  -2  -4 -14 8304.04 352.109  19
  -2  -4 -14 8505.81 380.674  48
  -2  -4 -14 7726.02 325.644  25
  -2  -4 -14 8221.58 333.703  28
  -2  -4 -14 8352.48 346.661  30
  -2  -4 -14 8085.44 295.687   3
  -2  -4 -14 7969.88 348.589  52
  -2  -4 -15 4948.00 242.937  19
  -2  -4 -15 4614.12 238.625  30
  -2  -4 -15 3841.93 211.237  25
  -2  -4 -15 4389.96 223.546  28
  -2  -4 -15 4735.74 255.660  44
  -2  -4 -15 4401.14 241.575  45
  -2  -4 -15 4501.69 197.042   3
  -2  -4 -16 868.443 102.210  45
  -2  -4 -16 824.476 91.8019  28
  -2  -4 -16 866.147 101.998  30
  -2  -4 -17 377.202 67.2238  30
  -2  -4 -17 385.554 59.3047  28
  -2  -4 -17 360.360 66.0932  45
  -2  -4 -18 3443.85 156.618  30
  -2  -4 -18 3218.72 146.074  45
  -2  -4 -19 806.108 63.4271  30
  -2  -4 -19 745.257 51.7460  45
   2  -3 -20 2137.43 105.545  25
   2  -3 -19 4392.68 168.013  29
   2  -3 -19 5219.50 211.603  25
   2  -3 -18 2345.24 131.895  33
   2  -3 -18 2884.02 188.289   2
   2  -3 -18 2595.26 146.613   3
   2  -3 -18 2919.29 175.041  46
   2  -3 -18 2706.76 148.975  29
   2  -3 -18 2847.60 174.214  25
   2  -3 -17 8180.15 292.753  33
   2  -3 -17 8089.13 303.111   3
   2  -3 -17 8941.01 366.372   2
   2  -3 -17 8978.67 348.694  46
   2  -3 -17 7862.58 304.258  29
   2  -3 -17 8440.59 338.332  25
   2  -3 -16 117.513 53.6126  33
   2  -3 -16 188.373 60.1916   3
   2  -3 -16 106.153 62.6981  25
   2  -3 -16 127.918 65.2594  29
   2  -3 -16 181.332 73.6710  46
   2  -3 -15 8615.40 327.224  33
   2  -3 -15 8810.25 350.269  29
   2  -3 -15 8212.59 352.044  25
   2  -3 -15 8261.60 331.445   3
   2  -3 -14 13556.7 517.867  35
   2  -3 -14 13571.9 440.560  33
   2  -3 -14 13426.8 512.086   2
   2  -3 -14 12782.8 446.833   3
   2  -3 -14 12792.4 801.801  23
   2  -3 -14 13145.8 464.673  25
   2  -3 -14 14082.7 475.577  29
   2  -3 -13 20361.5 609.901  29
   2  -3 -13 19213.8 563.832  33
   2  -3 -13 20285.8 653.243   2
   2  -3 -13 19722.3 584.840   3
   2  -3 -13 18014.4 603.819  48
   2  -3 -13 20559.4 1025.27  23
   2  -3 -13 20150.2 595.820  25
   2  -3 -13 18808.3 571.450  43
   2  -3 -12 976.545 124.281  29
   2  -3 -12 1302.82 120.516  33
   2  -3 -12 870.016 129.257   2
   2  -3 -12 816.210 104.421   3
   2  -3 -12 822.069 108.281  43
   2  -3 -12 807.713 108.483  44
   2  -3 -12 819.044 105.993  25
   2  -3 -12 902.054 211.506  23
   2  -3 -12 702.442 112.859  48
   2  -3 -11 23951.2 720.455   2
   2  -3 -11 24352.6 662.666   3
   2  -3 -11 22619.5 686.223  44
   2  -3 -11 23336.7 644.405  43
   2  -3 -11 24379.1 690.458  29
   2  -3 -11 22815.4 711.930  48
   2  -3 -11 22647.0 1037.40  23
   2  -3 -10 6977.70 333.668   2
   2  -3 -10 7730.62 308.213   3
   2  -3 -10 6668.02 548.686  17
  -2  -3  10 6724.84 660.537   8
   2  -3 -10 6768.83 334.019  48
   2  -3 -10 7609.38 297.695  43
   2  -3 -10 7136.72 329.423  44
   2  -3 -10 7160.21 323.083  46
   2  -3 -10 6943.99 528.749  23
   2  -3  -9 38516.8 1468.68  17
   2  -3  -9 36466.2 969.649   2
   2  -3  -9 39060.0 917.233   3
   2  -3  -9 38418.9 1314.59  23
   2  -3  -9 38604.9 958.984  46
  -2  -3   9 37528.8 1609.78   8
   2  -3  -8 8076.57 507.552  23
   2  -3  -8 8033.67 337.254   2
   2  -3  -8 8303.96 302.166   3
  -2  -3   8 7663.30 656.535   8
   2  -3  -8 8058.07 533.123   6
   2  -3  -8 8374.48 629.817  17
   2  -3  -7 11279.2 583.904  23
   2  -3  -7 11059.9 400.591   2
   2  -3  -7 11451.2 357.938   3
   2  -3  -7 11094.1 629.872   6
  -2  -3   7 12274.7 800.979   8
   2  -3  -7 11697.3 755.123  17
   2  -3  -6 12529.0 578.436  23
   2  -3  -6 11098.9 388.823   2
   2  -3  -6 11526.4 348.353   3
   2  -3  -6 11847.8 648.578   6
   2  -3  -6 11829.8 751.376  17
   2  -3  -5 11765.2 540.963  23
   2  -3  -5 11440.2 379.654   2
   2  -3  -5 11703.8 640.302   6
  -2  -3   5 12975.4 857.942   5
   2  -3  -5 11724.0 755.201  17
   2  -3  -4 41248.8 1146.66  23
   2  -3  -4 38556.1 906.621   2
  -2  -3   4 42883.0 1633.49   5
   2  -3  -4 40845.2 1506.97  17
   2  -3  -3 16959.1 631.521  23
   2  -3  -2 19221.6 671.302  23
  -2  -3   1 10166.8 692.902   5
   2  -3  -1 10899.2 713.572  17
  -2  -3   0 28478.6 1210.14   5
   2  -3   0 27020.9 1158.90  17
  -2  -3  -1 6601.15 545.132   5
  -2  -3  -1 5875.71 364.959   4
   2  -3   1 6647.46 541.312  17
  -2  -3  -2 39738.6 947.379  19
  -2  -3  -2 42049.7 1457.27   5
   2  -3   2 37002.1 1277.74  13
  -2  -3  -2 38643.4 1150.39   4
  -2  -3  -2 39034.2 1456.77  14
   2  -3   2 38093.5 1422.35  17
  -2  -3  -3 44148.3 1045.26  19
   2  -3   3 43287.4 1538.49  17
  -2  -3  -3 42641.4 1268.86   4
   2  -3   3 45746.3 1450.50  13
  -2  -3  -3 46351.0 1627.03  14
  -2  -3  -4 858.127 80.1875  18
   2  -3   4 890.001 196.022  17
  -2  -3  -4 1067.67 250.803  14
   2  -3   4 1191.16 217.464  13
  -2  -3  -4 1022.53 173.219   4
  -2  -3  -5 25908.1 970.791   4
  -2  -3  -5 27564.6 1219.54  14
  -2  -3  -5 26617.7 646.839  18
   2  -3   5 26477.0 1124.76  17
  -2  -3  -6 7920.61 340.121  19
   2  -3   6 7940.35 573.154  17
  -2  -3  -6 7484.84 275.606  18
   2  -3   6 8577.73 610.246  13
  -2  -3  -6 8530.50 525.955   4
  -2  -3  -7 13728.3 715.601   4
  -2  -3  -7 13762.3 420.008   3
   2  -3   7 15056.9 793.599  17
  -2  -3  -7 13473.1 415.860  18
  -2  -3  -7 14023.7 486.090  19
  -2  -3  -8 5793.65 310.473  48
  -2  -3  -8 5660.26 471.405   4
  -2  -3  -8 6146.73 316.207  39
  -2  -3  -8 6183.03 309.001  19
  -2  -3  -8 5953.29 255.353  18
  -2  -3  -8 5811.01 252.518   3
  -2  -3  -8 6389.63 330.982  52
  -2  -3  -9 18105.3 619.019  51
  -2  -3  -9 18580.3 641.876  52
  -2  -3  -9 19294.9 587.450  25
  -2  -3  -9 19073.4 544.645  18
  -2  -3  -9 18405.6 629.612  48
  -2  -3  -9 18697.2 625.062  44
  -2  -3  -9 18903.0 627.582  39
  -2  -3  -9 18035.9 601.885  19
  -2  -3  -9 18622.5 565.565  31
  -2  -3  -9 19580.3 549.601   3
  -2  -3  -9 18255.6 906.195   4
  -2  -3 -10 39075.6 1041.93  48
  -2  -3 -10 39350.1 1034.79  44
  -2  -3 -10 38955.3 1011.25  45
  -2  -3 -10 37190.7 1018.25  39
  -2  -3 -10 36951.1 1002.03  19
  -2  -3 -10 37599.6 960.668  31
  -2  -3 -10 38230.7 928.444   3
  -2  -3 -10 35868.7 971.949  25
  -2  -3 -10 37848.1 1040.05  52
  -2  -3 -10 38437.4 1014.49  51
  -2  -3 -10 39110.3 1443.70   4
   2  -3  10 42336.9 1568.35  11
  -2  -3 -11 1450.82 162.538  44
  -2  -3 -11 1319.30 152.608  39
  -2  -3 -11 1289.01 149.770  19
  -2  -3 -11 1248.37 134.094  31
  -2  -3 -11 1196.42 122.972   3
  -2  -3 -11 1308.52 255.111   4
  -2  -3 -11 1312.76 145.166  25
  -2  -3 -11 1214.55 151.219  48
  -2  -3 -11 1370.66 158.821  52
  -2  -3 -11 1303.67 143.361  51
  -2  -3 -12 2270.92 202.842  44
  -2  -3 -12 2145.53 189.975  39
  -2  -3 -12 2408.22 196.492  19
  -2  -3 -12 2207.64 179.225  31
  -2  -3 -12 2416.79 339.581   4
  -2  -3 -12 2337.43 169.425   3
  -2  -3 -12 2135.09 177.958  28
  -2  -3 -12 2113.88 185.081  25
  -2  -3 -12 2054.79 193.670  48
  -2  -3 -12 2219.92 195.183  52
  -2  -3 -13 4863.89 289.365  44
  -2  -3 -13 4796.81 271.622  39
  -2  -3 -13 4398.76 259.441  19
  -2  -3 -13 4547.80 260.028  31
  -2  -3 -13 4443.05 260.533  30
  -2  -3 -13 4404.44 266.845  25
  -2  -3 -13 4949.54 266.001  28
  -2  -3 -13 4568.04 268.488  52
  -2  -3 -13 4637.73 459.219   4
  -2  -3 -13 4364.73 234.718   3
  -2  -3 -13 4540.23 282.872  48
  -2  -3 -14 27615.0 771.456  39
  -2  -3 -14 28243.8 741.616   3
  -2  -3 -14 28152.1 1215.76   4
  -2  -3 -14 27533.9 769.183  52
  -2  -3 -14 27311.7 801.612  25
  -2  -3 -14 27284.2 784.584  30
  -2  -3 -14 28095.5 769.592  28
  -2  -3 -14 30299.1 829.617  44
  -2  -3 -14 27717.5 793.277  45
  -2  -3 -14 29009.6 775.849  19
  -2  -3 -15 5505.84 283.522  30
  -2  -3 -15 5546.45 252.826   3
  -2  -3 -15 5685.84 272.760  28
  -2  -3 -15 5379.94 289.835  25
  -2  -3 -15 5611.90 281.442  45
  -2  -3 -15 5888.13 295.497  44
  -2  -3 -15 5290.16 254.989  19
  -2  -3 -16 1959.46 147.406  28
  -2  -3 -16 1652.86 152.341  25
  -2  -3 -16 1882.60 155.253  45
  -2  -3 -16 1825.91 133.994   3
  -2  -3 -16 1890.84 158.583  30
  -2  -3 -17 10272.4 338.663  28
  -2  -3 -17 9177.72 351.305  25
  -2  -3 -17 9767.57 346.124  45
  -2  -3 -17 9544.82 316.544   3
  -2  -3 -17 10018.2 357.122  30
  -2  -3 -18 1449.40 115.823  25
  -2  -3 -18 1625.19 110.836  28
  -2  -3 -18 1809.28 121.294  45
  -2  -3 -18 1616.25 102.868   3
  -2  -3 -18 1518.56 120.246  30
  -2  -3 -19 6249.03 221.867  30
  -2  -3 -19 6108.32 200.787  45
  -2  -3 -19 6275.60 199.539  28
  -2  -3 -20 6898.78 203.709  37
  -2  -3 -20 7437.44 210.429  30
   2  -2 -21 1256.02 83.9288  25
   2  -2 -21 1491.22 79.6701  31
   2  -2 -20 4667.16 172.152  29
   2  -2 -20 5181.82 216.753  25
   2  -2 -20 4538.00 169.939  33
   2  -2 -20 5335.70 199.685  31
   2  -2 -19 1250.59 101.189  29
   2  -2 -19 1325.31 125.289  25
   2  -2 -19 1188.80 101.518   3
   2  -2 -19 1305.04 112.484  31
   2  -2 -19 1151.36 97.9193  33
   2  -2 -18 1609.08 126.758  33
   2  -2 -18 1557.55 137.197  31
   2  -2 -18 1604.43 147.237  25
   2  -2 -18 1632.29 131.808  29
   2  -2 -18 1636.81 128.046   3
   2  -2 -18 1807.38 154.142   2
   2  -2 -18 1554.19 134.283  46
   2  -2 -17 2610.20 194.254  35
   2  -2 -17 2341.51 166.128  33
   2  -2 -17 2203.71 153.372  34
   2  -2 -17 2697.30 180.671  29
   2  -2 -17 2945.25 191.167  46
   2  -2 -17 2397.08 165.961   3
   2  -2 -17 2717.25 198.581   2
   2  -2 -17 2362.85 183.759  25
   2  -2 -16 531.807 104.542  35
   2  -2 -16 690.815 100.101  33
   2  -2 -16 778.862 99.6025  34
   2  -2 -16 627.742 100.084  29
   2  -2 -16 1056.15 235.562  23
   2  -2 -16 636.800 106.809  25
   2  -2 -16 715.279 107.096  46
   2  -2 -16 594.661 92.7884   3
   2  -2 -16 639.670 112.086   2
   2  -2 -15 27949.2 744.144  33
   2  -2 -15 25395.6 715.159  34
   2  -2 -15 26608.9 790.754  35
   2  -2 -15 26745.9 760.740  29
   2  -2 -15 27672.0 774.383  46
   2  -2 -15 25893.7 1265.80  23
   2  -2 -15 28113.8 776.870  25
   2  -2 -15 26651.7 741.390   3
   2  -2 -15 27653.8 811.441   2
   2  -2 -14 5330.46 269.428   3
   2  -2 -14 5118.40 261.939  33
   2  -2 -14 4830.25 286.928  35
   2  -2 -14 4701.39 246.105  34
   2  -2 -14 5472.26 283.742  29
   2  -2 -14 5118.15 280.709  46
   2  -2 -14 5208.69 525.920  23
   2  -2 -14 4864.28 270.327  25
   2  -2 -14 5217.61 272.129  43
   2  -2 -13 25527.0 721.583   3
   2  -2 -13 25547.3 771.134  35
   2  -2 -13 28117.5 729.195  33
   2  -2 -13 24914.7 688.810  34
   2  -2 -13 25687.8 727.831  43
   2  -2 -13 26139.0 1199.82  23
   2  -2 -13 27138.0 742.450  25
   2  -2 -13 26749.3 750.797  29
   2  -2 -13 25292.2 741.185  46
   2  -2 -12 42755.8 1059.24  43
   2  -2 -12 43561.0 1085.07  46
   2  -2 -12 44957.2 1095.36  29
   2  -2 -12 44358.5 1610.31  23
   2  -2 -12 45136.6 1072.13   3
   2  -2 -11 8852.32 384.253   2
   2  -2 -11 10028.4 368.470   3
   2  -2 -11 8678.61 621.563  23
  -2  -2  11 8732.20 742.263   8
  -2  -2  11 8592.83 716.912   7
   2  -2 -11 9556.04 379.027  29
   2  -2 -11 9311.79 350.838  43
   2  -2 -11 8995.36 368.808  46
   2  -2 -10 30931.3 772.123  43
   2  -2 -10 29539.2 790.960  46
   2  -2 -10 30248.4 1123.28  17
   2  -2 -10 29701.1 1174.62  23
  -2  -2  10 30416.8 1397.77   8
  -2  -2  10 28956.3 1327.13   7
   2  -2 -10 30229.9 822.818   2
   2  -2 -10 30820.6 778.647   3
   2  -2  -9 5982.49 470.460  17
   2  -2  -9 6224.22 464.888  23
  -2  -2   9 5798.90 568.506   8
  -2  -2   9 6427.55 566.488   7
   2  -2  -9 6759.93 301.737   2
   2  -2  -9 6438.10 270.847   3
   2  -2  -8 4202.94 404.193  17
   2  -2  -8 4144.92 364.122  23
   2  -2  -8 4358.03 317.772   6
  -2  -2   8 4295.37 473.786   8
  -2  -2   8 4260.26 449.656   7
   2  -2  -8 4262.65 230.473   2
   2  -2  -8 5095.47 223.344   3
  -2  -2   7 69840.5 1785.87  20
   2  -2  -7 72259.8 2088.40  17
   2  -2  -7 73501.7 1903.97  23
   2  -2  -7 71237.7 1830.47   6
  -2  -2   7 73249.0 2199.50   8
  -2  -2   7 70463.8 2110.68   7
   2  -2  -7 73743.5 1567.44   2
   2  -2  -7 72454.0 1514.67   3
  -2  -2   6 33873.9 1033.40  20
   2  -2  -6 34204.3 1267.85  17
   2  -2  -6 35433.6 1105.43  23
  -2  -2   6 35402.2 1330.65   8
  -2  -2   6 36199.3 1287.44   7
   2  -2  -6 34036.8 832.972   2
   2  -2  -6 34329.8 790.784   3
  -2  -2   5 64362.0 1644.00  20
   2  -2  -5 66964.6 1944.96  17
   2  -2  -5 71093.9 1708.64  23
  -2  -2   5 64687.1 1878.85   7
  -2  -2   5 68992.8 1982.88   8
   2  -2  -5 65879.0 1402.24   2
   2  -2  -5 64494.1 1359.14   3
   2  -2  -4 7311.85 527.583  17
   2  -2  -4 7164.81 398.394  23
  -2  -2   4 7955.72 545.880   8
  -2  -2   4 7848.65 588.030   5
  -2  -2   4 7653.26 415.621  20
   2  -2  -3 43221.8 1478.27  17
   2  -2  -3 46535.5 1247.05  23
  -2  -2   3 43767.3 1255.89  20
  -2  -2   2 84257.8 2053.61  20
  -2  -2   2 86921.1 2265.75   8
   2  -2  -2 85849.8 2052.95  13
  -2  -2   1 24779.4 1010.87   5
   2  -2  -1 27185.0 896.037  13
   2  -2  -1 25290.0 1049.65  17
  -2  -2   0 17938.5 738.581  20
   2  -2   0 18330.4 723.947  13
  -2  -2   0 18496.7 839.988   5
   2  -2   0 18290.7 861.825  17
  -2  -2  -1 34037.3 1190.09   5
   2  -2   1 35685.7 1263.11  17
   2  -2   2 87755.6 2248.69  13
  -2  -2  -2 96193.4 2340.51   5
   2  -2   2 92595.7 2424.42  17
  -2  -2  -3 150052. 3395.76   5
  -2  -2  -3 147898. 3303.51   4
   2  -2   3 155565. 3569.98  17
  -2  -2  -4 79222.1 1719.11  19
  -2  -2  -4 85850.4 2092.34   5
  -2  -2  -4 81730.5 2230.74  14
  -2  -2  -4 83128.2 2071.89   4
   2  -2   4 89436.4 2275.89  17
  -2  -2  -5 54781.4 1183.96  19
  -2  -2  -5 55947.6 1545.70   4
  -2  -2  -5 59309.5 1493.03   5
  -2  -2  -5 53945.1 1645.54  14
   2  -2   5 57991.8 1673.25  17
  -2  -2  -5 54655.4 1118.61  18
  -2  -2  -6 65566.9 1473.31  19
  -2  -2  -6 69540.2 1719.42   5
  -2  -2  -6 63397.3 1919.61  14
  -2  -2  -6 68030.1 1893.29   4
  -2  -2  -6 68818.2 1427.66  18
   2  -2   6 70765.8 1970.42  17
  -2  -2  -7 17640.0 535.742  19
  -2  -2  -7 16316.6 609.515   5
  -2  -2  -7 18301.0 835.176   4
  -2  -2  -7 17251.5 491.789  18
   2  -2   7 18490.3 838.339  17
  -2  -2  -8 16314.4 825.117   4
  -2  -2  -8 17343.4 503.387  18
  -2  -2  -8 16944.3 501.522   3
  -2  -2  -8 17111.9 535.493  19
  -2  -2  -9 68208.7 1532.72  44
  -2  -2  -9 68775.8 1504.32  45
   2  -2   9 72972.6 2161.91  11
  -2  -2  -9 68470.5 2033.55   4
  -2  -2  -9 63501.0 1480.14  19
  -2  -2  -9 66521.8 1477.64  31
  -2  -2  -9 66787.1 1454.53  18
  -2  -2  -9 62613.8 1442.63   3
  -2  -2  -9 65936.6 1526.71  48
  -2  -2 -10 42958.4 1044.87   3
  -2  -2 -10 45223.9 1121.21  48
  -2  -2 -10 43812.6 1116.02  44
  -2  -2 -10 43986.4 1086.01  45
  -2  -2 -10 43382.4 1093.46  39
  -2  -2 -10 44364.8 1084.04  19
  -2  -2 -10 42217.9 1059.73  31
  -2  -2 -10 44538.5 1115.75  52
  -2  -2 -10 44806.4 1051.49  18
  -2  -2 -10 41828.3 1545.21   4
   2  -2  10 46094.1 1654.90  11
  -2  -2 -10 41989.3 1094.07  25
  -2  -2 -11 22288.3 649.186   3
  -2  -2 -11 22431.5 688.638  52
  -2  -2 -11 22274.6 648.810  18
  -2  -2 -11 22388.0 693.263  48
  -2  -2 -11 22761.8 697.778  44
  -2  -2 -11 21678.9 674.894  39
  -2  -2 -11 21888.4 655.926  19
  -2  -2 -11 22760.7 668.206  31
   2  -2  11 23880.3 1126.96  11
  -2  -2 -11 23611.4 1119.38   4
  -2  -2 -11 21282.1 686.911  25
  -2  -2 -12 2206.38 190.442  48
  -2  -2 -12 2699.59 204.842  44
  -2  -2 -12 2028.62 175.338  39
  -2  -2 -12 2465.82 182.674  19
  -2  -2 -12 2698.43 179.279  33
  -2  -2 -12 2426.22 189.924  31
  -2  -2 -12 2803.27 376.822   4
  -2  -2 -12 2367.13 180.234   3
  -2  -2 -12 2546.81 189.765  28
  -2  -2 -12 2270.96 183.851  30
  -2  -2 -12 2345.14 199.466  25
  -2  -2 -12 1935.17 171.777  52
  -2  -2 -13 12894.3 486.466  45
  -2  -2 -13 14044.7 513.366  44
  -2  -2 -13 13423.2 468.415  39
  -2  -2 -13 13137.1 473.236  52
  -2  -2 -13 13800.9 500.910  30
  -2  -2 -13 13606.2 476.228  28
  -2  -2 -13 14206.5 869.177   4
  -2  -2 -13 14193.5 479.306   3
  -2  -2 -13 12722.9 449.323  33
  -2  -2 -13 13761.7 498.794  31
  -2  -2 -13 13116.4 516.534  25
  -2  -2 -13 13551.6 461.783  19
  -2  -2 -14 4353.30 226.290  19
  -2  -2 -14 4302.64 277.578  25
  -2  -2 -14 4248.80 257.438  30
  -2  -2 -14 4295.99 255.363  31
  -2  -2 -14 3881.06 442.716   4
  -2  -2 -14 4090.87 237.854   3
  -2  -2 -14 4101.78 239.413  28
  -2  -2 -14 4181.73 256.871  44
  -2  -2 -14 4043.62 249.347  45
  -2  -2 -14 4013.64 224.940  52
  -2  -2 -15 1169.34 127.304   3
  -2  -2 -15 1533.55 277.326   4
  -2  -2 -15 1189.42 130.623  28
  -2  -2 -15 1250.03 154.062  25
  -2  -2 -15 1203.45 137.307  45
  -2  -2 -15 1209.88 141.457  30
  -2  -2 -16 923.228 106.251   3
  -2  -2 -16 981.276 136.390  25
  -2  -2 -16 897.566 113.112  28
  -2  -2 -16 885.894 113.031  45
  -2  -2 -16 875.317 119.278  30
  -2  -2 -17 11618.7 417.130  30
  -2  -2 -17 11704.1 437.212  25
  -2  -2 -17 11649.7 391.203  28
  -2  -2 -17 11029.7 378.149   3
  -2  -2 -17 11488.1 395.218  45
  -2  -2 -17 11295.5 349.496  36
  -2  -2 -18 11688.6 368.068   3
  -2  -2 -18 12031.8 416.341  25
  -2  -2 -18 12824.3 384.767  28
  -2  -2 -18 12221.6 402.587  30
  -2  -2 -18 12202.8 381.888  45
  -2  -2 -19 1965.21 115.900   3
  -2  -2 -19 2250.20 126.376  28
  -2  -2 -19 2028.80 139.213  25
  -2  -2 -19 2074.33 133.273  30
  -2  -2 -19 2217.30 122.558  45
  -2  -2 -20 87.9208 36.8758  25
  -2  -2 -20 86.5132 34.9887  37
  -2  -2 -20 79.8608 30.9550  28
   2  -1 -21 2233.97 107.659  33
   2  -1 -21 2252.02 103.754  29
   2  -1 -21 2564.71 137.150  25
   2  -1 -21 2594.09 124.813  35
   2  -1 -20 1683.64 115.352  33
   2  -1 -20 1608.75 104.026  34
   2  -1 -20 1924.32 115.364  31
   2  -1 -20 1558.29 108.690  29
   2  -1 -20 1752.06 114.919   3
   2  -1 -20 1675.65 134.532  25
   2  -1 -20 1710.04 124.058  35
   2  -1 -19 6931.83 269.059  31
   2  -1 -19 6297.45 265.089  33
   2  -1 -19 6331.62 259.374  34
   2  -1 -19 6631.85 265.436  29
   2  -1 -19 6641.83 264.917   3
   2  -1 -19 6765.88 298.953  25
   2  -1 -19 6766.05 280.124  35
   2  -1 -18 1183.90 119.522  31
   2  -1 -18 965.001 111.641  33
   2  -1 -18 928.629 109.524  34
   2  -1 -18 986.799 114.697  29
   2  -1 -18 1061.43 112.374   3
   2  -1 -18 1076.86 130.038  25
   2  -1 -18 1186.43 130.749  35
   2  -1 -17 6291.74 310.462  35
   2  -1 -17 6344.31 291.622  33
   2  -1 -17 6601.35 300.267  34
   2  -1 -17 6411.42 300.061  29
   2  -1 -17 6336.54 291.122   3
   2  -1 -17 6488.73 314.185   2
   2  -1 -17 6153.90 311.558  25
   2  -1 -17 6494.86 293.763  46
   2  -1 -16 507.432 93.1687  34
   2  -1 -16 503.341 102.825  35
   2  -1 -16 514.936 96.4493  33
   2  -1 -16 402.206 94.1221  29
   2  -1 -16 447.100 87.6321   3
   2  -1 -16 507.979 101.643   2
   2  -1 -16 328.858 78.2600  46
   2  -1 -16 443.696 175.262  23
   2  -1 -16 577.258 103.578  25
   2  -1 -15 6515.78 310.414  46
   2  -1 -15 6299.73 322.113  35
   2  -1 -15 6502.24 305.990  33
   2  -1 -15 6385.26 302.636  34
   2  -1 -15 6490.26 321.239  25
   2  -1 -15 5888.74 578.038  23
   2  -1 -15 6593.89 316.009  29
   2  -1 -15 6236.05 304.475   3
   2  -1 -15 6425.09 331.827   2
   2  -1 -15 5956.75 307.645  43
   2  -1 -14 37873.7 1008.37   2
   2  -1 -14 38535.0 968.599   3
   2  -1 -14 36069.2 986.049  35
   2  -1 -14 39754.2 970.703  33
   2  -1 -14 36344.0 939.519  34
   2  -1 -14 36737.7 960.901  46
   2  -1 -14 37156.3 979.315  29
   2  -1 -14 39424.1 1565.82  23
   2  -1 -14 38231.4 981.831  25
   2  -1 -14 36755.7 966.682  43
   2  -1 -13 23613.2 707.438   2
   2  -1 -13 22711.6 663.635   3
   2  -1 -13 22243.1 687.496  35
   2  -1 -13 22102.7 641.462  34
   2  -1 -13 23746.7 669.667  33
   2  -1 -13 22476.4 667.119  46
   2  -1 -13 23588.7 682.764  25
   2  -1 -13 21864.8 1113.05  23
   2  -1 -13 22278.0 667.381  43
   2  -1 -13 23778.2 689.238  29
   2  -1 -12 5204.73 308.849  38
   2  -1 -12 5446.47 270.181   3
   2  -1 -12 5400.58 288.380   2
   2  -1 -12 5448.02 286.653  35
   2  -1 -12 5575.34 257.566  34
   2  -1 -12 5555.85 270.137  43
   2  -1 -12 5881.20 280.223  46
   2  -1 -12 5797.47 525.261  23
  -2  -1  12 5365.67 576.242   7
   2  -1 -12 5699.38 283.130  29
   2  -1 -11 39267.7 984.292  29
   2  -1 -11 39597.9 1043.89  38
  -2  -1  11 41906.4 1670.75   7
   2  -1 -11 39580.6 1002.59  35
   2  -1 -11 38893.6 935.866  34
  -2  -1  11 40652.8 1330.64  20
   2  -1 -11 39745.8 977.880  46
   2  -1 -11 40672.2 972.376  43
   2  -1 -11 39291.9 969.778   3
   2  -1 -11 39630.3 1485.18  23
   2  -1 -10 26353.3 1095.65  23
  -2  -1  10 24963.9 979.597  20
  -2  -1  10 25499.8 1222.57   7
   2  -1 -10 24338.5 736.376  32
   2  -1 -10 27122.2 703.126   3
   2  -1 -10 27738.4 702.982  43
   2  -1 -10 26882.3 719.807  29
  -2  -1   9 24572.7 935.452  20
   2  -1  -9 25228.9 654.389   3
   2  -1  -9 24818.5 1012.87  23
  -2  -1   9 24737.2 1153.26   7
   2  -1  -9 24299.5 933.364  17
  -2  -1   8 84395.3 2099.43  20
   2  -1  -8 81628.0 1757.50   2
   2  -1  -8 84664.1 1728.24   3
   2  -1  -8 82843.6 2159.35  23
   2  -1  -8 78849.7 1823.68   6
  -2  -1   8 84410.3 2401.42   7
   2  -1  -8 83702.0 2178.70  17
  -2  -1   7 51593.9 1451.73  20
   2  -1  -7 52602.5 1170.59   2
   2  -1  -7 51868.2 1133.71   3
   2  -1  -7 51577.2 1496.92  23
   2  -1  -7 52142.4 1819.26   5
  -2  -1   7 50081.0 1651.01   7
   2  -1  -7 51463.2 1563.96  17
  -2  -1   6 330107. 6632.44  20
   2  -1  -6 323806. 6282.32   2
   2  -1  -6 335400. 6247.38   3
   2  -1  -6 332303. 6667.88  23
  -2  -1   6 331784. 6903.08   7
   2  -1  -6 331031. 6828.73  17
  -2  -1   5 18889.0 702.423  20
   2  -1  -5 17477.2 480.131   2
   2  -1  -5 16581.8 449.107   3
   2  -1  -5 17846.1 794.273  17
   2  -1  -5 17894.5 694.254  23
  -2  -1   5 18649.4 818.437   7
   2  -1  -4 129193. 2780.59  23
  -2  -1   4 129398. 3015.66   8
  -2  -1   4 120354. 2933.38   7
  -2  -1   4 121948. 2768.93  20
   2  -1  -4 125004. 2981.63  17
   2  -1  -3 232828. 4808.50  23
  -2  -1   3 250712. 5093.32   8
   2  -1  -3 240736. 4741.90  13
  -2  -1   3 234838. 4991.38   7
   2  -1  -3 222218. 5033.11  17
  -2  -1   3 237439. 4844.40  20
  -2  -1   2 41291.0 1293.24   8
   2  -1  -2 42269.7 1124.05  13
  -2  -1   2 39813.2 1242.85   7
  -2  -1   2 41452.2 1176.17  20
   2  -1  -1 52630.6 1554.60  17
  -2  -1   1 51089.3 1387.32  20
  -2  -1   0 105566. 2484.81   5
   2  -1   0 105608. 2570.18  17
  -2  -1   0 100293. 2396.67  20
  -2  -1  -1 184357. 3915.27   5
   2  -1   1 181205. 4043.49  17
  -2  -1  -1 180485. 3918.92  20
  -2  -1  -2 12584.7 554.341   5
   2  -1   2 11816.6 506.600   5
   2  -1   2 11804.3 629.567  17
  -2  -1  -2 11530.3 588.592  20
  -2  -1  -3 50340.9 1315.57   5
   2  -1   3 48312.6 1207.33   5
  -2  -1  -3 47026.4 1354.74   4
  -2  -1  -4 32970.5 1111.66   4
   2  -1   4 38575.9 1251.78  17
  -2  -1  -5 3230.04 313.428   4
  -2  -1  -5 3054.91 293.501  14
  -2  -1  -5 3169.39 161.176  18
   2  -1   5 3207.65 323.078  17
  -2  -1  -6 24375.9 960.538   4
  -2  -1  -6 23789.1 877.537  14
   2  -1   6 26423.5 990.878  17
  -2  -1  -6 25274.8 621.016  18
  -2  -1  -6 23550.7 627.028  19
  -2  -1  -7 21355.6 935.004   4
   2  -1   7 24015.7 947.803  17
  -2  -1  -7 23161.4 601.874  18
  -2  -1  -7 22443.5 606.762  19
  -2  -1  -8 52447.9 1668.19   4
  -2  -1  -8 52429.9 1179.03  19
  -2  -1  -8 50972.9 1169.31  18
  -2  -1  -9 21466.8 1029.24   4
   2  -1   9 24146.8 1108.83  11
  -2  -1  -9 23526.5 652.978   3
  -2  -1  -9 24397.1 654.546  18
  -2  -1  -9 23671.7 642.108  19
  -2  -1 -10 5143.02 286.092  25
  -2  -1 -10 6081.90 294.429  44
  -2  -1 -10 5755.68 260.165  19
  -2  -1 -10 5721.85 520.083   4
   2  -1  10 5920.24 530.291  11
  -2  -1 -10 5241.06 261.897  33
  -2  -1 -10 5778.18 278.678  31
   2  -1  10 5515.01 473.942  16
  -2  -1 -10 5701.09 273.935  18
  -2  -1 -10 5955.66 277.554  30
  -2  -1 -10 5676.11 266.724  28
  -2  -1 -10 5584.36 272.045   3
  -2  -1 -11 10644.7 444.445  25
  -2  -1 -11 11717.9 439.858  44
  -2  -1 -11 11437.2 389.675  19
  -2  -1 -11 10820.5 417.899   3
  -2  -1 -11 10897.0 407.859  33
  -2  -1 -11 11396.0 430.500  31
  -2  -1 -11 12027.2 430.680  18
  -2  -1 -11 11248.2 405.307  28
  -2  -1 -11 10772.4 416.333  30
  -2  -1 -11 11221.5 419.326  52
  -2  -1 -11 12092.7 784.330   4
   2  -1  11 11139.4 760.262  11
  -2  -1 -12 12879.4 827.408   4
   2  -1  12 11389.0 780.573  11
  -2  -1 -12 12499.7 446.243  33
  -2  -1 -12 11957.3 448.477  30
  -2  -1 -12 11989.8 455.826  31
  -2  -1 -12 11513.3 426.140  52
  -2  -1 -12 11948.3 439.817   3
  -2  -1 -12 12676.0 463.745  44
  -2  -1 -12 10952.2 464.098  25
  -2  -1 -13 7487.17 380.965  25
  -2  -1 -13 8488.14 359.029   3
  -2  -1 -13 8268.35 372.231  31
  -2  -1 -13 7907.95 349.648  33
  -2  -1 -13 8149.45 366.028  30
  -2  -1 -13 8607.35 367.371  45
   2  -1  13 7998.97 606.895  10
  -2  -1 -14 21705.2 656.762  33
  -2  -1 -14 23026.1 699.374  30
  -2  -1 -14 21900.9 727.019  25
  -2  -1 -14 22585.6 679.213  45
  -2  -1 -14 23720.0 1161.16   4
  -2  -1 -14 22565.3 665.332   3
  -2  -1 -15 8307.90 353.606  33
  -2  -1 -15 8872.63 385.749  30
  -2  -1 -15 8626.37 675.775   4
  -2  -1 -15 8638.09 360.686   3
  -2  -1 -15 8523.00 411.369  25
  -2  -1 -15 8845.25 368.416  45
  -2  -1 -16 185.260 80.5320  37
  -2  -1 -16 294.556 69.5565  36
  -2  -1 -16 139.355 116.716   4
  -2  -1 -16 238.442 74.6518   3
  -2  -1 -16 225.841 76.9318  28
  -2  -1 -16 249.386 93.4520  25
  -2  -1 -16 264.808 81.5329  45
  -2  -1 -17 12885.7 433.912   3
  -2  -1 -17 14152.5 448.492  28
  -2  -1 -17 12680.3 486.975  25
  -2  -1 -17 13710.6 447.236  45
  -2  -1 -17 13750.1 413.827  36
  -2  -1 -18 10928.2 366.382   3
  -2  -1 -18 11203.8 420.432  25
  -2  -1 -18 11138.9 370.596  28
  -2  -1 -18 11202.5 367.086  45
  -2  -1 -19 2377.50 160.989  25
  -2  -1 -19 2298.56 138.955  28
  -2  -1 -19 2210.72 131.623   3
  -2  -1 -20 151.944 41.2945  28
  -2  -1 -20 152.542 36.2834   3
  -2  -1 -20 132.595 49.5139  25
  -2  -1 -20 99.6008 38.9565  37
   2   0 -21 4319.95 173.226  33
   2   0 -21 4634.90 168.569  29
   2   0 -21 4650.23 199.079  25
   2   0 -21 4580.20 174.878  35
   2   0 -20 984.413 94.7224  33
   2   0 -20 883.824 91.9946  34
   2   0 -20 1025.79 93.4828  29
   2   0 -20 882.931 86.1919   3
   2   0 -20 1132.78 115.640  25
   2   0 -20 852.271 93.5400  35
   2   0 -19 4090.81 189.982  31
   2   0 -19 4043.17 210.566  33
   2   0 -19 3959.15 212.245  34
   2   0 -19 4220.36 213.462  29
   2   0 -19 4026.65 203.787   3
   2   0 -19 3849.90 225.810  25
   2   0 -19 3926.21 211.127  35
   2   0 -18 1145.15 113.623  31
   2   0 -18 1052.11 120.424  33
   2   0 -18 1296.60 133.195  34
   2   0 -18 1131.75 123.503  29
   2   0 -18 1037.76 114.103   3
   2   0 -18 991.893 127.498  25
   2   0 -18 989.305 120.574  35
   2   0 -17 8288.58 331.758  31
   2   0 -17 7427.58 338.092  34
   2   0 -17 7681.51 340.732  33
   2   0 -17 8420.29 349.920  29
   2   0 -17 7325.66 327.439   3
   2   0 -17 7872.19 360.958  25
   2   0 -17 7631.08 345.020  35
   2   0 -16 4663.80 269.801  35
   2   0 -16 4560.44 256.204  33
   2   0 -16 4510.11 263.275  34
   2   0 -16 4807.55 265.534  29
   2   0 -16 4589.40 255.012   3
   2   0 -16 4824.86 520.434  23
   2   0 -16 4080.57 258.065  25
   2   0 -16 4567.82 240.974  46
   2   0 -15 120.435 91.3398  38
   2   0 -15 138.534 65.0850  34
   2   0 -15 94.6887 62.2105  35
   2   0 -15 110.146 66.1986  33
   2   0 -15 181.927 74.7296  29
   2   0 -15 109.005 64.8690   3
   2   0 -15 130.189 67.3545   2
   2   0 -15 184.079 122.431  23
   2   0 -15 143.431 71.8308  25
   2   0 -15 70.6281 53.7782  46
   2   0 -15 50.9147 65.5723  43
   2   0 -14 1955.56 160.453  46
   2   0 -14 2094.67 178.269  43
   2   0 -14 1923.30 203.351  38
   2   0 -14 2083.50 181.240  35
   2   0 -14 2096.37 176.770  33
   2   0 -14 1795.98 161.691  34
   2   0 -14 2057.07 177.459  29
   2   0 -14 1815.84 164.467   3
   2   0 -14 2138.50 184.599   2
   2   0 -14 1748.86 319.461  23
   2   0 -14 2113.19 180.422  25
  -2   0  14 2053.30 295.395  20
  -2   0  13 67.9517 85.7573  20
   2   0 -13 158.519 91.9086  38
   2   0 -13 104.651 57.2047  34
   2   0 -13 112.489 67.5977  35
   2   0 -13 62.9611 64.2855  33
   2   0 -13 21.7714 61.4515  29
   2   0 -13 150.024 78.4680   2
   2   0 -13 151.664 66.8373   3
   2   0 -13 168.429 137.190  23
   2   0 -13 96.5142 65.1176  43
   2   0 -13 87.8414 51.3378  46
   2   0 -12 1395.72 128.887  46
   2   0 -12 1282.35 129.229  43
   2   0 -12 1152.48 147.935  38
   2   0 -12 1425.55 142.387  29
   2   0 -12 1281.42 131.707   3
   2   0 -12 1267.72 137.083   2
   2   0 -12 1537.26 147.726  35
   2   0 -12 1317.78 126.381  34
  -2   0  12 1892.98 343.498   7
   2   0 -12 1170.32 255.372  23
  -2   0  12 1461.28 244.783  20
   2   0 -11 47124.8 1644.85  23
  -2   0  11 48861.8 1563.39  20
   2   0 -11 45614.7 1165.52  38
   2   0 -11 45632.1 1114.35  35
   2   0 -11 48017.6 1092.18  34
  -2   0  11 45813.2 1586.64  12
   2   0 -11 47609.2 1104.70  43
   2   0 -11 45886.4 1079.80  46
   2   0 -11 46399.3 1112.36  29
   2   0 -11 47089.3 1106.48   3
   2   0 -11 46696.0 1131.89   2
  -2   0  10 707.674 170.679  20
   2   0 -10 813.782 99.3860   3
   2   0 -10 864.762 110.136   2
  -2   0  10 742.701 188.000  12
   2   0 -10 752.836 180.628  23
  -2   0   9 383.255 132.422  20
   2   0  -9 282.430 70.5753   2
   2   0  -9 299.783 64.8460   3
   2   0  -9 478.536 107.182  17
  -2   0   9 369.644 134.589  12
   2   0  -9 305.882 134.442  23
  -2   0   8 32711.9 1136.69  20
   2   0  -8 34089.5 797.787   3
   2   0  -8 32409.5 1087.41  17
  -2   0   8 31927.7 1163.27  12
   2   0  -8 31688.7 1128.64  23
  -2   0   7 138777. 3128.78  20
   2   0  -7 134869. 2675.68   3
   2   0  -7 137433. 3147.58  17
   2   0  -7 131347. 3440.85   5
   2   0  -7 135320. 3101.77  23
   2   0  -6 163682. 3171.30   3
   2   0  -6 158400. 3195.58   2
  -2   0   6 169574. 3617.33  20
   2   0  -6 167871. 3575.21  23
   2   0  -6 168313. 3689.66  17
  -2   0   5 473.292 128.986  20
   2   0  -5 387.772 143.984   5
   2   0  -5 288.701 96.5633  23
   2   0  -5 346.061 123.187  17
  -2   0   4 46804.6 1289.83  20
   2   0  -4 45129.8 1041.73  13
   2   0  -4 42730.7 1455.15   5
  -2   0   4 43653.8 1352.76   7
   2   0  -4 43842.2 1231.41  23
   2   0  -4 44467.1 1378.39  17
   2   0  -3 30405.7 1050.79  17
  -2   0   3 28323.1 927.537  20
   2   0  -3 28566.5 1076.29   5
  -2   0   2 58141.1 1485.29  20
   2   0  -2 56334.0 1597.44   5
  -2   0   1 229.336 97.5853  20
  -2   0   1 187.227 108.030   7
   2   0  -1 171.024 91.7648   5
  -2   0   1 200.728 102.769   8
   2   0   0 2417.47 268.819  17
  -2   0   0 2192.07 230.380  20
   2   0   0 2256.82 230.056   5
  -2   0   0 2386.76 246.110   8
  -2   0   0 1712.63 201.273   7
   2   0   1 209025. 4392.48  17
  -2   0  -1 201280. 4249.34  20
   2   0   1 206973. 4179.68   5
   2   0   2 5936.62 431.487  17
   2   0   2 6254.65 361.537   7
   2   0   3 87762.6 2257.20  17
  -2   0  -3 86114.3 2095.21   4
   2   0   3 88608.6 2055.58   7
   2   0   4 21353.3 868.588  17
  -2   0  -4 19750.2 845.552  20
  -2   0  -4 21635.8 809.197   4
   2   0   4 20858.5 746.830   7
  -2   0  -5 574625. 11133.1   4
   2   0   5 567416. 10966.8   7
  -2   0  -5 560731. 10598.4  18
   2   0   5 594255. 11233.3  17
  -2   0  -6 8726.47 382.062  14
  -2   0  -6 9639.10 569.704   4
   2   0   6 8493.41 471.591   7
   2   0   6 10232.4 599.494  11
  -2   0  -6 9398.99 315.279  18
   2   0   6 9672.64 562.366  17
  -2   0  -7 8978.93 580.585   4
   2   0   7 8870.03 596.192  11
  -2   0  -7 9122.39 320.330  18
   2   0   7 9477.07 553.739  17
   2   0   8 21100.8 974.343  11
  -2   0  -8 19776.0 922.319   4
   2   0   8 22100.5 969.567  16
  -2   0  -8 19560.0 559.911  18
  -2   0  -9 51319.1 1168.43   3
  -2   0  -9 48865.9 1155.64  18
   2   0   9 52450.1 1673.67  16
  -2   0  -9 50091.8 1697.72   4
   2   0   9 51675.7 1739.35  11
  -2   0 -10 16779.1 583.571  25
  -2   0 -10 18635.6 565.221  30
  -2   0 -10 18857.2 574.831  33
  -2   0 -10 18893.4 566.803   3
   2   0  10 20124.1 931.835  16
  -2   0 -10 19009.1 573.372  18
  -2   0 -10 19427.0 553.856  28
  -2   0 -10 18985.2 977.438   4
   2   0  10 19143.8 1003.81  11
  -2   0 -11 1908.11 181.225  25
  -2   0 -11 1914.26 163.332  33
  -2   0 -11 1945.15 161.112  30
  -2   0 -11 1771.88 314.499   4
  -2   0 -11 2095.02 169.033   3
  -2   0 -11 2103.63 171.031  18
   2   0  11 1754.12 302.928  11
  -2   0 -11 1881.83 154.573  28
  -2   0 -12 12449.1 450.018  28
  -2   0 -12 13050.3 471.549  18
  -2   0 -12 13136.9 462.004  45
  -2   0 -12 12560.7 464.554  33
  -2   0 -12 12707.2 458.126   3
  -2   0 -12 12808.4 835.668   4
  -2   0 -12 12834.4 504.741  25
  -2   0 -13 122.757 73.4633  25
  -2   0 -13 15.0155 61.4121  37
  -2   0 -13 123.278 75.3203  33
  -2   0 -13 27.4516 54.7890  28
  -2   0 -13 335.545 172.134   4
  -2   0 -13 224.658 74.3028   3
  -2   0 -13 80.6718 64.7935  45
   2   0  13 54.8083 84.7116  10
  -2   0 -14 9917.85 452.334  25
  -2   0 -14 10328.9 419.102  37
  -2   0 -14 10216.1 418.111  33
  -2   0 -14 9697.81 394.331  28
  -2   0 -14 10110.2 765.191   4
  -2   0 -14 10830.6 419.691   3
  -2   0 -14 10810.8 416.205  45
   2   0  14 9960.28 703.872  10
  -2   0 -15 128.658 67.6024  37
  -2   0 -15 196.687 73.4456  36
  -2   0 -15 327.893 163.976   4
  -2   0 -15 162.510 82.2593   3
  -2   0 -15 144.211 69.1372  33
  -2   0 -15 299.878 100.704  25
  -2   0 -15 177.522 76.6211  45
  -2   0 -16 18561.3 585.337  37
  -2   0 -16 18566.3 542.683  36
  -2   0 -16 17055.8 563.874  33
  -2   0 -16 18595.3 590.009  30
  -2   0 -16 17895.6 564.156   3
  -2   0 -16 18044.9 997.150   4
  -2   0 -16 18319.4 638.271  25
  -2   0 -16 18753.6 571.525  45
  -2   0 -17 1907.49 156.937  30
  -2   0 -17 1746.19 173.752  25
  -2   0 -17 1698.53 147.893   3
  -2   0 -17 1793.61 136.213  36
  -2   0 -17 1772.71 145.658  45
  -2   0 -18 3697.48 196.747   3
  -2   0 -18 3994.84 239.661  25
  -2   0 -18 3808.38 208.016  30
  -2   0 -18 3735.86 178.361  36
  -2   0 -19 29.0627 54.3910  25
  -2   0 -19 26.1412 47.6086  28
  -2   0 -19-4.01838 36.5625   3
  -2   0 -20 75.3054 37.9147  28
  -2   0 -20 159.798 37.3906   3
  -2   0 -20 115.170 48.7770  25
  -2   0 -20 81.6332 37.5876  37
   2   1 -21 2446.57 125.596  33
   2   1 -21 2212.56 120.357  34
   2   1 -21 2529.17 121.018  29
   2   1 -21 2675.06 140.321  25
   2   1 -21 2373.09 118.071  35
   2   1 -20 1811.37 126.007  33
   2   1 -20 1734.56 128.002  34
   2   1 -20 1826.87 123.568  29
   2   1 -20 1752.53 117.386   3
   2   1 -20 1907.19 140.753  25
   2   1 -20 1669.87 119.017  35
   2   1 -19 6895.65 273.243   3
   2   1 -19 7168.08 284.697  29
   2   1 -19 6815.53 281.953  33
   2   1 -19 6696.76 290.671  34
   2   1 -19 6999.79 281.956  35
   2   1 -18 1167.86 119.049   3
   2   1 -18 1241.60 129.788  29
   2   1 -18 1225.47 129.893  33
   2   1 -18 1053.92 125.915  34
   2   1 -18 1097.34 124.513  35
   2   1 -17 5978.47 262.056  31
   2   1 -17 6807.64 311.487  33
   2   1 -17 5974.64 299.834  34
   2   1 -17 6624.39 309.810  29
   2   1 -17 6366.47 293.985   3
   2   1 -17 5757.91 304.046  25
   2   1 -17 6453.58 308.463  35
   2   1 -16 506.692 127.454  38
   2   1 -16 430.924 96.6423  34
   2   1 -16 432.670 99.8272  35
   2   1 -16 333.695 72.7779  31
   2   1 -16 510.542 97.6910  33
   2   1 -16 426.078 103.914  29
   2   1 -16 381.245 85.1418   3
  -2   1  16 389.466 158.513  20
   2   1 -16 420.658 173.903  23
   2   1 -16 443.127 102.594  25
   2   1 -15 6295.92 311.185  43
   2   1 -15 5858.45 353.281  38
   2   1 -15 6218.70 318.315  35
   2   1 -15 6240.21 309.271  33
   2   1 -15 6185.67 312.425  34
   2   1 -15 6720.22 322.506  29
   2   1 -15 5845.72 293.811   3
  -2   1  15 6190.66 526.443  20
   2   1 -15 5896.22 576.826  23
   2   1 -15 7002.14 331.952  25
  -2   1  14 38172.3 1535.47  12
   2   1 -14 34817.5 884.798  46
   2   1 -14 36361.6 955.937  43
   2   1 -14 36516.7 1045.15  38
   2   1 -14 37014.3 970.796  35
   2   1 -14 36042.4 959.516  29
   2   1 -14 38594.0 966.323  34
  -2   1  14 37960.1 1447.39  20
   2   1 -14 36773.6 1521.09  23
   2   1 -14 39259.6 982.389  25
   2   1 -14 36811.3 947.932   3
   2   1 -13 22622.8 1116.04  23
   2   1 -13 23335.8 679.500  25
   2   1 -13 21885.3 664.163  35
   2   1 -13 21124.7 711.224  38
   2   1 -13 21745.5 639.386  34
   2   1 -13 21796.1 705.583  32
  -2   1  13 22370.9 1060.42  20
   2   1 -13 20922.0 639.278  43
  -2   1  13 23188.4 1129.30  12
   2   1 -13 21683.1 647.140   3
   2   1 -12 6824.18 568.651  23
   2   1 -12 5814.63 364.148  22
  -2   1  12 5632.91 510.109  20
   2   1 -12 5673.78 283.526  35
   2   1 -12 6018.49 325.255  38
   2   1 -12 6007.65 279.579  34
   2   1 -12 5711.30 312.146  32
   2   1 -12 6173.07 291.231  43
  -2   1  12 5892.49 541.686  12
   2   1 -12 5660.10 274.881   3
   2   1 -11 40513.0 1477.12  23
   2   1 -11 39912.0 1141.39  22
  -2   1  11 42652.8 1485.64  20
   2   1 -11 39225.3 1047.99  38
   2   1 -11 39382.3 989.345  35
   2   1 -11 39829.8 1053.09  32
   2   1 -11 42537.0 982.818  34
  -2   1  11 42762.0 1542.22  12
   2   1 -11 40126.5 980.854   3
   2   1 -11 42241.6 1020.23   2
   2   1 -11 41507.1 985.776  43
   2   1 -11 36918.2 973.679  29
   2   1 -10 26124.6 693.269  43
  -2   1  10 27582.8 1114.53  20
   2   1 -10 25569.3 748.029  32
   2   1 -10 28090.6 695.659  34
   2   1 -10 25038.4 694.060  29
   2   1 -10 26144.5 1091.17  23
  -2   1  10 26037.8 1117.35  12
   2   1 -10 25576.1 689.522   3
   2   1 -10 26795.0 720.339   2
  -2   1   9 25414.7 1038.86  20
   2   1  -9 24718.0 1009.66  23
  -2   1   9 25568.0 1087.06  12
   2   1  -9 26593.5 676.976   3
   2   1  -9 25117.5 689.968   2
  -2   1   8 84325.5 2174.99  20
   2   1  -8 84896.4 1655.20   3
   2   1  -8 82057.2 1684.83   2
   2   1  -8 83871.4 2116.38  23
  -2   1   8 82720.7 2176.11  12
  -2   1   7 51882.4 1530.33  20
   2   1  -7 49320.7 1083.53   3
   2   1  -7 49462.0 1117.58   2
   2   1  -7 49621.1 1457.40  17
   2   1  -7 48202.3 1432.18  23
   2   1  -7 46631.4 1236.82   6
  -2   1   6 334248. 5564.44  20
   2   1  -6 326540. 4924.34   3
   2   1  -6 311121. 5143.73  16
   2   1  -6 323095. 5571.04  17
   2   1  -6 322647. 5439.32  23
  -2   1   6 312823. 5587.59  12
  -2   1   5 18785.1 760.310  20
   2   1  -5 17979.8 465.606   3
   2   1  -5 18989.8 716.450  23
  -2   1   5 17446.3 750.769  12
   2   1  -5 18839.9 666.632  16
   2   1  -5 18521.1 806.249  17
  -2   1   4 126430. 2856.17  20
   2   1  -4 121015. 2746.42  23
   2   1  -4 127114. 2976.09  17
  -2   1   3 235182. 4862.97  20
   2   1  -3 235223. 4777.19  23
   2   1  -3 231642. 5029.33  17
   2   1  -2 43507.9 1366.01  17
  -2   1   2 43005.1 1239.36  20
  -2   1   1 54743.5 1441.86   7
   2   1   0 100892. 2533.30  17
  -2   1   0 102088. 2301.32   7
   2   1   1 174616. 3924.30  17
  -2   1  -1 177921. 3648.45   8
  -2   1  -1 167918. 3592.04   7
  -2   1  -1 174993. 3717.58  20
   2   1   2 12847.9 660.829  17
  -2   1  -2 12084.6 493.139   8
   2   1   2 11525.4 557.218  11
   2   1   3 50457.3 1519.00  17
  -2   1  -3 49737.7 1392.69   4
  -2   1  -3 47455.3 1381.58  20
   2   1   4 35309.5 1226.86  17
  -2   1  -4 36576.3 1147.76   4
  -2   1  -4 34695.4 1140.40  20
   2   1   5 3640.10 362.288  16
   2   1   5 3355.91 339.198  17
  -2   1  -5 3261.57 164.207  18
  -2   1  -5 3029.95 305.216   4
   2   1   5 3546.75 337.691  11
   2   1   6 24953.2 1019.81  16
  -2   1  -6 22999.4 594.183  18
  -2   1  -6 24155.3 943.382   4
   2   1   6 23631.9 979.873  11
   2   1   7 24248.0 1031.71  16
  -2   1  -7 24090.7 623.533  18
  -2   1  -7 23413.6 989.108   4
   2   1   7 22962.8 1017.83  11
   2   1   8 54599.8 1726.50  16
  -2   1  -8 52875.2 1193.44  18
  -2   1  -8 51730.6 1683.49   4
   2   1   8 54832.7 1757.74  11
  -2   1  -9 23336.1 649.225   3
  -2   1  -9 23615.9 1060.54   4
   2   1   9 24275.2 1120.33  11
   2   1   9 24063.0 1059.97  16
  -2   1  -9 24227.1 657.109  18
  -2   1 -10 5719.37 258.270  28
   2   1  10 5222.50 473.415  16
  -2   1 -10 5202.35 260.873  18
  -2   1 -10 5472.79 263.216   3
  -2   1 -10 5509.63 265.498  37
  -2   1 -10 5597.57 280.176  33
  -2   1 -10 5520.07 265.035  30
  -2   1 -10 5083.98 492.390   4
  -2   1 -10 4579.92 269.500  25
  -2   1 -11 11607.2 405.950  28
   2   1  11 12247.6 721.651  16
  -2   1 -11 10202.6 405.394  18
  -2   1 -11 11530.0 420.812  37
  -2   1 -11 11042.4 426.906  33
  -2   1 -11 11122.8 416.342  30
  -2   1 -11 10323.8 441.454  25
  -2   1 -11 11464.4 762.403   4
  -2   1 -11 11818.9 421.656   3
  -2   1 -12 11620.8 419.901  28
  -2   1 -12 11791.4 431.502   3
  -2   1 -12 11990.9 440.657  37
  -2   1 -12 11021.8 442.674  33
  -2   1 -12 11174.8 431.837  30
  -2   1 -12 10945.1 467.110  25
  -2   1 -12 11608.4 785.010   4
   2   1  12 13093.7 822.757  10
  -2   1 -12 11686.4 435.645  45
  -2   1 -13 8926.08 363.517  28
  -2   1 -13 9054.17 703.963   4
  -2   1 -13 8680.63 367.258   3
  -2   1 -13 8860.22 381.357  37
  -2   1 -13 9436.57 367.901  36
  -2   1 -13 8321.70 345.365  35
  -2   1 -13 8416.41 381.418  33
  -2   1 -13 8634.04 374.594  30
  -2   1 -13 7622.41 393.837  25
   2   1  13 10032.4 732.944  10
  -2   1 -13 9244.24 379.228  45
  -2   1 -14 23064.6 680.150  28
  -2   1 -14 22488.0 1158.28   4
  -2   1 -14 22988.4 684.617   3
  -2   1 -14 23986.8 709.785  37
  -2   1 -14 22951.7 663.106  35
  -2   1 -14 23735.9 675.377  36
  -2   1 -14 22223.7 709.087  33
  -2   1 -14 23835.4 702.481  30
  -2   1 -14 23509.5 754.356  25
   2   1  14 23236.7 1161.76  10
  -2   1 -14 24021.8 697.789  45
  -2   1 -15 9087.40 380.729  37
  -2   1 -15 8497.25 346.926  36
  -2   1 -15 8400.26 343.807  35
  -2   1 -15 8304.98 365.833  30
  -2   1 -15 8674.27 384.854  33
  -2   1 -15 7788.98 396.717  25
  -2   1 -15 9305.54 707.520   4
  -2   1 -15 8338.07 356.250   3
  -2   1 -15 9153.15 371.202  45
  -2   1 -15 8743.73 364.838  28
  -2   1 -16 334.490 91.1498  33
  -2   1 -16 331.555 77.5823  35
  -2   1 -16 274.775 81.3535  28
  -2   1 -16 320.573 87.2768  30
  -2   1 -16 390.342 165.129   4
  -2   1 -16 308.391 78.4317   3
  -2   1 -16 363.118 89.1579  37
  -2   1 -16 373.689 82.9069  36
  -2   1 -16 452.702 88.4897  45
  -2   1 -17 13311.0 443.919  30
  -2   1 -17 11952.5 426.637  28
  -2   1 -17 12545.0 423.523   3
  -2   1 -17 13429.9 419.303  36
  -2   1 -17 12559.7 402.923  35
  -2   1 -18 10195.9 346.884   3
  -2   1 -18 10233.8 332.391  36
  -2   1 -19 2192.80 130.432   3
  -2   1 -20 142.821 36.1274   3
  -2   1 -20 148.314 43.3458  37
  -2   1 -20 194.052 52.8421  25
   2   2 -21 1530.61 94.3920  34
   2   2 -21 1526.86 90.6166  25
   2   2 -20 5357.64 223.251  34
   2   2 -20 5460.18 224.945  25
   2   2 -20 5057.81 203.453  29
   2   2 -20 4840.95 196.043  35
   2   2 -19 1233.13 119.585  34
   2   2 -19 1263.98 124.854  25
   2   2 -19 1146.43 99.2300   3
   2   2 -19 1210.03 113.120  29
   2   2 -19 1088.66 106.624  35
   2   2 -18 1739.65 153.404  34
   2   2 -18 1720.77 153.190  25
   2   2 -18 1425.23 123.453   3
   2   2 -18 1552.78 138.086  29
   2   2 -18 1399.65 132.938  35
   2   2 -17 2117.84 171.238  35
   2   2 -17 2413.91 180.313  33
   2   2 -17 2461.02 189.135  34
   2   2 -17 2308.98 208.220  38
   2   2 -17 2332.07 165.020   3
   2   2 -17 2639.60 194.480  25
  -2   2  17 2009.62 284.691  20
   2   2 -16 601.879 107.592  34
   2   2 -16 615.561 106.529  35
   2   2 -16 650.658 106.288  33
   2   2 -16 776.299 139.596  38
   2   2 -16 675.567 98.7682   3
   2   2 -16 568.103 186.631  23
   2   2 -16 697.021 110.505  25
  -2   2  16 837.117 207.789  20
  -2   2  15 26640.6 1223.38  20
   2   2 -15 27509.6 861.663  38
   2   2 -15 27282.3 784.842  35
   2   2 -15 27182.7 771.477  33
   2   2 -15 28495.8 790.584  34
   2   2 -15 27139.1 755.625   3
  -2   2  15 28367.2 1332.22  12
   2   2 -15 26642.4 1256.91  23
   2   2 -15 29241.9 800.043  25
   2   2 -14 4684.66 334.655  22
   2   2 -14 5137.59 277.636  25
   2   2 -14 5157.19 520.989  23
  -2   2  14 5380.07 525.043  20
   2   2 -14 5005.03 314.915  38
   2   2 -14 4662.04 272.060  35
   2   2 -14 4997.59 270.033  33
   2   2 -14 5159.91 275.056  34
   2   2 -14 4724.84 290.932  32
   2   2 -14 4287.27 248.324  43
   2   2 -14 5067.86 263.893   3
   2   2 -14 4616.06 261.229  29
  -2   2  14 4415.86 508.842  12
   2   2 -13 25570.4 1194.63  23
   2   2 -13 28625.8 765.244  25
   2   2 -13 25546.6 874.209  22
  -2   2  13 27983.7 1249.67  20
   2   2 -13 25673.9 753.605  35
   2   2 -13 26659.1 826.475  38
   2   2 -13 27927.0 755.599  33
   2   2 -13 26327.3 739.300  34
   2   2 -13 24423.8 787.015  32
   2   2 -13 26711.6 737.494  43
   2   2 -13 26195.5 733.621   3
   2   2 -13 25834.4 749.060  29
  -2   2  13 27082.7 1295.33  12
   2   2 -12 44297.7 1239.93  22
   2   2 -12 44862.2 1624.66  23
  -2   2  12 44422.8 1648.00  20
   2   2 -12 43586.1 1084.97  35
   2   2 -12 42315.2 1149.46  38
   2   2 -12 44054.1 1140.17  32
   2   2 -12 45819.6 1083.61  33
   2   2 -12 44368.2 1071.95  34
   2   2 -12 43772.8 1072.86  43
   2   2 -12 44622.0 1068.65   3
   2   2 -12 41839.9 1069.45  29
  -2   2  12 44308.5 1688.77  12
   2   2 -11 9269.10 466.049  22
   2   2 -11 9287.63 649.625  23
   2   2 -11 9015.49 486.504  24
  -2   2  11 9818.33 678.586  20
   2   2 -11 8847.37 362.974  35
   2   2 -11 8992.44 403.071  38
   2   2 -11 9389.67 402.298  32
   2   2 -11 9348.50 361.253  33
   2   2 -11 9209.10 354.004  43
   2   2 -11 8902.77 353.052   3
   2   2 -11 8966.53 357.010  29
  -2   2  11 9052.19 679.536  12
   2   2 -10 30822.9 1201.03  23
   2   2 -10 27928.8 903.186  22
   2   2 -10 29069.9 950.115  24
  -2   2  10 31685.0 1272.28  20
   2   2 -10 28849.3 769.385  35
   2   2 -10 29222.9 827.930  38
   2   2 -10 31363.3 845.707  32
   2   2 -10 29813.0 778.816  29
  -2   2  10 30697.1 1285.40  12
   2   2 -10 30186.6 766.774   3
   2   2 -10 29918.1 772.161  43
  -2   2   9 6984.42 533.235  20
  -2   2   9 6659.08 543.460  12
   2   2  -9 6516.90 485.582  23
   2   2  -9 6680.43 274.424   3
  -2   2   8 4637.98 418.451  20
  -2   2   8 4555.43 421.753  12
   2   2  -8 4691.12 390.028  23
   2   2  -8 4469.31 211.361   3
  -2   2   7 73369.7 2021.62  20
   2   2  -7 71958.4 1506.22   3
   2   2  -7 71686.2 1751.77   6
  -2   2   7 73298.8 2049.85  12
   2   2  -7 71393.1 1909.91  23
  -2   2   6 35620.6 1209.71  20
   2   2  -6 35870.0 800.855   3
   2   2  -6 32702.7 936.489  16
  -2   2   6 34616.2 1213.06  12
   2   2  -6 33348.4 1073.45   6
   2   2  -6 35414.9 1108.86  23
  -2   2   5 69091.0 1699.30  20
   2   2  -5 64194.8 1176.14   3
   2   2  -5 64962.0 1609.06   6
   2   2  -5 68637.0 1572.14  23
   2   2  -5 64026.1 1475.14  16
   2   2  -4 7110.16 452.253   6
   2   2  -4 7134.22 397.735  23
   2   2  -4 7348.93 421.551  16
   2   2  -3 44453.9 1373.05   6
   2   2  -3 43513.6 1075.07  11
   2   2  -3 45715.3 1223.07  23
   2   2  -3 44882.7 1308.21  16
   2   2  -2 85670.3 2118.92  16
   2   2  -2 85016.2 1895.61  11
  -2   2   2 80370.6 2068.55  20
   2   2  -1 23009.8 914.408  16
   2   2  -1 24295.9 786.244  11
  -2   2   1 25469.9 880.588  20
   2   2   0 18603.8 800.649  16
  -2   2   0 18275.9 657.915   7
   2   2   0 17249.0 680.711  11
  -2   2   0 17759.6 709.633  20
  -2   2  -1 35664.0 965.173   7
   2   2   1 33516.4 1075.06  11
  -2   2  -1 34923.7 1088.39  20
  -2   2  -2 89736.3 1956.76   8
  -2   2  -2 87028.4 2100.25   4
   2   2   2 92413.7 2213.62  11
  -2   2  -2 90997.5 2175.48  20
   2   2   3 146970. 3484.92  16
  -2   2  -3 154257. 3276.95   4
   2   2   3 143708. 3341.04  11
  -2   2  -3 146551. 3288.13  20
   2   2   4 80904.1 2260.01  16
  -2   2  -4 84109.5 1691.60  18
  -2   2  -4 84830.7 2097.50   4
  -2   2  -4 81514.4 2082.47  20
  -2   2  -5 55796.5 1179.16  18
   2   2   5 56004.7 1723.23  16
  -2   2  -5 55275.8 1578.84   4
   2   2   5 53599.6 1703.61   6
  -2   2  -5 51370.2 1529.85  20
   2   2   6 67748.2 2016.05  16
  -2   2  -6 66311.9 1413.37  18
  -2   2  -6 68087.5 1869.97   4
   2   2   6 67134.6 1987.79  11
   2   2   7 17332.4 877.721  16
  -2   2  -7 16843.3 486.004  18
  -2   2  -7 16604.7 802.029   4
  -2   2  -8 16619.9 507.906  18
   2   2   8 18176.8 913.206  16
  -2   2  -8 18497.8 520.379   3
  -2   2  -8 18502.2 874.584   4
  -2   2  -9 68939.8 2019.21   4
  -2   2  -9 68287.4 1446.19  37
  -2   2  -9 64570.9 1429.66  30
  -2   2  -9 62559.3 1404.11  28
   2   2   9 66003.2 2023.00  16
  -2   2  -9 63516.7 1419.00  18
  -2   2  -9 64920.2 1426.38   3
  -2   2  -9 60083.5 1451.75  25
   2   2  10 38910.9 1051.97  49
  -2   2 -10 43681.8 1557.65   4
  -2   2 -10 43615.8 1007.33  40
  -2   2 -10 43099.4 1022.85  35
  -2   2 -10 43657.6 1052.36  37
  -2   2 -10 42529.9 1037.68  30
  -2   2 -10 40158.6 1068.36  25
  -2   2 -10 43873.9 1042.84  18
   2   2  10 46512.5 1599.58  16
  -2   2 -10 44341.3 1032.07  28
  -2   2 -10 42201.4 1024.47   3
  -2   2 -11 22988.8 665.964  45
  -2   2 -11 22855.3 653.801   3
  -2   2 -11 21854.8 638.138  35
  -2   2 -11 22237.9 665.843  37
  -2   2 -11 22311.9 655.519  30
  -2   2 -11 22043.6 694.265  25
   2   2  11 23538.4 1079.44  16
  -2   2 -11 22075.2 648.985  18
  -2   2 -11 22785.1 649.298  28
   2   2  11 23407.0 1141.21  10
  -2   2 -11 21195.7 1070.75   4
  -2   2 -12 2781.74 376.207   4
  -2   2 -12 2573.40 185.087   3
  -2   2 -12 2404.16 180.513  35
  -2   2 -12 2471.93 192.130  37
  -2   2 -12 2477.48 185.638  36
  -2   2 -12 2347.47 182.918  30
  -2   2 -12 2556.14 190.943  45
  -2   2 -12 2227.84 175.244  28
   2   2  12 2291.43 363.677  10
  -2   2 -12 2479.47 205.765  25
  -2   2 -13 14298.7 876.281   4
  -2   2 -13 14171.0 487.030   3
  -2   2 -13 14186.4 484.819  35
  -2   2 -13 14491.2 512.758  37
  -2   2 -13 14278.4 488.111  36
  -2   2 -13 14431.3 521.855  33
  -2   2 -13 14128.2 493.548  30
  -2   2 -13 13599.0 492.886  45
  -2   2 -13 14075.9 492.447  28
  -2   2 -13 13569.3 530.795  25
   2   2  13 15944.7 950.622  10
  -2   2 -14 4080.14 238.949  36
  -2   2 -14 4148.59 250.009  37
  -2   2 -14 3711.94 224.474  35
  -2   2 -14 4002.07 253.687  33
  -2   2 -14 3967.78 237.669  30
  -2   2 -14 3951.45 266.584  25
  -2   2 -14 3726.64 232.439  28
   2   2  14 4439.42 495.688  10
  -2   2 -14 3521.40 429.569   4
  -2   2 -14 3669.86 226.420   3
  -2   2 -15 1604.88 149.028  28
  -2   2 -15 1359.31 161.278  25
  -2   2 -15 1488.28 141.025  36
  -2   2 -15 1555.58 154.661  37
  -2   2 -15 1548.36 142.014  35
  -2   2 -15 1420.82 136.829   3
  -2   2 -15 1725.19 300.436   4
  -2   2 -15 1198.43 148.268  33
  -2   2 -16 673.177 97.5134  36
  -2   2 -16 910.121 121.497  37
  -2   2 -16 972.564 110.567  35
  -2   2 -16 851.866 127.750  25
  -2   2 -16 934.848 108.444   3
  -2   2 -16 758.469 107.956  28
  -2   2 -17 10394.8 361.805  35
  -2   2 -17 11221.5 378.392  36
  -2   2 -17 10995.1 374.060   3
  -2   2 -17 11876.6 405.806  28
  -2   2 -17 11663.4 441.175  25
  -2   2 -18 12025.4 367.270  36
  -2   2 -18 11854.6 365.110   3
  -2   2 -18 13287.2 439.644  25
  -2   2 -18 12428.4 400.960  28
  -2   2 -19 2233.36 121.514  36
  -2   2 -19 2094.40 118.775   3
  -2   2 -19 2420.18 145.321  28
  -2   2 -19 2435.13 154.464  25
  -2   2 -20 72.5524 37.1183  37
  -2   2 -20 70.5084 36.9220  25
   2   3 -20 2381.66 116.468  35
   2   3 -20 2599.13 122.808  33
   2   3 -19 5051.13 208.595  35
   2   3 -19 5160.02 210.152  33
   2   3 -18 2718.55 202.905  38
   2   3 -18 2567.63 161.608  35
   2   3 -18 2712.19 166.134  33
   2   3 -18 2752.02 172.947  25
   2   3 -18 2681.90 149.419   3
   2   3 -17 8267.35 310.540   3
   2   3 -17 8714.01 393.457  38
   2   3 -17 8756.36 341.278  35
   2   3 -17 8915.20 340.003  33
   2   3 -17 8876.49 350.408  25
   2   3 -17 8589.16 339.217  29
  -2   3  17 8152.61 361.967  50
  -2   3  17 8444.17 590.332  20
  -2   3  16 284.995 138.757  20
   2   3 -16 163.999 93.4882  38
   2   3 -16 229.757 78.2588  35
   2   3 -16 287.655 75.7787  33
   2   3 -16 324.965 81.5960  25
   2   3 -16 152.881 70.2955  29
  -2   3  16 236.143 93.8970  50
   2   3 -16 206.294 61.4731   3
   2   3 -15 7948.81 402.178  38
   2   3 -15 7452.36 345.653  35
   2   3 -15 8353.29 349.170  33
   2   3 -15 8421.83 358.339  29
   2   3 -15 8074.65 326.208   3
   2   3 -15 8190.47 631.443  23
   2   3 -15 8299.00 352.687  25
   2   3 -15 7398.59 416.818  22
  -2   3  15 8128.97 653.175  20
  -2   3  14 13464.7 867.455  20
   2   3 -14 13817.1 492.324  35
   2   3 -14 13852.6 553.939  38
   2   3 -14 14068.7 481.637  33
   2   3 -14 12790.3 473.024  34
   2   3 -14 13544.0 507.398  32
   2   3 -14 13413.9 483.952  29
   2   3 -14 13740.9 459.811   3
  -2   3  14 13959.0 934.003  12
   2   3 -14 13886.9 598.925  22
   2   3 -14 14353.2 846.484  23
   2   3 -14 13874.3 481.551  25
   2   3 -13 19774.2 752.421  22
   2   3 -13 20078.6 1035.97  23
   2   3 -13 20282.0 612.584  25
  -2   3  13 20541.2 1092.98  20
   2   3 -13 20623.9 696.041  38
   2   3 -13 20841.1 635.032  35
   2   3 -13 19366.6 650.171  32
   2   3 -13 20802.7 617.351  33
   2   3 -13 20018.6 615.968  34
   2   3 -13 19439.3 590.799  43
   2   3 -13 20393.1 597.904   3
   2   3 -13 20595.7 628.685  29
  -2   3  13 20655.2 1139.91  12
   2   3 -12 1161.71 237.013  23
   2   3 -12 1154.77 124.400  25
   2   3 -12 985.668 187.717  24
   2   3 -12 1015.71 177.117  22
  -2   3  12 1115.78 249.189  20
   2   3 -12 1003.57 125.782  35
   2   3 -12 841.897 137.290  38
   2   3 -12 935.068 132.040  32
   2   3 -12 1013.84 119.834  33
   2   3 -12 1194.29 129.728  34
   2   3 -12 883.410 110.148  43
   2   3 -12 901.573 108.681   3
   2   3 -12 920.553 121.631  29
  -2   3  12 934.913 237.878  12
   2   3 -11 24491.0 662.364  25
   2   3 -11 21786.1 806.284  22
   2   3 -11 23527.7 1061.98  23
   2   3 -11 22512.2 832.803  24
  -2   3  11 21826.8 1103.61  20
   2   3 -11 23095.3 672.264  35
   2   3 -11 22608.9 733.617  38
   2   3 -11 23995.0 721.884  32
   2   3 -11 22487.4 650.363  33
   2   3 -11 23419.9 663.103  34
   2   3 -11 23631.7 648.970  43
   2   3 -11 23302.9 647.104   3
   2   3 -11 23303.9 666.387  29
  -2   3  11 24692.7 1208.73  12
   2   3 -10 7472.20 437.209  24
   2   3 -10 7338.77 544.429  23
   2   3 -10 7362.38 409.582  22
  -2   3  10 6864.07 587.911  20
   2   3 -10 7094.79 350.795  38
   2   3 -10 6975.74 313.525  35
   2   3 -10 7336.70 352.200  32
   2   3 -10 7430.03 305.953  33
   2   3 -10 8127.13 320.673  34
   2   3 -10 7628.63 302.251  43
  -2   3  10 7809.50 636.786  12
   2   3 -10 7452.84 301.058   3
   2   3 -10 7299.32 311.391  29
   2   3  -9 38620.9 1142.38  24
   2   3  -9 38685.9 1344.54  23
   2   3  -9 38821.4 1098.64  22
   2   3  -9 37231.2 926.878  29
   2   3  -9 38982.2 1006.29  38
   2   3  -9 38935.3 915.070   3
  -2   3   9 38334.3 1493.46  12
   2   3  -9 38059.3 1068.39  21
  -2   3   9 38666.3 1456.96  20
   2   3  -8 7999.45 351.793  38
   2   3  -8 8918.01 543.245  23
   2   3  -8 7995.07 429.757  24
   2   3  -8 8544.46 303.544   3
  -2   3   8 8967.23 615.504  20
   2   3  -7 11510.5 358.801   3
   2   3  -7 11650.2 603.415  23
   2   3  -6 11685.8 607.785   6
   2   3  -6 12200.3 580.824  23
   2   3  -6 11437.9 349.500   3
   2   3  -5 11864.6 543.198  23
   2   3  -5 10474.7 526.476  16
   2   3  -5 10652.9 605.291   6
   2   3  -5 10516.6 391.560  13
  -2   3   5 12164.7 658.060  12
   2   3  -4 41052.7 1263.41  16
  -2   3   4 42136.6 1346.33  20
   2   3  -4 40923.0 1161.28  23
   2   3  -4 41461.9 1067.94   9
  -2   3   4 40752.5 1330.33  12
   2   3  -4 38312.0 1333.70   6
   2   3  -3 16815.8 747.519  16
  -2   3   3 18422.3 786.288  20
   2   3  -3 17093.8 631.618  23
   2   3  -2 18062.8 793.814  16
  -2   3   2 19454.6 797.082  20
   2   3  -2 16947.6 629.017  23
   2   3  -2 18122.5 853.250   6
  -2   3   1 11026.2 567.570  20
   2   3  -1 10028.5 630.024   6
   2   3  -1 9449.87 576.244  16
  -2   3   0 26474.6 941.922  20
   2   3   0 24803.0 1070.96   6
   2   3   0 26759.6 1049.94  16
  -2   3  -1 6936.86 434.120  20
  -2   3  -1 6455.72 371.694   4
  -2   3  -1 6054.24 319.412   7
   2   3   1 5609.46 457.562  16
  -2   3  -2 38056.6 1177.21  20
  -2   3  -2 37410.6 1107.22   4
  -2   3  -3 43802.5 1294.70  20
   2   3   3 42258.0 1490.37  16
  -2   3  -3 44372.6 1271.18   4
   2   3   4 933.551 221.407  16
  -2   3  -4 956.598 84.2334  18
  -2   3  -4 1126.25 173.467  20
  -2   3  -4 954.603 164.763   4
  -2   3  -5 25272.5 932.239  20
  -2   3  -5 28737.9 1005.79   4
   2   3   5 26978.2 1152.47  16
  -2   3  -5 27134.4 655.444  18
  -2   3  -6 8473.51 523.644   4
   2   3   6 8071.86 609.626  16
  -2   3  -6 7988.15 289.635  18
  -2   3  -7 14180.6 730.449   4
   2   3   7 13820.1 827.786  16
  -2   3  -7 14273.8 430.282  18
  -2   3  -7 14190.1 428.102   3
   2   3   8 5429.59 306.344  49
  -2   3  -8 5403.29 257.994  40
  -2   3  -8 5606.95 266.473  37
  -2   3  -8 5839.35 264.700  36
  -2   3  -8 5546.77 269.504  33
  -2   3  -8 5499.22 457.752   4
   2   3   8 6208.56 547.506  16
  -2   3  -8 5398.25 245.118  18
  -2   3  -8 5311.94 247.533  28
  -2   3  -8 5316.15 240.463   3
   2   3   9 17436.3 622.502  49
  -2   3  -9 19036.7 571.853  40
  -2   3  -9 20230.3 598.504  37
  -2   3  -9 19919.4 584.663  36
  -2   3  -9 19351.0 579.371  35
  -2   3  -9 19047.6 591.723  33
  -2   3  -9 19724.6 936.630   4
   2   3   9 20123.6 1031.66  16
  -2   3  -9 19803.2 563.689  18
  -2   3  -9 19709.3 570.461  28
  -2   3  -9 18321.6 581.774  25
  -2   3  -9 20503.9 564.178   3
   2   3  10 35175.8 1003.39  49
  -2   3 -10 37022.2 933.920  40
  -2   3 -10 39383.7 983.336  37
  -2   3 -10 39714.3 962.531  36
  -2   3 -10 36741.9 950.321  35
  -2   3 -10 36898.4 969.518  33
   2   3  10 38836.1 1532.28  10
  -2   3 -10 37261.3 1408.73   4
   2   3  10 41113.2 1562.51  16
  -2   3 -10 38429.5 933.970  18
  -2   3 -10 37774.8 945.955  28
  -2   3 -10 37382.5 972.853  25
  -2   3 -10 38805.4 928.701   3
   2   3  11 1006.55 137.139  49
  -2   3 -11 1209.51 123.408  40
  -2   3 -11 1231.16 143.735  37
  -2   3 -11 1366.68 144.009  36
  -2   3 -11 1280.58 138.388  35
  -2   3 -11 1542.33 153.295  33
   2   3  11 1203.44 272.179  10
   2   3  11 995.556 237.894  16
  -2   3 -11 1305.63 250.626   4
  -2   3 -11 1519.48 137.707   3
  -2   3 -11 1362.52 145.739  25
  -2   3 -11 1619.56 148.319  28
   2   3  12 2275.91 362.350  10
  -2   3 -12 1813.97 169.773  33
  -2   3 -12 2040.46 182.016  37
  -2   3 -12 1870.60 164.117  35
  -2   3 -12 2060.93 180.505  25
  -2   3 -12 1897.24 157.208  26
  -2   3 -12 2067.06 172.396  28
  -2   3 -12 2247.26 323.797   4
  -2   3 -12 1824.38 151.367   3
   2   3  12 2202.27 195.883  49
   2   3  13 5204.99 543.267  10
  -2   3 -13 4624.82 270.792  37
  -2   3 -13 4524.00 252.317  35
  -2   3 -13 4603.10 258.387  28
  -2   3 -13 4135.08 261.343  25
  -2   3 -13 4672.21 236.093  26
  -2   3 -13 4472.65 266.581  33
   2   3  13 4290.64 267.713  49
  -2   3 -13 4337.47 452.501   4
  -2   3 -13 4450.95 237.865   3
  -2   3 -14 28932.3 805.746  37
  -2   3 -14 28315.9 771.090  35
  -2   3 -14 27909.5 768.686  36
  -2   3 -14 29344.1 823.934  25
  -2   3 -14 29296.6 793.547  28
  -2   3 -14 28318.1 803.857  33
   2   3  14 25673.1 771.542  49
  -2   3 -14 27859.8 738.722   3
  -2   3 -14 26928.1 1199.39   4
  -2   3 -15 5068.69 243.205   3
  -2   3 -15 5761.41 292.169  37
  -2   3 -15 5363.02 264.694  35
  -2   3 -15 5734.88 276.592  36
  -2   3 -15 5720.76 285.380  28
  -2   3 -15 5642.79 300.308  25
  -2   3 -16 1849.43 139.057   3
  -2   3 -16 1675.70 158.957  37
  -2   3 -16 1923.04 148.710  35
  -2   3 -16 1780.66 149.204  36
  -2   3 -16 1835.77 159.720  28
  -2   3 -16 1941.31 165.324  25
  -2   3 -17 10061.3 325.892   3
  -2   3 -17 10049.2 338.574  35
  -2   3 -17 10082.4 351.541  36
  -2   3 -17 10397.1 373.403  28
  -2   3 -17 11214.1 390.134  25
  -2   3 -18 1835.54 122.022  36
   2   3  18 1485.52 103.741  47
  -2   3 -18 1559.84 100.067   3
  -2   3 -18 1645.86 128.565  28
  -2   3 -18 1877.98 132.565  25
  -2   3 -19 6538.07 213.963  36
  -2   3 -19 6003.82 230.228  28
  -2   3 -20 6787.00 203.291  37
   2   4 -19 5304.35 206.868  34
   2   4 -18 383.747 63.0361  29
   2   4 -18 414.348 75.5357  34
   2   4 -18 305.942 60.3978  35
   2   4 -18 270.475 52.3053  33
   2   4 -17 883.864 94.7853  33
   2   4 -17 1056.78 113.764  34
   2   4 -17 885.683 102.276  29
  -2   4  17 765.310 113.518  50
   2   4 -17 1007.82 102.958  35
   2   4 -16 6997.12 297.983  35
   2   4 -16 7119.86 287.756  33
   2   4 -16 7043.93 309.656  34
   2   4 -16 6833.51 361.300  22
   2   4 -16 7185.13 299.711  29
  -2   4  16 7002.22 561.255  20
  -2   4  16 7030.83 354.445  50
   2   4 -15 3260.73 243.306  38
   2   4 -15 3339.62 208.233  35
   2   4 -15 3380.30 197.159  33
   2   4 -15 3063.83 203.280  34
   2   4 -15 3225.83 194.333  25
   2   4 -15 3233.85 263.514  22
   2   4 -15 3114.68 200.152  29
  -2   4  15 2854.65 241.919  50
  -2   4  15 2626.21 383.356  20
   2   4 -14 378.142 108.264  38
   2   4 -14 516.714 99.9501  34
   2   4 -14 241.645 77.1004  32
   2   4 -14 470.188 97.2777  35
   2   4 -14 445.521 83.3213  33
   2   4 -14 326.871 87.5136  29
   2   4 -14 406.851 71.8577   3
   2   4 -14 534.578 91.9541  25
  -2   4  14 177.118 153.748  20
   2   4 -14 504.757 133.266  22
  -2   4  13-30.4053 138.336  20
   2   4 -13 152.232 116.546  22
   2   4 -13 106.242 95.1985  38
   2   4 -13 194.234 75.8241  34
   2   4 -13 55.3886 72.7078  32
   2   4 -13 79.7492 68.4805  35
   2   4 -13 56.2300 59.5463  33
   2   4 -13 216.256 78.2567  29
   2   4 -13 102.239 51.2939   3
   2   4 -13 85.9433 55.8865  25
  -2   4  13 273.242 166.919  12
  -2   4  12 9458.66 721.876  20
   2   4 -12 8468.16 361.097  35
   2   4 -12 7921.80 403.786  38
   2   4 -12 8133.63 377.737  32
   2   4 -12 7904.30 329.433  33
   2   4 -12 8412.65 353.362  34
   2   4 -12 8236.65 351.375  29
   2   4 -12 8330.24 318.499   3
  -2   4  12 8930.54 733.763  12
   2   4 -12 8138.86 581.526  23
   2   4 -12 8501.56 465.958  22
   2   4 -12 8198.59 330.134  25
   2   4 -12 8514.84 480.073  24
  -2   4  11 8975.47 703.647  20
   2   4 -11 9140.80 372.364  35
   2   4 -11 9086.55 425.184  38
   2   4 -11 9581.95 355.450  33
   2   4 -11 9222.15 403.572  32
   2   4 -11 8945.59 355.829  34
   2   4 -11 9007.08 329.200  43
   2   4 -11 9242.67 367.520  29
   2   4 -11 8698.35 474.753  22
   2   4 -11 7838.84 563.489  23
   2   4 -11 9225.93 343.078  25
   2   4 -11 9364.73 506.679  24
   2   4 -11 9095.11 334.563   3
   2   4 -10 62698.6 1473.13  35
   2   4 -10 66304.3 1570.95  38
   2   4 -10 68331.8 1544.64  32
   2   4 -10 66074.2 1438.38  33
   2   4 -10 67931.6 1467.05  34
   2   4 -10 62789.3 1628.11  21
  -2   4  10 63499.8 2130.52  20
   2   4 -10 65250.2 1461.20  29
   2   4 -10 67042.4 1722.52  24
   2   4 -10 66407.1 1916.18  23
   2   4 -10 65402.4 1678.97  22
   2   4 -10 64598.4 1415.66   3
   2   4  -9 38.9038 103.507  24
   2   4  -9 384.190 136.581  23
   2   4  -9 85.7844 72.6398  38
   2   4  -9 170.020 60.5873  34
   2   4  -9 69.8484 58.9138  35
   2   4  -9 66.2316 46.8468  33
   2   4  -9 104.207 61.1520  29
   2   4  -9 162.995 56.4596   3
   2   4  -9 176.813 72.3321   1
   2   4  -9 86.4346 84.0626  21
  -2   4   9 116.912 116.639  12
   2   4  -8 80883.2 1874.79  21
  -2   4   8 81614.0 2423.53  12
   2   4  -8 78710.2 1784.87  38
   2   4  -8 78485.2 1696.91  35
   2   4  -8 75374.7 1660.38  29
   2   4  -8 81515.3 1951.78  24
   2   4  -8 81224.1 2088.80  23
   2   4  -8 79553.0 1739.57   1
   2   4  -7 56045.0 1329.83  38
   2   4  -7 55332.3 1305.90   1
   2   4  -7 55808.7 1565.67  23
   2   4  -7 54354.7 1412.24  22
  -2   4   7 55321.0 1840.37  12
   2   4  -7 56762.7 1414.22  21
  -2   4   7 54848.7 1816.21  20
   2   4  -6 4972.49 310.222  22
   2   4  -6 5122.20 359.805  23
  -2   4   6 5760.89 488.003  20
   2   4  -5 10664.7 504.739  23
  -2   4   5 10984.8 681.847  12
  -2   4   5 11570.8 677.697  20
   2   4  -4 32785.2 978.393  23
  -2   4   4 34262.3 1244.41  20
  -2   4   4 33420.8 1232.87  12
   2   4  -3 44617.9 1463.22  16
  -2   4   3 43621.1 1443.62  20
   2   4  -3 44310.5 1168.31  23
   2   4  -2 48113.7 1215.34  23
   2   4  -2 49511.6 1588.06  16
   2   4  -2 46831.2 1121.75  10
   2   4  -1 27668.2 812.507  23
   2   4  -1 29384.3 1168.29  16
   2   4  -1 28003.7 843.433  10
   2   4   0 9517.70 407.750  23
   2   4   0 9015.10 462.662  10
  -2   4   0 9678.64 435.819   4
   2   4   0 9317.13 646.034  16
  -2   4   0 10523.1 577.475  20
  -2   4  -1 41585.3 1103.87   4
   2   4   1 37897.5 1175.35  10
  -2   4  -1 36357.3 1010.13   7
   2   4   1 40470.4 1477.77  16
  -2   4  -1 41600.8 1275.32  20
   2   4   2 8231.89 489.370  10
  -2   4  -2 8686.63 427.227   4
  -2   4  -2 8249.55 487.538  20
   2   4   3 72465.4 1982.40  10
  -2   4  -3 76100.6 1819.92   4
   2   4   3 70941.6 2200.44  16
  -2   4  -3 72359.9 1879.77  20
   2   4   4 35933.8 1268.15  10
  -2   4  -4 38748.0 1131.01   4
  -2   4  -4 35185.7 1106.30  20
   2   4   4 35978.0 1437.96  16
   2   4   5 21757.0 960.121  10
  -2   4  -5 21231.5 821.097   4
   2   4   5 22754.1 695.763  49
  -2   4  -5 22574.7 639.865  40
   2   4   5 22732.2 1102.62  16
  -2   4  -6 29641.7 798.984  40
  -2   4  -6 30035.5 792.638  37
  -2   4  -6 29937.8 773.486  36
   2   4   6 32201.1 1355.43  16
  -2   4  -6 30641.1 718.977  18
   2   4   6 29578.9 1202.52  10
  -2   4  -6 31047.8 1056.16   4
   2   4   6 29350.6 864.628  50
   2   4   6 30386.6 863.191  49
   2   4   7 19141.7 673.683  49
  -2   4  -7 21646.9 645.585  40
  -2   4  -7 23202.9 636.702  36
  -2   4  -7 22514.5 646.132  37
   2   4   7 21815.5 1117.20  16
  -2   4  -7 22237.1 574.726  18
   2   4   7 22512.3 1043.88  10
  -2   4  -7 22846.1 905.047   4
  -2   4  -7 21906.6 606.827  28
   2   4   7 21380.0 632.202   1
  -2   4  -7 22652.1 569.348   3
   2   4   7 21401.2 702.867  50
   2   4   8 816.423 136.076  49
  -2   4  -8 936.554 118.027  40
  -2   4  -8 1007.92 122.927  37
  -2   4  -8 908.316 112.320  35
  -2   4  -8 755.754 104.498  36
   2   4   8 811.396 240.422  16
   2   4   8 1190.34 245.856  10
  -2   4  -8 1012.82 114.292  28
  -2   4  -8 941.273 182.680   4
  -2   4  -8 995.316 95.1839   3
   2   4   8 958.048 136.010  50
   2   4   9 2808.23 233.647  49
  -2   4  -9 2427.79 181.856  40
  -2   4  -9 2759.95 199.815  37
  -2   4  -9 2657.43 192.525  35
  -2   4  -9 2603.02 190.170  36
   2   4   9 2624.25 384.344  16
   2   4   9 2944.37 228.253  50
  -2   4  -9 2741.98 188.737  28
  -2   4  -9 2691.81 194.444  26
   2   4   9 3203.71 402.648  10
  -2   4  -9 2942.38 322.897   4
  -2   4  -9 2611.30 158.886   3
  -2   4 -10 1826.70 172.460  37
  -2   4 -10 2103.45 173.928  35
  -2   4 -10 2037.78 171.608  36
   2   4  10 1868.20 332.232  16
  -2   4 -10 2041.97 168.345  26
  -2   4 -10 1970.63 162.524  28
  -2   4 -10 1945.72 155.036  25
  -2   4 -10 1783.61 257.131   4
  -2   4 -10 2139.85 144.704   3
   2   4  10 2374.00 216.358  49
   2   4  10 1917.72 184.864  50
   2   4  11 17572.7 620.405  50
  -2   4 -11 19709.2 597.460  26
  -2   4 -11 18781.8 583.804  25
  -2   4 -11 19271.2 601.013  28
  -2   4 -11 19631.2 656.891  27
  -2   4 -11 19581.8 623.591  37
  -2   4 -11 19548.7 606.530  35
  -2   4 -11 19996.4 608.039  36
  -2   4 -11 18377.4 879.592   4
  -2   4 -11 18787.6 533.912   3
   2   4  11 18030.0 650.865  49
   2   4  12 6385.52 351.283  49
   2   4  12 6655.23 325.788  50
  -2   4 -12 6307.77 303.464  25
  -2   4 -12 6744.05 317.015  28
  -2   4 -12 6840.70 309.249  26
  -2   4 -12 6678.67 271.348   3
   2   4  12 6941.92 622.713  10
  -2   4 -12 6667.93 331.995  37
  -2   4 -12 6120.51 307.028  35
  -2   4 -12 6901.60 324.324  36
  -2   4 -13 16651.5 539.097  35
  -2   4 -13 17275.3 567.993  37
   2   4  13 15790.3 575.322  49
  -2   4 -13 16202.4 473.849   3
  -2   4 -13 16427.5 547.164  28
  -2   4 -13 16054.1 512.336  26
  -2   4 -13 15803.2 524.726  25
  -2   4 -14 8758.10 355.902  35
  -2   4 -14 9124.36 381.243  37
   2   4  14 7816.87 364.387  49
  -2   4 -14 8838.59 307.122   3
  -2   4 -14 8946.81 372.921  28
  -2   4 -14 8644.83 348.625  25
  -2   4 -15 4742.23 250.143  28
  -2   4 -15 4442.87 229.062  25
  -2   4 -15 4059.70 230.704  36
  -2   4 -15 4506.05 248.627  37
   2   4  15 4365.82 236.756  49
  -2   4 -16 752.427 104.624  28
  -2   4 -16 744.941 102.764  36
   2   4  16 940.016 98.0539  49
  -2   4 -17 387.373 71.2875  36
  -2   4 -17 328.387 68.7106  28
   2   4  18 3152.63 149.597  47
  -2   4 -18 3379.57 157.604  36
  -2   4 -19 819.906 63.7189  36
  -2   4 -19 926.287 71.6770  37
   2   5 -18 3628.45 150.536  34
   2   5 -18 3565.18 177.709  38
  -2   5  17 302.453 73.7886  50
   2   5 -17 571.010 73.6287  34
   2   5 -16 802.899 122.130  22
  -2   5  16 733.524 114.975  50
   2   5 -16 914.962 100.836  34
   2   5 -15 5516.94 249.150  35
   2   5 -15 5987.68 263.224  34
  -2   5  15 5659.98 318.354  50
  -2   5  15 5448.07 492.714  20
   2   5 -15 5636.91 330.142  22
   2   5 -14 249.703 70.3797  29
  -2   5  14 486.201 131.702  50
   2   5 -14 304.981 111.790  22
  -2   5  14 377.143 155.863  20
   2   5 -14 274.819 75.9620  34
   2   5 -14 314.486 72.8016  35
   2   5 -13 4682.03 221.644  33
   2   5 -13 4611.46 242.241  34
   2   5 -13 4573.43 245.738  32
  -2   5  13 4979.31 333.777  50
   2   5 -13 4708.36 243.847  29
   2   5 -13 4885.54 254.103  35
   2   5 -13 5268.59 351.415  22
   2   5 -12 19065.8 600.643  32
   2   5 -12 18222.3 533.358  33
   2   5 -12 20030.6 581.731  34
  -2   5  12 19328.9 721.934  50
   2   5 -12 19242.4 573.121  29
   2   5 -12 19485.3 742.226  22
   2   5 -12 18927.7 740.972  24
   2   5 -12 19515.1 590.031  35
   2   5 -11 44529.9 1180.58  38
   2   5 -11 43531.5 1081.69  35
   2   5 -11 47006.9 1129.74  32
   2   5 -11 45802.2 1072.43  34
   2   5 -11 46029.2 1307.50  24
   2   5 -11 45684.4 1291.46  22
   2   5 -11 43869.6 1061.47  29
  -2   5  11 42969.7 1750.09  12
  -2   5  11 41592.5 1149.20  41
  -2   5  10 2228.05 216.083  41
   2   5 -10 1919.89 161.731  35
   2   5 -10 1784.13 186.888  38
   2   5 -10 1919.25 177.235  32
   2   5 -10 1897.08 152.143  34
   2   5 -10 1824.34 232.997  24
   2   5 -10 1569.14 140.965  29
   2   5 -10 1644.42 207.628  21
  -2   5  10 2781.17 398.313  20
  -2   5  10 2517.43 377.004  12
  -2   5   9 18560.1 1046.09  12
  -2   5   9 17125.8 642.531  41
   2   5  -9 18016.9 557.196  35
   2   5  -9 18447.4 631.789  38
   2   5  -9 18833.4 543.871  34
   2   5  -9 18990.4 746.494  24
   2   5  -9 16933.6 522.701  29
   2   5  -9 17583.3 588.468   1
   2   5  -9 17818.5 681.463  21
  -2   5   9 16631.5 969.642  20
  -2   5   8 49636.7 1822.79  12
   2   5  -8 46872.2 1153.57  35
   2   5  -8 50359.3 1264.82  38
   2   5  -8 51059.4 1136.61  34
  -2   5   8 48323.2 1299.70  41
   2   5  -8 50968.8 1414.97  24
   2   5  -8 48536.0 1355.27  22
   2   5  -8 49728.6 1232.73   1
   2   5  -8 49518.1 1332.58  21
  -2   5   8 47208.0 1736.23  20
   2   5  -7 31350.7 959.308  21
  -2   5   7 32403.8 1336.14  20
   2   5  -7 31992.1 779.094  34
  -2   5   7 30519.5 1326.62  12
   2   5  -7 30613.8 873.066   1
   2   5  -7 28752.6 949.231  22
   2   5  -7 30734.3 888.573  38
  -2   5   6 4764.23 469.349  20
  -2   5   6 4075.28 442.436  12
   2   5  -6 5145.67 295.799   1
   2   5  -6 5260.38 338.757  22
  -2   5   5 30778.1 1268.70  20
   2   5  -5 31466.9 939.893  22
  -2   5   5 30881.7 1280.63  12
   2   5  -5 30759.0 876.740   1
   2   5  -4 4064.07 286.457  21
  -2   5   4 3917.43 411.644  20
   2   5  -4 3517.57 260.170  42
   2   5  -4 3849.66 253.643  50
   2   5  -4 3736.96 269.925  22
   2   5  -4 3608.99 244.607   1
  -2   5   3 23836.4 1034.99  20
   2   5  -3 22464.4 733.471  42
   2   5  -3 22590.2 717.149  50
   2   5  -3 22486.4 736.935  22
   2   5  -3 22104.6 705.680   1
   2   5  -2 4964.81 293.097  50
  -2   5   2 5286.10 333.005  41
   2   5  -2 4917.13 298.126  42
   2   5  -2 4877.69 295.194  22
  -2   5   2 4843.24 431.581  20
   2   5  -1 9848.54 434.332  50
  -2   5   1 9496.74 371.745  26
   2   5  -1 9762.48 397.353  49
   2   5  -1 10112.4 430.307  42
  -2   5   0 6753.27 368.107  41
   2   5   0 6157.20 329.301  42
  -2   5   0 6444.35 464.414  20
   2   5   0 6868.81 591.534  16
   2   5   0 5948.11 327.959  50
  -2   5   0 6460.29 292.655  26
   2   5   0 6693.51 324.569  49
   2   5   0 6023.86 363.103  10
  -2   5  -1 12743.4 516.010  41
   2   5   1 11725.8 463.576  42
  -2   5  -1 10653.0 583.044  20
   2   5   1 10986.3 763.110  16
   2   5   1 11332.0 469.339  50
  -2   5  -1 11563.6 415.874  26
   2   5   1 10639.7 438.245  49
   2   5   1 11365.4 565.578  10
  -2   5  -2 23758.4 755.538  41
   2   5   2 21472.5 678.248  42
  -2   5  -2 20619.6 627.789  37
   2   5   2 21281.2 1108.77  16
  -2   5  -2 21490.2 635.464  26
   2   5   2 22643.8 691.780  49
   2   5   2 22606.9 890.960  10
   2   5   3 10581.0 614.946  10
  -2   5  -3 11997.7 493.457  41
   2   5   3 10879.8 441.489  42
  -2   5  -3 11653.5 399.303  36
  -2   5  -3 11363.1 421.028  37
   2   5   3 11357.5 478.330  50
  -2   5  -3 11914.7 427.653  26
   2   5   3 10522.8 438.424   1
   2   5   3 11442.5 458.437  49
   2   5   4 44192.8 1460.07  10
   2   5   4 41658.6 1083.63  42
  -2   5  -4 42830.0 1132.58  41
  -2   5  -4 41252.8 1006.38  36
  -2   5  -4 40562.2 1032.59  37
   2   5   4 43373.7 1692.88  16
   2   5   4 40694.4 1122.24  50
  -2   5  -4 43052.0 1051.20  26
   2   5   4 40921.4 1100.75  49
   2   5   4 42049.5 1075.29   1
  -2   5  -5 3140.57 198.765  36
  -2   5  -5 3077.77 207.294  37
   2   5   5 2711.93 405.293  16
  -2   5  -5 3004.01 234.517  41
   2   5   5 2649.39 207.397  42
   2   5   5 2553.09 222.032  50
   2   5   5 3039.56 354.482  10
   2   5   5 2755.85 206.903   1
   2   5   6 18339.4 933.003  10
  -2   5  -6 16167.5 588.904  41
  -2   5  -6 17868.6 554.086  36
  -2   5  -6 17620.9 569.710  37
   2   5   6 18052.5 1053.36  16
   2   5   6 17978.3 639.818  49
   2   5   6 18077.9 588.018   1
   2   5   6 16868.2 626.033  50
  -2   5  -7 9118.89 403.206  41
  -2   5  -7 9953.88 391.630  36
  -2   5  -7 9720.79 400.367  37
   2   5   7 9183.09 389.855   1
  -2   5  -7 9129.04 359.255  28
  -2   5  -7 10308.5 407.857  26
   2   5   7 10216.0 701.499  10
   2   5   7 8534.14 427.691  50
   2   5   7 9896.85 452.722  49
   2   5   8 9086.07 437.588  49
   2   5   8 9313.20 692.611  10
  -2   5  -8 8982.70 363.948  28
  -2   5  -8 9597.16 399.835  26
   2   5   8 9537.29 446.128  50
  -2   5  -8 9846.32 389.212  36
  -2   5  -8 8787.83 386.620  37
   2   5   9 24424.4 787.030  49
   2   5   9 22907.2 1146.83  10
  -2   5  -9 22004.8 663.004  28
  -2   5  -9 23478.7 702.898  26
   2   5   9 23253.5 763.284  50
  -2   5  -9 23724.9 700.110  36
  -2   5  -9 23076.2 705.302  37
   2   5  10 21641.5 740.486  49
   2   5  10 20972.8 1115.18  10
  -2   5 -10 20583.1 642.106  28
  -2   5 -10 23440.9 770.628  27
  -2   5 -10 22576.6 681.429  26
   2   5  10 22891.8 736.870  50
  -2   5 -10 22560.2 679.060  36
  -2   5 -10 22625.7 693.844  37
   2   5  11 15737.4 599.283  49
   2   5  11 16157.1 958.296  10
  -2   5 -11 15272.3 525.098  28
  -2   5 -11 15475.2 588.388  27
  -2   5 -11 15591.4 535.988  26
  -2   5 -11 16511.9 550.493  36
  -2   5 -11 15531.3 550.101  37
   2   5  11 15857.5 577.099  50
  -2   5 -12 1832.02 181.254  27
  -2   5 -12 1913.94 170.118  28
  -2   5 -12 2096.12 171.098  26
   2   5  12 2656.72 224.095  49
  -2   5 -12 2011.33 177.446  36
  -2   5 -12 2366.44 191.931  37
   2   5  12 2675.30 204.538  50
  -2   5 -13 6068.87 293.423  28
  -2   5 -13 6111.05 283.649  26
   2   5  13 6232.98 324.531  49
  -2   5 -13 6560.20 308.873  36
  -2   5 -13 6556.76 314.825  37
   2   5  13 6204.46 298.166  50
   2   5  14 2242.07 185.979  49
  -2   5 -14 2119.89 167.441  28
  -2   5 -14 2285.67 179.219  37
  -2   5 -15 5525.79 258.070  37
   2   5  15 4499.17 235.424  49
  -2   5 -16 2863.40 169.325  36
   2   5  16 2807.91 158.688  49
  -2   5 -17 3538.07 169.236  36
   2   5  17 3517.11 169.282  47
  -2   5 -18 596.041 59.0611  36
   2   5  18 446.689 48.9845  47
  -2   6  17 360.778 67.1482  49
  -2   6  17 419.696 58.4914  50
   2   6 -17 486.547 67.3140  38
  -2   6  16 2403.21 159.204  50
   2   6 -16 2580.04 158.943  38
  -2   6  16 2175.59 142.010  42
  -2   6  15 3410.10 217.386  50
   2   6 -15 3245.54 199.863  38
   2   6 -15 3124.26 215.432  22
   2   6 -14 1620.07 176.350  22
  -2   6  14 2049.08 190.634  50
  -2   6  14 2006.65 288.465  20
  -2   6  13 531.344 124.803  50
   2   6 -13 566.360 128.997  22
  -2   6  13 486.905 168.535  20
   2   6 -12 10877.2 506.084  22
   2   6 -12 10080.6 474.808  24
   2   6 -12 10070.7 348.190  34
  -2   6  12 9929.50 472.995  50
  -2   6  12 9722.63 689.181  20
  -2   6  11 13556.1 843.257  20
   2   6 -11 14105.4 603.770  24
   2   6 -11 14411.9 612.788  22
   2   6 -11 14432.5 468.667  32
   2   6 -11 14310.1 442.920  34
  -2   6  11 14026.8 521.921  41
  -2   6  11 15799.8 619.721  50
  -2   6  10 13306.5 835.067  20
   2   6 -10 13972.7 573.346  21
   2   6 -10 14217.7 480.372  32
   2   6 -10 14626.1 440.549  34
   2   6 -10 13819.2 615.214  24
  -2   6  10 14021.9 595.232  50
  -2   6  10 12216.6 517.121  41
  -2   6   9 2146.75 218.794  41
   2   6  -9 2521.57 243.942  21
  -2   6   9 2549.86 368.449  20
   2   6  -9 2134.07 178.483  32
   2   6  -9 2198.25 148.817  34
   2   6  -9 1936.87 235.080  24
   2   6  -9 1711.53 217.862  22
   2   6  -9 2211.30 195.471   1
  -2   6   9 2486.21 367.510  12
   2   6  -8 8112.38 464.354  24
   2   6  -8 7874.48 441.555  22
   2   6  -8 7401.68 371.930  38
   2   6  -8 8110.26 297.194  34
   2   6  -8 7845.27 386.127   1
   2   6  -8 7630.47 423.941  21
  -2   6   8 6977.69 397.132  41
  -2   6   8 7433.39 432.991  50
  -2   6   7 6590.30 386.681  41
  -2   6   7 5752.40 372.176  50
   2   6  -7 6412.60 347.678  38
   2   6  -7 6074.25 384.191  22
   2   6  -7 6249.21 348.530   1
   2   6  -7 6275.23 384.289  21
  -2   6   7 5715.27 535.715  20
  -2   6   6 16392.5 647.636  41
  -2   6   6 15894.1 649.898  50
   2   6  -6 17083.2 603.474  38
   2   6  -6 16809.9 668.931  22
   2   6  -6 17322.3 622.556   1
  -2   6   6 16113.1 904.636  20
  -2   6   5 4293.51 452.405  20
  -2   6   5 4425.72 318.589  50
   2   6  -5 4669.91 329.397  22
  -2   6   5 4996.59 344.228  41
   2   6  -5 4862.47 307.918   1
  -2   6   4 14392.2 826.869  20
   2   6  -4 15053.9 608.948  21
  -2   6   4 14318.8 584.709  50
   2   6  -4 14800.6 551.902  50
  -2   6   4 14586.5 579.108  27
   2   6  -4 13959.5 584.652  22
   2   6  -4 14672.5 568.450   1
  -2   6   4 14897.9 614.717  41
   2   6  -3 8187.78 423.126  42
  -2   6   3 10497.6 497.218  41
   2   6  -3 9553.28 467.881  21
  -2   6   3 8592.57 607.395  20
  -2   6   3 8896.54 441.566  50
   2   6  -3 8889.52 419.033  50
   2   6  -3 9285.78 452.116  22
   2   6  -3 9709.61 442.393   1
   2   6  -3 8662.12 365.992  49
  -2   6   2 14794.2 775.249  20
  -2   6   2 14270.3 554.545  50
   2   6  -2 13417.7 539.224  50
  -2   6   2 12451.1 472.952  26
   2   6  -2 13564.8 551.761  22
   2   6  -2 13766.6 491.401  49
   2   6  -2 13304.5 550.111  42
  -2   6   2 15266.7 619.232  41
  -2   6   1 4270.05 388.151  20
   2   6  -1 4081.61 284.824  22
   2   6  -1 4456.78 294.568  50
  -2   6   1 4272.90 279.833  50
  -2   6   1 4490.02 261.571  26
   2   6  -1 4052.76 282.670   1
   2   6  -1 4363.39 262.350  49
   2   6  -1 4024.56 286.779  42
   2   6   0 5999.44 340.512  22
   2   6   0 5524.72 337.088  50
  -2   6   0 5024.24 284.906  26
   2   6   0 5979.16 343.312   1
   2   6   0 5310.94 304.626  49
   2   6   0 5057.74 263.502  47
   2   6   0 6100.62 347.952  42
  -2   6   0 5770.02 327.361  42
   2   6   1 9708.58 428.038  22
   2   6   1 8761.61 437.442  50
  -2   6  -1 7824.42 369.036  26
   2   6   1 8891.04 427.278   1
   2   6   1 8089.01 355.195  47
   2   6   1 9394.89 413.517  49
  -2   6  -1 9269.35 465.068  41
   2   6   1 9047.85 431.841  42
  -2   6  -1 8845.45 401.579  42
  -2   6  -2 5256.85 269.402  36
   2   6   2 5299.10 331.199  50
   2   6   2 4794.49 306.060   1
   2   6   2 5198.91 279.906  47
   2   6   2 5522.85 312.932  49
  -2   6  -2 5548.71 302.080  26
   2   6   2 5583.89 323.087  42
  -2   6  -2 4971.81 284.026  42
  -2   6  -2 6011.77 371.506  41
  -2   6  -3 7340.30 329.449  36
  -2   6  -3 7263.04 354.137  26
   2   6   3 7564.36 379.253   1
   2   6   3 7454.38 375.058  49
   2   6   3 7522.40 376.953  42
  -2   6  -3 7589.49 420.448  41
  -2   6  -4 16967.6 558.596  36
   2   6   4 17548.5 655.097  50
  -2   6  -4 16711.2 587.849  26
   2   6   4 17641.6 621.527   1
   2   6   4 17114.4 622.696  49
   2   6   4 18871.2 635.961  42
  -2   6  -4 18332.7 665.081  41
  -2   6  -5 30628.6 836.979  36
  -2   6  -5 29575.3 849.992  37
   2   6   5 30577.4 939.706  50
  -2   6  -5 31296.3 873.962  26
   2   6   5 29527.3 883.978   1
   2   6   5 29776.0 908.000  49
   2   6   5 31051.4 888.844  42
  -2   6  -5 31906.5 936.777  41
   2   6   6 527.961 136.997  50
   2   6   6 460.807 108.548   1
  -2   6  -6 768.354 130.069  36
  -2   6  -6 903.291 134.587  37
  -2   6  -6 552.993 153.658  41
   2   6   6 200.202 90.3715  42
   2   6   7 64552.4 1551.88  50
  -2   6  -7 65774.2 1598.81  27
  -2   6  -7 58738.0 1435.99  26
   2   6   7 61866.7 1448.36   1
   2   6   7 56824.1 1407.28  42
  -2   6  -7 55890.1 1442.66  41
  -2   6  -7 61102.0 1416.30  36
  -2   6  -7 55953.3 1413.11  37
  -2   6  -8 6968.16 338.616  36
  -2   6  -8 6914.58 341.986  37
   2   6   8 6459.71 376.819  50
  -2   6  -8 7498.72 421.397  27
  -2   6  -8 6560.83 345.064  26
  -2   6  -8 6702.49 338.287  41
   2   6   8 6678.46 377.013  49
  -2   6  -8 7490.03 365.532  22
   2   6   9 566.212 126.939  50
  -2   6  -9 400.500 104.094  26
  -2   6  -9 365.221 126.699  27
  -2   6  -9 597.366 107.129  22
   2   6   9 570.695 132.546  49
  -2   6  -9 437.920 101.712  37
  -2   6  -9 593.563 115.288  36
  -2   6 -10 1421.74 181.102  27
  -2   6 -10 1511.81 158.113  26
   2   6  10 1439.14 174.686  49
   2   6  10 1597.34 178.978  50
  -2   6 -10 1449.61 156.245  36
  -2   6 -10 1361.24 150.186  37
  -2   6 -11 463.232 101.722  26
  -2   6 -11 372.975 109.511  27
   2   6  11 652.444 119.523  50
  -2   6 -11 603.599 108.952  37
  -2   6 -11 595.187 110.493  36
   2   6  11 417.018 111.939  49
   2   6  12 1966.90 171.624  50
  -2   6 -12 1793.11 163.149  36
  -2   6 -12 2130.02 175.617  37
   2   6  12 2139.77 194.716  49
   2   6  13 3064.01 192.673  50
  -2   6 -13 3354.16 207.288  36
  -2   6 -13 2905.14 197.587  37
   2   6  13 3132.93 214.785  49
   2   6  14 7123.27 270.126  50
  -2   6 -14 7399.80 301.635  36
  -2   6 -14 7396.71 303.053  37
   2   6  14 7345.88 309.362  49
  -2   6 -15 2508.20 152.283  37
   2   6  15 2335.26 148.229  49
   2   6  16 1929.50 126.377  47
   2   6  16 1994.26 109.026  49
  -2   7  15 1642.01 122.937  50
  -2   7  15 1396.74 100.262  42
   2   7 -15 1422.27 115.007  22
   2   7 -15 1584.20 111.884  38
  -2   7  14 3017.48 188.708  50
  -2   7  14 2947.33 174.896  42
   2   7 -14 3248.60 201.572  22
   2   7 -14 3351.64 178.728  38
  -2   7  13 1280.10 142.755  50
  -2   7  13 1172.86 133.736  42
   2   7 -13 1405.10 132.165  38
   2   7 -13 1512.68 160.059  22
  -2   7  12 9840.59 417.089  50
   2   7 -12 9581.62 428.441  22
   2   7 -12 9383.71 370.307  38
   2   7 -11 480.333 108.660  24
  -2   7  11 762.210 184.577  20
  -2   7  11 464.771 125.947  50
   2   7 -10 889.559 141.013  21
   2   7 -10 1007.30 156.179  24
  -2   7  10 968.103 131.476  41
  -2   7   9 4318.98 437.858  20
   2   7  -9 4895.11 311.353  21
  -2   7   9 4685.27 313.540  50
   2   7  -9 5169.72 341.296  24
   2   7  -9 5008.57 341.292  22
  -2   7   9 4249.57 280.351  41
   2   7  -8 6156.76 277.575  32
   2   7  -8 6217.80 367.307  21
  -2   7   8 5916.96 520.563  20
  -2   7   8 6857.58 382.106  50
  -2   7   8 6268.42 355.878  41
   2   7  -8 6481.76 400.617  24
   2   7  -8 6587.15 393.392  22
   2   7  -7 4239.43 307.396  21
  -2   7   7 3570.22 402.433  20
   2   7  -7 4033.26 282.671   1
  -2   7   7 4045.67 300.546  50
  -2   7   7 3898.45 292.941  41
   2   7  -7 4417.51 340.191  24
   2   7  -7 4188.84 314.239  22
  -2   7   6 8020.78 599.088  20
   2   7  -6 8373.93 420.547   1
  -2   7   6 8064.15 428.934  50
  -2   7   6 8458.50 444.291  41
   2   7  -6 8378.35 442.631  22
  -2   7   5 22584.3 1044.58  20
   2   7  -5 23107.0 814.866  21
  -2   7   5 25840.9 822.625  50
   2   7  -5 24057.6 805.782   1
  -2   7   5 25565.4 849.744  41
   2   7  -5 23898.4 825.595  22
   2   7  -4 23466.8 795.181  21
  -2   7   4 21783.5 739.866  50
  -2   7   4 20703.2 723.675  27
   2   7  -4 22383.1 763.967   1
  -2   7   4 20933.9 771.196  41
   2   7  -4 20840.1 754.271  22
   2   7  -3 14133.9 593.383  21
  -2   7   3 13999.3 553.424  50
   2   7  -3 14270.1 543.387  50
  -2   7   3 14547.8 585.651  27
   2   7  -3 13171.3 562.182   1
   2   7  -3 12835.7 552.347  42
  -2   7   3 14716.3 588.591  42
  -2   7   3 15552.3 631.415  41
   2   7  -3 12535.1 553.915  22
   2   7  -2 10964.5 510.763  21
  -2   7   2 9799.57 442.999  50
   2   7  -2 10476.2 462.182  50
  -2   7   2 10099.8 494.766  27
   2   7  -2 9807.40 391.853  49
   2   7  -2 10546.7 484.124  22
   2   7  -2 9691.55 467.386  42
  -2   7   2 9830.85 465.192  42
  -2   7   2 10509.3 519.416  41
   2   7  -1 38019.1 1065.66  22
   2   7  -1 38323.0 1071.10  50
  -2   7   1 35632.0 997.922  50
  -2   7   1 38567.8 1127.62  27
   2   7  -1 35916.2 973.978  49
   2   7  -1 39274.2 1103.37   1
   2   7  -1 37056.8 1072.15  42
  -2   7   1 38370.6 1067.86  42
  -2   7   1 41110.5 1152.10  41
   2   7   0 2990.60 251.161  22
   2   7   0 3072.15 257.949  50
  -2   7   0 3652.17 301.686  27
   2   7   0 2718.14 218.163  49
   2   7   0 3453.12 273.862   1
   2   7   0 2632.65 253.388  42
  -2   7   0 3608.86 256.213  42
   2   7   1 2175.78 219.034  22
   2   7   1 2406.92 240.247  50
  -2   7  -1 2072.98 234.442  27
   2   7   1 2159.88 206.637  49
   2   7   1 2814.82 255.451   1
   2   7   1 2068.34 224.072  42
  -2   7  -1 1613.86 175.243  42
  -2   7  -1 1751.36 213.846  41
   2   7   2 9209.20 416.919  22
   2   7   2 8971.14 451.451  50
   2   7   2 10113.3 435.610  49
   2   7   2 8477.95 360.018  47
  -2   7  -2 10220.2 508.450  27
  -2   7  -2 8680.37 405.353  26
   2   7   2 9290.28 452.430   1
   2   7   2 9149.09 441.247  42
  -2   7  -2 9474.73 405.180  42
  -2   7  -2 11316.0 519.968  41
  -2   7  -3 9034.80 385.814  36
   2   7   3 10451.8 412.254  47
   2   7   3 10987.7 461.174  49
  -2   7  -3 11607.1 546.941  27
  -2   7  -3 9651.30 432.226  26
   2   7   3 10339.0 469.085   1
  -2   7  -3 10756.3 418.018  42
   2   7   3 10809.5 470.516  42
  -2   7  -3 10782.2 505.633  41
  -2   7  -4 6895.05 326.500  36
  -2   7  -4 8268.59 454.154  27
  -2   7  -4 6952.56 356.278  26
   2   7   4 6553.21 324.312  47
   2   7   4 7067.67 367.600  49
   2   7   4 6838.65 371.817   1
   2   7   4 6646.63 361.229  42
  -2   7  -4 7825.69 412.227  41
  -2   7  -5 4169.47 257.429  36
   2   7   5 5344.50 337.859  50
  -2   7  -5 4289.75 280.420  26
   2   7   5 5091.62 282.624  47
   2   7   5 5280.29 313.098  49
   2   7   5 4948.61 308.898   1
   2   7   5 5086.48 301.568  42
  -2   7  -5 5113.81 325.098  41
  -2   7  -6 15059.5 530.828  36
   2   7   6 17302.5 638.034  50
  -2   7  -6 15735.4 650.089  27
   2   7   6 16915.1 605.743  49
   2   7   6 15740.8 582.816   1
   2   7   6 15930.9 566.731  42
  -2   7  -6 15414.2 580.385  41
   2   7   7 18373.7 667.669  50
  -2   7  -7 18583.2 708.693  27
   2   7   7 18171.7 647.205  49
   2   7   7 17946.0 589.037  42
  -2   7  -7 17222.1 610.145  41
  -2   7  -7 17697.1 579.414  36
  -2   7  -8 1427.47 152.434  36
   2   7   8 1516.88 179.423  50
  -2   7  -8 1704.70 201.771  27
  -2   7  -8 1469.58 162.412  26
   2   7   8 1368.78 138.157  42
  -2   7  -8 1531.38 158.312  22
  -2   7  -9 2325.21 221.455  27
   2   7   9 2322.15 209.445  49
   2   7   9 2331.82 206.961  50
  -2   7  -9 2222.10 182.400  36
  -2   7 -10 1320.38 161.835  27
   2   7  10 1665.77 170.833  49
   2   7  10 1399.46 161.317  50
  -2   7 -10 1305.46 143.157  36
  -2   7 -11 1105.57 136.816  27
   2   7  11 1409.72 150.918  49
  -2   7 -11 1188.45 128.677  36
   2   7  11 1147.51 134.984  50
   2   7  12 1116.64 126.155  49
  -2   7 -12 1127.49 122.245  36
   2   7  12 1055.31 116.801  50
  -2   7 -13 2172.85 149.428  36
   2   7  13 2009.60 135.807  50
   2   7  14 58.6611 41.2896  49
  -2   7 -14 30.1027 43.2595  36
   2   7  14 28.9562 28.0782  50
   2   7  15 1716.40 106.413  47
   2   7  15 1799.13 99.3441  49
  -2   8  13 843.663 87.7582  50
   2   8 -13 907.919 78.5007  38
   2   8 -13 954.222 94.2172  22
  -2   8  13 838.227 80.5307  42
  -2   8  13 634.667 70.2372  49
   2   8 -12 3254.83 163.616  38
   2   8 -12 3302.61 198.173  22
  -2   8  12 2722.60 155.651  49
  -2   8  12 2896.11 168.919  42
  -2   8  11 2218.22 149.391  49
   2   8 -11 2373.81 154.969  38
  -2   8  11 2398.01 166.751  42
  -2   8  10 3630.37 221.996  50
   2   8 -10 4232.76 211.307  38
  -2   8  10 2866.97 180.475  49
  -2   8  10 3385.35 213.026  42
  -2   8  10 2658.29 164.407  41
   2   8 -10 3675.07 240.734  22
   2   8  -9 1086.12 122.990  38
  -2   8   9 1187.16 143.312  50
  -2   8   9 1233.38 144.537  42
  -2   8   9 1111.88 123.250  41
   2   8  -9 997.857 130.378  21
   2   8  -9 1293.60 150.636  24
   2   8  -9 1091.10 150.864  22
  -2   8   8 4183.21 260.477  50
  -2   8   8 3702.12 235.399  41
   2   8  -8 3773.36 248.432  21
   2   8  -8 3811.22 267.485  22
   2   8  -8 4058.05 276.508  24
  -2   8   7 11431.9 457.415  50
  -2   8   7 11778.9 463.040  41
   2   8  -7 10884.7 461.202  21
   2   8  -7 12293.7 512.393  24
   2   8  -7 10571.8 473.478  22
  -2   8   6 3997.83 271.748  42
  -2   8   6 3976.94 275.877  41
  -2   8   6 3830.82 259.778  50
   2   8  -6 4300.48 309.271  24
   2   8  -6 4545.75 299.354  22
  -2   8   5 10980.2 450.960  50
   2   8  -5 10796.7 480.642  22
  -2   8   5 11391.8 475.170  42
  -2   8   5 11502.1 492.342  41
   2   8  -5 10660.7 475.802  21
   2   8  -4 6973.55 378.152  21
  -2   8   4 7065.22 347.881  50
  -2   8   4 6565.85 345.296  27
   2   8  -4 6621.87 365.636  22
  -2   8   4 7444.39 377.371  42
  -2   8   4 7581.61 396.503  41
   2   8  -4 6958.19 382.822   1
   2   8  -3 9774.93 450.159  21
  -2   8   3 7903.03 368.614  50
  -2   8   3 8631.94 416.871  27
   2   8  -3 8984.98 429.146  22
   2   8  -3 9733.44 456.514   1
  -2   8   3 8953.29 420.122  42
  -2   8   3 8942.17 445.173  41
   2   8  -2 1105.50 165.889  21
  -2   8   2 1382.32 150.950  50
   2   8  -2 1285.18 153.618  50
  -2   8   2 1774.04 209.015  27
   2   8  -2 1200.44 165.541  22
   2   8  -2 1241.49 163.241  42
  -2   8   2 1847.54 195.128  42
  -2   8   2 1890.25 224.178  41
   2   8  -1 28915.9 867.796  21
   2   8  -1 28365.5 825.064  50
  -2   8   1 26249.7 866.752  27
   2   8  -1 28853.0 898.722   1
   2   8  -1 26699.5 824.885  22
  -2   8   1 27853.1 815.733  42
   2   8  -1 26336.7 825.649  42
  -2   8   1 28087.8 883.366  41
  -2   8   0 19693.6 626.562  42
   2   8   0 19368.6 654.594  42
   2   8   0 19315.7 672.948  21
   2   8   0 19528.6 649.626  50
  -2   8   0 19268.7 701.954  27
   2   8   0 17728.9 558.199  49
   2   8   0 17966.9 679.023   1
   2   8   0 18329.6 632.899  22
   2   8   1 10773.9 470.518  42
  -2   8  -1 10952.5 432.472  42
  -2   8  -1 12504.1 525.141  41
   2   8   1 12592.8 508.401  21
   2   8   1 12061.0 489.780  50
  -2   8  -1 12010.5 537.579  27
   2   8   1 10507.1 410.957  49
   2   8   1 11299.7 507.569   1
   2   8   1 10790.2 448.854  22
   2   8   2 2146.66 209.159  42
  -2   8  -2 2384.31 180.591  42
  -2   8  -2 2706.19 240.467  41
   2   8   2 2348.69 222.642  21
   2   8   2 2292.56 218.693  50
  -2   8  -2 2179.30 231.939  27
   2   8   2 2168.46 183.729  49
   2   8   2 2242.36 219.114   1
   2   8   2 1882.23 179.735  22
   2   8   3 1369.33 163.006  21
   2   8   3 1303.82 166.555  50
  -2   8  -3 1545.56 203.505  27
   2   8   3 1105.21 135.687  49
   2   8   3 1151.90 152.935  42
  -2   8  -3 1401.99 177.246  41
   2   8   3 1417.36 171.353   1
   2   8   4 799.305 121.496  49
   2   8   4 770.668 135.120  50
   2   8   4 1050.40 139.290  21
  -2   8  -4 831.728 142.960  41
   2   8   4 1002.99 138.275  42
  -2   8  -4 1073.32 170.062  27
   2   8   5 4986.97 280.320  49
   2   8   5 5117.76 244.095  47
  -2   8  -5 5348.63 348.311  27
   2   8   5 5360.77 282.717  21
   2   8   5 5416.50 289.592  42
  -2   8  -5 5421.74 310.170  41
   2   8   6 5077.13 250.855  47
   2   8   6 5943.01 305.158  49
   2   8   6 5949.24 327.430  50
  -2   8  -6 5915.24 301.788  22
   2   8   6 5846.53 275.278  21
   2   8   6 5789.23 286.510  42
   2   8   7 3770.71 213.219  47
   2   8   7 4133.71 247.424  49
   2   8   7 4323.61 269.421  50
  -2   8  -7 4495.71 298.185  27
   2   8   7 3872.12 219.276  42
  -2   8  -8 531.029 119.173  27
   2   8   8 642.162 115.826  50
   2   8   8 575.124 87.2060  47
   2   8   8 599.573 102.260  49
   2   8   8 539.081 80.5165  42
  -2   8  -9 364.847 93.6869  27
   2   8   9 347.793 85.8423  50
   2   8   9 322.881 69.5108  47
   2   8  10 145.697 71.3856  50
   2   8  10 232.144 58.6508  47
   2   8  11 191.854 58.5375  50
   2   8  11 154.476 54.8680  49
   2   8  11 180.080 50.3436  47
   2   8  12 677.828 73.9171  50
   2   8  12 828.003 83.9370  49
   2   8  12 688.401 68.7391  47
  -2   9  10 2727.78 136.712  50
   2   9 -10 2637.32 157.141  22
  -2   9  10 2678.32 139.045  42
   2   9 -10 2975.69 131.157  38
  -2   9   9 1110.07 94.9477  50
   2   9  -9 981.554 106.898  22
  -2   9   9 1144.95 100.204  42
   2   9  -9 1100.22 88.5598  38
   2   9  -8 327.223 62.4898  38
  -2   9   8 325.948 64.8940  50
  -2   9   8 309.796 58.3907  41
   2   9  -8 347.066 80.4839  22
   2   9  -7 600.909 80.7735  38
  -2   9   7 644.973 84.1832  50
  -2   9   7 595.653 87.3760  41
   2   9  -7 541.060 96.7655  22
   2   9  -7 643.621 94.5713  21
   2   9  -7 658.785 98.7624  24
   2   9  -6 194.828 64.4047  38
  -2   9   6 189.939 70.2326  42
  -2   9   6 232.384 74.0692  41
   2   9  -6 204.431 73.5806  22
   2   9  -6 192.812 79.6724  24
  -2   9   5 2213.46 168.822  42
  -2   9   5 1978.44 169.048  41
   2   9  -5 2422.77 159.509  38
   2   9  -5 2264.21 181.340  22
   2   9  -5 2390.81 192.661  24
  -2   9   4 2845.47 190.431  42
  -2   9   4 3331.26 221.105  41
   2   9  -4 2819.59 201.648  21
   2   9  -4 2867.45 204.470  22
  -2   9   3 1394.18 139.329  42
  -2   9   3 1426.35 159.264  41
   2   9  -3 1306.91 144.210  21
   2   9  -3 1237.77 137.186  22
  -2   9   2 93.6644 89.1866  41
  -2   9   2-6.00128 65.5833  42
   2   9  -2 53.9069 63.6311  22
   2   9  -2 102.120 68.8800  21
   2   9  -1 1154.61 135.179  21
  -2   9   1 1044.72 118.894  42
  -2   9   1 1100.72 145.101  41
  -2   9   1 986.431 131.131  27
   2   9  -1 1113.89 124.874  22
   2   9   0 83.4685 58.2976  22
   2   9   0 121.112 70.2294  21
  -2   9   0 164.599 62.8721  42
  -2   9   0 15.9862 67.6784  27
   2   9   1 1128.66 115.333  22
  -2   9  -1 1048.25 148.207  27
   2   9   1 1355.16 138.276  50
   2   9   1 1242.21 138.385  21
   2   9   2 2794.88 192.979  21
  -2   9  -2 2537.40 211.312  27
   2   9   2 2495.19 183.310  42
  -2   9  -2 2604.19 204.185  41
   2   9   2 2582.24 186.892  50
  -2   9  -3 1961.00 188.191  27
   2   9   3 2156.55 162.762  42
   2   9   3 2274.31 165.136  21
   2   9   3 2101.32 169.090  50
   2   9   4 277.761 85.6153  50
  -2   9  -4 243.423 90.6071  27
  -2   9  -4 385.216 81.7796  22
   2   9   4 378.148 74.5864  21
   2   9   4 281.638 70.9292  42
  -2   9  -5 4544.08 270.824  27
   2   9   5 4727.30 210.302  49
   2   9   5 4216.05 196.041  21
  -2   9  -5 4629.12 229.860  22
   2   9   5 4532.72 241.632  50
   2   9   6 3706.91 182.653  49
  -2   9  -6 3996.35 198.394  22
   2   9   7 67.1000 62.5046  50
   2   9   7 148.411 48.0801  49
   2   9   8 1359.46 115.225  50
   2   9   8 1311.30 99.5598  49
   2   9   9 5171.38 212.710  50
   2   9   9 5249.62 190.301  49
   2  10  -4 4240.40 153.019  38
   2  10  -4 4170.24 173.506  21
   2  10  -3 616.405 79.1647  24
   2  10  -3 722.811 66.3758  38
   2  10  -3 612.769 71.3755  21
   2  10  -2 3916.75 192.074  24
   2  10  -2 3810.59 156.049  38
  -2  10   2 3759.61 171.792  22
   2  10  -2 3326.35 166.744  21
   2  10  -1 1022.19 106.297  24
   2  10  -1 1138.99 89.0867  38
   2  10  -1 1063.64 93.1261  21
  -2  10   1 1188.80 99.6178  22
   2  10   0 8232.85 273.669  21
   2  10   1 3836.38 167.743  21
  -2  10  -2 370.059 57.9484  22
   2  10   2 160.947 42.3543  21
  -2  10  -3 1399.07 94.9105  22
  -2  10  -4 436.689 53.2460  22
   3  -9  -7 29.6575 30.6513  48
   3  -9  -7 103.329 36.3249  44
   3  -9  -7 70.0456 37.7028  39
   3  -9  -6 127.364 43.0219  48
   3  -9  -6 215.964 46.3455  44
   3  -9  -6 146.059 47.0786  39
   3  -9  -5 647.798 74.5328  48
   3  -9  -5 619.700 72.8527  44
   3  -9  -5 621.869 77.6399  39
   3  -9  -4 1113.76 99.0438  48
   3  -9  -4 1447.53 107.112  44
   3  -9  -3 995.831 92.1866  48
   3  -9  -3 1164.65 101.457  44
   3  -9  -2 127.205 44.3093  48
   3  -9  -2 149.024 49.3388  44
  -3  -9   1 1462.13 104.401  51
   3  -9  -1 1407.71 112.259  44
  -3  -9   0 5067.59 214.028  51
   3  -9   0 5357.71 210.129  44
  -3  -9  -1 2845.16 168.919  51
   3  -9   1 3020.29 147.400  44
  -3  -9  -2 562.113 83.1235  51
  -3  -9  -3 1114.02 80.2048  52
  -3  -9  -3 1054.02 72.3430  39
  -3  -9  -4 642.933 63.8974  52
  -3  -9  -4 621.230 82.4749  51
  -3  -9  -4 652.750 59.3867  39
  -3  -9  -5 1102.55 97.1729  51
  -3  -9  -5 1145.30 81.0594  52
  -3  -9  -5 1023.22 74.4754  39
  -3  -9  -6 1260.14 80.8729  52
  -3  -9  -6 1334.17 98.1318  51
  -3  -9  -6 1095.97 75.6683  39
   3  -8 -11 563.419 58.8314  44
   3  -8 -11 420.490 59.4732  39
   3  -8 -10 810.720 56.3448  46
   3  -8 -10 942.420 90.9313  39
   3  -8  -9 599.459 79.7580  44
   3  -8  -9 594.968 85.4302  48
   3  -8  -9 571.235 52.6832  46
   3  -8  -8 1642.34 137.942  48
   3  -8  -8 1723.19 95.2237  46
   3  -8  -7 5643.87 258.887  44
   3  -8  -7 5352.43 260.584  48
   3  -8  -7 5490.52 191.383  46
   3  -8  -6 605.896 94.2295  44
   3  -8  -6 578.055 61.1288  46
   3  -8  -6 553.776 99.2637  48
   3  -8  -5 5771.86 276.074  44
   3  -8  -5 5618.41 281.233  48
   3  -8  -4 2666.14 186.679  44
   3  -8  -4 2614.46 190.907  48
  -3  -8   3 3917.62 211.007  51
   3  -8  -3 4477.09 245.526  44
   3  -8  -3 4293.51 246.313  48
  -3  -8   2 6191.66 292.311  51
   3  -8  -2 6178.30 301.253  48
  -3  -8   1-7.19308 65.4481  51
   3  -8  -1 40.9051 62.0310  48
  -3  -8   0 8387.43 314.756  52
  -3  -8   0 8849.30 388.565  51
  -3  -8   0 9621.88 355.465  19
   3  -8   0 9426.26 366.757  48
  -3  -8  -1 4756.76 248.359  19
  -3  -8  -1 4728.39 282.771  51
  -3  -8  -1 4941.21 239.985  52
   3  -8   1 5011.01 243.775  48
  -3  -8  -1 4528.56 222.712  39
  -3  -8  -2 2204.05 163.963  19
  -3  -8  -2 1903.05 154.178  52
  -3  -8  -2 1851.63 176.653  51
  -3  -8  -2 1855.60 147.208  39
  -3  -8  -3 3227.54 197.466  19
  -3  -8  -3 3140.37 200.135  52
  -3  -8  -3 3214.57 226.800  51
  -3  -8  -3 2956.49 189.808  39
  -3  -8  -4 4231.36 224.915  19
  -3  -8  -4 4230.88 256.734  51
  -3  -8  -4 3979.10 226.188  52
  -3  -8  -4 3806.34 218.709  39
  -3  -8  -5 3001.40 181.685  19
  -3  -8  -5 2755.76 152.794  44
  -3  -8  -5 2915.26 160.488  45
  -3  -8  -5 2683.20 201.183  51
  -3  -8  -5 2807.26 188.539  52
  -3  -8  -5 2777.19 184.916  39
  -3  -8  -6 5654.42 247.959  19
  -3  -8  -6 5458.85 222.029  44
  -3  -8  -6 5289.91 220.888  45
  -3  -8  -6 5556.73 279.688  51
  -3  -8  -6 5498.60 258.908  52
  -3  -8  -6 6028.73 267.933  39
  -3  -8  -7 3282.11 178.110  19
  -3  -8  -7 3181.58 160.789  44
  -3  -8  -7 2986.80 155.495  45
  -3  -8  -7 3265.29 189.680  52
  -3  -8  -7 3291.29 188.490  39
  -3  -8  -8 940.234 91.2767  19
  -3  -8  -8 807.194 76.2696  45
  -3  -8  -8 924.486 101.258  51
  -3  -8  -8 923.067 98.5364  52
  -3  -8  -8 868.878 94.9087  39
  -3  -8  -9 1456.35 103.434  19
  -3  -8  -9 1365.14 107.954  52
  -3  -8  -9 1404.98 110.275  51
  -3  -8  -9 1479.94 113.782  39
  -3  -8  -9 1381.45 91.5172  45
  -3  -8 -10 525.699 60.2891  51
  -3  -8 -10 600.784 64.2362  52
  -3  -8 -10 380.396 43.2943  28
  -3  -8 -10 618.192 69.2250  39
  -3  -8 -10 596.384 54.8273  45
   3  -7 -14 1352.47 75.8621  46
   3  -7 -14 1467.59 87.0553  35
   3  -7 -13 67.3051 32.4158  46
   3  -7 -13 38.1380 33.8965  48
   3  -7 -13 30.0999 36.5551  35
   3  -7 -12 839.161 79.1179  46
   3  -7 -12 730.168 88.3611  48
   3  -7 -12 776.327 83.0543  44
   3  -7 -12 753.727 84.7146  39
   3  -7 -11 6359.94 263.709  44
   3  -7 -11 6232.99 234.346  46
   3  -7 -11 5543.04 263.200  48
   3  -7 -10 1521.66 103.149  29
   3  -7 -10 1565.89 118.125  46
   3  -7 -10 1666.12 143.284  44
   3  -7  -9 3432.89 214.211  44
   3  -7  -9 3660.05 188.144  46
   3  -7  -8 399.289 100.594  48
   3  -7  -8 488.914 75.9978  46
   3  -7  -8 429.796 92.2838  44
   3  -7  -7 2440.24 201.318  48
   3  -7  -7 2300.37 155.260  46
   3  -7  -7 2621.48 405.804  17
   3  -7  -6 2940.83 227.777  48
   3  -7  -6 3217.13 181.899  46
   3  -7  -6 2645.63 440.819  17
   3  -7  -5 3310.81 239.740  48
   3  -7  -5 3388.24 189.115  46
   3  -7  -5 2988.88 472.458  17
   3  -7  -4 2462.22 209.441  48
  -3  -7   4 2392.71 182.482  51
   3  -7  -4 2478.81 161.594  46
   3  -7  -4 2324.55 430.019  17
   3  -7  -3 45271.7 1141.08  48
  -3  -7   3 45028.7 1086.68  19
   3  -7  -2 10674.2 450.861  48
  -3  -7   2 9868.44 412.828  19
  -3  -7   2 9435.03 425.841  51
   3  -7  -2 9417.55 892.243  17
   3  -7  -1 39210.6 1039.70  48
  -3  -7   1 40525.6 1035.10  19
  -3  -7   1 36106.7 1048.68  51
   3  -7  -1 36935.3 1824.53  17
   3  -7   0 8782.57 849.052  17
  -3  -7   0 9475.68 415.510  19
  -3  -7   0 8398.04 364.272  39
  -3  -7   0 8138.66 372.139  52
   3  -7   1 7309.80 768.677  17
  -3  -7  -1 8538.12 398.071  19
  -3  -7  -1 8176.02 368.911  39
  -3  -7  -1 8086.53 379.223  52
   3  -7   1 8884.84 389.536  48
   3  -7   2 11877.0 972.788  17
  -3  -7  -2 12705.3 488.771  19
  -3  -7  -2 11634.4 469.452  39
  -3  -7  -2 11965.7 480.447  52
   3  -7   2 13020.0 471.510  48
  -3  -7  -3 3905.02 256.837  39
  -3  -7  -3 4291.92 265.212  19
  -3  -7  -3 3533.96 211.662  44
  -3  -7  -3 3361.41 246.377  52
   3  -7   3 4147.50 550.915  17
  -3  -7  -4 1403.58 160.720  39
  -3  -7  -4 1795.79 175.299  19
  -3  -7  -4 1626.25 146.091  44
  -3  -7  -4 1401.55 174.429  51
  -3  -7  -4 1460.51 163.174  52
   3  -7   4 1664.93 314.442  17
  -3  -7  -5 891.933 130.909  19
  -3  -7  -5 1002.65 137.363  39
  -3  -7  -5 801.755 111.443  44
  -3  -7  -5 1056.58 142.080  52
  -3  -7  -5 855.273 146.056  51
  -3  -7  -6 100.318 69.5408  19
  -3  -7  -6-8.33536 67.3499  39
  -3  -7  -6 60.5041 58.7756  44
  -3  -7  -6 59.0850 71.4498  52
  -3  -7  -7 14586.9 503.608  19
  -3  -7  -7 14232.3 513.818  39
  -3  -7  -7 14272.8 480.415  44
  -3  -7  -7 13728.0 456.428  45
  -3  -7  -7 14556.0 519.499  52
  -3  -7  -8 7439.73 328.835  19
  -3  -7  -8 7812.36 345.750  39
  -3  -7  -8 7662.88 320.339  44
  -3  -7  -8 7229.41 300.058  45
  -3  -7  -8 7307.43 345.449  51
  -3  -7  -8 7106.20 336.809  52
  -3  -7  -9 2739.37 184.172  19
  -3  -7  -9 2746.84 194.992  39
  -3  -7  -9 3010.48 201.413  51
  -3  -7  -9 3002.03 196.076  52
  -3  -7  -9 2903.60 183.301  44
  -3  -7  -9 2926.23 173.211  45
  -3  -7 -10 560.948 91.7351  51
  -3  -7 -10 433.997 71.7836  45
  -3  -7 -10 629.208 90.5147  44
  -3  -7 -10 678.941 91.3581  19
  -3  -7 -11 2267.14 131.472  28
  -3  -7 -11 2365.01 140.022  51
  -3  -7 -11 2562.85 151.562  44
  -3  -7 -11 2573.07 140.319  45
  -3  -7 -12 2370.75 131.917  19
  -3  -7 -12 2369.93 121.732  45
  -3  -7 -12 2100.16 128.511  52
  -3  -7 -12 2069.57 109.310  28
  -3  -7 -12 2316.03 134.904  39
  -3  -7 -13 735.060 58.6791  45
  -3  -7 -13 723.457 62.0181  39
  -3  -7 -13 557.941 54.1598  52
   3  -6 -16 2305.16 102.528  35
   3  -6 -16 2070.03 102.884  46
   3  -6 -15 3070.01 148.515  35
   3  -6 -15 3085.13 148.136  46
   3  -6 -14 176.652 56.5805  35
   3  -6 -14 160.051 52.5575  46
   3  -6 -13 3150.64 175.671   2
   3  -6 -13 2939.52 142.091  29
   3  -6 -13 2714.77 176.884  48
   3  -6 -13 2999.68 169.582  46
   3  -6 -12 3732.21 208.907  44
   3  -6 -12 3541.91 198.967   2
   3  -6 -12 3481.92 175.806  29
   3  -6 -12 3298.65 212.795  48
   3  -6 -12 3870.03 204.464  46
   3  -6 -11 10819.9 383.382  46
   3  -6 -11 10598.5 401.847  44
   3  -6 -11 10363.6 377.880   2
   3  -6 -11 10538.7 361.335  29
   3  -6 -11 10784.7 428.970  48
   3  -6 -10 16144.5 574.196  48
   3  -6 -10 15845.4 509.047   2
   3  -6 -10 17623.5 527.605  46
   3  -6 -10 16622.9 559.600  44
   3  -6  -9 5692.46 317.368  48
   3  -6  -9 5604.87 270.137   2
   3  -6  -9 5826.47 588.835  17
   3  -6  -9 5601.29 303.403  44
   3  -6  -9 5939.00 278.844  46
   3  -6  -8 3672.17 519.298  17
   3  -6  -8 3445.64 212.059  46
   3  -6  -7 13797.8 1029.00  17
   3  -6  -7 13921.0 474.358  46
   3  -6  -6 3997.61 575.768  17
   3  -6  -6 4644.59 298.773  48
   3  -6  -5 5529.52 672.553  17
  -3  -6   5 7049.71 342.659  19
  -3  -6   4 2884.70 215.561  51
   3  -6  -4 3268.52 518.403  17
  -3  -6   4 3030.07 228.106  19
  -3  -6   3 5037.54 304.809  51
  -3  -6   3 5258.69 306.162  19
   3  -6  -2 3669.40 565.756  17
  -3  -6   2 3446.61 249.097  19
   3  -6  -1 2226.06 440.169  17
  -3  -6   1 2401.11 187.450  39
  -3  -6   1 2216.86 190.461  52
  -3  -6   1 2882.80 231.417  19
   3  -6   0 15860.5 1154.87  17
  -3  -6   0 15185.9 544.902  39
  -3  -6   0 15227.7 558.038  52
  -3  -6   0 16470.3 586.143  19
   3  -6   1 1489.94 356.969  17
  -3  -6  -1 1899.39 193.746  19
  -3  -6  -1 1501.07 167.086  39
  -3  -6  -1 1487.40 169.853  52
   3  -6   2 658.759 248.043  17
  -3  -6  -2 819.954 142.455  19
  -3  -6  -2 468.598 92.4131  44
  -3  -6  -2 734.208 131.715  52
  -3  -6  -2 482.755 107.887  39
  -3  -6  -3 11747.5 492.894  39
   3  -6   3 11615.8 958.253  17
  -3  -6  -3 11816.1 493.704  19
  -3  -6  -3 11396.1 445.159  44
  -3  -6  -3 12076.1 507.554  52
  -3  -6  -3 11636.3 479.782  48
  -3  -6  -4 2384.03 216.217  39
   3  -6   4 2134.22 395.635  17
  -3  -6  -4 2235.75 204.623  19
  -3  -6  -4 2205.76 184.392  44
  -3  -6  -4 2089.69 209.526  52
  -3  -6  -4 2122.81 199.598  48
  -3  -6  -5 10648.9 477.495  39
   3  -6   5 10724.3 860.508  17
  -3  -6  -5 10734.8 443.852  44
  -3  -6  -5 10963.5 489.078  52
  -3  -6  -5 11672.9 485.812  48
  -3  -6  -5 11182.1 476.235  19
  -3  -6  -6 5428.67 320.752  19
  -3  -6  -6 5399.35 325.936  39
  -3  -6  -6 5698.20 330.332  48
  -3  -6  -6 5742.56 341.916  52
  -3  -6  -6 5360.95 299.653  44
  -3  -6  -7 2565.84 216.716  19
  -3  -6  -7 2645.29 223.118  39
  -3  -6  -7 2453.80 214.405  48
  -3  -6  -7 2175.58 211.284  52
  -3  -6  -7 1773.65 197.010  51
  -3  -6  -7 2233.30 192.133  44
  -3  -6  -8 8472.94 393.870  19
  -3  -6  -8 8343.30 397.149  39
  -3  -6  -8 8645.71 402.429  48
  -3  -6  -8 7976.35 370.054  44
  -3  -6  -8 8205.58 355.465  45
  -3  -6  -8 8240.67 400.027  51
  -3  -6  -8 7549.20 382.889  52
  -3  -6  -9 2523.33 197.655  44
  -3  -6  -9 2054.65 167.944  45
  -3  -6  -9 2184.43 197.043  51
  -3  -6 -10 2463.49 188.807  44
  -3  -6 -10 2244.09 171.002  45
  -3  -6 -10 1952.14 177.978  51
  -3  -6 -11 67.7872 65.7420  52
  -3  -6 -11 105.962 56.7641  51
  -3  -6 -11 136.233 63.4496  19
  -3  -6 -11 199.003 64.3499  45
  -3  -6 -11 182.121 70.1612  44
  -3  -6 -11 109.838 65.4398  39
  -3  -6 -12 1092.30 116.387  52
  -3  -6 -12 1290.96 111.636  28
  -3  -6 -12 1282.51 119.667  19
  -3  -6 -12 1263.22 123.565  44
  -3  -6 -12 1063.93 105.946  45
  -3  -6 -12 1148.21 119.171  39
  -3  -6 -13 677.569 83.7057  52
  -3  -6 -13 818.414 82.3802  28
  -3  -6 -13 839.368 89.3604  19
  -3  -6 -13 924.470 92.8008  39
  -3  -6 -13 861.068 85.9439  45
  -3  -6 -14 2292.25 114.850  28
  -3  -6 -14 2388.77 125.463  45
  -3  -6 -14 2202.08 121.132  39
  -3  -6 -14 2368.05 121.472  52
  -3  -6 -15 1077.33 71.2531  45
  -3  -6 -15 876.312 56.7806  28
  -3  -6 -15 1117.37 69.8428  37
   3  -5 -17 205.768 43.7740  46
   3  -5 -17 214.808 43.8265  35
   3  -5 -17 263.541 46.1200  31
   3  -5 -16 766.765 82.9114  46
   3  -5 -16 737.705 60.6684  29
   3  -5 -16 724.894 77.1833  35
   3  -5 -15 4866.00 195.785  29
   3  -5 -15 5169.94 239.199   2
   3  -5 -15 5050.40 230.904  46
   3  -5 -15 5025.90 227.563  35
   3  -5 -14 1074.16 101.826  29
   3  -5 -14 1200.69 121.743   2
   3  -5 -14 1107.83 116.990  46
   3  -5 -14 1115.65 120.540  35
   3  -5 -13 1735.58 138.094  29
   3  -5 -13 1636.09 147.670   2
   3  -5 -13 1454.91 143.009  48
   3  -5 -13 1920.62 156.549  46
   3  -5 -12 1175.25 132.260   2
   3  -5 -12 1045.12 118.004  29
   3  -5 -12 1106.57 137.858  48
   3  -5 -12 1152.34 126.554  44
   3  -5 -12 1018.40 125.908  46
   3  -5 -11 3373.93 240.055  48
   3  -5 -11 3628.51 229.861   2
   3  -5 -11 3147.56 221.611  44
   3  -5 -11 3614.04 226.530  46
   3  -5 -10 19261.6 598.860  46
   3  -5 -10 19710.5 633.487  44
   3  -5 -10 17913.2 1085.99  17
   3  -5 -10 19436.7 655.986  48
   3  -5 -10 17901.0 593.837   2
   3  -5  -9 9656.33 387.193  46
   3  -5  -9 9457.09 810.080  17
   3  -5  -9 9238.51 425.335  48
   3  -5  -9 8478.67 369.845   2
   3  -5  -8 45010.9 1088.62  46
   3  -5  -8 41833.9 1065.42   2
   3  -5  -8 40841.5 1862.01  17
   3  -5  -7 45241.2 1963.84  17
   3  -5  -7 44482.2 1089.44   2
  -3  -5   7 45010.0 1131.58  19
  -3  -5   7 41067.1 2082.43  14
   3  -5  -6 21161.5 1296.92  17
   3  -5  -6 21003.2 616.387   2
  -3  -5   6 21785.6 1436.10  14
  -3  -5   6 21429.4 679.825  19
   3  -5  -5 1764.32 374.928  17
  -3  -5   5 2293.86 496.065  14
  -3  -5   5 2683.60 215.634  19
   3  -5  -4 5144.03 638.581  17
  -3  -5   4 5467.18 708.377  14
  -3  -5   4 5178.28 303.389  19
  -3  -5   3 8211.67 395.492  51
  -3  -5   3 9329.54 903.137  14
  -3  -5   3 8868.55 400.256  19
   3  -5  -2 3301.71 523.232  17
  -3  -5   2 2991.10 234.739  19
  -3  -5   2 4026.65 598.502  14
  -3  -5   1 4519.13 631.200  14
  -3  -5   1 4338.30 256.942  39
  -3  -5   1 4769.79 293.101  19
  -3  -5   1 4465.22 267.724  52
   3  -5  -1 4362.30 587.692  17
  -3  -5   0 3760.08 249.396  39
  -3  -5   0 4186.23 273.832  19
  -3  -5   0 3590.99 249.320  52
   3  -5   0 3679.41 533.534  17
  -3  -5  -1 1085.95 148.818  39
   3  -5   1 1348.86 332.762  17
  -3  -5  -1 1139.98 149.787  52
  -3  -5  -1 1043.27 147.611  19
  -3  -5  -2 5046.12 293.751  48
  -3  -5  -2 5346.74 308.116  19
  -3  -5  -2 5330.20 278.338  44
   3  -5   2 5326.92 625.682  17
  -3  -5  -2 4761.31 295.496  39
  -3  -5  -2 5893.41 697.987  14
  -3  -5  -2 4692.10 301.347  52
  -3  -5  -3 4572.37 284.980  48
  -3  -5  -3 4840.67 297.468  19
  -3  -5  -3 4400.06 264.592  44
   3  -5   3 5382.08 630.614  17
  -3  -5  -3 4856.22 295.646  39
  -3  -5  -3 4782.25 624.804  14
  -3  -5  -3 4488.49 293.375  52
  -3  -5  -4 2718.09 226.099  48
  -3  -5  -4 3072.99 238.310  19
  -3  -5  -4 2659.66 206.213  44
   3  -5   4 2334.49 413.555  17
  -3  -5  -4 2554.13 222.580  39
  -3  -5  -4 1994.46 441.947  14
  -3  -5  -4 2404.80 223.284  52
  -3  -5  -5 61890.5 1497.15  44
  -3  -5  -5 61704.9 1539.47  39
   3  -5   5 59709.2 2253.01  17
  -3  -5  -5 63761.2 1541.39  19
  -3  -5  -5 64988.0 1552.67  48
  -3  -5  -5 62818.1 1557.93  52
  -3  -5  -6 41605.3 1093.00  44
  -3  -5  -6 42061.1 1131.90  39
   3  -5   6 41351.1 1759.07  17
  -3  -5  -6 40667.4 1133.40  52
  -3  -5  -6 37716.3 1126.94  51
  -3  -5  -6 39977.0 1115.83  19
  -3  -5  -6 42421.4 1135.08  48
  -3  -5  -7 44002.6 1197.10  52
  -3  -5  -7 43640.5 1205.23  51
  -3  -5  -7 43619.1 1150.22  44
  -3  -5  -7 43654.6 1184.10  48
  -3  -5  -7 45237.6 1193.81  39
  -3  -5  -8 1457.59 178.256  48
  -3  -5  -8 1398.67 172.541  52
  -3  -5  -8 1222.09 170.539  51
  -3  -5  -8 1202.35 155.169  44
  -3  -5  -8 1246.75 147.476  45
  -3  -5  -9 16013.2 608.846  51
  -3  -5  -9 17731.0 619.594  19
  -3  -5  -9 16957.4 620.210  48
  -3  -5  -9 17535.4 606.990  44
  -3  -5  -9 16861.1 569.388  45
  -3  -5 -10 12957.2 497.934  19
  -3  -5 -10 13188.1 499.464  44
  -3  -5 -10 12785.7 466.948  45
  -3  -5 -10 12011.1 493.421  39
  -3  -5 -10 12133.0 491.415  51
  -3  -5 -10 12519.4 502.120  52
  -3  -5 -11 770.089 124.157  19
  -3  -5 -11 753.930 116.030  51
  -3  -5 -11 748.716 121.331  52
  -3  -5 -11 568.365 99.0690  45
  -3  -5 -11 770.742 120.599  44
  -3  -5 -11 820.773 123.606  39
  -3  -5 -12 11364.9 419.646  19
  -3  -5 -12 9658.65 331.411  30
  -3  -5 -12 10978.8 396.232  51
  -3  -5 -12 10640.9 417.470  52
  -3  -5 -12 11619.6 399.588  28
  -3  -5 -12 11312.3 405.858  45
  -3  -5 -12 10696.8 419.111  39
  -3  -5 -13 2680.31 174.559  19
  -3  -5 -13 2265.32 132.515  30
  -3  -5 -13 2472.59 173.054  52
  -3  -5 -13 2450.02 161.934  28
  -3  -5 -13 2598.37 170.618  45
  -3  -5 -13 2625.70 177.669  39
  -3  -5 -14 1227.85 108.364  19
  -3  -5 -14 1043.89 82.1026  30
  -3  -5 -14 1138.70 102.540  28
  -3  -5 -14 1195.37 106.208  52
  -3  -5 -14 1204.08 107.665  39
  -3  -5 -14 1156.05 107.809  45
  -3  -5 -15 6608.74 239.431  45
  -3  -5 -15 6517.03 229.120  28
  -3  -5 -16 659.648 64.6014  45
  -3  -5 -16 722.037 62.2927  28
  -3  -5 -16 820.934 68.4389  37
   3  -4 -18 1303.03 92.8395  46
   3  -4 -18 1438.75 88.9453  35
   3  -4 -18 1348.36 91.3181  31
   3  -4 -17 314.619 50.7781  29
   3  -4 -17 235.206 55.5633  46
   3  -4 -17 271.348 57.0558  35
   3  -4 -16 1349.39 127.414   2
   3  -4 -16 1393.29 108.736  29
   3  -4 -16 1448.39 123.797  35
   3  -4 -15 398.184 83.2889   2
   3  -4 -15 306.745 70.8928  29
   3  -4 -15 305.583 59.4352  25
   3  -4 -15 279.134 75.9049  35
   3  -4 -14 6248.84 308.535   2
   3  -4 -14 6774.61 289.802  29
   3  -4 -14 5750.12 251.136  25
   3  -4 -14 7084.77 314.837  35
   3  -4 -13 2796.58 160.535  33
   3  -4 -13 3289.49 206.320  29
   3  -4 -13 2636.72 192.920  48
   3  -4 -13 2643.80 165.324  25
   3  -4 -13 2984.60 215.718   2
   3  -4 -12 9218.17 397.099   2
   3  -4 -12 9427.38 384.340  29
   3  -4 -12 8762.11 326.938  25
   3  -4 -12 8613.82 373.267  46
   3  -4 -12 8431.00 359.384  44
   3  -4 -12 8927.60 322.809  43
   3  -4 -12 9081.23 396.709  48
   3  -4 -11 30437.6 765.563  43
   3  -4 -11 31231.4 851.291  46
   3  -4 -11 30397.6 846.477  44
   3  -4 -11 30916.3 886.962  48
   3  -4 -11 32105.0 785.740  25
   3  -4 -11 31739.3 880.089   2
   3  -4 -10 9843.92 433.999  48
   3  -4 -10 10210.9 793.373  17
   3  -4 -10 9788.71 403.459  46
   3  -4 -10 9920.67 414.288   2
   3  -4  -9 11526.1 872.749  17
  -3  -4   9 10928.9 960.593  14
   3  -4  -9 11695.5 438.260  46
   3  -4  -9 11413.6 444.415   2
   3  -4  -8 40642.5 1024.21   2
   3  -4  -8 40448.7 1775.99  17
   3  -4  -8 37672.0 1334.64  23
   3  -4  -7 408.513 86.5164   2
   3  -4  -7 519.379 142.518  23
   3  -4  -6 23676.9 677.967   2
   3  -4  -6 24237.9 1341.08  17
   3  -4  -6 24395.3 952.476  23
   3  -4  -5 1712.88 143.002   2
   3  -4  -5 2105.16 394.864  17
   3  -4  -5 1847.67 235.002  23
   3  -4  -4 9040.70 333.552   2
   3  -4  -4 8737.22 786.100  17
   3  -4  -4 9023.61 515.913  23
   3  -4  -3 2128.27 240.593  23
  -3  -4   3 1796.07 173.017  51
   3  -4  -2 13874.5 990.931  17
  -3  -4   2 13577.3 1027.82  14
   3  -4  -2 14706.3 659.005  23
  -3  -4   2 13299.2 516.036  51
  -3  -4   1 22066.2 712.073  51
   3  -4  -1 24742.8 1354.68  17
  -3  -4   1 23251.8 1326.25  14
   3  -4  -1 24321.6 878.157  23
  -3  -4   1 21304.8 655.742  39
  -3  -4   0 3132.50 225.729  39
  -3  -4   0 2842.37 219.448  52
   3  -4   0 2705.31 446.878  17
  -3  -4   0 3719.96 259.083  19
   3  -4   0 2496.11 265.245  23
  -3  -4   0 3922.15 367.552   4
  -3  -4  -1 7349.11 354.177  19
  -3  -4  -1 7059.95 349.715  52
   3  -4   1 6254.81 657.902  17
  -3  -4  -1 6970.98 718.646  14
  -3  -4  -1 7606.39 499.168   4
  -3  -4  -1 6868.66 341.203  39
  -3  -4  -2 4857.39 284.628  39
  -3  -4  -2 4443.41 278.513  19
  -3  -4  -2 4812.01 279.243  48
   3  -4   2 4488.49 538.410  17
  -3  -4  -2 4632.57 256.630  44
  -3  -4  -2 4251.94 275.843  52
  -3  -4  -2 5385.81 425.216   4
  -3  -4  -2 4609.03 575.768  14
  -3  -4  -3 17510.8 608.775  39
  -3  -4  -3 18054.6 617.179  19
  -3  -4  -3 18824.5 622.124  48
   3  -4   3 18891.6 1126.30  17
  -3  -4  -3 17357.8 576.714  44
  -3  -4  -3 17699.2 621.918  52
  -3  -4  -3 18240.7 832.645   4
  -3  -4  -3 17725.1 1148.49  14
  -3  -4  -4 33774.6 955.870  39
  -3  -4  -4 33725.4 951.851  19
  -3  -4  -4 35143.0 963.798  48
  -3  -4  -4 35789.7 941.126  44
   3  -4   4 35121.4 1593.45  17
  -3  -4  -4 33740.8 974.145  52
  -3  -4  -4 32717.7 1218.92   4
  -3  -4  -4 33964.3 1656.58  14
  -3  -4  -5 2825.48 454.569  14
  -3  -4  -5 2886.53 329.642   4
  -3  -4  -5 2693.61 223.572  48
  -3  -4  -5 2631.05 210.104  44
   3  -4   5 2728.53 419.278  17
  -3  -4  -5 2604.12 223.739  52
  -3  -4  -5 2617.03 220.531  39
  -3  -4  -6 22123.0 723.742  39
  -3  -4  -6 21859.3 729.932  52
  -3  -4  -6 20968.1 734.297  51
   3  -4   6 23580.9 1240.38  17
  -3  -4  -6 22965.9 735.004  48
  -3  -4  -6 22993.6 709.006  44
  -3  -4  -6 20961.8 589.314   3
  -3  -4  -6 20547.6 967.800   4
  -3  -4  -7 28275.3 1170.34   4
  -3  -4  -7 30652.4 893.163  19
  -3  -4  -7 30712.4 875.548  44
  -3  -4  -7 27811.8 820.479  45
  -3  -4  -7 29101.0 745.053  18
   3  -4   7 30662.5 1418.14  17
  -3  -4  -7 30168.6 897.434  48
  -3  -4  -7 29412.9 905.518  51
  -3  -4  -7 30010.4 899.895  52
  -3  -4  -7 29139.2 751.346   3
  -3  -4  -8 30151.4 877.499  44
  -3  -4  -8 29910.9 834.856  45
  -3  -4  -8 29401.6 873.095  19
  -3  -4  -8 27631.4 870.668  39
  -3  -4  -8 28705.7 742.760  18
  -3  -4  -8 28916.5 746.831   3
  -3  -4  -8 30724.8 908.721  51
  -3  -4  -9 16113.6 592.042  44
  -3  -4  -9 16705.1 568.011  45
  -3  -4  -9 16874.9 605.859  19
  -3  -4  -9 15412.3 495.294  30
  -3  -4  -9 16124.7 603.726  39
  -3  -4  -9 16335.8 494.084  18
  -3  -4  -9 15980.6 601.196  51
  -3  -4  -9 16884.4 619.142  52
  -3  -4  -9 16023.2 491.064   3
  -3  -4 -10 2163.75 200.881  39
  -3  -4 -10 1966.74 190.483  19
  -3  -4 -10 2063.35 158.623  30
  -3  -4 -10 1757.90 184.225  51
  -3  -4 -10 1685.18 184.603  52
  -3  -4 -10 2023.30 196.640  44
  -3  -4 -10 1936.70 180.556  45
  -3  -4 -10 2043.76 148.183   3
  -3  -4 -11 1930.92 188.419  39
  -3  -4 -11 2307.31 199.151  19
  -3  -4 -11 2255.15 164.097  30
  -3  -4 -11 2268.87 169.777  25
  -3  -4 -11 2479.08 193.313  45
  -3  -4 -11 2513.94 203.307  51
  -3  -4 -11 2132.64 200.020  52
  -3  -4 -11 2260.90 152.754   3
  -3  -4 -12 262.351 78.1746  45
  -3  -4 -12 244.386 77.0714  39
  -3  -4 -12 249.155 83.1922  19
  -3  -4 -12 327.976 78.9031  51
  -3  -4 -12 263.549 83.2761  52
  -3  -4 -12 314.534 70.2774  30
  -3  -4 -12 224.249 65.0950  25
  -3  -4 -12 249.969 60.5913   3
  -3  -4 -13 4478.17 254.982  39
  -3  -4 -13 4633.27 246.358  19
  -3  -4 -13 4512.99 225.923  30
  -3  -4 -13 4963.71 265.310  52
  -3  -4 -13 4569.25 223.899  25
  -3  -4 -13 4367.71 200.436   3
  -3  -4 -13 5049.09 274.537  44
  -3  -4 -13 4756.85 254.261  45
  -3  -4 -14 3726.01 195.655  19
  -3  -4 -14 3379.29 182.573  30
  -3  -4 -14 3522.14 199.741  52
  -3  -4 -14 3439.75 203.582  45
  -3  -4 -14 3193.58 173.777  25
  -3  -4 -14 3548.16 198.378  28
  -3  -4 -14 3455.76 197.689  39
  -3  -4 -15 3012.51 167.800  28
  -3  -4 -15 3020.13 175.732  45
  -3  -4 -15 2813.46 155.742  30
  -3  -4 -16 253.254 55.2833  28
  -3  -4 -16 189.348 44.9260  30
  -3  -4 -16 216.877 54.1392  45
  -3  -4 -16 290.416 58.3745  37
  -3  -4 -17 1290.61 87.2327  37
  -3  -4 -17 1149.95 79.4907  28
   3  -3 -19 2494.99 105.238  29
   3  -3 -19 2815.07 122.079  35
   3  -3 -19 2860.19 126.637  31
   3  -3 -18 265.638 51.5800  29
   3  -3 -18 260.115 54.8516  25
   3  -3 -18 248.015 56.1527  35
   3  -3 -18 212.712 38.3388  33
   3  -3 -18 216.616 51.7187  46
   3  -3 -17 985.347 85.6425  33
   3  -3 -17 985.120 101.654  46
   3  -3 -17 1082.05 99.3278  29
   3  -3 -17 979.635 98.7874  25
   3  -3 -17 984.479 101.963  35
   3  -3 -16 939.318 109.322  35
   3  -3 -16 766.875 86.6359  33
   3  -3 -16 981.156 105.306  29
   3  -3 -16 778.724 99.7312  46
   3  -3 -16 1012.83 121.277   2
   3  -3 -16 820.925 99.0418  25
   3  -3 -15 8531.67 349.664  35
   3  -3 -15 7826.00 301.818  33
   3  -3 -15 8970.78 347.199  29
   3  -3 -15 7786.20 333.328  46
   3  -3 -15 8863.41 379.890   2
   3  -3 -15 8313.28 328.551  25
   3  -3 -14 451.240 96.5196  35
   3  -3 -14 290.844 67.4259  33
   3  -3 -14 405.429 91.1537  29
   3  -3 -14 368.796 79.3415  25
   3  -3 -14 299.005 83.0108  46
   3  -3 -14 347.191 75.0407  43
   3  -3 -14 294.596 88.4431   2
   3  -3 -13 28874.3 848.870   2
   3  -3 -13 31119.7 839.382  35
   3  -3 -13 30853.3 823.694  29
   3  -3 -13 29669.8 769.300  43
   3  -3 -13 29398.7 810.963  46
   3  -3 -13 28778.8 1245.77  23
   3  -3 -13 30555.8 788.298  25
   3  -3 -12 14767.8 529.221  48
   3  -3 -12 15826.8 541.987  29
   3  -3 -12 16121.7 572.010   2
   3  -3 -12 15955.2 500.946  43
   3  -3 -12 16321.8 540.523  46
   3  -3 -12 14566.1 854.845  23
   3  -3 -11 3604.54 243.467   2
   3  -3 -11 3130.71 225.390  48
   3  -3 -11 3466.95 404.453  23
   3  -3 -11 3539.05 203.912  43
   3  -3 -11 3159.86 217.043  46
   3  -3 -10 7691.67 591.652  23
   3  -3 -10 7546.51 357.945   2
   3  -3 -10 7360.47 339.142  46
   3  -3 -10 7736.20 313.786  43
   3  -3 -10 7719.44 656.869  17
   3  -3  -9 6011.35 503.561  23
   3  -3  -9 6478.80 319.433   2
   3  -3  -9 5839.31 263.686  43
   3  -3  -9 6367.22 617.133  17
   3  -3  -8 19072.7 909.917  23
   3  -3  -8 19738.6 621.087   2
   3  -3  -8 20206.7 561.751  43
   3  -3  -8 19732.2 1142.85  17
   3  -3  -7 19934.3 903.040  23
   3  -3  -7 19094.7 601.359   2
   3  -3  -7 21021.2 560.134  43
   3  -3  -7 18479.5 1109.24  17
   3  -3  -6 4051.65 372.715  23
   3  -3  -6 4401.81 237.792   2
   3  -3  -6 4262.50 203.216  43
   3  -3  -6 3604.83 483.392  17
   3  -3  -5 10283.9 373.480   2
   3  -3  -5 9680.66 772.059  17
   3  -3  -5 10065.3 585.675  23
  -3  -3   5 10193.5 624.658  20
   3  -3  -4 8317.14 316.943   2
   3  -3  -4 9688.90 765.297  17
  -3  -3   4 8274.45 565.432  20
   3  -3  -4 8396.84 515.456  23
   3  -3  -3 24008.7 632.415   2
  -3  -3   3 24493.9 629.589  18
  -3  -3   2 3409.90 177.718  18
   3  -3  -2 3564.20 329.838  23
   3  -3  -1 36935.5 1330.83  13
   3  -3  -1 37543.2 1610.15  17
  -3  -3   1 35158.4 829.244  18
   3  -3   0 22361.8 1198.87  17
  -3  -3   0 21880.9 576.581  18
   3  -3   0 23589.2 1024.20  13
  -3  -3  -1 2520.44 151.704  18
  -3  -3  -1 2890.06 323.540   4
   3  -3   1 2820.57 348.403  13
   3  -3   2 13349.1 899.410  17
  -3  -3  -2 12468.9 392.799  18
  -3  -3  -2 12893.2 883.598  14
  -3  -3  -2 12959.0 702.289   4
  -3  -3  -3 4780.49 552.452  14
  -3  -3  -3 5476.88 458.352   4
  -3  -3  -3 5363.91 293.212  52
  -3  -3  -3 5308.18 301.820  51
  -3  -3  -3 5247.69 281.819  39
   3  -3   3 5029.10 550.840  17
  -3  -3  -3 5195.05 232.325  18
  -3  -3  -4 3302.54 226.019  39
  -3  -3  -4 3386.33 236.020  52
   3  -3   4 3674.92 459.168  17
  -3  -3  -4 3261.48 183.160  18
  -3  -3  -4 3210.42 213.431  44
  -3  -3  -4 3989.32 393.184   4
  -3  -3  -4 3180.81 447.889  14
  -3  -3  -4 3265.00 226.960  48
  -3  -3  -5 11687.5 469.264  48
  -3  -3  -5 11472.4 460.826  39
  -3  -3  -5 12075.6 468.696  19
  -3  -3  -5 11287.4 393.187  18
   3  -3   5 12372.7 845.519  17
  -3  -3  -5 12823.5 466.836  44
  -3  -3  -5 11292.3 417.644  45
  -3  -3  -5 11882.8 408.787  25
  -3  -3  -5 12544.2 734.433   4
  -3  -3  -5 11596.8 850.895  14
  -3  -3  -5 11783.1 484.970  51
  -3  -3  -5 12584.1 486.075  52
  -3  -3  -6 12347.4 503.710  51
  -3  -3  -6 12719.3 500.369  52
  -3  -3  -6 12332.0 434.476  25
  -3  -3  -6 12514.5 487.589  19
   3  -3   6 11906.4 827.887  17
  -3  -3  -6 12216.6 415.234  18
  -3  -3  -6 12798.7 481.952  44
  -3  -3  -6 11792.9 439.420  45
  -3  -3  -6 12037.3 854.523  14
  -3  -3  -6 12661.0 757.928   4
  -3  -3  -6 12452.3 491.558  48
  -3  -3  -7 2540.58 206.720  44
  -3  -3  -7 2456.03 186.054  45
  -3  -3  -7 2615.69 213.801  39
  -3  -3  -7 2953.33 221.390  19
   3  -3   7 2828.72 396.943  17
  -3  -3  -7 2426.70 172.627  18
  -3  -3  -7 2541.92 186.614  25
  -3  -3  -7 2336.93 210.319  51
  -3  -3  -7 2676.23 357.325   4
  -3  -3  -8 818.627 130.079  44
  -3  -3  -8 873.040 119.667  45
  -3  -3  -8 894.571 133.733  39
  -3  -3  -8 835.624 136.443  19
  -3  -3  -8 940.293 110.237  30
  -3  -3  -8 915.518 113.146  18
  -3  -3  -8 1044.69 127.431  25
  -3  -3  -8 1021.40 147.486  52
  -3  -3  -8 828.355 130.475  51
  -3  -3  -8 810.426 216.953   4
  -3  -3  -8 988.971 117.476   3
  -3  -3  -9 15510.4 902.113   4
  -3  -3  -9 16177.8 587.848  44
  -3  -3  -9 16334.7 558.841  45
  -3  -3  -9 15298.2 586.242  39
  -3  -3  -9 17089.1 591.642  19
  -3  -3  -9 16954.2 525.087  30
  -3  -3  -9 16502.6 526.154  18
  -3  -3  -9 15638.8 546.248  25
  -3  -3  -9 16735.3 607.132  52
  -3  -3  -9 16001.9 591.094  51
  -3  -3  -9 16044.9 521.226   3
  -3  -3 -10 2349.28 350.786   4
   3  -3  10 2528.11 408.542  11
  -3  -3 -10 1969.30 180.711  45
  -3  -3 -10 2211.81 196.969  39
  -3  -3 -10 2049.81 190.465  19
  -3  -3 -10 1979.42 161.457  30
  -3  -3 -10 2277.46 173.263  18
  -3  -3 -10 1862.29 174.382  25
  -3  -3 -10 1783.07 157.479   3
  -3  -3 -10 2315.76 201.467  51
  -3  -3 -10 2162.60 200.533  52
  -3  -3 -11 34778.6 960.842  44
  -3  -3 -11 34453.1 922.130  45
  -3  -3 -11 34547.0 947.810  39
  -3  -3 -11 33648.5 923.610  19
  -3  -3 -11 31523.0 867.781  30
  -3  -3 -11 33414.8 870.252   3
  -3  -3 -11 32491.2 913.412  25
  -3  -3 -11 33068.4 1385.51   4
  -3  -3 -11 33523.7 920.965  51
  -3  -3 -11 34997.2 958.880  52
  -3  -3 -12 1844.02 174.850  39
  -3  -3 -12 1798.12 162.933  19
  -3  -3 -12 1864.44 159.101  30
  -3  -3 -12 1691.83 170.711  52
  -3  -3 -12 2078.15 166.986  51
  -3  -3 -12 1811.76 171.410  25
  -3  -3 -12 1835.57 163.772  28
  -3  -3 -12 1765.35 301.929   4
  -3  -3 -12 1868.05 154.890   3
  -3  -3 -12 1961.68 185.662  44
  -3  -3 -12 2000.47 175.918  45
  -3  -3 -13 4245.50 245.943  39
  -3  -3 -13 3706.15 220.524  19
  -3  -3 -13 3939.17 226.944  30
  -3  -3 -13 4011.35 244.595  52
  -3  -3 -13 4093.32 248.604  25
  -3  -3 -13 4037.40 243.012  45
  -3  -3 -13 3776.01 402.045   4
  -3  -3 -13 3970.65 216.322   3
  -3  -3 -14 780.241 96.8566   3
  -3  -3 -14 915.801 110.892  30
  -3  -3 -14 951.352 112.810  52
  -3  -3 -14 1028.81 123.417  45
  -3  -3 -14 1051.94 111.023  39
  -3  -3 -14 923.923 118.295  25
  -3  -3 -15 1665.99 141.480  25
  -3  -3 -15 1787.58 127.642   3
  -3  -3 -15 1994.40 152.515  45
  -3  -3 -15 1726.95 137.337  30
  -3  -3 -16 1064.58 104.704  25
  -3  -3 -16 1306.25 97.5674   3
  -3  -3 -16 1014.42 100.299  30
  -3  -3 -16 1302.41 115.320  37
  -3  -3 -17 4692.52 189.058  28
  -3  -3 -17 4072.86 173.445  25
  -3  -3 -17 3990.17 160.413   3
  -3  -3 -17 4540.70 192.874  37
  -3  -3 -17 4266.87 182.521  30
  -3  -3 -18 35.3184 30.8688  28
  -3  -3 -18 46.6588 33.4036  37
  -3  -3 -18 31.2968 30.3469  45
   3  -2 -20 73.5819 24.9368  29
   3  -2 -20 49.9660 28.9733  25
   3  -2 -20 78.4160 22.4967  35
   3  -2 -20 84.9423 25.4941  31
   3  -2 -19 4088.63 167.616  29
   3  -2 -19 4044.78 183.735  25
   3  -2 -19 4214.88 169.270  35
   3  -2 -19 4275.01 172.929  31
   3  -2 -19 3843.72 153.924  33
   3  -2 -18 2814.18 151.266  33
   3  -2 -18 3065.83 156.566  46
   3  -2 -18 3112.42 166.072  29
   3  -2 -18 2884.35 160.589  35
   3  -2 -18 2960.57 173.553  25
   3  -2 -17 940.157 96.8077  33
   3  -2 -17 924.204 98.6378  46
   3  -2 -17 923.233 101.673  29
   3  -2 -17 897.209 101.396  35
   3  -2 -17 937.764 106.842  25
   3  -2 -16 9280.24 341.953  33
   3  -2 -16 9231.49 353.754  46
   3  -2 -16 9815.19 365.861  29
   3  -2 -16 9754.60 369.691  25
   3  -2 -16 9159.27 358.430  35
   3  -2 -15 4769.50 259.201  35
   3  -2 -15 5196.09 250.909  33
   3  -2 -15 4746.71 247.007  43
   3  -2 -15 4532.04 247.491  46
   3  -2 -15 5594.08 271.173  25
   3  -2 -15 4999.61 266.191  29
   3  -2 -14 8863.05 380.297  29
   3  -2 -14 9221.70 382.606  35
   3  -2 -14 9627.11 368.464  33
   3  -2 -14 9108.06 408.238   2
   3  -2 -14 9064.98 366.463   3
   3  -2 -14 9099.02 372.677  46
   3  -2 -14 8702.15 673.759  23
   3  -2 -14 9534.59 380.225  25
   3  -2 -14 8704.50 362.547  43
   3  -2 -13 8631.37 370.839  35
   3  -2 -13 8262.63 386.274   2
   3  -2 -13 8192.48 351.398   3
   3  -2 -13 8776.04 664.807  23
   3  -2 -13 8281.54 367.962  29
   3  -2 -13 8090.87 344.286  43
   3  -2 -13 7867.27 349.913  46
   3  -2 -12 6630.64 320.573  35
   3  -2 -12 6117.26 311.985  29
   3  -2 -12 6577.32 298.346  43
   3  -2 -12 6382.64 309.912  46
   3  -2 -12 6516.34 572.949  23
   3  -2 -12 5813.22 321.169   2
   3  -2 -12 6924.68 313.794   3
   3  -2 -11 13294.1 509.800   2
   3  -2 -11 13189.7 471.561   3
   3  -2 -11 13955.1 464.997  43
   3  -2 -11 13580.6 475.589  46
   3  -2 -11 13514.1 492.447  29
   3  -2 -11 13351.2 814.645  23
   3  -2 -11 13240.0 471.732  48
   3  -2 -10 18049.1 927.118  23
   3  -2 -10 17279.6 591.168   2
   3  -2 -10 17741.3 557.587   3
   3  -2 -10 18347.3 972.389  17
   3  -2 -10 17929.6 563.759  46
   3  -2 -10 17766.6 541.719  43
   3  -2  -9 15490.6 926.172  17
   3  -2  -9 15662.8 541.022   2
   3  -2  -9 16206.3 859.734  23
   3  -2  -9 15299.4 479.944  43
  -3  -2   8 6101.60 476.862  20
   3  -2  -8 6903.81 611.852  17
   3  -2  -8 6564.66 314.063   2
   3  -2  -8 6616.54 507.707  23
  -3  -2   8 5961.92 656.553   8
   3  -2  -8 6902.56 283.194  43
  -3  -2   7 6784.52 500.413  20
   3  -2  -7 7398.42 636.635  17
   3  -2  -7 7065.56 319.301   2
   3  -2  -7 7804.61 533.127  23
  -3  -2   7 6746.95 667.748   8
   3  -2  -7 7478.08 290.775  43
   3  -2  -6 432.282 170.065  17
   3  -2  -6 515.267 86.1809   2
   3  -2  -6 438.585 140.589  23
  -3  -2   6 525.589 149.680  20
  -3  -2   6 534.037 202.177   8
   3  -2  -5 8320.22 674.589  17
   3  -2  -5 8000.40 320.878   2
   3  -2  -5 8586.27 538.992  23
  -3  -2   5 8428.41 552.792  20
  -3  -2   5 8586.28 704.916   8
   3  -2  -4 1342.45 289.058  17
   3  -2  -4 1273.62 114.335   2
  -3  -2   4 1645.85 319.036   8
  -3  -2   4 1022.83 203.658  20
   3  -2  -4 1482.82 216.969  23
  -3  -2   3 3081.09 414.503   8
   3  -2  -3 3507.18 326.281  13
  -3  -2   3 3832.55 371.595  20
   3  -2  -3 4068.67 468.958  17
   3  -2  -3 3283.95 321.347  23
   3  -2  -2 30334.9 1109.77  13
  -3  -2   2 29832.5 1149.04  20
  -3  -2   2 31152.7 748.416  18
   3  -2  -1 20979.1 1088.39   5
   3  -2  -1 21795.4 921.452  13
   3  -2  -1 22091.3 1149.23  17
  -3  -2   1 21399.5 562.479  18
  -3  -2   1 20570.7 951.062  20
   3  -2   0 43076.7 1558.64   5
   3  -2   0 45725.7 1459.14  13
   3  -2   0 45586.8 1722.24  17
  -3  -2   0 42544.5 967.684  18
  -3  -2   0 40067.4 1449.50  20
   3  -2   1 38509.7 1423.17   5
   3  -2   1 41481.4 1413.59  13
   3  -2   1 40271.4 1618.83  17
  -3  -2  -1 40880.6 929.125  18
  -3  -2  -1 39397.1 1444.85  20
  -3  -2  -2 58774.8 1756.32   4
   3  -2   2 57628.9 1811.97  13
  -3  -2  -2 58014.6 1263.00  18
   3  -2   2 59134.1 2040.40  17
  -3  -2  -3 90413.1 2389.82   4
   3  -2   3 90252.9 2673.57  17
  -3  -2  -3 87492.1 1827.97  18
  -3  -2  -4 32595.2 1376.34  14
  -3  -2  -4 35788.5 1292.37   4
  -3  -2  -4 32526.1 810.912  18
   3  -2   4 35027.4 1453.81  17
  -3  -2  -4 33164.5 874.475  19
  -3  -2  -5 1599.56 152.308  19
   3  -2   5 1673.93 310.277  17
  -3  -2  -5 1629.79 136.407  18
  -3  -2  -5 1894.28 159.715  44
  -3  -2  -5 1631.11 156.712  52
  -3  -2  -5 1723.35 272.203   4
  -3  -2  -5 1822.24 313.134  14
  -3  -2  -6 32770.1 888.412  44
  -3  -2  -6 32944.9 844.241  45
  -3  -2  -6 32524.4 889.551  39
  -3  -2  -6 33285.8 887.486  19
   3  -2   6 35069.6 1453.33  17
  -3  -2  -6 33894.6 835.990  18
  -3  -2  -6 32728.6 864.919  25
  -3  -2  -6 35360.5 1354.63   4
  -3  -2  -6 33533.3 1368.60  14
  -3  -2  -6 31570.3 901.132  51
  -3  -2  -7 3070.61 219.623  44
  -3  -2  -7 3039.38 198.567  45
  -3  -2  -7 2809.19 212.984  39
  -3  -2  -7 3076.22 215.365  19
  -3  -2  -7 3140.72 188.202  30
   3  -2   7 3125.99 404.487  17
  -3  -2  -7 3329.93 198.896  18
  -3  -2  -7 2723.07 197.756  25
  -3  -2  -7 2915.17 366.673  14
  -3  -2  -7 2485.52 343.885   4
  -3  -2  -7 2857.11 220.296  51
  -3  -2  -7 2881.96 215.432  52
  -3  -2  -8 5176.64 272.810  45
  -3  -2  -8 5359.90 297.279  39
  -3  -2  -8 5237.61 286.378  19
  -3  -2  -8 5454.29 264.367  30
  -3  -2  -8 5150.38 265.831  18
  -3  -2  -8 5298.72 290.573  25
  -3  -2  -8 4949.98 501.141   4
  -3  -2  -8 5591.72 308.665  52
  -3  -2  -8 5162.18 297.828  51
  -3  -2  -9 42577.1 1638.28   4
  -3  -2  -9 42993.9 1077.89  45
  -3  -2  -9 42696.3 1115.89  39
  -3  -2  -9 42063.0 1087.32  19
  -3  -2  -9 43718.1 1057.14  30
  -3  -2  -9 44125.1 1070.18  18
  -3  -2  -9 41713.8 1097.55  25
  -3  -2  -9 42846.0 1059.69   3
  -3  -2  -9 42520.5 1115.11  51
  -3  -2  -9 43894.6 1137.89  52
  -3  -2 -10 60499.8 2030.85   4
   3  -2  10 63097.8 2265.41  11
  -3  -2 -10 60576.5 1428.85  44
  -3  -2 -10 56592.9 1363.56  45
  -3  -2 -10 57806.2 1397.14  39
  -3  -2 -10 55327.0 1353.46  19
  -3  -2 -10 56729.6 1339.48  30
  -3  -2 -10 58168.7 1348.91  18
  -3  -2 -10 57102.4 1405.06  25
  -3  -2 -10 57306.7 1352.41   3
  -3  -2 -10 56368.9 1373.44  51
  -3  -2 -10 57863.2 1415.86  52
  -3  -2 -11 8344.21 671.760   4
   3  -2  11 7466.23 706.831  11
  -3  -2 -11 7242.97 343.536  45
  -3  -2 -11 6755.56 336.911  39
  -3  -2 -11 6279.22 311.716  19
  -3  -2 -11 6800.38 320.939  30
  -3  -2 -11 7383.62 332.364  18
  -3  -2 -11 6110.00 336.143  25
  -3  -2 -11 7112.91 333.748  28
  -3  -2 -11 6710.73 316.559   3
  -3  -2 -11 7116.04 331.259  51
  -3  -2 -11 6909.64 349.928  52
  -3  -2 -12 13785.2 881.763   4
  -3  -2 -12 13790.4 502.017  45
  -3  -2 -12 13833.8 495.908  39
  -3  -2 -12 13144.7 460.061  19
  -3  -2 -12 13551.3 487.698  30
  -3  -2 -12 14411.4 492.854  18
  -3  -2 -12 14034.7 493.070  28
  -3  -2 -12 13460.7 522.743  25
  -3  -2 -12 13545.7 479.647   3
  -3  -2 -12 13258.5 459.016  51
  -3  -2 -12 13965.3 510.235  52
  -3  -2 -13 3175.79 212.123  52
  -3  -2 -13 3076.16 229.951  25
  -3  -2 -13 3057.82 205.167  28
  -3  -2 -13 2793.45 390.661   4
  -3  -2 -13 2928.63 199.598   3
  -3  -2 -13 2773.65 202.376  30
  -3  -2 -13 2986.97 200.134  39
  -3  -2 -13 2917.68 207.670  45
  -3  -2 -14 4789.30 244.879  52
  -3  -2 -14 4670.42 256.562  30
  -3  -2 -14 4429.31 466.696   4
  -3  -2 -14 4648.70 245.291   3
  -3  -2 -14 4600.45 231.065  39
  -3  -2 -14 4845.79 279.223  25
  -3  -2 -14 4864.74 254.563  28
  -3  -2 -14 5013.71 266.877  45
  -3  -2 -15 455.810 87.5801  37
  -3  -2 -15 490.722 88.8322  30
  -3  -2 -15 572.200 97.2952  28
  -3  -2 -15 422.771 77.0711   3
  -3  -2 -15 466.436 94.6388  25
  -3  -2 -15 500.891 88.8005  45
  -3  -2 -16 2327.49 149.355   3
  -3  -2 -16 2317.06 169.247  25
  -3  -2 -16 2263.42 158.437  30
  -3  -2 -16 2560.46 169.750  37
  -3  -2 -17 490.836 66.1594   3
  -3  -2 -17 496.972 74.6774  30
  -3  -2 -17 493.791 78.1313  25
  -3  -2 -17 589.154 78.7540  37
  -3  -2 -17 495.307 64.0281  36
  -3  -2 -18 5166.17 206.323  25
  -3  -2 -18 4841.96 183.421   3
  -3  -2 -18 5752.77 209.753  37
  -3  -2 -18 5568.85 203.938  45
  -3  -2 -19 2688.21 115.892  28
  -3  -2 -19 2912.00 122.970  37
   3  -1 -20 75.7571 39.8819  25
   3  -1 -20 41.9452 30.3693  29
   3  -1 -20 88.7880 30.6630  33
   3  -1 -19 1409.53 104.430  29
   3  -1 -19 1264.56 88.9932  31
   3  -1 -19 1156.96 94.1070  33
   3  -1 -19 1405.07 116.179  25
   3  -1 -19 1332.13 98.3681  35
   3  -1 -18 9199.67 325.181  29
   3  -1 -18 9501.58 312.853  31
   3  -1 -18 8990.33 314.213  33
   3  -1 -18 8476.07 292.752  34
   3  -1 -18 9525.00 344.917  25
   3  -1 -18 9217.46 314.975  35
   3  -1 -17 1633.66 138.882  35
   3  -1 -17 1718.72 139.662  33
   3  -1 -17 2037.77 140.710  34
   3  -1 -17 1955.92 149.699  29
   3  -1 -17 1874.64 154.793  25
   3  -1 -17 1727.40 127.901  46
   3  -1 -16 800.716 99.6354  46
   3  -1 -16 690.743 100.844  35
   3  -1 -16 912.339 111.312  33
   3  -1 -16 867.887 104.161  34
   3  -1 -16 926.750 117.499  29
   3  -1 -16 856.215 107.126   3
   3  -1 -16 895.321 112.488  43
   3  -1 -16 912.979 117.418  25
   3  -1 -15 3492.32 205.910  46
   3  -1 -15 3433.88 215.157  35
   3  -1 -15 3607.67 216.214  33
   3  -1 -15 3527.47 204.483  34
   3  -1 -15 3553.22 223.293  29
   3  -1 -15 3203.49 207.279   3
   3  -1 -15 3509.86 217.105  43
   3  -1 -15 2761.99 389.336  23
   3  -1 -15 3380.75 218.688  25
   3  -1 -14 6278.12 295.775  46
   3  -1 -14 6525.93 309.449  35
   3  -1 -14 6748.03 310.086  33
   3  -1 -14 6244.64 284.392  34
   3  -1 -14 6748.14 595.212  23
   3  -1 -14 6783.40 324.292  29
   3  -1 -14 6865.76 320.323  43
   3  -1 -14 6390.78 310.468   3
   3  -1 -13 1529.76 148.595  35
   3  -1 -13 1421.08 133.941  34
   3  -1 -13 1423.34 143.007  43
   3  -1 -13 1514.91 144.455  46
   3  -1 -13 1605.42 298.220  23
   3  -1 -13 1616.42 150.140   3
   3  -1 -13 1547.25 157.092  29
   3  -1 -12 11551.9 437.572  35
   3  -1 -12 11972.0 410.625  34
   3  -1 -12 12507.5 444.237  43
   3  -1 -12 12138.8 435.031  46
   3  -1 -12 13324.5 836.743  23
   3  -1 -12 12339.7 450.598   3
   3  -1 -12 11968.7 456.806  29
   3  -1 -11 14860.1 508.713  35
   3  -1 -11 16622.6 491.893  34
   3  -1 -11 16070.4 516.218  43
   3  -1 -11 15684.6 509.859  46
   3  -1 -11 16824.5 937.105  23
  -3  -1  11 15498.0 830.841  20
   3  -1 -11 15815.1 524.872   3
   3  -1 -11 16783.5 572.646   2
   3  -1 -10 14502.4 519.545  38
  -3  -1  10 14516.0 800.710  20
   3  -1 -10 14216.0 479.195  35
   3  -1 -10 13382.1 508.839  32
   3  -1 -10 15040.8 454.832  34
   3  -1 -10 14248.0 483.465   3
   3  -1 -10 14960.8 528.775   2
   3  -1 -10 14225.1 474.869  46
   3  -1 -10 14890.7 480.311  43
  -3  -1  10 14049.9 1048.35   8
   3  -1 -10 15878.4 863.983  23
   3  -1  -9 21406.1 1007.97  23
  -3  -1   9 20498.3 961.149  20
   3  -1  -9 19248.1 578.095  35
   3  -1  -9 18647.5 622.528  32
   3  -1  -9 20208.1 639.164   2
   3  -1  -9 20313.5 597.187   3
   3  -1  -9 22195.5 604.697  43
  -3  -1   9 20776.6 1247.64   8
  -3  -1   9 20376.7 1184.44   7
   3  -1  -9 20275.5 1021.23  17
   3  -1  -8 12906.8 731.094  23
  -3  -1   8 12355.0 715.568  20
   3  -1  -8 12488.0 453.164  32
   3  -1  -8 13467.0 427.718  43
   3  -1  -8 12253.9 456.507   2
   3  -1  -8 12094.0 422.590   3
  -3  -1   8 12879.3 929.281   8
  -3  -1   8 11368.4 835.440   7
   3  -1  -8 12073.1 785.183  17
  -3  -1   7 19913.3 1129.41   8
  -3  -1   7 19560.4 1077.21   7
   3  -1  -7 19032.7 593.279   2
   3  -1  -7 18931.8 1019.33  17
   3  -1  -7 20192.8 905.427  23
  -3  -1   7 21514.2 948.827  20
  -3  -1   6 127393. 3472.68   8
  -3  -1   6 125149. 3386.13   7
   3  -1  -6 126840. 2606.31   2
   3  -1  -6 130988. 3396.81  17
   3  -1  -6 130885. 3088.44  23
  -3  -1   6 122414. 3099.79  20
   3  -1  -5 88110.1 2611.53  17
  -3  -1   5 90436.2 2663.76   8
  -3  -1   5 83714.5 2526.53   7
   3  -1  -5 91293.8 2315.24  23
  -3  -1   5 86843.9 2341.03  20
   3  -1  -4 38259.5 1515.17  17
   3  -1  -4 38714.2 1142.93  13
   3  -1  -4 39653.9 1285.87  23
  -3  -1   4 37010.3 1303.38  20
   3  -1  -3 19757.5 1030.99  17
   3  -1  -3 20493.8 1064.67   5
   3  -1  -3 22120.6 814.995  13
   3  -1  -3 19949.0 850.520  23
  -3  -1   3 20054.2 902.759  20
  -3  -1   2 27106.1 1096.57  20
   3  -1  -2 28803.0 1236.07   5
  -3  -1   2 25451.2 1158.89   8
   3  -1  -2 28153.8 989.122  13
  -3  -1   1 20823.6 561.302  18
  -3  -1   1 22235.6 974.677  20
   3  -1  -1 21974.9 1021.18   5
  -3  -1   1 21891.9 1035.12   8
   3  -1  -1 21303.2 1074.67  17
  -3  -1   0 6712.38 525.150  20
  -3  -1   0 7572.07 277.721  18
   3  -1   0 7355.11 541.247   5
   3  -1   0 7240.97 608.560  17
  -3  -1  -1 2492.44 320.592  20
   3  -1   1 1864.43 256.272   5
   3  -1   1 1987.49 331.811  17
  -3  -1  -1 2205.15 141.521  18
  -3  -1  -2 85523.7 2419.04  20
   3  -1   2 82886.6 2180.84   5
  -3  -1  -2 87162.4 1782.09  18
   3  -1   2 85947.1 2565.67  17
  -3  -1  -3 102308. 2817.22  20
  -3  -1  -3 99415.1 2679.85   4
   3  -1   3 109274. 2974.49  17
  -3  -1  -3 105889. 2137.29  18
  -3  -1  -4 46166.6 1505.52   4
   3  -1   4 45930.0 1670.49  17
  -3  -1  -4 41758.3 992.990  18
  -3  -1  -5 77639.1 1716.54  19
  -3  -1  -5 80627.1 2256.36  14
  -3  -1  -5 81916.0 2298.50   4
   3  -1   5 84276.8 2473.69  17
  -3  -1  -5 79126.0 1691.41  18
  -3  -1  -6 17950.6 555.765  19
  -3  -1  -6 18853.3 550.746  18
  -3  -1  -6 17439.6 922.250   4
  -3  -1  -6 17931.1 859.336  14
  -3  -1  -7 19116.5 570.171  45
  -3  -1  -7 18467.8 598.103  39
  -3  -1  -7 19444.6 584.810  19
  -3  -1  -7 20601.5 574.139  30
  -3  -1  -7 18949.6 574.319  18
  -3  -1  -7 18511.1 603.684  25
  -3  -1  -7 18960.3 610.552  52
  -3  -1  -7 19168.3 610.427  51
  -3  -1  -7 19588.4 987.711   4
  -3  -1  -8 9735.37 375.773  45
  -3  -1  -8 9525.75 389.367  39
  -3  -1  -8 8793.67 359.748  19
  -3  -1  -8 9425.15 364.689  30
  -3  -1  -8 9524.19 376.808  18
   3  -1   8 9245.91 681.702  17
  -3  -1  -8 8954.81 390.738  25
  -3  -1  -8 8987.54 386.110  51
  -3  -1  -8 9600.99 401.090  52
  -3  -1  -8 9158.29 678.821   4
   3  -1   8 10312.1 782.280  11
  -3  -1  -9 6255.69 297.408  45
  -3  -1  -9 6240.79 312.680  39
  -3  -1  -9 5680.86 278.545  19
  -3  -1  -9 6040.17 289.719  30
  -3  -1  -9 5801.23 290.532  18
  -3  -1  -9 6192.03 324.533  25
  -3  -1  -9 6197.12 289.613  28
  -3  -1  -9 5578.31 295.883  51
  -3  -1  -9 6220.43 317.378  52
  -3  -1  -9 5764.25 547.466   4
   3  -1   9 5719.17 605.334  11
  -3  -1 -10 66014.2 2219.81   4
   3  -1  10 66008.6 2333.64  11
  -3  -1 -10 66971.2 1514.09  45
  -3  -1 -10 69195.3 1533.37  39
  -3  -1 -10 64881.2 1468.78  40
  -3  -1 -10 61442.9 1452.55  19
  -3  -1 -10 65920.2 1502.90  30
   3  -1  10 73064.6 2338.59  16
  -3  -1 -10 66775.2 1517.21  18
  -3  -1 -10 64182.3 1484.91  28
  -3  -1 -10 66156.2 1569.08  25
  -3  -1 -10 66892.3 1520.97   3
  -3  -1 -10 64488.4 1499.15  51
  -3  -1 -10 65897.8 1537.44  52
  -3  -1 -11 31452.2 856.015  45
  -3  -1 -11 31650.0 850.626  39
  -3  -1 -11 30613.0 797.595  40
  -3  -1 -11 31441.8 1425.19   4
   3  -1  11 32804.9 1534.51  11
  -3  -1 -11 31015.0 853.053  30
  -3  -1 -11 31672.3 858.507  18
  -3  -1 -11 29447.6 888.623  25
  -3  -1 -11 31123.1 836.851  28
  -3  -1 -11 32176.0 862.934   3
  -3  -1 -11 30631.9 861.187  52
  -3  -1 -11 30408.3 821.108  51
  -3  -1 -12 5898.56 303.150  45
  -3  -1 -12 5451.50 279.019  39
  -3  -1 -12 5592.73 295.558   3
  -3  -1 -12 5481.62 293.889  30
  -3  -1 -12 5457.53 294.170  18
  -3  -1 -12 5560.12 323.306  25
  -3  -1 -12 5633.98 288.331  28
  -3  -1 -12 6047.74 301.116  52
  -3  -1 -12 5072.53 543.898   4
  -3  -1 -13 5022.96 530.490   4
  -3  -1 -13 5292.84 281.854  37
  -3  -1 -13 4951.50 275.363  30
  -3  -1 -13 4950.00 262.179  52
  -3  -1 -13 4938.72 304.757  25
  -3  -1 -13 5483.81 278.469  28
  -3  -1 -13 5058.25 279.416  45
  -3  -1 -13 4882.08 267.703   3
  -3  -1 -14 6199.50 301.490  37
  -3  -1 -14 5961.03 298.450  30
  -3  -1 -14 6035.76 268.714  52
  -3  -1 -14 6138.67 571.592   4
  -3  -1 -14 5556.24 281.109   3
  -3  -1 -14 5987.50 284.517  28
  -3  -1 -14 5807.24 322.565  25
  -3  -1 -14 5594.44 291.248  45
  -3  -1 -15 1138.24 126.434  30
  -3  -1 -15 1098.79 124.196  28
  -3  -1 -15 1037.23 139.129  25
  -3  -1 -15 1225.02 124.771   3
  -3  -1 -15 1292.28 131.549  37
  -3  -1 -16 841.740 106.298  30
  -3  -1 -16 834.843 100.655   3
  -3  -1 -16 690.297 92.0739  36
  -3  -1 -16 652.454 99.6387  37
  -3  -1 -16 724.640 113.192  25
  -3  -1 -16 797.528 99.6028  28
  -3  -1 -17 3938.04 191.506   3
  -3  -1 -17 4254.96 209.658  37
  -3  -1 -17 4015.49 186.901  36
  -3  -1 -17 4159.03 225.846  25
  -3  -1 -17 4489.04 207.248  28
  -3  -1 -18 1039.20 86.9369   3
  -3  -1 -18 1169.46 105.333  25
  -3  -1 -18 1051.53 93.2632  28
  -3  -1 -18 1100.84 82.0665  36
  -3  -1 -18 1084.57 95.9290  37
  -3  -1 -19 1473.64 100.650  25
  -3  -1 -19 1695.17 99.6718  37
   3   0 -20 1997.96 108.724  29
   3   0 -20 1955.18 106.328  33
   3   0 -20 1945.53 120.049  25
   3   0 -19 132.867 50.5415  29
   3   0 -19 71.7854 40.2730  34
   3   0 -19 39.6739 36.6277  35
   3   0 -19 46.5891 47.0038  33
   3   0 -19 85.2330 47.8142  25
   3   0 -18 10090.5 345.584  33
   3   0 -18 9594.07 339.965  34
   3   0 -18 10174.9 349.026  29
   3   0 -18 9997.28 333.356  35
   3   0 -18 10104.1 364.315  25
   3   0 -17 4365.52 226.974  33
   3   0 -17 4420.02 226.672  34
   3   0 -17 4715.27 246.631  25
   3   0 -17 4387.02 230.048  29
   3   0 -17 4398.16 221.946  35
   3   0 -16 483.756 87.3075  34
   3   0 -16 458.426 83.3124  35
   3   0 -16 652.919 99.7628  33
   3   0 -16 674.860 107.624  25
   3   0 -16 571.357 93.9435   3
   3   0 -16 592.389 98.1531  43
   3   0 -16 475.126 94.0002  29
   3   0 -15 33673.6 902.453  29
   3   0 -15 33254.3 878.461  35
   3   0 -15 36368.1 905.639  33
   3   0 -15 34514.2 884.856  34
   3   0 -15 34328.3 900.001  43
   3   0 -15 33047.5 832.455  46
   3   0 -15 33716.5 1448.51  23
   3   0 -15 33899.4 891.593   3
   3   0 -14 1883.65 160.038  35
   3   0 -14 1867.62 167.106  33
   3   0 -14 1919.85 158.762  34
   3   0 -14 1957.78 171.809  43
   3   0 -14 1936.19 148.618  46
   3   0 -14 1706.50 317.923  23
   3   0 -14 1722.55 161.756   3
   3   0 -13 2228.94 180.518   3
   3   0 -13 2275.69 204.650  38
   3   0 -13 2009.79 165.433  35
   3   0 -13 2336.15 170.517  34
  -3   0  13 2757.07 360.271  20
   3   0 -13 2149.20 158.381  46
   3   0 -13 2107.14 172.736  43
   3   0 -13 2165.36 349.418  23
  -3   0  12 239.554 138.603  20
   3   0 -12 234.616 85.1407  38
   3   0 -12 342.486 73.9510  34
   3   0 -12 278.605 90.9651  32
   3   0 -12 350.981 77.7218  35
   3   0 -12 425.342 84.5842  43
   3   0 -12 316.376 70.3891  46
   3   0 -12 364.764 88.0156   3
   3   0 -12 373.004 181.116  23
  -3   0  11 691.755 196.065  20
   3   0 -11 519.512 107.201  38
   3   0 -11 572.663 88.4246  34
   3   0 -11 456.505 109.488  32
   3   0 -11 507.150 88.6776  35
   3   0 -11 763.643 105.333  43
   3   0 -11 613.267 88.9789  46
   3   0 -11 741.220 109.660   3
   3   0 -11 673.280 104.040  29
   3   0 -11 846.628 220.930  23
   3   0 -10 7027.07 568.312  23
   3   0 -10 6638.23 281.338  46
   3   0 -10 7208.74 308.750  43
   3   0 -10 6588.77 328.515  38
   3   0 -10 6342.76 282.932  35
   3   0 -10 7426.81 353.103  32
   3   0 -10 6424.91 303.040  29
   3   0 -10 7087.47 309.803   3
  -3   0  10 7571.57 595.915  20
   3   0  -9 23.5417 98.5215  23
   3   0  -9 59.0963 46.5761  43
   3   0  -9 5.25011 39.7581  46
  -3   0   9 25.0189 104.703  20
   3   0  -9 14.1506 50.5099  38
   3   0  -9 114.643 59.0619   3
   3   0  -9-7.93406 55.7466  32
   3   0  -9 23.8858 73.8295  17
  -3   0   9-109.732 159.877   7
   3   0  -8 15139.3 866.811  17
  -3   0   8 15563.5 983.545   7
  -3   0   8 14174.1 813.791  20
   3   0  -8 15305.0 522.883  32
   3   0  -8 16403.4 486.665  43
   3   0  -8 15170.2 798.374  23
   3   0  -8 15310.3 488.342   3
   3   0  -8 15904.2 491.548  47
  -3   0   7 711.612 221.343   7
   3   0  -7 835.103 99.7289   3
   3   0  -7 666.804 199.662  17
   3   0  -7 1011.74 206.386  23
  -3   0   7 794.435 194.821  20
   3   0  -6 126174. 3300.25  17
   3   0  -6 127029. 3041.74  23
  -3   0   6 122643. 3117.87  20
   3   0  -5 376.886 155.938  17
   3   0  -5 524.212 146.342  23
   3   0  -5 489.817 87.6953  13
  -3   0   5 800.776 195.614  20
   3   0  -4 24328.9 1124.07  17
   3   0  -4 23184.9 929.164  23
  -3   0   4 21538.6 1071.14   8
   3   0  -4 23001.0 761.626  13
  -3   0   4 23437.5 1069.25   7
  -3   0   4 23754.2 999.369  20
   3   0  -3 23928.0 1115.05  17
  -3   0   3 23014.4 1066.14   8
   3   0  -3 22489.1 1097.91   5
  -3   0   3 23888.0 1044.52   7
  -3   0   3 21706.7 959.752  20
  -3   0   2 168697. 3898.29   8
   3   0  -2 155263. 3888.71   5
  -3   0   2 156143. 3788.01   7
  -3   0   2 160960. 3748.43  20
  -3   0   1 47735.6 1616.37   8
   3   0  -1 48960.0 1644.01   5
  -3   0   1 49601.6 1592.17  20
  -3   0   1 50421.6 1107.07  18
   3   0   0 1391.65 267.029  17
  -3   0   0 1531.37 251.523   8
  -3   0   0 1400.77 235.219  20
  -3   0   0 1285.56 111.589  18
  -3   0  -1 25119.2 635.657  18
   3   0   1 24182.1 1140.13  17
  -3   0  -1 24685.3 1034.83   8
  -3   0  -1 25531.0 1058.65  20
   3   0   2 92546.7 2573.87  17
  -3   0  -2 83212.8 1744.03  18
  -3   0  -3 25632.5 654.780  18
   3   0   3 24791.2 1178.93  17
  -3   0  -3 25240.3 1057.34   4
   3   0   4 65866.5 2130.08  17
  -3   0  -4 66026.4 1422.97  18
  -3   0  -4 63829.4 1926.82   4
  -3   0  -5 6912.15 288.264  18
   3   0   5 7163.50 606.868  17
  -3   0  -5 6884.42 543.020   4
  -3   0  -6 194.191 129.995   4
  -3   0  -6 164.765 58.5802  19
   3   0   6 141.447 118.442  17
  -3   0  -6 205.310 66.3038  18
  -3   0  -6 270.717 105.722  14
   3   0   6 423.960 163.467  11
  -3   0  -7 7400.10 594.788   4
   3   0   7 6900.23 612.855  11
  -3   0  -7 6633.94 276.448  19
  -3   0  -7 7020.16 299.887  30
  -3   0  -7 6454.07 298.633  18
   3   0   7 5990.97 564.980  17
  -3   0  -7 7065.89 328.150  25
  -3   0  -7 6738.52 316.335  52
  -3   0  -7 7096.46 296.505  45
  -3   0  -8 1333.65 129.857  45
  -3   0  -8 1310.65 131.996  39
  -3   0  -8 1071.03 119.184  40
  -3   0  -8 1410.70 280.021   4
  -3   0  -8 1221.77 126.837  30
   3   0   8 1330.98 299.977  16
  -3   0  -8 1079.95 129.005  18
  -3   0  -8 1006.36 129.451  25
  -3   0  -8 1020.01 111.016  28
  -3   0  -8 1178.83 127.836  51
  -3   0  -8 1167.49 130.932  52
   3   0   8 1318.11 284.748  11
  -3   0  -9 40050.5 1006.34  40
  -3   0  -9 41927.9 1030.37  39
  -3   0  -9 41130.4 1020.91  51
  -3   0  -9 41802.5 1050.75  52
  -3   0  -9 41671.0 1082.77  25
  -3   0  -9 40593.1 996.250  28
   3   0   9 45496.1 1747.35  16
  -3   0  -9 39137.5 1019.69  18
  -3   0  -9 41288.0 1027.93  30
   3   0   9 41984.3 1720.42  11
  -3   0  -9 42134.4 1634.95   4
  -3   0  -9 40709.5 1017.68  45
  -3   0 -10 801.067 113.199  52
  -3   0 -10 649.820 97.9148  51
  -3   0 -10 546.491 107.220  28
  -3   0 -10 479.780 113.885  18
   3   0  10 679.630 231.376  16
  -3   0 -10 730.869 126.959  25
  -3   0 -10 871.259 119.887  45
  -3   0 -10 783.000 108.006  40
  -3   0 -10 827.178 108.586  39
  -3   0 -10 858.798 118.352  37
  -3   0 -10 794.436 117.076  30
  -3   0 -10 708.190 242.984   4
  -3   0 -10 628.551 118.027   3
   3   0  10 851.091 268.795  11
  -3   0 -11 2709.95 416.958   4
   3   0  11 4252.28 525.012  11
  -3   0 -11 3447.97 225.811  45
  -3   0 -11 3371.53 203.783  40
  -3   0 -11 3602.27 224.130  37
  -3   0 -11 3594.50 234.062  30
   3   0  11 3346.65 432.883  16
  -3   0 -11 3355.17 233.355  18
  -3   0 -11 3365.26 215.968  28
  -3   0 -11 3242.02 245.596  25
  -3   0 -11 3576.87 225.405  52
  -3   0 -11 3254.59 227.911   3
  -3   0 -12 11147.7 437.593  45
  -3   0 -12 11201.1 440.909   3
  -3   0 -12 11462.6 430.434  37
  -3   0 -12 11315.0 439.011  30
  -3   0 -12 10905.7 438.971  18
  -3   0 -12 10969.4 414.930  28
  -3   0 -12 10779.1 470.396  25
  -3   0 -12 9824.89 777.993   4
  -3   0 -12 11264.4 420.482  52
  -3   0 -13 18127.9 579.804  37
  -3   0 -13 17373.2 583.221  30
  -3   0 -13 16544.9 613.915  25
  -3   0 -13 18071.9 562.194  28
  -3   0 -13 18003.9 585.022   3
  -3   0 -13 17569.0 579.100  45
  -3   0 -13 16750.5 1021.57   4
  -3   0 -14 950.326 122.710  37
  -3   0 -14 915.745 120.247  30
  -3   0 -14 1024.11 122.687  28
  -3   0 -14 848.242 233.125   4
  -3   0 -14 854.615 117.150   3
  -3   0 -14 732.340 127.658  25
  -3   0 -14 1078.89 126.563  45
  -3   0 -15 1215.33 128.275   3
  -3   0 -15 1439.06 136.525  28
  -3   0 -15 1139.98 145.285  25
  -3   0 -15 1512.70 146.759  37
  -3   0 -15 1323.62 129.016  36
  -3   0 -15 1377.16 140.625  30
  -3   0 -16 1373.12 133.418  37
  -3   0 -16 1486.67 126.885  36
  -3   0 -16 1586.42 136.842  28
  -3   0 -16 1486.60 154.876  25
  -3   0 -16 1490.87 130.488   3
  -3   0 -17 174.280 63.2690  28
  -3   0 -17 128.819 52.0233   3
  -3   0 -17 182.979 61.5995  37
  -3   0 -17 199.149 56.9257  36
  -3   0 -17 232.934 71.5650  25
  -3   0 -18 2346.70 124.370  36
  -3   0 -18 2292.01 139.290  37
  -3   0 -18 2226.05 154.158  25
  -3   0 -18 2294.78 140.759  28
  -3   0 -18 2449.30 133.520   3
  -3   0 -19-17.6801 32.1988  28
  -3   0 -19-2.55618 26.5964   3
  -3   0 -19 14.6201 29.7449  37
  -3   0 -19 20.6391 33.6196  25
   3   1 -20 69.4541 37.3401  25
   3   1 -20 34.2023 28.1879  34
   3   1 -20 59.6731 32.4852  33
   3   1 -20 84.5807 36.3962  29
[truncated: 224,692 more chars]
