# Supplementary material for: Formal Single Atom Editing of the Glycosylated Natural Product Fidaxomicin Improves Acid Stability and Retains Antibiotic Activity
Source: JACS Au. 2024 May 21;4(6):2267–80. doi: 10.1021/jacsau.4c00206 (PMC11200244; doi:10.1021/jacsau.4c00206)
Supplement: Supplementary file 9 — au4c00206_si_009.cif [file au4c00206_si_009.cif]

data_17a

_publ_contact_author_name         'Dr. Blacque, Olivier'
_publ_contact_author_address
;
University of Zurich, Department of Chemistry B, Winterthurerstrasse 190
8057 Zurich
Switzerland
;
_publ_contact_author_email        olivier.blacque@chem.uzh.ch
_publ_contact_author_phone        0041446354651
_publ_contact_author_id_orcid     0000-0001-9857-4042

_publ_section_references
;
Dolomanov, O.V., Bourhis, L.J., Gildea, R.J, Howard, J.A.K. & Puschmann, H.
 (2009), J. Appl. Cryst. 42, 339-341.

Sheldrick, G.M. (2015a). Acta Cryst. A71, 3-8.

Sheldrick, G.M. (2015b). Acta Cryst. C71, 3-8.
;

_audit_creation_date               2023-04-27
_audit_creation_method
;
Olex2 1.5-ac5-023
(compiled 2022.04.12 svn.rca3783a0 for Rigaku Oxford Diffraction, GUI svn.r6498)
;

_chemical_name_common              ?
_chemical_name_systematic          ?
_chemical_formula_moiety           'C14 H24 O5 S'
_chemical_formula_sum              'C14 H24 O5 S'
_chemical_formula_weight           304.39
_chemical_absolute_configuration   ad
_chemical_melting_point            ?

loop_
  _atom_type_symbol
  _atom_type_description
  _atom_type_scat_dispersion_real
  _atom_type_scat_dispersion_imag
  _atom_type_scat_source
 'C' 'C' 0.0181 0.0091 'International Tables Vol C Tables 4.2.6.8 and 6.1.1.4'
 'H' 'H' 0.0000 0.0000 'International Tables Vol C Tables 4.2.6.8 and 6.1.1.4'
 'O' 'O' 0.0492 0.0322 'International Tables Vol C Tables 4.2.6.8 and 6.1.1.4'
 'S' 'S' 0.3331 0.5567 'International Tables Vol C Tables 4.2.6.8 and 6.1.1.4'

_shelx_space_group_comment
;
The symmetry employed for this shelxl refinement is uniquely defined
by the following loop, which should always be used as a source of
symmetry information in preference to the above space-group names.
They are only intended as comments.
;
_space_group_crystal_system        'monoclinic'
_space_group_IT_number             4
_space_group_name_H-M_alt          'P 1 21 1'
_space_group_name_Hall             'P 2yb'
loop_
  _space_group_symop_operation_xyz
 'x, y, z'
 '-x, y+1/2, -z'

_cell_length_a                     8.1344(2)
_cell_length_b                     5.46690(10)
_cell_length_c                     18.7103(4)
_cell_angle_alpha                  90
_cell_angle_beta                   98.803(2)
_cell_angle_gamma                  90
_cell_volume                       822.24(3)
_cell_formula_units_Z              2
_cell_measurement_reflns_used      12182
_cell_measurement_temperature      160.0(1)
_cell_measurement_theta_max        78.9120
_cell_measurement_theta_min        2.3940
_shelx_estimated_absorpt_T_max     0.963
_shelx_estimated_absorpt_T_min     0.660
_exptl_absorpt_coefficient_mu      1.889
_exptl_absorpt_correction_T_max    0.971
_exptl_absorpt_correction_T_min    0.742
_exptl_absorpt_correction_type     analytical
_exptl_absorpt_process_details
;
CrysAlisPro 1.171.42.75a (Rigaku Oxford Diffraction, 2022)
Analytical numeric absorption correction using a multifaceted crystal
model based on expressions derived by R.C. Clark & J.S. Reid.
(Clark, R. C. & Reid, J. S. (1995). Acta Cryst. A51, 887-897)
Empirical absorption correction using spherical harmonics,
implemented in SCALE3 ABSPACK scaling algorithm.
;

_exptl_crystal_colour              colourless
_exptl_crystal_density_diffrn      1.229
_exptl_crystal_density_meas        ?
_exptl_crystal_density_method      ?
_exptl_crystal_description         plate
_exptl_crystal_F_000               328
loop_
  _exptl_crystal_face_index_h
  _exptl_crystal_face_index_k
  _exptl_crystal_face_index_l
  _exptl_crystal_face_perp_dist
 0 0 1 0.0034
 0 0 -1 0.0124
 5 0 -3 0.0253
 -5 0 3 0.0233
 -2 -3 1 0.1049
 -1 3 1 0.1031

_exptl_crystal_size_max            0.24
_exptl_crystal_size_mid            0.05
_exptl_crystal_size_min            0.02

_diffrn_reflns_av_R_equivalents    0.0447
_diffrn_reflns_av_unetI/netI       0.0252
_diffrn_reflns_Laue_measured_fraction_full  1.000
_diffrn_reflns_Laue_measured_fraction_max  0.999
_diffrn_reflns_limit_h_max         7
_diffrn_reflns_limit_h_min         -10
_diffrn_reflns_limit_k_max         6
_diffrn_reflns_limit_k_min         -6
_diffrn_reflns_limit_l_max         23
_diffrn_reflns_limit_l_min         -23
_diffrn_reflns_number              19782
_diffrn_reflns_point_group_measured_fraction_full  1.000
_diffrn_reflns_point_group_measured_fraction_max  0.998
_diffrn_reflns_theta_full          67.684
_diffrn_reflns_theta_max           74.341
_diffrn_reflns_theta_min           2.390
_diffrn_ambient_environment        N~2~
_diffrn_ambient_temperature        160.0(1)
_diffrn_detector                   'Hybrid Pixel Array Detector'
_diffrn_detector_area_resol_mean   10.0000
_diffrn_detector_type              HyPix
_diffrn_measured_fraction_theta_full  1.000
_diffrn_measured_fraction_theta_max  0.999
_diffrn_measurement_details
;
List of Runs (angles in degrees, time in seconds):

  # Type    Start    End  Width  t~exp~   \w     \q     \k     \f   Frames
--------------------------------------------------------------------------
  1  \w    -71.00 -46.00   0.50    0.50    --  -50.59 121.00-148.00   50
  2  \w    -76.00 -49.00   0.50    0.50    --  -50.59 154.00  10.00   54
  3  \w    -91.00 -56.00   0.50    0.50    --  -50.59-154.00 -29.00   70
  4  \w     34.00  91.00   0.50    0.50    --   50.59-121.00 128.00  114
  5  \w     78.00 110.00   0.50    0.50    --   50.59 154.00  10.00   64
  6  \w     74.00 109.00   0.50    0.50    --   50.59-154.00 -29.00   70
  7  \w    -77.00 -52.00   0.50    2.00    --  -90.00 121.00-148.00   50
  8  \w   -121.00 -91.00   0.50    2.00    --  -90.00-121.00 128.00   60
  9  \w    -86.00 -55.00   0.50    2.00    --  -90.00 154.00  10.00   62
 10  \w    111.00 160.00   0.50    2.00    --  111.50 121.00-148.00   98
 11  \w     66.00  91.00   0.50    2.00    --  111.50-154.00 -29.00   50
 12  \w     73.00  99.00   0.50    2.00    --  111.50-121.00 128.00   52
 13  \w     88.00 124.00   0.50    2.00    --  111.50 154.00  10.00   72
 14  \w    -21.00  13.00   0.50    0.50    --  -50.59  19.00-120.00   68
 15  \w    -25.00  14.00   0.50    0.50    --  -50.59  19.00 150.00   78
 16  \w    -26.00  22.00   0.50    0.50    --  -50.59  19.00 -30.00   96
 17  \w    -26.00  10.00   0.50    0.50    --  -50.59  19.00 -60.00   72
 18  \w    -22.00  14.00   0.50    0.50    --  -50.59  19.00 -90.00   72
 19  \w    -25.00  15.00   0.50    0.50    --  -50.59  19.00 120.00   80
 20  \w   -152.00-122.00   0.50    2.00    --  -90.00 -45.00  30.00   60
 21  \w    -49.00 -24.00   0.50    2.00    --  -90.00  45.00   0.00   50
 22  \w    -44.00 -18.00   0.50    2.00    --  -90.00  45.00  90.00   52
 23  \w   -155.00 -89.00   0.50    2.00    --  -90.00 -30.00-180.00  132
 24  \w     77.00 104.00   0.50    2.00    --  111.50 -95.00 -30.00   54
 25  \w     41.00  67.00   0.50    2.00    --  111.50 -61.00  90.00   52
 26  \w     42.00  95.00   0.50    2.00    --  111.50 -77.00   0.00  106
 27  \w    134.00 176.00   0.50    2.00    --  111.50  61.00 150.00   84
 28  \w    140.00 175.00   0.50    2.00    --  111.50  77.00 120.00   70
 29  \w     42.00  75.00   0.50    2.00    --  111.50 -95.00 -30.00   66
 30  \w    135.00 167.00   0.50    2.00    --  111.50  61.00   0.00   64
 31  \w     41.00 103.00   0.50    2.00    --  111.50 -95.00-150.00  124
 32  \w    127.00 173.00   0.50    2.00    --  111.50 125.00   0.00   92
 33  \w    131.00 174.00   0.50    2.00    --  111.50  45.00  90.00   86
 34  \w     80.00 107.00   0.50    2.00    --  111.50-103.00  63.07   54
 35  \w     43.00  69.00   0.50    2.00    --  111.50 -61.00 150.00   52
 36  \w    113.00 154.00   0.50    2.00    --  111.50  30.00  30.00   82
 37  \w    108.00 175.00   0.50    2.00    --  111.50 125.00-180.00  134
 38  \w     83.00 109.00   0.50    2.00    --  111.50-125.00-180.00   52
 39  \w    147.00 176.00   0.50    2.00    --  111.50  61.00 -30.00   58
 40  \w     43.00  85.00   0.50    2.00    --  111.50 -77.00 150.00   84
 41  \w     44.00  69.00   0.50    2.00    --  111.50 -95.00 -60.00   50
 42  \w     75.00 102.00   0.50    2.00    --  111.50 -95.00 -60.00   54
 43  \w    139.00 174.00   0.50    2.00    --  111.50  77.00   0.00   70
 44  \w     43.00  69.00   0.50    2.00    --  111.50 -61.00   0.00   52
 45  \w    128.00 173.00   0.50    2.00    --  111.50  45.00  60.00   90
 46  \w     52.00  80.00   0.50    2.00    --  111.50-125.00-180.00   56
 47  \w     78.00 105.00   0.50    2.00    --  111.50 -95.00   0.00   54
 48  \w     76.00 103.00   0.50    2.00    --  111.50 -77.00  90.00   54
 49  \w     48.00 109.00   0.50    2.00    --  111.50-115.00 -67.94  122
 50  \w     50.00  76.00   0.50    2.00    --  111.50 -95.00   0.00   52
 51  \w    108.00 177.00   0.50    2.00    --  111.50 125.00  60.00  138
 52  \w     73.00 104.00   0.50    2.00    --  111.50 -95.00  90.00   62
 53  \w    128.00 174.00   0.50    2.00    --  111.50  61.00 -90.00   92
 54  \w     11.00  47.00   0.50    0.50    --   50.59   0.00-150.00   72
 55  \w    -79.00 -44.00   0.50    0.50    --  -50.59 -27.00  30.42   70
 56  \w    -92.00 -46.00   0.50    0.50    --  -50.59 -30.00 -12.95   92
 57  \w    -75.00 -45.00   0.50    0.50    --  -50.59 -27.00 158.75   60
 58  \w   -119.00 -93.00   0.50    0.50    --  -50.59 -30.00 -12.95   52
 59  \w    -83.00 -43.00   0.50    0.50    --  -50.59 -27.00 123.84   80
 60  \w    -87.00 -44.00   0.50    0.50    --  -50.59 -29.00  85.65   86
 61  \w   -114.00 -43.00   0.50    0.50    --  -50.59 -30.00 -93.44  142
 62  \w    -80.00 -45.00   0.50    0.50    --  -50.59 -19.00 -90.00   70
 63  \w    -69.00 -43.00   0.50    0.50    --  -50.59 -29.00  -4.24   52
 64  \w    -99.00 -43.00   0.50    0.50    --  -50.59 -19.00-180.00  112
 65  \w   -111.00 -82.00   0.50    2.00    --  -90.00 -28.00 -15.41   58
 66  \w   -120.00 -87.00   0.50    2.00    --  -90.00 -30.00  90.00   66
 67  \w   -159.00-133.00   0.50    2.00    --  -90.00 -29.00   0.62   52
 68  \w   -117.00 -87.00   0.50    2.00    --  -90.00 -30.00 120.00   60
 69  \w   -114.00 -87.00   0.50    2.00    --  -90.00 -30.00 -60.00   54
 70  \w   -113.00 -87.00   0.50    2.00    --  -90.00 -30.00-136.94   52
 71  \w   -109.00 -82.00   0.50    2.00    --  -90.00 -29.00 -88.63   54
 72  \w   -115.00 -87.00   0.50    2.00    --  -90.00 -30.00  49.00   56
 73  \w   -108.00 -82.00   0.50    2.00    --  -90.00 -29.00  62.16   52
 74  \w   -110.00 -83.00   0.50    2.00    --  -90.00 -29.00 154.26   54
 75  \w   -109.00 -82.00   0.50    2.00    --  -90.00 -26.00 132.96   54
 76  \w   -128.00 -82.00   0.50    2.00    --  -90.00 -27.00-107.99   92
 77  \w   -117.00 -90.00   0.50    2.00    --  -90.00 -30.00 -30.00   54
 78  \w   -158.00-131.00   0.50    2.00    --  -90.00 -30.00-136.94   54
 79  \w   -108.00 -82.00   0.50    2.00    --  -90.00 -29.00   0.62   52
 80  \w   -111.00 -84.00   0.50    2.00    --  -90.00 -29.00-159.94   54
 81  \w   -161.00-134.00   0.50    2.00    --  -90.00 -28.00 -15.41   54
 82  \w    123.00 173.00   0.50    2.00    --  111.50  30.00 120.00  100
 83  \w    104.00 130.00   0.50    2.00    --  111.50  30.00  90.00   52
 84  \w    148.00 174.00   0.50    2.00    --  111.50  30.00-180.00   52
 85  \w    105.00 131.00   0.50    2.00    --  111.50  30.00-180.00   52
 86  \w    106.00 153.00   0.50    2.00    --  111.50  30.00   0.00   94
 87  \w    124.00 175.00   0.50    2.00    --  111.50  15.00 -90.00  102
 88  \w    107.00 139.00   0.50    2.00    --  111.50  30.00  60.00   64
 89  \w    151.00 176.00   0.50    2.00    --  111.50  30.00 -30.00   50
 90  \w    107.00 134.00   0.50    2.00    --  111.50  30.00 -30.00   54
 91  \w    105.00 133.00   0.50    2.00    --  111.50  30.00-120.00   56
 92  \w    108.00 138.00   0.50    2.00    --  111.50  30.00 150.00   60
 93  \w    148.00 178.00   0.50    2.00    --  111.50  30.00 -60.00   60
 94  \w    133.00 161.00   0.50    2.00    --  111.50  30.00-150.00   56
 95  \w    104.00 131.00   0.50    2.00    --  111.50  30.00 -60.00   54
 96  \w    106.00 132.00   0.50    2.00    --  111.50  30.00-150.00   52
;
_diffrn_measurement_device         'four-circle diffractometer'
_diffrn_measurement_device_type    'XtaLAB Synergy, Dualflex, HyPix'
_diffrn_measurement_method         '\w scans'
_diffrn_orient_matrix_type        
 'CrysAlisPro convention (1999,Acta A55,543-557)'
_diffrn_orient_matrix_UB_11        0.0564296000
_diffrn_orient_matrix_UB_12        0.0398862000
_diffrn_orient_matrix_UB_13        0.0815895000
_diffrn_orient_matrix_UB_21        0.0326736000
_diffrn_orient_matrix_UB_22        0.2719518000
_diffrn_orient_matrix_UB_23        -0.0140804000
_diffrn_orient_matrix_UB_31        -0.1802211000
_diffrn_orient_matrix_UB_32        0.0618358000
_diffrn_orient_matrix_UB_33        0.0094472000
_diffrn_radiation_monochromator    mirror
_diffrn_radiation_probe            x-ray
_diffrn_radiation_type             'Cu K\a'
_diffrn_radiation_wavelength       1.54184
_diffrn_source                     'micro-focus sealed X-ray tube'
_diffrn_source_type                'PhotonJet (Cu) X-ray Source'
_reflns_Friedel_coverage           0.798
_reflns_Friedel_fraction_full      1.000
_reflns_Friedel_fraction_max       0.995
_reflns_number_gt                  3222
_reflns_number_total               3338
_reflns_special_details
;
 Reflections were merged by SHELXL according to the crystal
 class for the calculation of statistics and refinement.
 
 _reflns_Friedel_fraction is defined as the number of unique
 Friedel pairs measured divided by the number that would be
 possible theoretically, ignoring centric projections and
 systematic absences.
;
_reflns_threshold_expression       'I > 2\s(I)'
_computing_cell_refinement         'CrysAlisPro 1.171.42.75a (Rigaku OD, 2022)'
_computing_data_collection         'CrysAlisPro 1.171.42.75a (Rigaku OD, 2022)'
_computing_data_reduction          'CrysAlisPro 1.171.42.75a (Rigaku OD, 2022)'
_computing_molecular_graphics      'Olex2 1.5-ac5-023 (Dolomanov et al., 2009)'
_computing_publication_material    'Olex2 1.5-ac5-023 (Dolomanov et al., 2009)'
_computing_structure_refinement    'SHELXL (Sheldrick, 2015b)'
_computing_structure_solution      'SHELXT (Sheldrick, 2015a)'
_refine_diff_density_max           0.193
_refine_diff_density_min           -0.226
_refine_diff_density_rms           0.034
_refine_ls_abs_structure_details
;
 Flack x determined using 1385 quotients [(I+)-(I-)]/[(I+)+(I-)]
 (Parsons, Flack and Wagner, Acta Cryst. B69 (2013) 249-259).
;
_refine_ls_abs_structure_Flack     -0.002(10)
_refine_ls_extinction_coef         .
_refine_ls_extinction_method       none
_refine_ls_goodness_of_fit_ref     1.045
_refine_ls_hydrogen_treatment      mixed
_refine_ls_matrix_type             full
_refine_ls_number_parameters       210
_refine_ls_number_reflns           3338
_refine_ls_number_restraints       91
_refine_ls_R_factor_all            0.0322
_refine_ls_R_factor_gt             0.0310
_refine_ls_restrained_S_all        1.048
_refine_ls_shift/su_max            0.000
_refine_ls_shift/su_mean           0.000
_refine_ls_structure_factor_coef   Fsqd
_refine_ls_weighting_details      
 'w=1/[\s^2^(Fo^2^)+(0.0458P)^2^+0.1542P] where P=(Fo^2^+2Fc^2^)/3'
_refine_ls_weighting_scheme        calc
_refine_ls_wR_factor_gt            0.0815
_refine_ls_wR_factor_ref           0.0822
_refine_special_details            ?
_olex2_refinement_description
;
1. Fixed Uiso
 At 1.2 times of:
  All C(H) groups, All C(H,H) groups
 At 1.5 times of:
  All C(H,H,H) groups
2. Uiso/Uaniso restraints and constraints
C11A \\sim C11B \\sim C12 \\sim O4 \\sim O5A \\sim O5B: within 3A with sigma of
0.01 and sigma for terminal atoms of 0.02 within 3A
3. Others
 Sof(C11B)=Sof(H12A)=Sof(O5B)=1-FVAR(1)
 Sof(C11A)=Sof(H12)=Sof(O5A)=FVAR(1)
4.a Ternary CH refined with riding coordinates:
 C1(H1), C2(H2), C3(H3), C4(H4), C12(H12), C12(H12A)
4.b Idealised Me refined as rotating group:
 C7(H7A,H7B,H7C), C8(H8A,H8B,H8C), C9(H9A,H9B,H9C), C10(H10A,H10B,H10C),
 C13(H13A,H13B,H13C), C14(H14A,H14B,H14C)
;
_atom_sites_solution_hydrogens     mixed
_atom_sites_solution_primary       dual
_atom_sites_solution_secondary     ?
loop_
  _atom_site_label
  _atom_site_type_symbol
  _atom_site_fract_x
  _atom_site_fract_y
  _atom_site_fract_z
  _atom_site_U_iso_or_equiv
  _atom_site_adp_type
  _atom_site_occupancy
  _atom_site_site_symmetry_order
  _atom_site_calc_flag
  _atom_site_refinement_flags_posn
  _atom_site_refinement_flags_adp
  _atom_site_refinement_flags_occupancy
  _atom_site_disorder_assembly
  _atom_site_disorder_group
 C1 C 0.4750(3) 0.3519(5) 0.12612(12) 0.0318(5) Uani 1 1 d . . . . .
 H1 H 0.546859 0.492252 0.116039 0.038 Uiso 1 1 calc R U . . .
 C2 C 0.2969(3) 0.4408(4) 0.11582(12) 0.0312(5) Uani 1 1 d . . . . .
 H2 H 0.271729 0.532683 0.069212 0.037 Uiso 1 1 calc R U . . .
 C3 C 0.2543(2) 0.5989(5) 0.17767(11) 0.0320(4) Uani 1 1 d . . . . .
 H3 H 0.283351 0.773897 0.170282 0.038 Uiso 1 1 calc R U . . .
 C4 C 0.3395(3) 0.5084(4) 0.25107(12) 0.0335(5) Uani 1 1 d . . . . .
 H4 H 0.282469 0.356149 0.263976 0.040 Uiso 1 1 calc R U . . .
 C5 C 0.5250(3) 0.4543(4) 0.25317(13) 0.0348(5) Uani 1 1 d . . . . .
 C6 C 0.0312(3) 0.3451(5) 0.13398(14) 0.0373(5) Uani 1 1 d . . . . .
 C7 C -0.0890(3) 0.4080(6) 0.06634(17) 0.0497(7) Uani 1 1 d . . . . .
 H7A H -0.180456 0.506634 0.079445 0.075 Uiso 1 1 calc R U . . .
 H7B H -0.133634 0.257037 0.042655 0.075 Uiso 1 1 calc R U . . .
 H7C H -0.030522 0.501120 0.033174 0.075 Uiso 1 1 calc R U . . .
 C8 C -0.0396(3) 0.1643(5) 0.18222(16) 0.0453(6) Uani 1 1 d . . . . .
 H8A H 0.036596 0.147575 0.227871 0.068 Uiso 1 1 calc R U . . .
 H8B H -0.053656 0.004993 0.158017 0.068 Uiso 1 1 calc R U . . .
 H8C H -0.147793 0.222965 0.192050 0.068 Uiso 1 1 calc R U . . .
 C9 C 0.6293(3) 0.6793(5) 0.24166(16) 0.0431(6) Uani 1 1 d . . . . .
 H9A H 0.741778 0.627814 0.235603 0.065 Uiso 1 1 calc R U . . .
 H9B H 0.635368 0.787511 0.283735 0.065 Uiso 1 1 calc R U . . .
 H9C H 0.577745 0.766846 0.198253 0.065 Uiso 1 1 calc R U . . .
 C10 C 0.5939(4) 0.3245(6) 0.32322(13) 0.0496(7) Uani 1 1 d . . . . .
 H10A H 0.532792 0.171539 0.326783 0.074 Uiso 1 1 calc R U . . .
 H10B H 0.581217 0.429983 0.364364 0.074 Uiso 1 1 calc R U . . .
 H10C H 0.712006 0.288150 0.323661 0.074 Uiso 1 1 calc R U . . .
 C11A C 0.2051(11) 0.6514(16) 0.3499(4) 0.0435(15) Uani 0.720(17) 1 d . U P A
 1
 C11B C 0.261(3) 0.644(4) 0.3612(12) 0.044(3) Uani 0.280(17) 1 d . U P A 2
 C12 C 0.1942(4) 0.8719(6) 0.39712(15) 0.0505(7) Uani 1 1 d . U . . .
 H12 H 0.226495 1.019749 0.371023 0.061 Uiso 0.720(17) 1 calc R U P A 1
 H12A H 0.226164 1.020925 0.371463 0.061 Uiso 0.280(17) 1 calc R U P A 2
 C13 C 0.3025(6) 0.8591(11) 0.4697(3) 0.0998(16) Uani 1 1 d . . . . .
 H13A H 0.282339 0.704382 0.493408 0.150 Uiso 1 1 calc R U . . .
 H13B H 0.276088 0.996040 0.499797 0.150 Uiso 1 1 calc R U . . .
 H13C H 0.419660 0.868372 0.463313 0.150 Uiso 1 1 calc R U . . .
 C14 C 0.0115(5) 0.8937(9) 0.4049(3) 0.0827(12) Uani 1 1 d . . . . .
 H14A H -0.055936 0.900940 0.356799 0.124 Uiso 1 1 calc R U . . .
 H14B H -0.005798 1.043054 0.431741 0.124 Uiso 1 1 calc R U . . .
 H14C H -0.021670 0.751258 0.431094 0.124 Uiso 1 1 calc R U . . .
 O1 O 0.5313(2) 0.2702(3) 0.19753(8) 0.0326(3) Uani 1 1 d . . . . .
 O2 O 0.18258(19) 0.2431(3) 0.11609(9) 0.0353(4) Uani 1 1 d . . . . .
 O3 O 0.0781(2) 0.5698(3) 0.17146(9) 0.0383(4) Uani 1 1 d . . . . .
 O4 O 0.3170(2) 0.6980(3) 0.30270(9) 0.0371(4) Uani 1 1 d . U . . .
 O5A O 0.1359(12) 0.4586(8) 0.3531(4) 0.070(2) Uani 0.720(17) 1 d . U P A 1
 O5B O 0.235(3) 0.4459(18) 0.3800(8) 0.063(4) Uani 0.280(17) 1 d . U P A 2
 H1A H 0.380(4) 0.009(7) 0.0641(17) 0.056(9) Uiso 1 1 d . . . . .
 S1 S 0.50556(7) 0.10650(11) 0.06422(3) 0.03865(16) Uani 1 1 d . . . . .

loop_
  _atom_site_aniso_label
  _atom_site_aniso_U_11
  _atom_site_aniso_U_22
  _atom_site_aniso_U_33
  _atom_site_aniso_U_23
  _atom_site_aniso_U_13
  _atom_site_aniso_U_12
 C1 0.0283(11) 0.0383(11) 0.0286(11) 0.0000(9) 0.0042(8) 0.0018(9)
 C2 0.0272(11) 0.0370(11) 0.0292(10) 0.0029(8) 0.0037(8) 0.0004(9)
 C3 0.0278(10) 0.0327(10) 0.0360(10) 0.0016(11) 0.0065(8) 0.0041(10)
 C4 0.0417(13) 0.0282(10) 0.0314(11) -0.0013(9) 0.0076(9) 0.0046(9)
 C5 0.0406(13) 0.0328(12) 0.0290(11) -0.0045(9) -0.0010(9) 0.0061(10)
 C6 0.0255(11) 0.0406(12) 0.0468(13) -0.0034(11) 0.0087(10) 0.0029(9)
 C7 0.0290(12) 0.0649(19) 0.0545(16) 0.0005(13) 0.0040(11) 0.0030(12)
 C8 0.0359(12) 0.0423(15) 0.0608(16) 0.0023(11) 0.0178(12) 0.0017(10)
 C9 0.0364(13) 0.0396(13) 0.0509(14) -0.0092(11) -0.0012(10) 0.0014(10)
 C10 0.0620(18) 0.0489(16) 0.0331(13) -0.0050(12) -0.0081(12) 0.0216(14)
 C11A 0.058(4) 0.035(2) 0.042(3) 0.0063(19) 0.020(3) 0.010(3)
 C11B 0.065(7) 0.033(5) 0.039(6) -0.001(4) 0.024(5) 0.008(6)
 C12 0.0731(19) 0.0425(14) 0.0402(14) -0.0037(12) 0.0226(13) 0.0074(13)
 C13 0.097(3) 0.104(4) 0.087(3) -0.025(3) -0.022(3) 0.016(3)
 C14 0.069(2) 0.077(3) 0.101(3) -0.024(2) 0.009(2) 0.012(2)
 O1 0.0335(8) 0.0339(8) 0.0289(7) -0.0018(6) 0.0004(6) 0.0075(7)
 O2 0.0231(8) 0.0399(9) 0.0438(9) -0.0067(7) 0.0077(6) 0.0006(7)
 O3 0.0298(8) 0.0356(9) 0.0503(9) -0.0035(7) 0.0093(6) 0.0049(7)
 O4 0.0467(10) 0.0329(8) 0.0332(8) -0.0041(7) 0.0113(7) 0.0039(7)
 O5A 0.102(5) 0.0406(18) 0.082(4) -0.0039(19) 0.059(3) -0.006(2)
 O5B 0.109(9) 0.032(4) 0.057(6) 0.008(4) 0.043(6) -0.001(5)
 S1 0.0376(3) 0.0463(3) 0.0327(3) -0.0066(3) 0.0073(2) 0.0040(3)

_geom_special_details
;
 All esds (except the esd in the dihedral angle between two l.s. planes)
 are estimated using the full covariance matrix.  The cell esds are taken
 into account individually in the estimation of esds in distances, angles
 and torsion angles; correlations between esds in cell parameters are only
 used when they are defined by crystal symmetry.  An approximate (isotropic)
 treatment of cell esds is used for estimating esds involving l.s. planes.
;
loop_
  _geom_bond_atom_site_label_1
  _geom_bond_atom_site_label_2
  _geom_bond_distance
  _geom_bond_site_symmetry_2
  _geom_bond_publ_flag
 C1 H1 1.0000 . ?
 C1 C2 1.512(3) . ?
 C1 O1 1.417(3) . ?
 C1 S1 1.814(2) . ?
 C2 H2 1.0000 . ?
 C2 C3 1.526(3) . ?
 C2 O2 1.426(3) . ?
 C3 H3 1.0000 . ?
 C3 C4 1.523(3) . ?
 C3 O3 1.429(3) . ?
 C4 H4 1.0000 . ?
 C4 C5 1.533(3) . ?
 C4 O4 1.448(3) . ?
 C5 C9 1.528(4) . ?
 C5 C10 1.520(3) . ?
 C5 O1 1.454(3) . ?
 C6 C7 1.516(4) . ?
 C6 C8 1.511(4) . ?
 C6 O2 1.437(3) . ?
 C6 O3 1.437(3) . ?
 C7 H7A 0.9800 . ?
 C7 H7B 0.9800 . ?
 C7 H7C 0.9800 . ?
 C8 H8A 0.9800 . ?
 C8 H8B 0.9800 . ?
 C8 H8C 0.9800 . ?
 C9 H9A 0.9800 . ?
 C9 H9B 0.9800 . ?
 C9 H9C 0.9800 . ?
 C10 H10A 0.9800 . ?
 C10 H10B 0.9800 . ?
 C10 H10C 0.9800 . ?
 C11A C12 1.505(9) . ?
 C11A O4 1.386(9) . ?
 C11A O5A 1.201(9) . ?
 C11B C12 1.55(2) . ?
 C11B O4 1.28(2) . ?
 C11B O5B 1.17(2) . ?
 C12 H12 1.0000 . ?
 C12 H12A 1.0000 . ?
 C12 C13 1.504(5) . ?
 C12 C14 1.520(5) . ?
 C13 H13A 0.9800 . ?
 C13 H13B 0.9800 . ?
 C13 H13C 0.9800 . ?
 C14 H14A 0.9800 . ?
 C14 H14B 0.9800 . ?
 C14 H14C 0.9800 . ?
 S1 H1A 1.15(4) . ?

loop_
  _geom_angle_atom_site_label_1
  _geom_angle_atom_site_label_2
  _geom_angle_atom_site_label_3
  _geom_angle
  _geom_angle_site_symmetry_1
  _geom_angle_site_symmetry_3
  _geom_angle_publ_flag
 C2 C1 H1 107.8 . . ?
 C2 C1 S1 112.25(16) . . ?
 O1 C1 H1 107.8 . . ?
 O1 C1 C2 112.76(18) . . ?
 O1 C1 S1 108.23(16) . . ?
 S1 C1 H1 107.8 . . ?
 C1 C2 H2 109.7 . . ?
 C1 C2 C3 114.20(18) . . ?
 C3 C2 H2 109.7 . . ?
 O2 C2 C1 111.60(19) . . ?
 O2 C2 H2 109.7 . . ?
 O2 C2 C3 101.69(18) . . ?
 C2 C3 H3 110.5 . . ?
 C4 C3 C2 112.01(19) . . ?
 C4 C3 H3 110.5 . . ?
 O3 C3 C2 102.51(18) . . ?
 O3 C3 H3 110.5 . . ?
 O3 C3 C4 110.44(18) . . ?
 C3 C4 H4 108.9 . . ?
 C3 C4 C5 113.33(19) . . ?
 C5 C4 H4 108.9 . . ?
 O4 C4 C3 106.40(18) . . ?
 O4 C4 H4 108.9 . . ?
 O4 C4 C5 110.21(19) . . ?
 C9 C5 C4 114.0(2) . . ?
 C10 C5 C4 110.1(2) . . ?
 C10 C5 C9 111.0(2) . . ?
 O1 C5 C4 104.93(18) . . ?
 O1 C5 C9 112.0(2) . . ?
 O1 C5 C10 104.20(19) . . ?
 C8 C6 C7 113.0(2) . . ?
 O2 C6 C7 111.1(2) . . ?
 O2 C6 C8 107.7(2) . . ?
 O3 C6 C7 107.6(2) . . ?
 O3 C6 C8 111.4(2) . . ?
 O3 C6 O2 105.81(18) . . ?
 C6 C7 H7A 109.5 . . ?
 C6 C7 H7B 109.5 . . ?
 C6 C7 H7C 109.5 . . ?
 H7A C7 H7B 109.5 . . ?
 H7A C7 H7C 109.5 . . ?
 H7B C7 H7C 109.5 . . ?
 C6 C8 H8A 109.5 . . ?
 C6 C8 H8B 109.5 . . ?
 C6 C8 H8C 109.5 . . ?
 H8A C8 H8B 109.5 . . ?
 H8A C8 H8C 109.5 . . ?
 H8B C8 H8C 109.5 . . ?
 C5 C9 H9A 109.5 . . ?
 C5 C9 H9B 109.5 . . ?
 C5 C9 H9C 109.5 . . ?
 H9A C9 H9B 109.5 . . ?
 H9A C9 H9C 109.5 . . ?
 H9B C9 H9C 109.5 . . ?
 C5 C10 H10A 109.5 . . ?
 C5 C10 H10B 109.5 . . ?
 C5 C10 H10C 109.5 . . ?
 H10A C10 H10B 109.5 . . ?
 H10A C10 H10C 109.5 . . ?
 H10B C10 H10C 109.5 . . ?
 O4 C11A C12 109.3(6) . . ?
 O5A C11A C12 127.2(7) . . ?
 O5A C11A O4 123.5(7) . . ?
 O4 C11B C12 112.3(16) . . ?
 O5B C11B C12 121.8(16) . . ?
 O5B C11B O4 124.8(18) . . ?
 C11A C12 H12 108.5 . . ?
 C11A C12 C14 105.4(4) . . ?
 C11B C12 H12A 108.2 . . ?
 C13 C12 C11A 114.4(4) . . ?
 C13 C12 C11B 99.1(9) . . ?
 C13 C12 H12 108.5 . . ?
 C13 C12 H12A 108.2 . . ?
 C13 C12 C14 111.3(3) . . ?
 C14 C12 C11B 121.0(9) . . ?
 C14 C12 H12 108.5 . . ?
 C14 C12 H12A 108.2 . . ?
 C12 C13 H13A 109.5 . . ?
 C12 C13 H13B 109.5 . . ?
 C12 C13 H13C 109.5 . . ?
 H13A C13 H13B 109.5 . . ?
 H13A C13 H13C 109.5 . . ?
 H13B C13 H13C 109.5 . . ?
 C12 C14 H14A 109.5 . . ?
 C12 C14 H14B 109.5 . . ?
 C12 C14 H14C 109.5 . . ?
 H14A C14 H14B 109.5 . . ?
 H14A C14 H14C 109.5 . . ?
 H14B C14 H14C 109.5 . . ?
 C1 O1 C5 114.53(17) . . ?
 C2 O2 C6 106.81(18) . . ?
 C3 O3 C6 108.84(18) . . ?
 C11A O4 C4 117.1(4) . . ?
 C11B O4 C4 120.2(11) . . ?
 C1 S1 H1A 97.8(17) . . ?

loop_
  _geom_torsion_atom_site_label_1
  _geom_torsion_atom_site_label_2
  _geom_torsion_atom_site_label_3
  _geom_torsion_atom_site_label_4
  _geom_torsion
  _geom_torsion_site_symmetry_1
  _geom_torsion_site_symmetry_2
  _geom_torsion_site_symmetry_3
  _geom_torsion_site_symmetry_4
  _geom_torsion_publ_flag
 C1 C2 C3 C4 -37.8(3) . . . . ?
 C1 C2 C3 O3 -156.25(19) . . . . ?
 C1 C2 O2 C6 158.28(19) . . . . ?
 C2 C1 O1 C5 -59.2(3) . . . . ?
 C2 C3 C4 C5 47.5(3) . . . . ?
 C2 C3 C4 O4 168.75(18) . . . . ?
 C2 C3 O3 C6 23.1(2) . . . . ?
 C3 C2 O2 C6 36.1(2) . . . . ?
 C3 C4 C5 C9 64.3(3) . . . . ?
 C3 C4 C5 C10 -170.2(2) . . . . ?
 C3 C4 C5 O1 -58.7(2) . . . . ?
 C3 C4 O4 C11A 107.3(4) . . . . ?
 C3 C4 O4 C11B 129.6(12) . . . . ?
 C4 C3 O3 C6 -96.4(2) . . . . ?
 C4 C5 O1 C1 65.3(2) . . . . ?
 C5 C4 O4 C11A -129.5(4) . . . . ?
 C5 C4 O4 C11B -107.1(12) . . . . ?
 C7 C6 O2 C2 93.8(2) . . . . ?
 C7 C6 O3 C3 -120.3(2) . . . . ?
 C8 C6 O2 C2 -142.0(2) . . . . ?
 C8 C6 O3 C3 115.3(2) . . . . ?
 C9 C5 O1 C1 -58.9(2) . . . . ?
 C10 C5 O1 C1 -178.9(2) . . . . ?
 C12 C11A O4 C4 -177.9(3) . . . . ?
 C12 C11B O4 C4 -162.1(8) . . . . ?
 O1 C1 C2 C3 42.8(3) . . . . ?
 O1 C1 C2 O2 -71.8(2) . . . . ?
 O2 C2 C3 C4 82.5(2) . . . . ?
 O2 C2 C3 O3 -35.9(2) . . . . ?
 O2 C6 O3 C3 -1.5(2) . . . . ?
 O3 C3 C4 C5 161.06(19) . . . . ?
 O3 C3 C4 O4 -77.7(2) . . . . ?
 O3 C6 O2 C2 -22.7(2) . . . . ?
 O4 C4 C5 C9 -54.8(3) . . . . ?
 O4 C4 C5 C10 70.6(2) . . . . ?
 O4 C4 C5 O1 -177.77(17) . . . . ?
 O4 C11A C12 C13 -96.5(6) . . . . ?
 O4 C11A C12 C14 140.9(5) . . . . ?
 O4 C11B C12 C13 -122.0(14) . . . . ?
 O4 C11B C12 C14 116.2(13) . . . . ?
 O5A C11A C12 C13 80.4(7) . . . . ?
 O5A C11A C12 C14 -42.3(8) . . . . ?
 O5A C11A O4 C4 5.1(8) . . . . ?
 O5B C11B C12 C13 69.6(18) . . . . ?
 O5B C11B C12 C14 -52(2) . . . . ?
 O5B C11B O4 C4 6(2) . . . . ?
 S1 C1 C2 C3 165.39(16) . . . . ?
 S1 C1 C2 O2 50.8(2) . . . . ?
 S1 C1 O1 C5 176.04(16) . . . . ?

_shelx_res_file
;
TITL if2704_a.res in P2(1)
    if2704.res
    created by SHELXL-2018/3 at 15:18:35 on 27-Apr-2023
CELL 1.54184 8.1344 5.4669 18.7103 90 98.803 90
ZERR 2 0.0002 0.0001 0.0004 0 0.002 0
LATT -1
SYMM -X,0.5+Y,-Z
SFAC C H O S
UNIT 28 48 10 2
SIMU 0.01 0.02 3 C11A C11B C12 O4 > O5B

L.S. 10
PLAN  20
SIZE 0.02 0.05 0.24
TEMP -113.15(10)
CONF
BOND
list 4
MORE -1
BOND $H
fmap 2 53
acta
REM <olex2.extras>
REM <HklSrc "%.\\IF2704.hkl">
REM </olex2.extras>

WGHT    0.045800    0.154200
FVAR       7.10139   0.72046
C1    1    0.474978    0.351899    0.126124    11.00000    0.02835    0.03831 =
         0.02859   -0.00003    0.00419    0.00184
AFIX  13
H1    2    0.546859    0.492252    0.116039    11.00000   -1.20000
AFIX   0
C2    1    0.296903    0.440836    0.115824    11.00000    0.02717    0.03705 =
         0.02917    0.00295    0.00370    0.00041
AFIX  13
H2    2    0.271729    0.532683    0.069212    11.00000   -1.20000
AFIX   0
C3    1    0.254271    0.598930    0.177669    11.00000    0.02779    0.03268 =
         0.03595    0.00160    0.00649    0.00415
AFIX  13
H3    2    0.283351    0.773897    0.170282    11.00000   -1.20000
AFIX   0
C4    1    0.339459    0.508371    0.251071    11.00000    0.04167    0.02819 =
         0.03139   -0.00126    0.00762    0.00459
AFIX  13
H4    2    0.282469    0.356149    0.263976    11.00000   -1.20000
AFIX   0
C5    1    0.525023    0.454302    0.253168    11.00000    0.04057    0.03283 =
         0.02903   -0.00448   -0.00101    0.00606
C6    1    0.031188    0.345050    0.133984    11.00000    0.02545    0.04064 =
         0.04684   -0.00340    0.00874    0.00289
C7    1   -0.088972    0.408024    0.066338    11.00000    0.02898    0.06485 =
         0.05451    0.00046    0.00397    0.00301
AFIX 137
H7A   2   -0.180456    0.506634    0.079445    11.00000   -1.50000
H7B   2   -0.133634    0.257037    0.042655    11.00000   -1.50000
H7C   2   -0.030522    0.501120    0.033174    11.00000   -1.50000
AFIX   0
C8    1   -0.039636    0.164269    0.182216    11.00000    0.03594    0.04229 =
         0.06081    0.00234    0.01778    0.00175
AFIX 137
H8A   2    0.036596    0.147575    0.227871    11.00000   -1.50000
H8B   2   -0.053656    0.004993    0.158017    11.00000   -1.50000
H8C   2   -0.147793    0.222965    0.192050    11.00000   -1.50000
AFIX   0
C9    1    0.629332    0.679294    0.241658    11.00000    0.03640    0.03956 =
         0.05091   -0.00917   -0.00120    0.00136
AFIX 137
H9A   2    0.741778    0.627814    0.235603    11.00000   -1.50000
H9B   2    0.635368    0.787511    0.283735    11.00000   -1.50000
H9C   2    0.577745    0.766846    0.198253    11.00000   -1.50000
AFIX   0
C10   1    0.593875    0.324460    0.323216    11.00000    0.06196    0.04891 =
         0.03309   -0.00496   -0.00810    0.02157
AFIX 137
H10A  2    0.532792    0.171539    0.326783    11.00000   -1.50000
H10B  2    0.581217    0.429983    0.364364    11.00000   -1.50000
H10C  2    0.712006    0.288150    0.323661    11.00000   -1.50000
AFIX   0
PART 1
C11A  1    0.205071    0.651435    0.349921    21.00000    0.05799    0.03484 =
         0.04169    0.00635    0.02028    0.01002
PART 2
C11B  1    0.260637    0.644432    0.361238   -21.00000    0.06498    0.03277 =
         0.03857   -0.00140    0.02357    0.00846
PART 0
C12   1    0.194159    0.871916    0.397116    11.00000    0.07312    0.04253 =
         0.04021   -0.00373    0.02258    0.00741
PART 1
AFIX  13
H12   2    0.226495    1.019749    0.371023    21.00000   -1.20000
AFIX  13
PART 2
H12A  2    0.226164    1.020925    0.371463   -21.00000   -1.20000
AFIX   0
PART 0
C13   1    0.302493    0.859058    0.469730    11.00000    0.09737    0.10411 =
         0.08654   -0.02499   -0.02182    0.01553
AFIX 137
H13A  2    0.282339    0.704382    0.493408    11.00000   -1.50000
H13B  2    0.276088    0.996040    0.499797    11.00000   -1.50000
H13C  2    0.419660    0.868372    0.463313    11.00000   -1.50000
AFIX   0
C14   1    0.011467    0.893729    0.404877    11.00000    0.06907    0.07673 =
         0.10109   -0.02419    0.00891    0.01157
AFIX 137
H14A  2   -0.055936    0.900940    0.356799    11.00000   -1.50000
H14B  2   -0.005798    1.043054    0.431741    11.00000   -1.50000
H14C  2   -0.021670    0.751258    0.431094    11.00000   -1.50000
AFIX   0
O1    3    0.531328    0.270230    0.197532    11.00000    0.03352    0.03392 =
         0.02895   -0.00180    0.00035    0.00747
O2    3    0.182585    0.243104    0.116087    11.00000    0.02313    0.03988 =
         0.04380   -0.00668    0.00769    0.00060
O3    3    0.078072    0.569790    0.171459    11.00000    0.02979    0.03565 =
         0.05035   -0.00352    0.00931    0.00495
O4    3    0.317001    0.698044    0.302700    11.00000    0.04671    0.03291 =
         0.03324   -0.00408    0.01134    0.00392
PART 1
O5A   3    0.135865    0.458575    0.353087    21.00000    0.10214    0.04059 =
         0.08201   -0.00391    0.05928   -0.00648
PART 2
O5B   3    0.235364    0.445879    0.379988   -21.00000    0.10908    0.03175 =
         0.05735    0.00756    0.04274   -0.00090
PART 0
H1A   2    0.379963    0.008860    0.064082    11.00000    0.05629
S1    4    0.505563    0.106500    0.064215    11.00000    0.03759    0.04626 =
         0.03268   -0.00660    0.00726    0.00405
HKLF 4


REM  if2704_a.res in P2(1)
REM wR2 = 0.0822, GooF = S = 1.045, Restrained GooF = 1.048 for all data
REM R1 = 0.0310 for 3222 Fo > 4sig(Fo) and 0.0322 for all 3338 data
REM 210 parameters refined using 91 restraints

END

WGHT      0.0465      0.1554

REM Highest difference peak  0.193,  deepest hole -0.226,  1-sigma level  0.034
Q1    1   0.5156  0.1111 -0.0011  11.00000  0.05    0.19
Q2    1   0.5315 -0.0102  0.1049  11.00000  0.05    0.16
Q3    1   0.3038  0.5476  0.2138  11.00000  0.05    0.15
Q4    1   0.4373  0.3136 -0.0155  11.00000  0.05    0.14
Q5    1   0.4404 -0.1053 -0.0193  11.00000  0.05    0.14
Q6    1   0.2628  0.8817  0.4209  11.00000  0.05    0.13
Q7    1   0.4129  0.8034  0.4757  11.00000  0.05    0.11
Q8    1   0.3816  0.3791  0.1235  11.00000  0.05    0.11
Q9    1   0.2971  0.6547  0.2049  11.00000  0.05    0.11
Q10   1   0.3285  0.4086  0.3994  11.00000  0.05    0.11
Q11   1   0.1652  0.6104  0.1806  11.00000  0.05    0.10
Q12   1   0.5775  0.4637  0.0995  11.00000  0.05    0.10
Q13   1   0.5441  0.3683  0.2851  11.00000  0.05    0.10
Q14   1  -0.0066  0.9748  0.4661  11.00000  0.05    0.10
Q15   1  -0.1269  0.6889 -0.0030  11.00000  0.05    0.10
Q16   1   0.0608  0.8388  0.4469  11.00000  0.05    0.10
Q17   1   0.0376  0.6835  0.4787  11.00000  0.05    0.10
Q18   1  -0.0513  0.3442  0.1002  11.00000  0.05    0.09
Q19   1   0.2083  0.6729  0.5033  11.00000  0.05    0.09
Q20   1   0.2672  0.4759  0.0765  11.00000  0.05    0.09
;
_shelx_res_checksum                20383
_shelx_hkl_file
;
   0  -6   0 875.765 149.799  83
   0  -6   0 831.133 103.327  45
   0  -6   0 857.492 124.010  73
   0  -6  -1 2575.56 204.580  83
   0  -6   1 2413.57 201.899  83
   0  -6   1 2544.54 161.133  45
   0  -6  -1 2457.87 160.771  45
   0  -6   1 2049.76 177.490  73
   0  -6   2 1645.60 168.373  83
   0  -6  -2 1234.29 159.594  83
   0  -6   2 1429.23 120.475  45
   0  -6  -2 1262.62 121.965  45
   0  -6   2 1199.18 133.397  72
   0  -6   3 1060.88 149.809  83
   0  -6  -3 768.523 142.449  83
   0  -6   3 623.936 92.2946  45
   0  -6  -3 858.923 113.752  72
   0  -6  -4 644.947 135.535  83
   0  -6  -4 501.693 99.8462  72
   0  -6   4 433.692 80.9688  45
   0  -6  -5 326.763 111.352  88
   0  -6   5 124.676 64.3318  45
   0  -6  -5 109.508 117.340  83
   0  -6   5 104.375 51.6502   8
   0  -6   5 196.978 90.2517  73
   0  -6  -5 199.378 86.6400  72
   0  -6  -6 88.8102 103.165  88
   0  -6   6 138.423 61.4914  45
   0  -6   6 206.944 88.1982  73
   0  -6  -6 162.101 82.9853  72
   0  -6  -6 160.387 118.674  83
   0  -6   6 202.105 49.4191   8
   0  -6  -6 245.895 55.3225   8
   0  -6  -7 3501.49 224.307  88
   0  -6   7 3452.15 198.272  73
   0  -6   8 1897.13 147.412  73
   0  -6  -8 1756.81 175.238  88
   0  -6   8 2246.18 133.058  33
   0  -6   9 947.624 100.830  73
   0  -6  -9 1095.68 138.310  88
   0  -6   9 1311.90 98.3373  33
   0  -6  10 1258.28 124.392  82
   0  -6 -10 901.029 115.065  88
   0  -6  10 1131.17 81.4083  33
   0  -6  11 921.140 95.8537  82
   0  -6  11 799.346 59.8977  33
   0  -6 -11 733.128 92.0423  88
   0  -6  11 650.750 84.2910  92
   0  -5   0-25.4335 187.635  55
   0  -5   0 108.704 111.861  66
   0  -5   0-6.45778 110.222  73
   0  -5   0 106.570 134.875  88
   0  -5   0 83.1673 130.749  17
   0  -5   1 4575.07 297.838  83
   0  -5   1 4097.16 475.224  55
   0  -5   1 4291.63 446.443  54
   0  -5   1 4740.40 294.102  66
   0  -5  -1 5435.91 305.108  73
   0  -5   1 4916.33 297.932  73
   0  -5   1 5434.42 332.343  88
   0  -5  -1 5124.99 330.662  88
   0  -5  -1 4575.83 399.529  17
   0  -5   1 4371.98 400.043  17
   0  -5   2 3558.73 251.505  83
   0  -5   2 3512.63 247.537  66
   0  -5   2 2948.97 402.778  55
   0  -5   2 3555.28 400.971  54
   0  -5  -2 3467.22 240.337  73
   0  -5   2 3197.68 240.101  73
   0  -5  -2 3491.31 271.118  88
   0  -5   2 3181.90 340.627  17
   0  -5  -2 3096.70 322.820  17
   0  -5   3 369.458 153.934  83
   0  -5  -3 429.632 123.498  73
   0  -5  -3 319.854 123.046  72
   0  -5   3 457.568 131.108  66
   0  -5   3 287.694 203.447  55
   0  -5   3 22.3346 186.077  54
   0  -5   3 251.569 102.692  45
   0  -5   3 587.306 168.993  17
   0  -5  -3 643.373 176.643  17
   0  -5  -3 309.118 144.847  88
   0  -5   4 5910.52 334.598  83
   0  -5  -4 5484.42 309.723  72
   0  -5   4 6018.97 339.253  66
   0  -5  -4 4884.31 481.856  63
   0  -5   4 6036.11 563.382  55
   0  -5   4 5791.06 521.936  54
   0  -5  -4 6108.59 441.743  18
   0  -5   4 5777.09 295.205  45
   0  -5  -4 6164.71 449.663  17
   0  -5   4 4794.50 441.070  17
   0  -5  -4 5784.96 364.096  88
   0  -5  -5 6546.40 384.272  88
   0  -5   5 6121.25 307.510  45
   0  -5  -5 5763.59 437.686  18
   0  -5  -5 6254.05 325.338  72
   0  -5  -5 5443.76 510.441  63
   0  -5   5 6414.88 354.887  66
   0  -5   5 5255.03 547.777  55
   0  -5   5 6338.68 549.537  54
   0  -5   5 7019.81 359.196  83
   0  -5   5 5869.85 483.680  16
   0  -5  -5 6021.65 310.346  36
   0  -5  -6 880.183 174.623  88
   0  -5   6 945.704 121.729  45
   0  -5  -6 939.935 143.073  72
   0  -5  -6 918.471 245.112  63
   0  -5   6 975.857 153.081  66
   0  -5   6 951.346 273.771  55
   0  -5   6 890.844 243.635  54
   0  -5   6 919.316 174.069  83
   0  -5  -6 993.804 119.604  36
   0  -5   6 723.354 198.619  16
   0  -5  -6 1188.41 204.665  18
   0  -5  -7 3742.77 231.759  72
   0  -5   7 4074.61 266.660  66
   0  -5  -7 2907.39 377.956  63
   0  -5   7 3175.85 413.010  55
   0  -5  -7 3230.05 392.187  56
   0  -5   7 4148.64 426.430  54
   0  -5   7 3247.44 204.307  45
   0  -5  -7 3675.20 282.088  88
   0  -5  -7 3352.40 213.984  36
   0  -5   7 3335.56 363.192  16
   0  -5   8 2404.25 167.181  45
   0  -5  -8 2425.10 235.112  88
   0  -5  -8 2596.52 194.121  72
   0  -5  -8 2575.99 179.009  36
   0  -5  -9 430.380 92.7543  36
   0  -5  -9 638.168 159.913  88
   0  -5   9 602.173 95.2328  45
   0  -5 -10 43.1302 70.4920  36
   0  -5  10 3.89265 86.4286  33
   0  -5 -10 107.218 137.525  88
   0  -5  10 95.0405 72.9239  45
   0  -5  11 1083.29 124.303  33
   0  -5 -11 1039.84 119.397  36
   0  -5  11 926.974 140.077  66
   0  -5 -11 1293.55 187.344  88
   0  -5  12 5680.46 266.449  33
   0  -5 -12 5644.57 275.476  36
   0  -5  12 5670.12 301.818  66
   0  -5 -12 5577.17 339.099  88
   0  -5  12 6502.19 330.663  82
   0  -5 -13 471.455 76.3266  36
   0  -5  13 468.742 80.9447  33
   0  -5  13 649.240 101.928  66
   0  -5 -13 384.873 125.150  88
   0  -5  13 666.571 136.538  82
   0  -5  14 300.448 63.3194  33
   0  -5 -14 305.229 58.8549  36
   0  -5  14 370.078 112.070  82
   0  -5  14 227.706 78.4873  66
   0  -5 -14 237.912 103.530  88
   0  -5  14 261.748 101.842  92
   0  -5  15 175.618 87.5972  82
   0  -5 -15 138.982 42.2305  36
   0  -5  15 118.347 43.5218  33
   0  -5  15 184.535 84.5579  92
   0  -5 -15 256.681 88.1242  88
   0  -5  15 259.654 68.4382  51
   0  -4   0 5937.11 310.625  66
   0  -4   0 6721.38 349.137  88
   0  -4  -1 5304.31 297.712  73
   0  -4  -1 5736.30 303.840  66
   0  -4   1 5690.88 307.899  66
   0  -4  -1 6422.22 301.063  36
   0  -4   1 6279.09 466.837  16
   0  -4  -1 6527.63 448.161  17
   0  -4   1 5890.83 334.796  88
   0  -4  -1 5470.96 326.948  88
   0  -4  -2 9425.40 435.399  73
   0  -4  -2 9766.85 429.286  36
   0  -4   2 9375.21 442.815  66
   0  -4  -2 9788.21 438.101  66
   0  -4   2 10393.4 478.012  88
   0  -4  -2 9679.75 470.217  88
   0  -4   2 9463.04 604.932  16
   0  -4  -2 10045.8 587.494  17
   0  -4  -3 9470.33 440.548  88
   0  -4   3 9966.03 447.779  88
   0  -4  -3 8561.81 393.891  73
   0  -4   3 8251.19 403.395  66
   0  -4  -3 8030.08 599.990  55
   0  -4   3 7870.22 391.155  83
   0  -4  -3 7759.47 509.588  17
   0  -4   3 8308.38 567.300  16
   0  -4  -3 7818.23 377.989  36
   0  -4  -4 3611.58 254.751  88
   0  -4   4 3146.87 199.219  45
   0  -4   4 3317.18 234.202  66
   0  -4  -4 3513.97 391.241  55
   0  -4   4 2990.60 358.480  54
   0  -4  -4 3711.51 225.509  73
   0  -4   4 3497.47 233.600  83
   0  -4  -4 3316.96 206.147  36
   0  -4  -4 3233.21 311.672  17
   0  -4   4 3527.48 365.525  16
   0  -4  -5 706.867 117.285  73
   0  -4  -5 508.583 108.877  72
   0  -4  -5 311.750 136.404  17
   0  -4   5 333.084 183.127  16
   0  -4   5 647.765 212.288  54
   0  -4  -5 749.630 220.826  55
   0  -4   5 602.039 125.917  66
   0  -4   5 692.971 138.063  83
   0  -4  -5 386.024 90.3622  36
   0  -4   5 485.613 100.502  45
   0  -4  -6 1456.64 150.323  72
   0  -4  -6 1690.50 224.508  18
   0  -4   6 1711.34 281.502  16
   0  -4   6 2106.85 301.329  54
   0  -4   6 1496.05 169.161  66
   0  -4   6 1534.44 178.064  83
   0  -4  -6 1459.20 140.976  36
   0  -4   6 1427.93 139.051  45
   0  -4   7 1170.12 125.291  45
   0  -4  -7 1066.00 198.448  18
   0  -4   7 977.477 230.842  16
   0  -4   7 1141.48 259.005  54
   0  -4   7 1044.04 163.488  83
   0  -4  -7 855.095 117.617  36
   0  -4  -7 1112.51 142.578  72
   0  -4  -8 12258.4 504.703  72
   0  -4   8 11339.4 547.470  68
   0  -4  -8 11880.1 744.964  56
   0  -4   8 12890.8 778.495  54
   0  -4  -8 10822.1 502.496  36
   0  -4  -8 11378.2 640.041  18
   0  -4   8 12293.2 757.902  16
   0  -4   8 11580.9 486.991  45
   0  -4  -9 9028.97 409.263  72
   0  -4   9 8466.62 455.295  68
   0  -4  -9 9397.99 659.828  56
   0  -4   9 8345.44 748.735  60
   0  -4   9 9408.32 667.356  54
   0  -4  -9 8766.92 411.118  36
   0  -4  -9 8476.03 537.065  18
   0  -4   9 8738.13 636.161  16
   0  -4   9 8476.19 386.629  45
   0  -4  10 2229.53 236.557  68
   0  -4 -10 2424.16 343.663  56
   0  -4  10 2518.86 435.098  60
   0  -4  10 2390.75 345.352  54
   0  -4 -10 2050.20 263.145  18
   0  -4  10 2561.79 344.240  16
   0  -4 -10 1957.61 173.586  36
   0  -4  10 2116.18 163.124  45
   0  -4  11 793.368 116.147  45
   0  -4  11 1010.61 254.520  16
   0  -4 -11 1061.20 201.097  18
   0  -4 -11 1106.97 263.078  56
   0  -4  11 974.162 301.293  60
   0  -4  11 999.374 190.277  68
   0  -4 -11 1138.79 140.340  36
   0  -4  11 1226.26 140.970  33
   0  -4 -12 1170.67 200.215  14
   0  -4  12 758.755 248.358  16
   0  -4 -12 897.687 255.059  56
   0  -4  12 884.061 285.400  60
   0  -4  12 874.190 135.585  33
   0  -4 -12 1125.17 139.377  36
   0  -4  12 855.242 176.612  68
   0  -4  13 1674.56 149.207  33
   0  -4 -13 1788.58 160.066  36
   0  -4  13 1992.00 191.788  66
   0  -4  13 1842.53 213.332  82
   0  -4  14 1462.41 132.982  33
   0  -4 -14 1492.30 143.756  36
   0  -4  14 1624.37 169.380  66
   0  -4  14 1518.81 191.231  82
   0  -4  15 5203.61 298.716  92
   0  -4 -15 4598.25 246.414  36
   0  -4  15 4152.87 222.843  33
   0  -4  15 4589.18 269.937  66
   0  -4  15 4700.14 281.715  82
   0  -4  16 181.358 123.196  92
   0  -4 -16 426.638 81.1207  36
   0  -4  16 315.064 76.0818  33
   0  -4  16 350.596 102.274  66
   0  -4  16 379.387 129.926  82
   0  -4  17 2181.00 181.810  92
   0  -4  17 2555.71 182.159  82
   0  -4 -17 2428.06 145.380  36
   0  -4  17 2104.53 122.300  33
   0  -4 -17 2246.36 159.094  65
   0  -4  17 2096.13 150.469  66
   0  -4 -18 1328.13 85.0315  30
   0  -4  18 1464.66 130.310  82
   0  -4 -18 1246.29 95.5097  20
   0  -4 -18 1448.43 112.971  65
   0  -4  18 1170.78 128.332  92
   0  -4 -18 1517.68 99.0593  36
   0  -3   0 35.7564 74.3595  66
   0  -3   0-11.1501 131.110  16
   0  -3   1 565.837 91.0240  66
   0  -3  -1 607.544 93.2886  66
   0  -3  -1 505.840 159.564  16
   0  -3   1 677.288 162.938  16
   0  -3  -2 412.378 155.438  55
   0  -3   2 380.252 172.491  60
   0  -3  -2 530.053 87.8936  66
   0  -3   2 490.536 91.3220  66
   0  -3   2 179.002 138.082  16
   0  -3  -2 195.813 123.340  17
   0  -3  -2 552.699 88.5807  73
   0  -3  -3 8708.67 539.712  55
   0  -3   3 8706.60 586.394  60
   0  -3  -3 9374.60 382.040  66
   0  -3   3 8682.25 388.133  68
   0  -3  -3 8756.39 490.418  17
   0  -3   3 9034.08 530.446  16
   0  -3  -3 9385.01 382.587  73
   0  -3  -4 73820.9 2758.46  55
   0  -3   4 72567.2 2827.29  60
   0  -3  -4 73097.9 2533.03  73
   0  -3   4 72589.8 2548.13  68
   0  -3  -4 75511.2 2686.82  17
   0  -3   4 77018.6 2757.72  16
   0  -3  -5 31790.8 1361.61  55
   0  -3   5 31154.2 1157.03  68
   0  -3   5 31080.7 1333.20  54
   0  -3  -5 32840.2 1142.88  73
   0  -3  -5 30762.7 1279.09  17
   0  -3   5 30932.9 1342.05  16
   0  -3   6 8169.87 534.802  16
   0  -3  -6 8360.38 477.595  17
   0  -3   6 7580.60 511.133  54
   0  -3   6 8108.96 379.891  68
   0  -3  -6 8816.52 364.333  73
   0  -3  -6 8026.04 351.902  72
   0  -3  -6 7829.79 463.684  18
   0  -3  -7 3973.26 207.769  72
   0  -3   7 4122.54 241.738  68
   0  -3   7 3881.46 366.376  16
   0  -3   7 4352.45 366.449  54
   0  -3   7 4184.03 226.859  83
   0  -3   7 3412.74 188.601  21
   0  -3  -7 3430.71 289.906  18
   0  -3  -7 3484.29 209.256  36
   0  -3  -8 1157.95 126.819  86
   0  -3   8 1213.44 151.127  68
   0  -3   8 1122.74 259.221  60
   0  -3   8 1203.96 229.263  54
   0  -3  -8 1184.60 120.998  72
   0  -3   8 1222.89 111.178  21
   0  -3   8 1166.31 114.503  45
   0  -3  -8 1143.88 186.449  18
   0  -3   8 1218.52 249.345  16
   0  -3  -9 1163.82 136.169  86
   0  -3   9 1365.05 160.383  68
   0  -3   9 1272.24 298.445  60
   0  -3   9 1040.61 227.005  54
   0  -3  -9 1167.61 123.574  72
   0  -3   9 812.259 105.091  21
   0  -3   9 1009.78 107.982  45
   0  -3  -9 851.936 176.238  18
   0  -3   9 1090.08 243.700  16
   0  -3  10 8362.51 370.132  45
   0  -3  10 8765.77 368.878  21
   0  -3 -10 9814.80 539.331  18
   0  -3  10 7838.04 416.652  68
   0  -3  10 7911.90 665.806  60
   0  -3  10 8966.45 610.806  54
   0  -3 -10 7710.23 404.652  86
   0  -3  10 8730.37 619.429  16
   0  -3  11 9441.21 662.176  16
   0  -3  11 8803.96 724.900  60
   0  -3  11 8987.26 390.401  21
   0  -3 -11 10384.7 573.570  18
   0  -3 -11 8066.26 434.661  86
   0  -3  11 8658.21 389.585  45
   0  -3  11 9546.10 403.758  33
   0  -3 -11 8178.92 423.781  89
   0  -3  12 9266.71 760.691  60
   0  -3 -12 8730.53 458.565  89
   0  -3  12 10574.4 435.773  33
   0  -3 -12 9412.73 480.914  86
   0  -3  12 9329.34 681.200  16
   0  -3 -12 10477.1 600.604  14
   0  -3  12 9164.14 416.475  21
   0  -3  13 11865.6 502.840  21
   0  -3  13 11798.5 877.105  60
   0  -3  13 12821.1 519.501  33
   0  -3  13 12626.1 574.506  82
   0  -3 -13 12920.2 543.546  79
   0  -3 -13 11255.7 567.028  86
   0  -3 -13 13017.8 698.326  14
   0  -3  13 11603.8 776.932  16
   0  -3  14 637.135 165.361  68
   0  -3  14 960.687 285.048  60
   0  -3  14 685.542 106.538  21
   0  -3  14 893.358 121.023  33
   0  -3 -14 1049.51 160.571  79
   0  -3 -14 857.576 149.791  86
   0  -3  14 1109.80 181.846  82
   0  -3 -14 612.804 167.985  14
   0  -3  14 740.536 240.351  16
   0  -3 -15 462.179 222.928  56
   0  -3  15 272.942 218.081  60
   0  -3  15 538.155 169.370  92
   0  -3  15 433.212 204.005  16
   0  -3 -15 286.772 130.168  14
   0  -3  15 435.727 100.147  33
   0  -3 -15 459.155 131.589  86
   0  -3 -15 388.024 134.996  79
   0  -3  15 558.240 158.049  82
   0  -3  15 576.281 153.195  68
   0  -3  16-23.9815 136.642  82
   0  -3 -16 51.8049 104.711  86
   0  -3 -16 277.183 122.863  79
   0  -3  16 86.6796 130.851  68
   0  -3  16 184.680 144.665  92
   0  -3  16 33.9421 81.4860  33
   0  -3  17 3632.62 255.421  92
   0  -3 -17 3249.42 208.043  36
   0  -3  17 2983.13 180.843  33
   0  -3 -17 3509.24 225.235  79
   0  -3  17 3150.74 240.799  82
   0  -3 -17 3252.19 236.818  86
   0  -3  17 3183.05 241.229  68
   0  -3  18 978.702 159.936  92
   0  -3 -18 929.253 103.371  20
   0  -3 -18 922.624 111.549  36
   0  -3  18 790.400 148.916  82
   0  -3 -18 969.643 134.883  86
   0  -3  18 818.788 141.110  68
   0  -3  19 1218.87 153.422  92
   0  -3 -19 1269.57 104.996  20
   0  -3  19 1360.08 142.601  68
   0  -3  19 1246.63 148.463  82
   0  -3 -19 1263.05 111.811  36
   0  -3 -20 2177.56 163.426  77
   0  -3  20 2196.71 158.107  82
   0  -3 -20 2223.31 126.963  36
   0  -2   0 330.455 120.919  16
   0  -2   1 36598.3 1476.73  60
   0  -2   1 38231.8 1447.84  16
   0  -2  -1 41199.4 1452.16  16
   0  -2   2 19903.3 853.688  60
   0  -2  -2 18891.7 821.826  55
   0  -2   2 20742.4 829.083  16
   0  -2  -2 19648.9 798.019  17
   0  -2  -3 4778.32 314.643  55
   0  -2   3 4967.33 343.414  60
   0  -2   3 5533.64 334.852  16
   0  -2  -3 5004.84 298.701  17
   0  -2  -4 19237.0 814.379  55
   0  -2  -4 18992.8 780.906  17
   0  -2   4 18751.1 798.244  54
   0  -2   5 2951.71 168.511  68
   0  -2   5 3238.88 252.261  54
   0  -2  -5 3742.55 273.593  55
   0  -2  -5 2831.36 149.126  72
   0  -2   5 2752.39 167.723  75
   0  -2  -5 3582.46 244.458  17
   0  -2   6 19605.6 724.055  75
   0  -2  -6 19096.1 697.744  72
   0  -2   6 19443.1 707.837  23
   0  -2  -6 19898.4 804.125  18
   0  -2   6 19286.7 837.511  54
   0  -2   7 22346.1 832.102  23
   0  -2  -7 23042.7 934.434  18
   0  -2   7 23898.6 988.655  54
   0  -2   7 23759.1 854.751  75
   0  -2  -7 22791.8 821.801  72
   0  -2   7 22942.9 1043.50  60
   0  -2   8 55854.1 2226.42  60
   0  -2   8 55562.2 1973.66  23
   0  -2  -8 57443.4 2093.99  18
   0  -2   8 58655.0 2159.70  54
   0  -2  -8 57781.0 2142.82  63
   0  -2   8 55703.7 1991.63  75
   0  -2  -8 58522.0 1962.20  72
   0  -2   9 29341.2 1404.63  60
   0  -2  -9 34551.5 1299.21  18
   0  -2   9 32242.9 1163.81  23
   0  -2   9 35194.4 1371.68  54
   0  -2  -9 34075.2 1358.56  63
   0  -2   9 30864.1 1179.87  75
   0  -2  10 28953.2 1067.27  23
   0  -2 -10 31037.0 1215.76  18
   0  -2  10 27100.1 1337.25  60
   0  -2  11 8747.55 627.015  60
   0  -2 -11 7483.33 391.031  89
   0  -2  11 7988.18 370.018  23
   0  -2 -11 7739.79 393.035  86
   0  -2  11 8945.68 368.833  33
   0  -2 -11 8970.29 507.494  14
   0  -2  12 18524.0 1046.25  60
   0  -2 -12 17010.8 754.310  89
   0  -2  12 17999.7 731.643  23
   0  -2 -12 19369.7 729.723  79
   0  -2  12 20485.8 759.241  82
   0  -2 -12 17384.3 758.994  86
   0  -2  12 19602.6 721.522  33
   0  -2 -12 20079.1 897.651  14
   0  -2  13 3108.57 407.222  60
   0  -2 -13 3273.27 236.302  89
   0  -2  13 2966.69 207.627  23
   0  -2  13 3783.18 244.967  82
   0  -2 -13 3153.91 235.020  86
   0  -2 -13 3320.22 217.926  79
   0  -2  13 3274.51 200.436  33
   0  -2 -13 3876.67 323.697  14
   0  -2  14 2256.04 208.389  68
   0  -2  14 2202.84 366.506  60
   0  -2 -14 2427.29 206.418  89
   0  -2  14 2145.78 176.665  23
   0  -2  14 2660.35 214.964  82
   0  -2 -14 2151.87 203.743  86
   0  -2 -14 2525.76 196.395  79
   0  -2 -14 2234.13 264.153  14
   0  -2  14 2261.75 167.244  33
   0  -2  15 2660.55 238.595  75
   0  -2  15 2804.08 231.380  68
   0  -2  15 3234.93 422.137  60
   0  -2 -15 2496.46 220.697  89
   0  -2  15 2898.73 205.421  23
   0  -2  15 3197.45 245.187  82
   0  -2 -15 2456.64 224.704  86
   0  -2 -15 3054.56 221.588  79
   0  -2 -15 2703.89 293.473  14
   0  -2  15 2939.59 188.775  33
   0  -2  16 2111.13 217.899  75
   0  -2  16 2406.93 219.591  68
   0  -2  16 2531.53 394.069  60
   0  -2 -16 2192.01 202.033  89
   0  -2  16 2332.04 183.393  23
   0  -2 -16 2356.86 203.331  79
   0  -2  16 2492.79 228.352  82
   0  -2 -16 2549.11 219.643  86
   0  -2  16 2117.74 165.872  33
   0  -2 -16 1537.95 234.092  14
   0  -2 -17 7242.37 377.321  89
   0  -2  17 6128.98 331.692  23
   0  -2  17 7433.94 379.218  82
   0  -2 -17 7140.59 358.314  79
   0  -2 -17 6780.94 382.380  86
   0  -2  17 6217.01 308.944  33
   0  -2  17 7082.76 379.314  68
   0  -2  18 994.955 118.817  23
   0  -2 -18 1177.08 125.041  20
   0  -2  18 1170.77 181.863  82
   0  -2 -18 1159.44 159.168  86
   0  -2  18 1288.36 173.272  68
   0  -2 -18 887.389 144.779  89
   0  -2  19-13.2586 72.9300  21
   0  -2 -19 35.4264 62.6481  20
   0  -2 -19 149.890 105.504  86
   0  -2  19 192.109 117.649  85
   0  -2  19 38.4842 130.836  82
   0  -2  19-23.1091 114.712  68
   0  -2 -19 39.6437 86.8923  89
   0  -2 -20 131.996 79.1735  89
   0  -2 -20 32.7752 54.4901  20
   0  -2  20 30.5384 63.0591  21
   0  -2 -20 102.891 96.8051  77
   0  -2  20-20.3438 98.1324  85
   0  -2 -20 104.924 93.0074  86
   0  -2  20 147.293 121.165  82
   0  -2  20 68.8724 98.8524  68
   0  -2 -21 834.081 80.3494  20
   0  -2 -21 992.985 123.643  77
   0  -2  21 902.091 128.027  82
   0  -2 -21 953.874 118.652  86
   0  -2 -21 833.405 69.4691  39
   0  -2 -22 732.801 83.6788  86
   0  -2  22 582.665 65.7952  28
   0  -1   0 3.95753 76.4939  60
   0  -1   0 3.30290 81.7011  16
   0  -1   1 202806. 6779.28  60
   0  -1   1 200616. 6767.52  16
   0  -1  -1 199124. 6761.63  16
   0  -1  -2 262083. 8799.56  55
   0  -1   2 264863. 8813.57  60
   0  -1  -2 258588. 8783.32  17
   0  -1  -3 93902.1 3227.44  55
   0  -1   3 90400.7 3234.72  59
   0  -1  -3 96713.3 3212.33  17
   0  -1  -4 23689.1 881.812  18
   0  -1  -4 24691.0 896.366  63
   0  -1   4 23509.3 922.804  59
   0  -1   5 50184.9 1804.85  54
   0  -1  -5 51170.0 1798.80  63
   0  -1  -5 50487.9 1783.36  18
   0  -1  -6 10182.7 440.499  18
   0  -1  -6 10065.0 453.581  63
   0  -1   6 9669.29 456.951  54
   0  -1  -6 9582.93 450.151  56
   0  -1  -7 5747.55 307.761  18
   0  -1  -7 5364.49 315.982  63
   0  -1  -7 5039.79 308.994  56
   0  -1   7 5307.82 321.164  54
   0  -1  -8 13356.9 609.168  56
   0  -1   8 12043.0 494.142  74
   0  -1   8 12974.1 489.687  23
   0  -1   9 26217.3 975.392  23
   0  -1   9 26683.3 1161.98  59
   0  -1  -9 28234.3 1124.32  56
   0  -1 -10 8958.31 361.531  79
   0  -1  10 8349.86 367.157  23
   0  -1 -10 9907.01 484.716  14
   0  -1 -10 9502.11 513.354  56
   0  -1  10 8815.09 546.950  59
   0  -1 -11 508.349 166.775  56
   0  -1  11 541.133 195.602  59
   0  -1 -11 377.560 86.7328  79
   0  -1  11 596.375 87.2477  23
   0  -1 -11 487.246 130.315  14
   0  -1  11 435.939 103.653  75
   0  -1  12 17910.5 934.504  59
   0  -1 -12 18297.6 881.309  56
   0  -1  12 16943.5 679.396  23
   0  -1 -12 16922.6 669.281  79
   0  -1  12 18913.3 696.083  82
   0  -1 -12 18817.5 828.340  14
   0  -1  12 17801.5 704.937  75
   0  -1  13 17265.0 697.244  75
   0  -1 -13 18043.7 677.134  65
   0  -1 -13 15690.5 869.811  56
   0  -1  13 17226.1 946.904  59
   0  -1 -13 15845.4 669.418  93
   0  -1  13 16655.4 669.014  23
   0  -1  13 18072.6 687.152  82
   0  -1 -13 17640.5 665.855  79
   0  -1 -13 18145.0 713.056  86
   0  -1 -13 15565.5 793.506  14
   0  -1  13 16678.7 651.467  33
   0  -1  14 23326.1 906.120  75
   0  -1 -14 25832.1 892.278  65
   0  -1 -14 22764.5 1126.62  56
   0  -1  14 21511.5 1173.86  59
   0  -1 -14 21593.3 878.110  93
   0  -1  14 22721.0 875.252  23
   0  -1  14 23875.1 895.454  82
   0  -1 -14 24559.8 925.830  86
   0  -1 -14 22611.2 869.602  79
   0  -1 -14 23104.1 1036.62  14
   0  -1  14 21167.0 848.305  33
   0  -1  15 9018.53 435.524  75
   0  -1 -15 8634.08 408.368  93
   0  -1  15 8703.53 420.003  82
   0  -1 -15 8648.87 400.923  79
   0  -1 -15 8747.52 439.984  86
   0  -1  15 7771.20 370.931  33
   0  -1  15 8363.61 397.144  23
   0  -1 -15 9140.15 412.908  65
   0  -1 -16 7692.33 689.187  58
   0  -1  16 7133.37 628.198  60
   0  -1  16 7461.24 402.325  75
   0  -1  16 7642.07 372.420  23
   0  -1 -16 8086.39 375.606  20
   0  -1 -16 7822.79 415.668  86
   0  -1  16 7248.21 391.763  82
   0  -1 -16 7623.20 386.412  65
   0  -1  17 2733.81 405.062  60
   0  -1 -17 3961.85 508.712  58
   0  -1  17 3582.18 268.928  75
   0  -1 -17 3986.76 234.825  20
   0  -1  17 3925.39 240.088  23
   0  -1  17 3563.62 266.887  82
   0  -1 -17 3999.94 279.810  86
   0  -1 -17 4122.89 262.437  65
   0  -1 -18 228.181 201.768  58
   0  -1 -18 241.550 121.881  86
   0  -1  18 376.991 153.911  82
   0  -1  18 249.387 137.891  85
   0  -1  18 153.465 129.978  75
   0  -1  18 290.870 124.003  68
   0  -1 -18 196.086 116.286  65
   0  -1 -18 273.128 82.8664  20
   0  -1  18 304.390 96.5983  23
   0  -1 -19 5748.35 335.686  86
   0  -1  19 5218.12 323.645  82
   0  -1  19 5551.90 337.984  85
   0  -1  19 5445.19 320.180  75
   0  -1 -19 5798.69 354.387  77
   0  -1 -19 5266.92 281.302  20
   0  -1  19 4997.38 280.720  23
   0  -1  19 5643.34 312.472  68
   0  -1 -19 5651.49 316.243  65
   0  -1 -19 5506.83 327.626  89
   0  -1  20 1138.61 118.749  23
   0  -1 -20 1270.57 116.076  20
   0  -1 -20 1435.04 174.827  77
   0  -1 -20 1291.70 158.436  86
   0  -1  20 1286.43 168.566  85
   0  -1  20 1195.21 170.863  82
   0  -1 -20 1400.87 161.078  89
   0  -1 -21 351.878 68.0670  20
   0  -1  21 297.995 70.8545  23
   0  -1 -21 294.110 110.238  77
   0  -1 -21 517.631 103.883  89
   0  -1  21 404.617 118.174  85
   0  -1 -21 483.089 112.059  86
   0  -1 -22 2584.92 173.273  86
   0  -1 -22 2212.97 178.489  77
   0  -1 -22 2298.52 174.690  67
   0  -1  22 1837.98 125.758  27
   0  -1  22 2003.26 127.824  28
   0  -1 -22 2158.44 144.639  89
   0   0  -1 80032.4 2593.64  14
   0   0   1 77584.3 2596.58  64
   0   0   1 77863.6 2596.36  57
   0   0  -1 73834.0 2593.75  56
   0   0  -2 103328. 3306.35  14
   0   0   2 95193.2 3311.00  64
   0   0  -2 99105.8 3308.40  56
   0   0   2 94388.2 3310.36  57
   0   0  -3 29754.9 1037.52  14
   0   0   3 29034.0 1047.96  64
   0   0  -3 29975.2 1041.68  56
   0   0  -4 110486. 3649.06  14
   0   0   4 108504. 3664.78  64
   0   0  -4 103576. 3649.69  56
   0   0  -5 8383.30 356.138  14
   0   0  -5 7390.54 354.530  56
   0   0  -6 1876.45 150.252  14
   0   0  -6 1738.61 153.884  56
   0   0   6 2105.17 182.281  59
   0   0  -7 33143.9 1209.33  14
   0   0   7 33756.2 1246.12  59
   0   0  -7 31228.2 1216.80  56
   0   0   8 7933.05 412.611  59
   0   0  -8 7397.34 379.275  56
   0   0  -9 12276.4 477.796  79
   0   0   9 13106.1 488.362  78
   0   0  -9 12455.0 579.605  14
   0   0   9 13611.2 635.743  59
   0   0  -9 12138.2 593.896  56
   0   0  -9 13699.3 488.916  65
   0   0 -10 1998.74 132.680  79
   0   0  10 2114.51 136.687  78
   0   0 -10 2786.79 231.556  14
   0   0 -10 2320.00 140.264  65
   0   0  10 2416.60 258.507  59
   0   0 -10 2472.42 240.701  56
   0   0 -11 460.732 83.9720  79
   0   0  11 435.314 80.3377  78
   0   0  11 602.367 95.9538  74
   0   0 -11 336.511 134.288  14
   0   0  11 457.026 167.710  59
   0   0 -11 377.831 78.1578  65
   0   0 -12 228.065 64.5011  20
   0   0  12 171.225 87.8683  74
   0   0  12 150.791 76.9446  78
   0   0  12 140.478 158.498  59
   0   0 -12 127.414 146.558  58
   0   0 -12 190.336 76.6449  65
   0   0  13 826.087 216.861  59
   0   0 -13 672.384 212.954  58
   0   0  13 758.575 126.658  82
   0   0 -13 730.662 93.0788  20
   0   0  13 741.756 118.443  74
   0   0  13 686.997 101.522  78
   0   0 -13 589.399 101.836  93
   0   0 -13 639.429 109.869  90
   0   0 -13 746.494 103.609  65
   0   0  14 5003.77 457.050  59
   0   0 -14 4954.30 478.716  58
   0   0  14 4288.67 268.081  82
   0   0 -14 4637.37 246.337  20
   0   0  14 4732.06 271.103  74
   0   0 -14 4613.48 267.210  90
   0   0 -14 4573.38 260.920  93
   0   0 -14 4457.62 254.081  65
   0   0  15 13681.3 838.337  59
   0   0 -15 12827.8 874.409  58
   0   0  15 12448.4 572.415  82
   0   0 -15 13968.0 555.959  20
   0   0  15 13868.5 582.205  74
   0   0 -15 13282.6 572.027  93
   0   0 -15 13363.3 575.022  90
   0   0 -15 12759.7 563.000  65
   0   0 -16 37706.4 1857.31  58
   0   0  16 37472.8 1762.40  59
   0   0  16 35261.3 1425.77  82
   0   0 -16 36760.6 1404.36  20
   0   0  16 38831.5 1439.49  74
   0   0  16 40342.7 1444.70  75
   0   0 -16 38184.5 1434.13  90
   0   0 -16 40063.4 1438.77  93
   0   0 -16 38623.7 1428.85  65
   0   0 -17 20247.7 1221.23  58
   0   0  17 21950.9 1154.99  59
   0   0  17 23173.0 883.619  85
   0   0  17 18920.5 824.230  82
   0   0 -17 20358.5 798.146  20
   0   0  17 21098.3 832.758  75
   0   0  17 19817.3 827.050  74
   0   0 -17 19313.2 818.027  93
   0   0 -17 20280.6 825.496  65
   0   0  18 240.289 145.295  85
   0   0 -18 154.272 115.704  86
   0   0  18-94.5539 143.069  82
   0   0 -18 21.2567 64.1698  20
   0   0  18 32.8272 115.137  75
   0   0 -18 104.596 106.396  93
   0   0 -18 259.279 211.684  62
   0   0 -18 160.326 194.456  58
   0   0 -19 350.450 82.0798  20
   0   0  19 334.612 127.750  75
   0   0 -19 400.787 128.074  86
   0   0  19 433.619 155.255  85
   0   0 -19 373.678 111.623  93
   0   0  20 24.8016 78.7895  28
   0   0  20 114.785 106.073  75
   0   0  20 99.0998 128.486  85
   0   0 -20-83.9642 115.109  86
   0   0 -20 8.31825 107.241  67
   0   0  20-8.89160 69.2604  23
   0   0  21 4336.23 223.036  28
   0   0 -21 4935.69 280.008  86
   0   0  21 3989.92 269.344  85
   0   0 -21 4685.82 294.172  77
   0   0 -21 4022.76 279.517  67
   0   0  21 4580.41 229.848  23
   0   0  22 3555.06 183.616  28
   0   0 -22 4382.35 239.624  86
   0   0 -22 3864.92 252.324  77
   0   0  22 4346.17 198.579  23
   0   0 -22 4237.04 233.268  89
   0   0 -22 4109.05 249.942  67
   0   0 -22 3695.68 229.773  69
   0   0 -23 433.392 77.6062  86
   0   0 -23 260.305 64.6673  89
   0   0  23 370.594 55.1501  27
   0   1   0-39.9921 76.3926  15
   0   1   1 214044. 7023.57  15
   0   1   1 202799. 7011.78  19
   0   1   2 275472. 9265.40  19
   0   1   3 102295. 3504.71  19
   0   1   4 28115.6 1069.85  64
   0   1   4 30637.8 1084.06  19
   0   1  -4 28775.8 1100.29  58
   0   1   5 49175.8 1648.24  57
   0   1  -5 46423.4 1683.96  58
   0   1  -5 44982.3 1605.12   3
   0   1   5 43975.4 1601.19   3
   0   1   5 46984.1 1651.79  64
   0   1  -6 8786.63 459.504  58
   0   1   6 9313.97 430.376  57
   0   1  -6 9088.42 373.292   3
   0   1   6 9113.95 370.055   3
   0   1   6 8928.92 432.462  64
   0   1  -7 5044.48 328.627  58
   0   1   7 4612.02 290.805  57
   0   1   7 5011.25 300.968  64
   0   1  -7 4184.79 202.453   3
   0   1   7 4243.56 200.412   3
   0   1  -8 13473.3 466.224  77
   0   1   8 12425.6 438.692  80
   0   1  -8 13542.2 637.931  58
   0   1   8 14608.2 593.071  57
   0   1   8 15194.8 602.101  64
   0   1  -8 13063.6 446.411  65
   0   1   9 28483.2 1110.81  57
   0   1  -9 27146.7 1170.68  58
   0   1  -9 27187.6 976.375  77
   0   1  -9 24789.7 950.855  65
   0   1   9 28390.3 1120.13  64
   0   1  -9 27048.7 954.357  20
   0   1   9 25983.1 950.916  80
   0   1 -10 7881.09 325.220  20
   0   1  10 7795.46 317.170  23
   0   1 -10 7414.39 505.731  58
   0   1 -10 6747.48 321.086  65
   0   1  11 546.268 90.6388  78
   0   1  11 923.722 94.2491  23
   0   1 -11 874.388 92.1800  20
   0   1 -11 698.578 206.800  58
   0   1  11 1061.01 206.192  59
   0   1 -11 547.141 91.6033  65
   0   1  12 16086.8 654.400  85
   0   1  12 16362.5 619.734  78
   0   1  12 16508.7 606.567  23
   0   1 -12 16117.1 612.066  20
   0   1 -12 15387.2 871.430  58
   0   1  12 16716.3 828.702  59
   0   1  13 19916.1 944.662  59
   0   1 -13 16858.8 969.716  58
   0   1  13 18318.8 730.736  85
   0   1 -13 16985.0 672.165  20
   0   1  13 17531.4 669.545  23
   0   1  13 18607.5 692.193  78
   0   1 -13 17855.8 697.923  90
   0   1 -13 18348.3 1009.13  62
   0   1 -14 22256.7 1248.91  58
   0   1  14 26788.2 1229.06  59
   0   1  14 25483.5 991.691  85
   0   1 -14 24341.4 928.729  20
   0   1  14 24832.4 923.171  23
   0   1  14 23744.4 939.875  78
   0   1  14 26065.1 950.220  74
   0   1 -14 24148.7 952.136  90
   0   1 -14 24821.2 1308.92  62
   0   1 -15 8289.67 696.073  58
   0   1  15 9809.72 668.776  59
   0   1  15 8854.80 469.437  85
   0   1  15 8827.76 403.278  23
   0   1 -15 8656.37 405.033  20
   0   1  15 9517.92 433.601  74
   0   1  15 9216.53 431.680  78
   0   1 -15 9664.80 447.282  90
   0   1 -15 9519.95 746.865  62
   0   1 -16 6801.74 624.489  61
   0   1  16 7702.30 608.411  59
   0   1  16 7143.20 419.487  85
   0   1 -16 7125.26 353.471  20
   0   1  16 7938.83 360.378  23
   0   1  16 7799.60 386.810  78
   0   1  16 7358.04 378.800  74
   0   1 -16 7621.56 393.658  90
   0   1 -16 7447.39 391.589  93
   0   1 -16 8145.99 702.587  62
   0   1 -17 4504.05 316.638  67
   0   1 -17 4213.08 521.002  62
   0   1 -17 4218.04 499.833  61
   0   1  17 4784.57 469.959  59
   0   1  17 4888.34 329.225  85
   0   1  17 4486.63 252.749  23
   0   1  17 4701.13 282.244  74
   0   1 -17 4625.13 290.074  93
   0   1 -17 4165.30 284.133  90
   0   1  17 4506.97 258.693  28
   0   1 -18 127.836 115.344  67
   0   1 -18 144.508 201.503  61
   0   1 -18 129.303 211.262  62
   0   1  18 318.895 148.394  85
   0   1  18 156.921 83.6180  23
   0   1  18 243.446 116.618  75
   0   1  18 334.624 119.684  74
   0   1 -18 216.924 113.586  93
   0   1 -18 329.519 130.722  90
   0   1  18 288.508 94.3939  28
   0   1  19 5709.92 307.882  27
   0   1  19 5376.32 279.562  28
   0   1  19 6159.00 311.387  75
   0   1  19 5893.58 288.264  23
   0   1 -19 5519.04 319.329  93
   0   1 -19 5941.98 357.661  67
   0   1 -20 1729.40 173.525  86
   0   1 -20 1380.83 173.293  67
   0   1 -20 1505.35 170.004  69
   0   1  20 1291.81 119.773  23
   0   1  20 1163.57 116.405  28
   0   1  20 1457.37 142.813  27
   0   1 -20 1723.64 159.885  93
   0   1 -21 493.872 107.626  86
   0   1 -21 266.614 115.100  81
   0   1 -21 290.339 103.030  67
   0   1 -21 251.155 105.123  69
   0   1  21 363.741 72.1337  23
   0   1  21 239.862 66.4017  28
   0   1  21 322.993 82.9660  27
   0   1 -21 376.459 99.1538  93
   0   1 -22 2429.54 164.960  86
   0   1 -22 2299.23 183.298  81
   0   1  22 2179.74 136.825  27
   0   1 -22 1820.38 166.412  67
   0   2   0 1061.82 160.058  15
   0   2   1 42822.5 1550.90  15
   0   2  -1 42050.2 1556.22  15
   0   2   1 38336.3 1524.91  19
   0   2  -2 20254.0 842.199  15
   0   2   2 19755.0 826.412  15
   0   2  -2 19231.4 834.758  61
   0   2   2 18628.2 805.232  19
   0   2  -3 4378.26 313.877  61
   0   2   3 4908.98 301.131  19
   0   2   4 19592.8 822.682  19
   0   2   4 19335.4 803.246  64
   0   2  -4 19281.7 853.625  61
   0   2  -5 3844.23 260.579   3
   0   2   5 3531.44 251.187   3
   0   2  -5 3254.44 287.925  61
   0   2   5 4270.02 285.538  19
   0   2   5 3347.92 256.974  64
   0   2  -5 3549.94 197.861  67
   0   2  -5 3982.12 209.493  81
   0   2  -6 18316.4 843.713  61
   0   2  -6 17372.7 852.306  62
   0   2  -6 19304.7 700.412  67
   0   2   6 18486.3 796.282  64
   0   2   6 18292.7 668.823  70
   0   2  -6 18352.9 772.360   3
   0   2   6 16663.8 752.618   3
   0   2  -7 22440.6 917.320   3
   0   2   7 21491.1 904.590   3
   0   2  -7 20954.5 1003.14  61
   0   2   7 23325.5 954.318  57
   0   2   7 22421.6 805.573  22
   0   2   7 22517.3 822.752  80
   0   2  -7 23406.4 853.280  69
   0   2  -7 24022.5 858.879  67
   0   2   7 24462.5 979.299  64
   0   2   7 22677.9 825.199  70
   0   2  -7 22961.7 1046.80  62
   0   2  -8 64074.1 2111.30  67
   0   2   8 63551.0 2260.07  64
   0   2  -8 60633.8 2101.54  69
   0   2  -8 55466.9 2323.16  62
   0   2   8 55855.4 2137.33   3
   0   2  -8 57295.1 2150.46   3
   0   2  -8 55433.8 2285.40  61
   0   2   8 61901.2 2238.07  57
   0   2  -8 59715.4 2099.82  77
   0   2   8 59787.6 2047.29  22
   0   2   8 60752.2 2070.28  80
   0   2  -9 30793.9 1148.77  67
   0   2   9 33233.7 1320.67  64
   0   2  -9 28591.2 1371.61  62
   0   2   9 31527.2 1286.41  57
   0   2  -9 27548.6 1339.09  61
   0   2  -9 29236.8 1160.12   3
   0   2   9 31641.2 1113.44  80
   0   2   9 32146.1 1087.14  22
   0   2  -9 29209.3 1137.92  77
   0   2 -10 25672.2 1299.56  61
   0   2  10 29588.8 1250.35  57
   0   2  10 29606.5 1057.66  80
   0   2  10 29394.4 1026.46  22
   0   2 -10 27235.7 1362.39  62
   0   2 -10 28144.4 1097.55  67
   0   2  10 29770.7 1280.05  64
   0   2 -10 30132.3 1069.15  95
   0   2 -10 26373.1 1083.73  77
   0   2 -11 8385.98 437.290  77
   0   2 -11 8201.13 662.758  62
   0   2  11 9190.91 589.364  64
   0   2 -11 9247.01 453.874  67
   0   2 -11 8248.93 625.953  61
   0   2  11 8673.15 561.795  57
   0   2  11 9201.90 403.946  80
   0   2  11 9200.77 380.903  23
   0   2  11 9017.23 373.146  22
   0   2  11 8647.75 407.421  27
   0   2 -11 9067.26 402.613  87
   0   2 -11 9655.54 418.032  95
   0   2 -12 19105.8 772.501  77
   0   2 -12 18095.9 1073.90  62
   0   2 -12 19046.4 777.287  67
   0   2 -12 17178.2 1008.53  61
   0   2 -12 18041.1 707.318  53
   0   2  12 16131.0 754.954  85
   0   2  12 19202.2 700.144  23
   0   2 -12 19056.9 737.109  95
   0   2 -12 17949.8 716.583  87
   0   2  12 17993.8 731.246  27
   0   2 -13 3164.33 247.184  67
   0   2  13 3342.96 370.589  59
   0   2 -13 2856.85 389.481  61
   0   2 -13 2521.41 407.422  62
   0   2 -13 2971.03 197.019  53
   0   2 -13 3396.42 218.094  87
   0   2  13 3309.39 193.735  23
   0   2 -13 3151.36 242.331  77
   0   2  13 3351.70 222.838  27
   0   2  13 3200.27 199.475  28
   0   2 -14 2337.50 215.165  67
   0   2 -14 2376.10 214.542  69
   0   2 -14 2546.78 370.983  61
   0   2  14 2219.20 319.161  59
   0   2 -14 2607.06 401.826  62
   0   2 -14 2445.85 177.261  53
   0   2  14 2598.58 172.022  23
   0   2 -14 2242.61 221.284  77
   0   2  14 2300.36 173.799  28
   0   2  14 2627.91 200.132  27
   0   2 -15 2326.23 221.036  69
   0   2 -15 2770.95 237.958  67
   0   2 -15 1685.21 335.904  61
   0   2  15 2627.21 345.785  59
   0   2 -15 2440.77 408.778  62
   0   2 -15 2404.09 176.187  53
   0   2  15 3058.56 287.814  96
   0   2  15 2880.53 180.439  23
   0   2  15 2798.26 202.636  74
   0   2  15 2518.70 203.498  27
   0   2  15 2316.68 176.425  28
   0   2 -16 2125.35 220.407  67
   0   2 -16 2049.11 214.547  69
   0   2 -16 2270.56 402.552  62
   0   2 -16 2523.80 395.584  61
   0   2 -16 2347.16 167.425  53
   0   2  16 2830.60 280.000  96
   0   2  16 2345.11 164.591  23
   0   2  16 1981.10 159.337  28
   0   2  16 2293.42 191.277  27
   0   2  16 2521.88 192.031  74
   0   2  17 6869.48 364.480  78
   0   2  17 7389.35 347.672  74
   0   2 -17 6735.09 398.147  67
   0   2 -17 6532.89 387.985  69
   0   2 -17 5994.78 605.871  61
   0   2 -17 6069.15 647.169  62
   0   2 -17 7029.50 315.901  53
   0   2 -17 6596.51 409.229  81
   0   2  17 6925.11 321.455  23
   0   2  17 8007.22 443.077  96
   0   2 -17 7391.96 383.301  93
   0   2  17 6845.83 354.960  27
   0   2  17 5678.66 305.415  28
   0   2  18 997.981 130.361  27
   0   2 -18 478.321 150.589  81
   0   2  18 988.910 122.766  74
   0   2  18 989.272 107.046  23
   0   2 -18 734.263 145.206  69
   0   2 -18 1090.37 162.097  67
   0   2  18 1208.81 211.407  96
   0   2 -18 921.558 147.648  93
   0   2  19 9.63146 81.5727  27
   0   2  19 31.9918 62.0448  23
   0   2 -19 51.5579 115.120  81
   0   2 -19 156.623 104.485  67
   0   2 -19 21.6478 100.938  69
   0   2 -19 77.7983 104.182  93
   0   2  19 121.631 152.292  96
   0   2 -19-5.75046 120.805  90
   0   2  20-7.90367 70.2753  27
   0   2  20-31.3860 55.2583  23
   0   2 -20-73.6842 99.6332  69
   0   2 -20 50.5286 93.1383  93
   0   2 -20 128.734 93.5950  86
   0   2 -20 29.8252 97.8140  81
   0   2  21 817.749 87.9430  27
   0   2 -21 706.827 108.611  69
   0   2 -21 915.067 106.851  93
   0   2 -21 600.971 113.885  81
   0   2 -21 714.097 100.127  86
   0   2  21 791.781 130.190  84
   0   2 -22 550.434 68.9462  86
   0   2  22 415.405 84.2261  84
   0   2  22 541.349 61.1660  27
   0   3   0-63.6776 114.547  19
   0   3   0 161.561 128.569  15
   0   3   0 15.5139 124.805  61
   0   3   0-19.1697 69.9013  76
   0   3   1 701.050 172.902   3
   0   3   1 516.174 147.042  19
   0   3   1 563.354 161.479  15
   0   3  -1 719.450 179.506  15
   0   3  -1 716.291 185.170  61
   0   3   1 655.957 93.9472  76
   0   3  -1 588.042 97.2297  71
   0   3  -1 541.231 90.7417  76
   0   3   2 381.621 149.687   3
   0   3   2 411.121 144.014  19
   0   3  -2 456.366 166.056  15
   0   3  -2 683.903 189.729  61
   0   3  -2 907.882 112.581  71
   0   3  -2 928.905 103.041  76
   0   3   2 964.577 103.479  76
   0   3  -3 8788.69 535.394   3
   0   3   3 9192.31 544.566   3
   0   3   3 9790.45 556.015  19
   0   3  -3 9906.36 597.297  15
   0   3   3 10551.7 419.964  76
   0   3  -3 10081.8 434.104  71
   0   3  -3 9402.55 603.943  61
   0   3   4 70870.4 2500.00  70
   0   3   4 77138.1 2522.92  76
   0   3  -4 71790.8 2536.75  71
   0   3  -4 70224.0 2783.76  61
   0   3   4 69457.4 2680.38   3
   0   3  -4 70758.1 2690.58   3
   0   3   4 70151.7 2676.81  64
   0   3  -4 74811.6 2560.74  81
   0   3  -4 74510.7 2772.24  15
   0   3   4 75427.7 2717.12  19
   0   3   5 33688.7 1219.31  70
   0   3  -5 32824.5 1253.47  71
   0   3   5 36990.4 1241.57  76
   0   3  -5 33174.2 1491.77  61
   0   3  -5 31470.0 1382.30   3
   0   3   5 31254.6 1373.96   3
   0   3   5 33556.8 1397.59  64
   0   3  -5 37321.8 1289.51  81
   0   3  -5 32380.6 1460.77  15
   0   3   5 34840.4 1420.52  19
   0   3  -6 9418.76 432.876  71
   0   3   6 10073.6 565.277  64
   0   3   6 10107.3 406.751  70
   0   3  -6 9321.76 626.537  61
   0   3  -6 8361.50 530.481   3
   0   3   6 8479.14 522.799   3
   0   3  -6 8704.56 596.880  15
   0   3   6 10117.2 575.523  19
   0   3  -6 10011.7 460.983  81
   0   3  -7 3687.10 395.882  61
   0   3   7 4631.75 289.050  96
   0   3   7 4188.99 227.336  70
   0   3   7 4170.78 351.613  64
   0   3   7 4417.58 225.076  80
   0   3  -7 4409.51 277.179  81
   0   3   7 4596.73 273.316  84
   0   3  -7 3260.75 303.630   3
   0   3   7 3120.94 294.795   3
   0   3   8 1050.22 173.162   3
   0   3  -8 1441.12 194.727   3
   0   3   8 1171.98 202.861  57
   0   3  -8 1048.72 232.815  61
   0   3  -8 1310.55 134.960  87
   0   3  -8 1164.62 137.146  95
   0   3   8 1372.44 182.604  96
   0   3   8 1145.19 98.9212  22
   0   3   8 1224.09 125.599  70
   0   3  -8 1278.61 148.651  69
   0   3   8 1057.66 204.043  64
   0   3   8 1169.72 120.718  80
   0   3  -8 1116.15 153.026  81
   0   3   8 1054.45 119.765  27
   0   3  -9 545.731 131.474   3
   0   3  -9 983.424 141.150  69
   0   3   9 1510.33 245.034  64
   0   3  -9 1458.06 177.015  81
   0   3   9 1208.62 123.808  80
   0   3  -9 1156.40 258.379  61
   0   3   9 1197.16 211.425  57
   0   3   9 810.939 91.6724  22
   0   3  -9 1284.41 150.325  95
   0   3   9 1546.73 197.106  96
   0   3  -9 1187.42 140.353  87
   0   3   9 1037.04 124.317  27
   0   3  10 10114.0 652.080  64
   0   3 -10 9261.75 489.465  69
   0   3  10 10844.5 459.334  80
   0   3 -10 9305.74 510.115  81
   0   3 -10 9198.59 722.529  61
   0   3  10 10600.4 640.914  57
   0   3  10 10461.7 419.731  22
   0   3 -10 10928.8 468.404  87
   0   3  10 10067.2 527.003  96
   0   3  10 10623.6 461.193  27
   0   3 -11 9183.49 498.247  69
   0   3  11 10457.5 687.062  64
   0   3 -11 8624.20 735.083  61
   0   3  11 10354.8 645.384  57
   0   3 -11 10434.5 539.436  81
   0   3  11 10393.8 462.898  80
   0   3  11 10720.1 426.860  22
   0   3  11 9910.49 535.117  96
   0   3 -11 10802.8 474.495  87
   0   3  11 9945.12 463.394  27
   0   3 -12 9209.88 486.684  69
   0   3  12 9551.35 664.645  64
   0   3 -12 8123.01 720.103  61
   0   3 -12 9042.90 425.731  53
   0   3 -12 9699.89 533.863  81
   0   3  12 9217.76 397.514  22
   0   3  12 9138.76 394.826  23
   0   3  12 8780.99 434.290  27
   0   3 -12 9947.67 449.423  87
   0   3  12 10006.2 528.659  96
   0   3  13 11772.2 521.086  78
   0   3 -13 11246.8 563.193  69
   0   3 -13 9360.49 806.214  61
   0   3 -13 11610.5 505.426  53
   0   3 -13 10950.2 589.355  81
   0   3  13 11972.8 473.317  23
   0   3  13 11070.8 510.969  27
   0   3 -13 12125.7 523.488  87
   0   3 -13 11565.1 535.250  95
   0   3  13 10601.7 587.754  96
   0   3  14 1205.82 153.547  78
   0   3 -14 985.060 168.193  69
   0   3 -14 1216.27 294.715  61
   0   3 -14 1047.48 139.554  53
   0   3 -14 1098.58 189.161  81
   0   3  14 877.557 105.738  23
   0   3  14 828.228 130.880  27
   0   3 -14 1283.71 160.000  87
   0   3  14 1425.15 234.220  96
   0   3 -15 527.096 138.177  90
   0   3  15 572.785 205.458  96
   0   3  15 509.561 83.5341  23
   0   3  15 673.415 126.209  78
   0   3  15 410.450 93.8378  74
   0   3 -15 452.711 134.514  69
   0   3 -15 420.594 219.197  61
   0   3 -15 499.837 109.338  53
   0   3  15 391.978 82.9563  37
   0   3 -15 506.713 156.773  81
   0   3  15 500.263 114.011  27
   0   3  16-18.2809 101.074  78
   0   3  16 53.2003 82.8946  27
   0   3 -16 72.8880 88.5854  53
   0   3 -16 66.7202 103.163  69
   0   3  16 81.8498 62.8624  23
   0   3 -16-25.2051 112.067  90
   0   3  16-8.99284 180.211  96
   0   3 -16 77.6168 123.980  81
   0   3 -17 2622.67 213.174  71
   0   3  17 3012.25 211.987  78
   0   3  17 2652.37 189.086  27
   0   3 -17 3073.21 185.301  53
   0   3 -17 2962.51 241.417  69
   0   3  17 3172.07 167.913  23
   0   3 -17 2947.23 223.088  90
   0   3  17 3046.93 280.324  96
   0   3  17 2832.42 258.586  84
   0   3 -17 2922.57 258.016  81
   0   3 -18 610.567 128.098  69
   0   3 -18 840.210 136.066  93
   0   3 -18 768.944 133.395  90
   0   3  18 722.309 100.482  27
   0   3 -18 715.143 93.6327  53
   0   3 -18 783.011 118.453  71
   0   3  18 823.802 118.907  78
   0   3 -18 864.488 149.687  81
   0   3  18 788.353 160.461  84
   0   3 -19 1100.05 146.592  81
   0   3  19 1335.18 166.616  84
   0   3 -19 1372.87 137.124  90
   0   3 -19 1255.66 141.075  93
   0   3  19 1211.21 108.625  27
   0   3  20 1978.12 117.565  27
   0   3 -20 1977.68 163.959  81
   0   3  20 2117.08 165.238  84
   0   3 -20 2509.57 154.304  93
   0   4   0 7880.73 420.063  94
   0   4   0 8156.73 422.570  91
   0   4   0 7141.90 365.431  76
   0   4   0 6855.59 529.855   3
   0   4  -1 4428.82 484.386  61
   0   4   1 5523.75 449.429  19
   0   4   1 4911.54 283.624  76
   0   4  -1 4870.50 285.430  76
   0   4   1 5048.93 332.034  94
   0   4   1 5342.09 333.712  91
   0   4  -1 6446.10 498.183  15
   0   4   1 5737.51 457.543   3
   0   4   2 9719.09 622.112  64
   0   4  -2 9904.31 738.064  61
   0   4   2 10024.6 641.842  19
   0   4   2 11221.2 474.856  76
   0   4  -2 10067.2 467.275  76
   0   4   2 10146.6 510.830  94
   0   4   2 11188.8 518.993  91
   0   4  -2 10440.9 681.328  15
   0   4   2 9372.27 626.997   3
   0   4   3 8693.72 585.068  64
   0   4  -3 9674.03 723.422  61
   0   4   3 7425.41 567.878  19
   0   4   3 9282.15 410.487  70
   0   4   3 10345.6 443.815  76
   0   4  -3 9887.40 443.597  76
   0   4   3 11093.9 496.226  91
   0   4  -3 8391.14 620.578  15
   0   4  -3 8095.20 583.881   3
   0   4   3 7932.60 580.931   3
   0   4  -4 3871.34 241.923  87
   0   4  -4 4157.94 271.231  71
   0   4   4 3994.14 227.058  70
   0   4   4 4284.84 250.411  76
   0   4  -4 3710.85 246.900  76
   0   4   4 4269.30 382.384  64
   0   4  -4 4001.48 458.988  61
   0   4   4 3451.84 358.778  19
   0   4   4 3765.55 279.915  91
   0   4   4 3331.20 354.547   3
   0   4  -4 3169.25 353.344   3
   0   4  -4 3408.42 386.427  15
   0   4  -5 659.948 127.626  87
   0   4   5 875.515 166.728  84
   0   4  -5 856.116 139.542  71
   0   4   5 812.302 128.310  76
   0   4  -5 914.921 133.133  76
   0   4   5 539.312 183.050  64
   0   4   5 748.208 114.791  70
   0   4  -5 376.656 212.790  61
   0   4   5 786.920 194.245  19
   0   4   5 926.520 168.209  91
   0   4   5 673.464 102.194  44
   0   4  -5 597.878 177.460   3
   0   4   5 295.722 161.041   3
   0   4  -5 573.174 206.734  15
   0   4   6 1996.81 155.675  80
   0   4   6 1880.47 207.490  84
   0   4  -6 1937.78 192.533  71
   0   4  -6 1762.97 176.035  76
   0   4   6 2069.54 165.749  70
   0   4   6 1879.10 273.611  64
   0   4  -6 1167.56 302.860  61
   0   4   6 2315.09 301.185  19
   0   4   6 1980.91 157.319  44
   0   4  -6 1924.83 311.407  15
   0   4   6 2055.22 214.626  91
   0   4   6 2012.80 261.526   3
   0   4  -6 2032.20 268.504   3
   0   4   7 1169.38 186.278  84
   0   4   7 1215.09 137.006  80
   0   4  -7 1241.17 167.840  71
   0   4   7 1383.51 142.547  70
   0   4   7 1364.56 242.143  64
   0   4  -7 1349.77 316.033  61
   0   4   7 1102.82 207.932  57
   0   4  -7 1404.52 168.916  95
   0   4   7 1019.71 190.483  94
   0   4   7 1248.44 192.344  91
   0   4   7 1121.81 128.312  44
   0   4   7 1007.35 200.311   3
   0   4  -7 1238.77 214.686   3
   0   4  -7 960.310 242.709  15
   0   4  -8 11254.1 659.855   3
   0   4   8 9975.82 624.743   3
   0   4   8 11356.0 480.631  80
   0   4   8 11026.6 552.286  84
   0   4  -8 11242.0 531.779  71
   0   4   8 11627.1 711.241  64
   0   4   8 10689.0 658.197  57
   0   4  -8 9875.87 801.773  61
   0   4   8 11455.3 451.725  22
   0   4   8 10748.8 557.530  94
   0   4   8 11745.0 552.564  91
   0   4  -8 11576.4 514.359  95
   0   4   8 9416.07 462.574  44
   0   4   8 10969.3 474.745  27
   0   4  -8 10854.3 750.126  15
   0   4  -9 8384.64 549.910   3
   0   4  -9 9298.34 442.983  95
   0   4   9 8503.22 481.906  94
   0   4   9 8475.77 466.730  91
   0   4   9 7911.01 393.288  44
   0   4  -9 8287.74 446.952  71
   0   4   9 8507.37 616.554  64
   0   4  -9 7912.57 716.877  61
   0   4   9 9271.07 377.180  22
   0   4   9 8934.95 407.048  80
   0   4   9 8171.76 466.211  84
   0   4   9 8259.19 393.359  27
   0   4  -9 9163.06 681.970  15
   0   4  10 2187.61 252.581  94
   0   4 -10 2449.35 211.819  87
   0   4  10 2130.60 232.178  91
   0   4 -10 2224.89 215.856  95
   0   4  10 1944.64 173.421  44
   0   4 -10 2140.75 213.915  71
   0   4  10 2427.52 335.059  64
   0   4 -10 1369.60 346.749  61
   0   4  10 2558.76 157.020  22
   0   4  10 2177.86 248.655  84
   0   4  10 2152.56 182.339  80
   0   4  10 2119.69 174.029  27
   0   4 -10 1853.43 332.540  15
   0   4  11 770.276 172.162  91
   0   4 -11 951.790 169.383  95
   0   4  11 1087.76 213.791  94
   0   4  11 862.491 125.464  44
   0   4  11 1009.41 105.342  22
   0   4  11 766.830 87.7511  23
   0   4  11 869.073 130.994  80
   0   4  11 952.877 209.623  84
   0   4 -11 994.627 162.501  87
   0   4 -11 926.998 161.213  71
   0   4  11 926.502 240.044  64
   0   4 -11 915.388 313.607  61
   0   4  11 913.098 127.306  27
   0   4 -11 869.967 253.498  15
   0   4 -12 1122.68 175.270  95
   0   4  12 1145.39 179.323  91
   0   4  12 1071.24 209.620  94
   0   4  12 734.547 121.901  44
   0   4  12 942.814 102.531  22
   0   4  12 934.543 89.8033  23
   0   4 -12 1108.03 160.166  87
   0   4 -12 822.695 148.668  71
   0   4  12 558.592 209.129  64
   0   4 -12 821.383 290.859  61
   0   4 -12 884.519 140.686  53
   0   4 -12 643.054 238.517  15
   0   4  12 937.923 132.067  27
   0   4 -13 1740.65 168.341  53
   0   4 -13 1809.74 183.449  87
   0   4  13 1525.14 219.298  94
   0   4  13 1821.16 197.741  91
   0   4  13 1378.12 146.552  44
   0   4 -13 1326.96 172.231  71
   0   4  13 1617.36 165.212  78
   0   4  13 1668.98 150.573  27
   0   4  14 1419.19 133.283  27
   0   4 -14 1370.66 149.101  53
   0   4  14 1832.60 224.176  94
   0   4 -14 1601.97 165.066  87
   0   4 -14 1360.38 159.997  90
   0   4  14 1199.70 128.403  44
   0   4 -14 1249.16 155.151  71
   0   4  14 1566.82 156.465  78
   0   4  14 1451.04 127.089  37
   0   4  15 3737.18 213.844  27
   0   4 -15 4425.07 233.148  53
   0   4  15 4512.11 304.402  94
   0   4 -15 4157.87 246.381  90
   0   4  15 3537.54 206.905  44
   0   4  15 4382.10 245.474  78
   0   4 -15 3388.21 242.930  71
   0   4  15 3742.33 200.279  37
   0   4 -16 487.224 90.4153  53
   0   4  16 387.019 78.2839  27
   0   4  16 259.176 73.1398  44
   0   4  16 366.319 95.6152  78
   0   4 -16 331.101 102.310  90
   0   4  16 473.199 150.271  94
   0   4 -17 2868.01 191.501  93
   0   4 -17 2731.03 172.076  90
   0   4  17 2551.59 203.933  94
   0   4 -17 2529.74 152.161  53
   0   4  17 2376.28 164.108  78
   0   4 -18 1388.28 111.784  90
   0   4 -18 1553.29 127.394  93
   0   4  18 1411.22 142.840  84
   0   4 -18 1305.89 89.5102  53
   0   5   0-38.9294 71.1338  37
   0   5   0-100.080 159.183  64
   0   5   0 67.4879 82.6795  70
   0   5   0-21.1716 145.249   3
   0   5   0 53.2669 101.503  76
   0   5   1 4127.47 428.124  64
   0   5   1 4334.26 433.954   3
   0   5  -1 4205.77 274.651  87
   0   5   1 4696.42 285.317  76
   0   5  -1 5032.65 291.029  76
   0   5   1 4316.80 250.637  70
   0   5   2 4244.20 409.412  64
   0   5  -2 3771.34 402.399   3
   0   5   2 3937.11 405.980   3
   0   5  -2 3823.71 259.873  87
   0   5  -2 4008.75 266.432  76
   0   5   2 4089.93 238.597  70
   0   5   2 4203.46 269.336  76
   0   5   3 133.963 146.880  64
   0   5   3 100.660 89.6459  70
   0   5   3 160.521 104.319  76
   0   5  -3 129.227 107.669  76
   0   5  -3 463.818 169.520   3
   0   5   3 426.166 177.551   3
   0   5  -3-6.18982 119.749  87
   0   5  -4 5600.13 508.482  15
   0   5  -4 5156.56 306.815  87
   0   5   4 5227.05 457.480  64
   0   5   4 5363.84 283.098  70
   0   5  -4 5378.93 309.751  76
   0   5  -4 5266.74 461.334   3
   0   5   4 5553.37 477.046   3
   0   5   4 4557.37 261.334  80
   0   5  -5 5359.97 496.933  15
   0   5  -5 5596.99 325.527  87
   0   5  -5 5743.75 321.554  95
   0   5   5 6320.81 308.290  70
   0   5  -5 5580.97 323.879  76
   0   5  -5 5463.89 468.506   3
   0   5   5 4854.38 449.561   3
   0   5   5 4933.73 278.947  80
   0   5  -6 534.281 121.262  76
   0   5  -6 411.379 258.483  61
   0   5   6 687.883 104.652  80
   0   5  -6 760.764 151.147  87
   0   5  -6 720.874 209.348  15
   0   5  -6 701.832 147.983  95
   0   5   6 929.548 189.298  91
   0   5  -6 887.082 207.257   3
   0   5   6 723.293 188.790   3
   0   5  -7 3227.48 386.333  15
   0   5   7 3590.63 220.006  80
   0   5   7 3823.78 206.963  22
   0   5  -7 3746.17 487.213  61
   0   5  -7 4157.64 266.328  87
   0   5   7 4657.45 315.742  91
   0   5  -7 4181.42 269.493  95
   0   5  -7 3690.35 254.329  76
   0   5  -8 2137.23 195.049  76
   0   5  -8 2379.44 210.449  95
   0   5   8 2482.61 248.312  91
   0   5   8 2394.31 262.991  94
   0   5   8 2747.12 159.072  22
   0   5   8 2170.13 137.073  10
   0   5  -8 2382.07 142.616  10
   0   5  -9 691.897 127.167  76
   0   5   9 891.352 199.705  94
   0   5  -9 831.468 150.557  95
   0   5   9 993.462 181.248  91
   0   5   9 750.591 86.6504  22
   0   5  -9 525.759 72.1713  10
   0   5  10 69.5184 56.5096  22
   0   5 -10 39.9055 82.7158  76
   0   5  10 140.488 133.369  91
   0   5 -10 62.8343 119.416  95
   0   5  10 195.443 162.348  94
   0   5  11 1281.50 103.747  22
   0   5  11 1189.38 173.038  91
   0   5  11 1437.54 207.227  94
   0   5 -11 1278.48 159.994  95
   0   5  11 1088.68 126.999  78
   0   5  12 4799.45 267.438  78
   0   5  12 5499.49 260.161  37
   0   5 -12 5824.47 281.868  53
   0   5  12 5790.49 349.394  94
   0   5  13 639.532 92.1782  78
   0   5  13 551.671 79.5100  37
   0   5 -13 590.645 102.213  53
   0   5  13 566.271 151.496  94
   0   5  14 217.512 56.0846  37
   0   5 -14 137.551 73.6087  53
   0   5  14 184.990 117.588  94
   0   5  15 160.303 41.8291  37
   0   5 -15 241.647 61.7774  53
   0   6   0 1130.41 103.845  10
   0   6   0 817.218 125.303  87
   0   6   1 2143.40 171.038  87
   0   6  -1 2018.91 170.486  87
   0   6  -1 2474.93 144.599  10
   0   6  -2 1080.12 125.461  76
   0   6   2 1122.10 91.9544  37
   0   6  -2 1230.51 101.405  10
   0   6   2 998.331 130.965  87
   0   6  -2 1142.06 133.681  87
   0   6  -3 852.138 124.898  87
   0   6   3 801.917 117.265  87
   0   6  -3 836.318 108.728  76
   0   6   3 706.500 81.2656  37
   0   6   3 649.785 82.8718  10
   0   6  -3 833.571 86.2683  10
   0   6  -4 461.821 83.8537  53
   0   6   4 461.566 70.5797  10
   0   6  -4 302.339 65.1879  10
   0   6   4 386.040 72.2988  37
   0   6  -4 559.490 110.170  87
   0   6   4 631.303 104.032  87
   0   6   4 367.005 64.0560  22
   0   6   5 92.4124 59.9057  37
   0   6  -5 189.979 73.3309  53
   0   6   5 134.930 55.3958  10
   0   6  -5 127.180 55.1288  10
   0   6   5 93.7746 46.6344   9
   0   6  -5 123.681 45.1028   9
   0   6  -5 278.322 102.547  87
   0   6   5 132.597 86.8430  87
   0   6   5 149.619 52.1041  22
   0   6   6 219.391 67.0874  37
   0   6   6 217.834 51.1692  10
   0   6  -6 215.438 51.5760  10
   0   6  -6 155.951 70.3915  53
   0   6   6 196.185 46.6417   9
   0   6  -6 176.551 44.3967   9
   0   6  -6 200.050 98.7705  87
   0   6   6 255.305 51.9775  22
   0   6  -7 3152.14 140.113  10
   0   6  -7 3388.07 175.814  53
   0   6  -7 3730.24 204.417  87
   0   6   7 3559.67 157.010  22
   0   6   7 3437.86 169.045  37
   0   6   8 2207.45 114.599  22
   0   6  -8 1812.87 127.162  53
   0   6  -8 1776.32 146.042  87
   0   6   8 1792.18 119.728  37
   0   6   9 1173.11 75.7037  22
   0   6   9 904.373 83.3978  37
   0   6  -9 920.533 90.8881  53
   0   6  -9 885.171 104.530  87
   0   6  10 1163.18 83.5620  37
   0   6 -10 1297.53 93.1118  53
   0   6 -10 1126.90 102.654  87
   0   6  11 760.457 63.7692  37
   0   6 -11 953.005 72.9433  53
  -1  -6  11 68.8132 42.2218  33
   1  -6 -11 112.380 71.1339  83
  -1  -6  11 49.4994 68.4664  82
   1  -6 -11 102.145 51.4519  88
  -1  -6  10 49.7396 51.6322  33
  -1  -6  10 5.55199 85.1732  82
   1  -6 -10-30.6667 70.6676  88
  -1  -6   9 1789.69 122.390  33
   1  -6  -9 1914.20 150.130  88
  -1  -6   9 2159.66 167.286  82
   1  -6  -8 857.334 123.041  88
  -1  -6   8 963.205 89.9220  45
  -1  -6   8 1022.08 104.944  73
  -1  -6   8 1147.52 70.0135  13
  -1  -6   7 1047.57 95.1332  45
  -1  -6   7 1091.73 102.134  33
  -1  -6   7 1100.47 116.045  73
  -1  -6   7 944.454 103.828  72
   1  -6  -7 962.852 126.883  88
   1  -6  -6 1424.01 145.721  88
  -1  -6   6 1391.33 112.849  45
   1  -6  -6 1494.77 128.864  72
  -1  -6   6 1234.88 120.580  72
  -1  -6   6 1389.64 133.170  73
  -1  -6   6 1317.54 90.2140   8
   1  -6  -6 1287.34 150.101  83
  -1  -6   5 1202.90 112.628  45
   1  -6  -5 1488.12 130.401  72
  -1  -6   5 1492.60 127.521  72
  -1  -6   5 1432.77 135.973  73
   1  -6  -5 1557.79 156.900  83
  -1  -6   4 371.914 85.1810  45
  -1  -6   4 293.764 95.8225  73
   1  -6  -4 297.607 91.0212  72
  -1  -6   4 408.181 96.3913  72
  -1  -6   4 362.402 67.6717   8
   1  -6  -4 315.000 121.182  83
  -1  -6   3 565.524 96.3102  45
  -1  -6   3 623.347 104.294  72
  -1  -6   3 663.629 107.087  73
   1  -6  -3 796.996 109.813  72
  -1  -6   3 489.053 73.3206   8
  -1  -6   3 869.579 143.668  83
   1  -6  -3 660.223 134.720  83
  -1  -6   2 174.918 82.5181  45
   1  -6  -2 174.385 72.6456  45
  -1  -6   2 212.964 94.3308  73
  -1  -6   2 190.910 91.1192  72
   1  -6  -2 183.054 88.7915  72
  -1  -6   2 188.190 66.4782   8
  -1  -6   2 213.745 126.665  83
   1  -6  -2 334.620 124.670  83
   1  -6  -1 1181.48 137.425  73
  -1  -6   1 1149.31 126.678  72
   1  -6  -1 1277.97 131.741  72
  -1  -6   1 1402.36 125.910  45
   1  -6  -1 1222.96 111.229  45
  -1  -6   1 1298.51 164.242  83
   1  -6  -1 1169.44 149.698  83
   1  -6   0 1668.30 121.421  45
  -1  -6   0 1422.98 131.403  45
   1  -6   0 1319.61 141.980  73
  -1  -6   0 1333.53 137.805  72
   1  -6   0 1689.00 145.801  72
  -1  -6   0 1553.39 116.479   8
   1  -6   0 1391.65 159.233  83
  -1  -6  -1 1659.75 139.060  45
   1  -6   1 1640.44 121.442  45
   1  -6   1 1524.97 151.589  73
  -1  -6  -1 1739.45 148.529  72
  -1  -6  -1 1850.18 125.270   8
   1  -6   1 1999.13 172.884  83
   1  -6   2 2104.03 136.815  45
  -1  -6  -2 2374.13 164.360  45
   1  -6   2 2382.95 180.091  73
  -1  -6  -2 2628.25 173.016  72
  -1  -6  -2 2511.84 145.896   8
   1  -6   2 2645.14 191.929  83
  -1  -6  -3 82.4704 83.8801  72
   1  -6   3 43.6239 80.4104  73
  -1  -6  -3-40.0317 80.0791  45
   1  -6   3 103.423 56.9031  45
  -1  -6  -3 56.8630 60.5711   8
   1  -6   4 336.254 96.5095  73
  -1  -6  -4 305.059 64.4155   8
   1  -6   5 212.217 85.0164  73
  -1  -6  -5 131.763 53.9444   8
  -1  -6  -5 178.475 112.595  88
  -1  -6  -6 262.505 122.814  88
  -1  -6  -6 217.465 52.1603   8
   1  -6   6 200.463 82.3737  73
   1  -6   6 108.488 82.8046  66
  -1  -6  -7 1036.28 148.642  88
  -1  -6  -7 934.400 137.815  83
   1  -6   7 975.906 118.939  66
   1  -6   7 1151.21 94.8506  33
  -1  -6  -8 2663.99 203.242  88
  -1  -6  -8 2810.93 184.352  83
   1  -6   8 2588.56 141.243  33
   1  -6   8 2681.37 174.613  66
   1  -6   9 715.090 89.9041  66
   1  -6   9 829.439 119.903  82
  -1  -6  -9 847.623 111.326  83
   1  -6   9 679.897 67.3910  33
   1  -6   9 700.163 86.4329  73
  -1  -6  -9 668.722 115.957  88
  -1  -6 -10 129.231 79.5316  88
  -1  -6 -10 128.447 75.4082  83
   1  -6  10 132.079 78.3732  82
   1  -6  10 69.2259 34.3484  33
  -1  -5  15 378.206 80.9263  51
   1  -5 -15 535.257 75.6754  65
   1  -5 -15 448.241 78.9939  79
  -1  -5  15 480.491 65.4902  33
   1  -5 -15 420.919 94.7350  88
  -1  -5  14 54.0621 65.5810  66
   1  -5 -14 13.0365 79.2624  79
   1  -5 -14 32.8172 40.2888  36
  -1  -5  14 62.8436 62.3739  33
   1  -5 -14 108.246 97.6985  88
  -1  -5  14 10.3417 87.8072  92
  -1  -5  13-52.8349 82.0356  66
   1  -5 -13-2.67759 48.7102  36
  -1  -5  13-2.84060 71.1882  33
   1  -5 -13 99.3437 109.795  88
   1  -5 -13 15.1118 86.9343  79
   1  -5 -12 1705.28 190.964  88
   1  -5 -12 2068.00 135.266  36
  -1  -5  12 2083.71 150.168  33
  -1  -5  12 2017.87 164.576  66
  -1  -5  12 1730.03 144.881  73
   1  -5 -11 4084.82 294.501  88
  -1  -5  11 3861.35 213.367  45
   1  -5 -11 4118.12 214.814  36
  -1  -5  11 4337.62 230.251  33
  -1  -5  11 4105.09 251.567  66
  -1  -5  11 3525.05 225.979  73
   1  -5 -10 1064.16 170.849  88
  -1  -5  10 1193.53 125.086  45
   1  -5 -10 1155.66 111.788  36
  -1  -5  10 1244.08 134.322  33
  -1  -5  10 1157.46 153.896  66
  -1  -5  10 845.185 130.075  73
   1  -5  -9 1799.37 194.934  88
  -1  -5   9 1470.27 140.241  45
   1  -5  -9 1605.89 130.056  36
  -1  -5   9 1508.03 159.683  73
   1  -5  -9 1918.04 162.075  72
  -1  -5   9 1539.79 172.905  66
  -1  -5   8 1148.29 160.057  66
   1  -5  -8 1044.69 109.580  36
   1  -5  -8 1135.43 173.540  88
  -1  -5   8 1102.44 127.305  45
  -1  -5   8 1022.38 96.3848   8
  -1  -5   8 1227.19 149.127  73
   1  -5  -8 1363.34 144.690  72
   1  -5  -7 2943.69 201.821  72
  -1  -5   7 2729.02 212.059  73
   1  -5  -7 3154.46 384.957  63
  -1  -5   7 2109.58 317.064  16
  -1  -5   7 2854.94 378.265  55
  -1  -5   7 2388.98 358.042  54
  -1  -5   7 2603.44 187.655  45
   1  -5  -7 2377.30 227.011  88
   1  -5  -7 2734.54 174.405  36
   1  -5  -6 726.840 155.005  88
  -1  -5   6 701.111 118.967  45
  -1  -5   6 644.862 131.088  73
   1  -5  -6 803.799 129.476  72
   1  -5  -6 531.482 222.569  63
  -1  -5   6 683.670 245.187  55
  -1  -5   6 343.161 223.059  54
  -1  -5   6 429.619 163.162  83
  -1  -5   6 730.689 211.474  16
   1  -5  -6 691.672 96.8997  36
  -1  -5   5 837.855 174.665  83
   1  -5  -5 1108.35 257.113  63
  -1  -5   5 688.630 238.974  55
  -1  -5   5 922.471 256.882  54
   1  -5  -5 1016.78 139.664  72
  -1  -5   5 836.499 143.148  73
  -1  -5   5 1144.14 138.835  45
   1  -5  -5 943.219 163.981  88
  -1  -5   5 1468.15 271.729  16
  -1  -5   5 938.926 222.857  17
  -1  -5   4 19531.0 771.249  83
  -1  -5   4 19470.6 777.692  66
   1  -5  -4 18380.7 1069.55  55
  -1  -5   4 16206.8 1031.11  55
  -1  -5   4 16953.4 1023.88  54
   1  -5  -4 19793.6 763.665  73
  -1  -5   4 17927.8 759.738  73
   1  -5  -4 18405.8 742.273  72
  -1  -5   4 18295.9 732.896  45
   1  -5  -4 19459.8 800.119  88
  -1  -5   4 17073.0 959.938  17
  -1  -5   3 2909.33 249.254  83
  -1  -5   3 3372.83 247.107  66
  -1  -5   3 2777.06 393.254  55
   1  -5  -3 3116.73 406.538  55
  -1  -5   3 3380.31 406.539  54
   1  -5  -3 2880.92 222.553  73
  -1  -5   3 3133.26 233.229  73
  -1  -5   3 3378.93 216.655  45
   1  -5  -3 3052.36 252.523  88
  -1  -5   3 2927.81 353.607  17
  -1  -5   2 6325.31 363.902  83
  -1  -5   2 7096.96 371.643  66
  -1  -5   2 6974.15 591.773  55
   1  -5  -2 7752.39 624.270  55
  -1  -5   2 5545.09 530.939  54
  -1  -5   2 6473.38 333.738  45
   1  -5  -2 6633.54 382.793  88
  -1  -5   2 7244.20 531.957  17
   1  -5  -2 6787.86 355.344  73
  -1  -5   2 6874.87 361.239  73
  -1  -5   1 1955.08 287.051  17
   1  -5  -1 2108.64 193.684  73
  -1  -5   1 2659.95 241.640  88
   1  -5  -1 2544.02 222.663  88
  -1  -5   1 2336.23 351.338  55
   1  -5  -1 1978.18 352.530  55
   1  -5   0 2693.32 229.822  83
   1  -5   0 3397.93 423.236  55
  -1  -5   0 2464.08 368.726  55
   1  -5   0 2780.86 349.635  54
   1  -5   0 2821.24 216.504  66
   1  -5   0 2670.71 218.743  73
  -1  -5   0 3465.83 271.751  88
   1  -5   0 3249.39 245.443  88
  -1  -5   0 2061.11 297.071  17
   1  -5   1 11686.6 530.391  83
   1  -5   1 12366.5 539.619  66
  -1  -5  -1 11350.5 790.115  55
   1  -5   1 11798.9 824.617  55
   1  -5   1 11718.8 745.318  54
  -1  -5  -1 11525.3 515.967  72
   1  -5   1 11875.3 538.433  73
  -1  -5  -1 12683.5 593.505  88
  -1  -5  -1 11095.6 698.241  17
   1  -5   2 3565.49 259.308  83
  -1  -5  -2 3362.86 236.740  72
   1  -5   2 3694.25 259.625  73
   1  -5   2 3895.20 256.714  66
  -1  -5  -2 3396.90 423.914  55
   1  -5   2 3514.44 442.886  55
   1  -5   2 3511.28 394.063  54
   1  -5   2 3886.23 220.792  45
  -1  -5  -2 3293.91 284.562  88
  -1  -5  -2 4106.28 382.503  17
  -1  -5  -3 5690.52 506.939  63
   1  -5   3 7116.31 361.784  66
  -1  -5  -3 5889.42 468.753  17
   1  -5   3 4718.55 423.724  17
   1  -5   3 6113.74 530.107  54
  -1  -5  -3 5724.68 458.505  18
   1  -5   3 6286.52 305.470  45
  -1  -5  -3 6799.15 395.843  88
   1  -5   3 7356.50 359.551  83
   1  -5   4 946.655 153.524  66
  -1  -5  -4 851.997 222.886  63
  -1  -5  -4 949.626 205.944  17
  -1  -5  -4 658.471 187.395  18
   1  -5   4 899.211 190.841  17
   1  -5   4 660.410 221.381  54
   1  -5   4 891.215 112.833  45
  -1  -5  -4 570.157 168.814  88
   1  -5   4 923.714 163.617  83
  -1  -5  -5 5020.38 484.100  63
   1  -5   5 5955.02 337.277  66
  -1  -5  -5 6006.58 374.976  88
   1  -5   5 5515.68 277.401  45
   1  -5   5 5272.77 499.057  54
  -1  -5  -5 5555.00 442.027  18
  -1  -5  -5 6335.76 314.331  36
   1  -5   5 5898.76 329.281  83
  -1  -5  -6 2998.63 365.423  56
   1  -5   6 3128.31 378.318  54
  -1  -5  -6 3452.36 280.804  88
  -1  -5  -6 3667.75 225.128  36
  -1  -5  -6 2826.50 308.068  18
   1  -5   6 3497.31 248.649  66
  -1  -5  -6 3153.51 385.288  63
   1  -5   7 1349.13 301.099  55
  -1  -5  -7 1167.74 132.724  36
  -1  -5  -7 1254.43 153.204  72
   1  -5   7 1382.34 169.972  66
  -1  -5  -7 1305.54 108.480   8
  -1  -5  -7 1181.86 187.521  88
  -1  -5  -8 376.597 95.3956  36
   1  -5   8 347.252 132.295  66
  -1  -5  -8 274.673 67.1840   8
  -1  -5  -8 484.576 153.666  88
  -1  -5  -9 1578.77 148.945  36
  -1  -5  -9 1205.85 192.838  88
   1  -5  10 3690.82 248.678  66
   1  -5  10 3806.36 203.367  33
  -1  -5 -10 3623.59 220.939  36
  -1  -5 -10 3049.89 180.200  30
  -1  -5 -10 3366.39 273.195  88
  -1  -5 -11 1029.84 170.144  88
   1  -5  11 1130.75 113.212  33
  -1  -5 -11 1327.13 127.745  36
  -1  -5 -11 1098.94 95.9433  30
  -1  -5 -11 1021.94 135.317  79
  -1  -5 -12 2075.45 145.231  36
   1  -5  12 1841.40 123.708  33
  -1  -5 -12 1595.32 111.398  30
  -1  -5 -12 2254.81 159.991  79
   1  -5  12 2415.95 193.765  82
  -1  -5 -13 2941.99 160.359  36
   1  -5  13 2286.34 130.964  33
  -1  -5 -13 2488.05 126.883  30
  -1  -5 -13 2748.95 169.407  79
   1  -5  13 2915.71 193.616  82
  -1  -5 -14 423.376 88.1674  79
   1  -5  14 680.394 108.674  82
  -1  -5 -14 666.990 75.2159  36
   1  -5  14 681.741 88.8214  66
  -1  -5 -15 906.731 68.4476  36
   1  -5  15 855.985 94.9761  82
   1  -4 -18 705.330 57.3801  30
   1  -4 -18 883.120 93.4322  65
   1  -4 -18 819.721 73.6699  20
   1  -4 -18 761.117 70.5811  36
  -1  -4  17 2308.93 148.078  51
  -1  -4  17 2553.87 190.406  92
   1  -4 -17 2654.58 177.251  79
   1  -4 -17 2900.09 179.416  65
  -1  -4  17 2642.44 148.857  33
   1  -4 -17 2869.05 155.681  36
  -1  -4  16 370.253 101.417  51
   1  -4 -16 628.096 117.063  79
  -1  -4  16 457.843 127.255  92
  -1  -4  16 483.713 86.5522  33
   1  -4 -16 573.125 83.8685  36
   1  -4 -16 718.486 109.339  65
   1  -4 -15 3113.96 206.465  79
  -1  -4  15 2500.72 218.144  92
  -1  -4  15 2485.10 193.311  66
  -1  -4  15 2859.74 178.559  33
   1  -4 -15 3045.02 184.066  36
   1  -4 -14 2829.99 205.065  79
  -1  -4  14 2382.31 171.734  33
   1  -4 -14 2390.82 173.421  36
  -1  -4  14 2486.65 197.780  66
  -1  -4  13 1517.92 151.260  33
   1  -4 -13 1448.40 144.841  36
  -1  -4  13 1698.77 176.562  66
   1  -4 -12 331.883 190.955  56
  -1  -4  12 441.563 130.368  66
  -1  -4  12 160.455 114.344  33
   1  -4 -12 304.037 97.7539  36
  -1  -4  12 325.993 103.984  45
  -1  -4  12 140.883 184.807  16
   1  -4 -11 3681.76 411.833  56
  -1  -4  11 3784.06 437.621  54
  -1  -4  11 3390.96 247.649  66
   1  -4 -11 2867.23 378.073  63
  -1  -4  11 2940.08 207.344  33
   1  -4 -11 3038.40 206.534  36
  -1  -4  11 2940.58 203.600  45
  -1  -4  11 2781.97 376.227  16
   1  -4 -10 2719.83 193.358  72
   1  -4 -10 2577.07 345.569  56
  -1  -4  10 2237.18 335.794  54
  -1  -4  10 2606.02 219.914  66
   1  -4 -10 2412.10 347.420  63
   1  -4 -10 2349.76 178.399  36
  -1  -4  10 2524.10 186.257  45
  -1  -4  10 2432.16 349.797  16
   1  -4  -9 403.490 107.746  72
  -1  -4   9 412.418 133.227  66
   1  -4  -9 150.254 180.749  63
   1  -4  -9 459.830 204.716  56
  -1  -4   9 221.297 192.035  54
   1  -4  -9 384.552 91.3550  36
  -1  -4   9 336.595 205.810  16
  -1  -4   9 332.700 103.638  45
  -1  -4   8 8619.16 433.304  66
   1  -4  -8 9292.91 647.944  63
  -1  -4   8 9186.72 653.188  16
  -1  -4   8 8310.58 626.027  54
   1  -4  -8 8599.57 397.262  36
   1  -4  -8 8675.62 511.721  18
  -1  -4   8 8668.09 397.454  45
   1  -4  -8 8985.63 397.998  72
   1  -4  -7 12034.2 514.215  72
   1  -4  -7 12213.9 761.608  63
  -1  -4   7 12086.9 552.953  66
  -1  -4   7 13398.3 796.922  16
  -1  -4   7 12124.5 769.190  54
  -1  -4   7 11890.9 537.713  83
   1  -4  -7 13137.8 652.206  18
  -1  -4   7 12722.8 520.856  45
   1  -4  -7 12256.9 515.923  36
  -1  -4   6 5104.52 273.951  45
   1  -4  -6 5397.18 378.241  18
  -1  -4   6 5105.56 302.655  66
   1  -4  -6 4848.43 451.719  63
   1  -4  -6 5328.34 488.455  55
  -1  -4   6 4518.10 454.151  54
  -1  -4   6 5095.32 466.184  16
  -1  -4   6 5185.61 302.335  83
   1  -4  -6 5301.17 271.668  36
   1  -4  -6 5572.49 286.231  73
   1  -4  -6 5023.34 272.559  72
   1  -4  -5 6232.83 304.499  73
   1  -4  -5 5730.95 393.346  17
  -1  -4   5 5255.41 476.198  16
   1  -4  -5 5330.44 485.365  55
  -1  -4   5 4995.00 464.884  54
  -1  -4   5 5667.70 311.996  83
  -1  -4   5 5402.36 286.220  45
   1  -4  -5 5568.54 279.902  36
   1  -4  -4 3301.66 210.845  73
  -1  -4   4 2917.62 348.557  16
   1  -4  -4 3108.75 281.471  17
   1  -4  -4 3066.84 364.822  55
  -1  -4   4 2631.76 351.230  55
  -1  -4   4 2709.64 343.343  54
  -1  -4   4 2953.78 196.013  45
  -1  -4   4 3121.57 219.824  83
   1  -4  -4 3277.19 191.197  36
   1  -4  -4 3032.55 230.895  88
   1  -4  -3 4548.23 263.850  73
  -1  -4   3 5026.42 461.633  55
   1  -4  -3 5037.23 462.502  55
  -1  -4   3 4730.63 306.740  88
   1  -4  -3 4257.22 287.836  88
   1  -4  -3 5243.55 269.379  66
  -1  -4   3 6154.75 479.052  16
   1  -4  -3 5558.30 378.092  17
   1  -4  -2 14482.2 601.997  73
   1  -4  -2 15009.9 858.639  55
  -1  -4   2 14116.1 843.505  55
   1  -4  -2 14603.3 634.657  88
  -1  -4   2 16207.5 659.331  88
  -1  -4   2 14459.8 611.796  66
   1  -4  -2 15272.9 601.424  66
  -1  -4   2 13794.7 811.260  16
   1  -4  -2 12659.0 705.993  17
  -1  -4   1 4982.20 295.325  73
   1  -4  -1 5755.07 500.313  55
  -1  -4   1 6131.04 499.564  55
   1  -4  -1 6247.15 307.495  66
  -1  -4   1 6048.48 317.203  66
   1  -4  -1 6515.44 431.280  17
  -1  -4   1 7401.87 514.299  16
  -1  -4   1 6305.38 470.169  17
  -1  -4   1 5904.94 341.624  88
   1  -4  -1 5542.20 326.401  88
  -1  -4   0 1030.22 235.665  55
   1  -4   0 1123.04 258.164  55
  -1  -4   0 786.290 146.496  88
   1  -4   0 908.738 141.294  88
   1  -4   0 1110.15 133.738  66
  -1  -4   0 1097.88 136.876  66
   1  -4   0 1674.40 220.053  17
  -1  -4   0 1416.48 243.159  17
   1  -4   1 1528.72 283.214  55
  -1  -4  -1 1744.16 292.077  55
  -1  -4  -1 1851.11 157.312  36
   1  -4   1 1957.49 187.192  88
  -1  -4  -1 1950.86 197.599  88
   1  -4   1 1888.96 168.459  66
  -1  -4  -1 2138.81 176.795  66
   1  -4   1 1473.19 227.268  16
  -1  -4  -1 1692.05 254.118  17
  -1  -4  -2 16364.3 920.661  55
   1  -4   2 16882.9 849.733  16
  -1  -4  -2 17455.8 879.013  17
   1  -4   2 14903.8 861.088  54
  -1  -4  -2 16818.3 679.290  36
   1  -4   2 18134.2 713.601  88
  -1  -4  -2 16595.8 722.116  88
   1  -4   2 16813.7 688.171  66
  -1  -4  -3 3649.72 262.785  88
  -1  -4  -3 3493.38 225.328  73
   1  -4   3 3299.34 233.973  66
  -1  -4  -3 3410.56 381.663  55
   1  -4   3 3275.21 365.128  54
   1  -4   3 3406.66 229.251  83
  -1  -4  -3 3502.23 344.622  17
   1  -4   3 3851.44 352.082  16
  -1  -4  -3 3685.44 222.904  36
  -1  -4  -4 16162.6 704.640  88
   1  -4   4 15424.3 652.789  83
  -1  -4  -4 17324.2 667.069  73
   1  -4   4 16339.6 676.103  66
  -1  -4  -4 16815.1 924.670  55
   1  -4   4 15368.5 865.001  54
   1  -4   4 15939.2 627.844  45
  -1  -4  -4 17702.7 862.575  17
   1  -4   4 16169.6 847.739  16
  -1  -4  -4 15657.2 657.710  36
   1  -4   5 12194.3 516.883  83
  -1  -4  -5 11888.5 513.265  36
  -1  -4  -5 11545.0 705.731  63
   1  -4   5 11755.9 844.702  60
   1  -4   5 12847.9 745.109  54
   1  -4   5 11651.1 479.773  45
  -1  -4  -5 12150.8 670.860  18
  -1  -4  -5 11024.2 484.140  30
   1  -4   5 11356.1 683.156  16
  -1  -4  -5 12749.3 699.702  17
  -1  -4  -6 691.600 191.489  18
   1  -4   6 721.755 206.627  16
  -1  -4  -6 867.282 126.154  72
  -1  -4  -6 1060.96 226.812  63
   1  -4   6 1070.13 153.861  68
   1  -4   6 939.120 283.848  60
   1  -4   6 1134.39 243.468  54
   1  -4   6 1208.48 161.871  83
  -1  -4  -6 673.393 113.815  36
  -1  -4  -6 656.226 97.0317  30
  -1  -4  -7 5835.11 292.853  72
  -1  -4  -7 5697.70 477.691  63
   1  -4   7 4997.00 319.117  68
   1  -4   7 5135.19 569.871  60
  -1  -4  -7 5044.96 453.457  56
   1  -4   7 6034.02 500.473  54
  -1  -4  -7 5235.26 293.890  36
  -1  -4  -7 5075.33 415.849  18
   1  -4   7 4813.09 437.196  16
  -1  -4  -7 5224.36 275.797  30
  -1  -4  -8 2159.18 321.601  63
   1  -4   8 1913.42 205.886  68
   1  -4   8 1987.76 308.730  54
  -1  -4  -8 2044.03 306.065  56
   1  -4   8 1710.71 380.621  60
  -1  -4  -8 1658.37 164.392  36
  -1  -4  -8 1915.09 174.762  72
  -1  -4  -8 2055.23 265.838  18
   1  -4   8 1791.12 286.110  16
  -1  -4  -9 749.397 228.315  56
   1  -4   9 577.501 274.199  60
   1  -4   9 666.971 216.863  54
   1  -4   9 453.698 198.543  16
  -1  -4  -9 755.252 200.838  18
  -1  -4  -9 682.502 117.812  36
  -1  -4  -9 768.092 237.618  63
   1  -4   9 696.919 163.925  68
  -1  -4 -10 5546.40 429.622  18
   1  -4  10 4536.84 454.343  16
  -1  -4 -10 6405.44 532.864  56
   1  -4  10 5632.95 353.928  68
  -1  -4 -10 5044.15 298.096  36
   1  -4  11 2531.81 329.827  16
  -1  -4 -11 2549.49 289.476  18
  -1  -4 -11 2664.76 364.960  56
  -1  -4 -11 2412.54 198.048  36
   1  -4  11 2386.01 179.613  33
   1  -4  11 2303.15 236.256  68
   1  -4  12 354.901 146.897  68
   1  -4  12 528.680 170.438  82
  -1  -4 -12 330.881 128.809  79
  -1  -4 -12 293.032 145.327  14
   1  -4  12 367.514 100.924  33
  -1  -4 -12 279.078 103.475  36
   1  -4  12 433.011 245.981  60
  -1  -4 -12 238.199 191.527  56
  -1  -4 -13 1537.14 150.502  36
   1  -4  13 1329.85 127.697  33
  -1  -4 -13 1556.86 165.292  79
   1  -4  13 1626.22 198.309  82
   1  -4  13 1327.04 182.722  68
   1  -4  14 1923.96 135.407  33
  -1  -4 -14 1861.85 160.958  36
   1  -4  14 2220.76 203.457  82
  -1  -4 -14 1924.33 172.073  79
   1  -4  14 1667.80 189.835  68
  -1  -4 -15 3813.90 219.498  36
   1  -4  15 3596.47 183.810  33
  -1  -4 -15 4228.37 234.927  79
   1  -4  15 3797.73 247.639  82
   1  -4  15 4080.52 260.944  68
   1  -4  15 3605.74 237.204  66
  -1  -4 -15 3845.08 226.959  65
  -1  -4 -16 1345.00 105.761  30
   1  -4  16 1024.00 126.999  66
  -1  -4 -16 1159.36 123.817  65
  -1  -4 -16 1370.25 116.616  36
   1  -4  16 1321.82 148.489  82
  -1  -4 -16 1149.45 128.812  79
  -1  -4 -17 359.590 58.2072  30
   1  -4  17 194.797 79.9165  66
  -1  -4 -17 367.671 78.2702  65
  -1  -4 -17 351.986 67.1631  36
   1  -4  17 282.445 104.700  82
  -1  -4 -17 283.988 99.6330  88
   1  -4  18 1955.03 129.084  82
  -1  -4 -18 2214.81 113.895  36
  -1  -4 -18 1966.16 100.004  30
   1  -3 -20 3006.42 158.094  36
   1  -3 -20 2769.12 176.274  65
  -1  -3  20 3161.13 196.877  82
  -1  -3  19 3852.55 240.783  92
   1  -3 -19 3693.75 198.685  20
   1  -3 -19 3969.25 207.116  36
   1  -3 -19 4131.86 228.232  65
   1  -3 -18 974.989 126.269  65
  -1  -3  18 1147.55 160.884  92
  -1  -3  18 748.627 93.8289  21
   1  -3 -18 872.192 122.833  86
  -1  -3  18 856.605 100.603  33
   1  -3 -18 951.160 108.549  36
   1  -3 -18 867.693 132.387  79
  -1  -3  17 317.699 121.710  68
   1  -3 -17 236.960 106.222  65
  -1  -3  17 140.062 127.385  92
  -1  -3  17 132.444 79.9823  21
  -1  -3  17 68.9349 87.0386  51
   1  -3 -17 79.3012 95.7459  86
  -1  -3  17 163.814 89.2064  33
   1  -3 -17 236.927 116.656  79
  -1  -3  16 897.006 164.097  92
  -1  -3  16 690.743 109.143  21
   1  -3 -16 803.500 143.157  79
   1  -3 -16 738.238 130.246  86
  -1  -3  16 749.536 154.279  68
  -1  -3  16 748.972 114.897  33
  -1  -3  15 2993.60 197.918  33
   1  -3 -15 2680.03 371.749  56
  -1  -3  15 2926.53 403.623  60
  -1  -3  15 2818.89 192.646  21
  -1  -3  15 2967.70 243.421  68
   1  -3 -15 2564.90 216.037  86
   1  -3 -15 3171.18 223.157  79
  -1  -3  15 3039.37 244.527  92
  -1  -3  15 2803.46 363.494  16
  -1  -3  14 3694.81 278.405  68
   1  -3 -14 4047.45 254.546  79
   1  -3 -14 3480.29 255.440  86
  -1  -3  14 4076.40 234.575  33
  -1  -3  14 3569.70 227.110  21
   1  -3 -14 4565.17 453.793  56
  -1  -3  14 3367.14 444.878  60
  -1  -3  14 3616.35 419.919  16
  -1  -3  13 815.545 162.691  68
  -1  -3  13 743.007 264.952  60
   1  -3 -13 591.073 235.080  56
   1  -3 -13 654.920 128.141  86
  -1  -3  13 829.539 125.931  33
  -1  -3  13 592.722 116.753  21
   1  -3 -13 664.666 160.511  14
  -1  -3  13 610.149 235.823  16
  -1  -3  12 11107.0 532.973  68
  -1  -3  12 10829.1 803.829  60
   1  -3 -12 11888.4 762.672  56
   1  -3 -12 10502.6 520.711  86
  -1  -3  12 10999.2 487.900  21
  -1  -3  12 11777.6 498.338  33
  -1  -3  12 11557.2 487.177  45
   1  -3 -12 12146.0 631.755  14
  -1  -3  12 11551.7 769.016  16
   1  -3 -11 13997.2 799.848  63
  -1  -3  11 12108.2 558.763  68
  -1  -3  11 11390.1 825.552  60
   1  -3 -11 12464.6 756.568  56
   1  -3 -11 11242.1 533.896  86
  -1  -3  11 12827.0 514.245  33
  -1  -3  11 11816.6 510.758  21
  -1  -3  11 12623.4 511.693  45
  -1  -3  11 11424.3 765.766  16
   1  -3 -10 3697.63 212.152  72
   1  -3 -10 3428.07 370.236  56
  -1  -3  10 3462.76 419.342  60
   1  -3 -10 3202.15 221.134  86
  -1  -3  10 3750.41 219.175  21
   1  -3 -10 4292.34 319.407  18
   1  -3 -10 4312.81 403.147  63
  -1  -3  10 3698.30 258.548  68
  -1  -3  10 3924.16 218.348  45
  -1  -3  10 3546.92 403.251  16
   1  -3  -9 7544.85 515.069  56
  -1  -3   9 6950.97 573.110  60
  -1  -3   9 7122.32 321.109  45
   1  -3  -9 6663.26 409.327  18
  -1  -3   9 6344.42 313.327  21
   1  -3  -9 7211.56 507.055  63
   1  -3  -9 7015.45 312.902  72
  -1  -3   9 5949.07 507.037  16
  -1  -3   8 8826.85 652.052  60
  -1  -3   8 9442.63 397.791  45
   1  -3  -8 9589.26 500.474  18
  -1  -3   8 9221.50 393.326  21
   1  -3  -8 9741.83 585.601  63
   1  -3  -8 8923.56 385.722  72
  -1  -3   8 9186.67 613.789  16
   1  -3  -7 5584.42 261.711  72
   1  -3  -7 5218.18 407.047  63
  -1  -3   7 5667.93 491.549  60
  -1  -3   7 5472.77 278.212  83
   1  -3  -7 5548.84 347.708  18
  -1  -3   7 5650.25 265.812  21
  -1  -3   7 5323.09 263.207  45
  -1  -3   7 5316.90 448.935  16
  -1  -3   6 5372.04 472.987  60
   1  -3  -6 6703.61 459.434  55
  -1  -3   6 5228.24 421.713  54
   1  -3  -6 5674.66 269.577  72
   1  -3  -6 6345.45 279.565  73
   1  -3  -6 5928.53 359.756  18
  -1  -3   6 5959.84 274.309  21
  -1  -3   6 5636.16 301.372  68
  -1  -3   6 6002.23 461.754  16
   1  -3  -5 15463.5 795.391  55
  -1  -3   5 15700.7 858.415  60
   1  -3  -5 16597.3 604.006  73
  -1  -3   5 14339.4 769.209  54
  -1  -3   5 15779.6 626.250  68
   1  -3  -5 15357.6 697.991  17
  -1  -3   5 13536.7 776.191  16
   1  -3  -4 14591.8 767.105  55
   1  -3  -4 15350.8 578.352  66
  -1  -3   4 14121.0 590.040  66
   1  -3  -4 15939.4 689.314  17
  -1  -3   4 14958.4 779.070  16
   1  -3  -4 15534.1 582.609  73
   1  -3  -3 29617.8 1306.59  55
   1  -3  -3 30241.7 1104.80  66
   1  -3  -3 32490.8 1227.28  17
  -1  -3   3 33538.4 1340.39  16
   1  -3  -3 30885.0 1109.29  73
   1  -3  -2 5150.18 397.798  55
   1  -3  -2 5186.51 336.577  17
  -1  -3   2 5130.30 399.901  16
   1  -3  -2 5928.44 262.795  66
  -1  -3   1 8159.07 506.965  55
   1  -3  -1 8462.95 522.868  55
  -1  -3   1 8173.81 512.000  16
   1  -3  -1 8673.93 462.730  16
  -1  -3   1 8450.23 365.033  66
   1  -3  -1 8405.89 356.808  66
  -1  -3   0 5183.81 397.784  55
  -1  -3   0 6094.55 420.307  16
   1  -3   0 5967.37 371.750  16
   1  -3   0 5911.46 273.871  66
  -1  -3   0 5792.48 273.809  66
  -1  -3  -1 19219.4 911.947  55
   1  -3   1 20300.1 974.790  60
  -1  -3  -1 19427.2 893.236  17
   1  -3   1 19898.7 869.979  16
  -1  -3  -1 19906.9 742.765  66
   1  -3   2 8852.05 577.304  60
  -1  -3  -2 8775.09 536.253  55
  -1  -3  -2 8210.77 372.416  66
   1  -3   2 8883.22 378.240  68
   1  -3   2 10342.8 520.592  16
  -1  -3  -2 9378.50 520.851  17
  -1  -3  -3 4406.76 364.040  55
   1  -3   3 4536.84 406.022  60
  -1  -3  -3 4624.40 231.630  73
   1  -3   3 4470.24 342.825  54
   1  -3   3 4745.84 242.384  68
   1  -3   3 4005.65 329.194  16
  -1  -3  -3 4652.63 345.507  17
   1  -3   4 4199.73 395.294  60
  -1  -3  -4 4060.24 214.163  73
   1  -3   4 3811.35 220.437  68
  -1  -3  -4 3936.60 319.476  17
   1  -3   4 3935.67 327.076  16
   1  -3   4 3749.26 325.992  54
   1  -3   5 9249.17 621.270  60
   1  -3   5 9508.69 549.188  54
  -1  -3  -5 9207.51 521.989  17
   1  -3   5 8513.15 528.125  16
  -1  -3  -5 8469.18 517.724  63
   1  -3   5 8588.08 391.457  68
   1  -3   6 2786.17 190.968  68
  -1  -3  -6 2644.99 274.655  63
   1  -3   6 2552.75 338.396  60
   1  -3   6 2781.26 284.345  54
  -1  -3  -6 2539.74 162.357  72
  -1  -3  -6 2075.99 159.238  36
   1  -3   6 2424.02 279.142  16
  -1  -3  -6 2939.42 284.830  17
  -1  -3  -6 2245.17 255.624  18
  -1  -3  -7 1801.86 229.838  18
  -1  -3  -7 1708.26 240.739  63
   1  -3   7 1697.79 163.771  68
   1  -3   7 1638.67 293.428  60
   1  -3   7 1758.19 249.448  54
  -1  -3  -7 1607.64 138.056  72
   1  -3   7 1841.14 151.949  83
  -1  -3  -7 1576.41 151.811  86
  -1  -3  -7 1640.75 140.823  36
   1  -3   7 1443.85 234.961  16
  -1  -3  -8 5143.16 380.658  18
  -1  -3  -8 4917.24 405.214  63
   1  -3   8 3987.76 261.002  68
   1  -3   8 4933.33 488.157  60
  -1  -3  -8 4614.79 394.915  56
   1  -3   8 4793.98 406.072  54
  -1  -3  -8 4786.38 241.821  72
  -1  -3  -8 3722.61 254.000  86
  -1  -3  -8 4239.13 244.708  36
   1  -3   8 4209.25 388.984  16
  -1  -3  -9 2753.51 289.774  18
  -1  -3  -9 3196.53 196.962  72
   1  -3   9 2895.67 224.119  68
  -1  -3  -9 3022.07 337.712  63
  -1  -3  -9 2630.36 323.086  56
   1  -3   9 2944.46 340.503  54
  -1  -3  -9 2539.46 189.180  36
  -1  -3  -9 2591.10 210.046  86
   1  -3   9 2717.87 328.481  16
  -1  -3 -10 4116.10 359.983  18
  -1  -3 -10 3382.65 254.836  86
  -1  -3 -10 3630.60 254.942  89
  -1  -3 -10 4335.71 418.646  56
   1  -3  10 3632.00 264.160  68
  -1  -3 -11 2738.56 354.250  56
   1  -3  11 3031.40 435.101  60
  -1  -3 -11 3380.64 331.721  18
  -1  -3 -11 2145.54 217.875  89
   1  -3  11 2946.90 239.722  68
  -1  -3 -11 2718.13 231.486  86
   1  -3  11 3045.89 194.599  33
   1  -3  12 3566.70 470.071  60
  -1  -3 -12 3538.45 411.268  56
  -1  -3 -12 2968.88 208.021  39
   1  -3  12 3388.15 209.561  33
  -1  -3 -12 3305.23 261.701  89
   1  -3  12 3639.61 265.641  68
  -1  -3 -12 3249.55 263.555  86
  -1  -3 -12 3516.02 237.031  79
   1  -3  12 3960.43 274.671  82
  -1  -3 -12 3772.95 354.228  14
   1  -3  13 967.159 298.503  60
  -1  -3 -13 1706.45 304.942  56
   1  -3  13 1116.35 184.742  68
  -1  -3 -13 1559.42 170.439  79
  -1  -3 -13 1580.88 189.324  86
   1  -3  13 1328.23 192.121  82
  -1  -3 -13 1283.25 131.215  39
   1  -3  13 1297.60 130.989  33
   1  -3  13 1079.71 252.383  16
  -1  -3 -13 1371.50 227.485  14
  -1  -3 -14 2272.03 167.944  39
   1  -3  14 2200.87 159.815  33
  -1  -3 -14 2638.17 195.625  36
   1  -3  14 2225.93 326.104  16
  -1  -3 -14 2386.63 276.137  14
   1  -3  14 2041.20 394.440  60
  -1  -3 -14 1735.14 321.952  56
   1  -3  14 2183.73 219.268  82
  -1  -3 -14 2172.86 216.619  86
  -1  -3 -14 2525.06 205.019  79
  -1  -3 -15 1016.35 141.600  65
   1  -3  15 1069.90 179.215  92
  -1  -3 -15 1091.09 162.499  86
   1  -3  15 1200.23 173.319  82
  -1  -3 -15 835.056 128.459  36
  -1  -3 -15 871.490 106.044  39
   1  -3  15 918.780 108.209  33
  -1  -3 -15 1195.56 156.877  79
  -1  -3 -16 627.752 123.969  65
   1  -3  16 632.820 153.750  82
  -1  -3 -16 500.971 134.940  86
   1  -3  16 664.971 165.897  92
   1  -3  16 404.718 82.2497  33
  -1  -3 -16 556.056 106.159  36
  -1  -3 -16 447.109 81.3752  39
  -1  -3 -16 688.740 135.801  79
  -1  -3 -17 1101.47 153.828  86
   1  -3  17 1125.08 159.254  82
  -1  -3 -17 915.693 108.887  20
   1  -3  17 1040.97 172.474  92
  -1  -3 -17 815.549 89.6689  39
  -1  -3 -17 1035.79 121.110  36
   1  -3  17 1277.63 165.825  68
  -1  -3 -17 777.167 122.913  65
   1  -3  18 3951.69 257.971  92
  -1  -3 -18 3778.75 251.491  86
   1  -3  18 3960.41 243.234  82
   1  -3  18 4288.78 254.848  68
  -1  -3 -18 3637.25 226.633  65
  -1  -3 -18 4255.81 218.438  20
  -1  -3 -19 1268.69 101.656  20
   1  -3  19 1151.17 147.527  92
  -1  -3 -19 1344.93 120.639  65
   1  -3  19 1324.08 137.035  68
  -1  -3 -19 1018.83 124.184  77
   1  -3  19 948.373 127.070  82
  -1  -3 -20 1127.91 79.6972  30
   1  -3  20 1000.17 105.248  82
   1  -3  20 864.790 101.150  85
   1  -2 -22 875.540 87.2781  86
   1  -2 -22 1063.68 81.3532  36
  -1  -2  22 803.274 80.9203  28
  -1  -2  21 262.069 65.9241  21
   1  -2 -21 258.055 85.5281  86
  -1  -2  21 286.802 116.444  82
   1  -2 -20 170.428 88.5914  65
   1  -2 -20 87.3238 55.0752  20
  -1  -2  20 111.313 72.6652  21
   1  -2 -20 137.421 90.5042  86
  -1  -2  20 64.8319 122.075  82
   1  -2 -19-41.2421 62.4839  20
  -1  -2  19 93.4708 85.8122  21
   1  -2 -19-25.7078 97.3611  86
  -1  -2  19-22.6355 136.578  82
  -1  -2  19 142.804 106.794  85
  -1  -2  19 197.085 132.154  92
   1  -2 -19 151.126 96.9637  65
  -1  -2  19 31.3009 101.632  68
   1  -2 -18 413.898 83.1805  20
  -1  -2  18 348.066 92.6176  33
   1  -2 -18 700.172 134.531  86
  -1  -2  18 595.127 152.620  82
   1  -2 -18 549.304 111.569  89
  -1  -2  18 745.555 162.804  92
  -1  -2  18 681.300 140.117  68
   1  -2 -18 533.532 125.835  65
   1  -2 -17 955.155 139.731  65
  -1  -2  17 1262.59 168.384  68
   1  -2 -17 838.191 249.754  56
  -1  -2  17 924.729 124.299  23
   1  -2 -17 925.467 147.906  79
   1  -2 -17 872.288 143.251  86
   1  -2 -17 870.978 132.430  89
  -1  -2  17 868.516 174.003  92
  -1  -2  17 954.513 119.694  33
   1  -2 -16 4280.16 460.507  56
  -1  -2  16 4146.52 460.026  60
  -1  -2  16 4367.21 260.614  23
  -1  -2  16 4236.67 245.706  33
   1  -2 -16 3979.89 278.949  86
   1  -2 -16 4743.77 271.441  79
  -1  -2  16 4349.96 298.005  92
   1  -2 -16 4087.80 265.431  89
  -1  -2  16 4457.20 289.600  68
   1  -2 -16 4492.91 272.280  65
  -1  -2  15 4889.59 303.810  68
  -1  -2  15 4508.02 483.186  60
   1  -2 -15 4682.08 469.290  56
  -1  -2  15 4858.55 280.096  23
  -1  -2  15 5029.52 265.377  33
   1  -2 -15 5327.51 287.003  79
   1  -2 -15 5085.33 307.230  86
  -1  -2  15 5581.62 323.004  92
   1  -2 -15 4742.05 288.784  89
   1  -2 -15 3836.02 340.203  14
  -1  -2  14 5793.77 330.107  68
   1  -2 -14 6143.34 513.837  56
  -1  -2  14 5422.48 519.367  60
  -1  -2  14 5676.72 308.838  23
  -1  -2  14 6255.53 298.937  33
   1  -2 -14 6123.38 310.836  79
   1  -2 -14 5430.25 325.040  86
   1  -2 -14 6035.35 403.445  14
   1  -2 -14 5152.44 308.089  89
  -1  -2  14 6405.08 344.025  92
   1  -2 -13 8175.75 411.811  86
   1  -2 -13 9103.41 394.159  79
   1  -2 -13 8231.13 594.416  56
  -1  -2  13 7748.95 618.172  60
  -1  -2  13 8276.98 395.539  23
  -1  -2  13 8226.52 411.879  68
  -1  -2  13 8317.76 423.672  75
  -1  -2  13 9092.71 385.545  33
   1  -2 -13 8065.10 488.015  14
   1  -2 -12 701.557 112.688  86
  -1  -2  12 713.477 128.908  68
   1  -2 -12 443.947 187.380  56
  -1  -2  12 343.408 175.542  60
  -1  -2  12 380.125 95.7792  23
  -1  -2  12 466.357 125.521  75
  -1  -2  12 628.392 107.759  33
   1  -2 -12 547.021 139.244  14
   1  -2 -11 3451.56 229.237  86
  -1  -2  11 3975.57 247.967  75
   1  -2 -11 4051.53 367.450  56
  -1  -2  11 3643.68 389.185  60
  -1  -2  11 4462.86 227.473  33
  -1  -2  11 3722.87 224.711  23
   1  -2 -11 4208.15 309.525  14
  -1  -2  11 3792.51 236.701  68
  -1  -2  11 3844.46 216.441  45
  -1  -2  10 2165.13 162.830  23
  -1  -2  10 2349.46 180.026  68
   1  -2 -10 3137.98 306.321  63
  -1  -2  10 2721.59 195.397  75
   1  -2 -10 2514.12 272.750  56
  -1  -2  10 2786.18 318.629  60
  -1  -2   9 3139.40 184.189  23
   1  -2  -9 3367.96 249.264  18
   1  -2  -9 3369.66 296.745  63
  -1  -2   9 2708.04 188.750  68
  -1  -2   9 2702.15 195.130  75
   1  -2  -9 2993.97 164.312  72
   1  -2  -9 3383.69 297.103  56
  -1  -2   9 2791.50 310.212  60
   1  -2  -8 19410.7 818.972  18
  -1  -2   8 19570.5 746.291  23
   1  -2  -8 21165.1 897.096  63
  -1  -2   8 19135.4 751.945  68
   1  -2  -8 20684.3 725.564  72
  -1  -2   8 19869.2 950.568  60
   1  -2  -8 21198.1 897.950  56
   1  -2  -7 70783.7 2477.33  18
  -1  -2   7 69662.3 2403.79  23
   1  -2  -7 73040.1 2552.29  63
  -1  -2   7 67498.3 2408.50  68
   1  -2  -7 70943.0 2381.81  72
  -1  -2   7 68703.4 2611.38  60
   1  -2  -6 128708. 4283.51  18
  -1  -2   6 125504. 4212.57  23
   1  -2  -6 121250. 4191.29  72
   1  -2  -6 127182. 4344.49  63
  -1  -2   6 122087. 4217.18  68
   1  -2  -6 135409. 4380.21  55
  -1  -2   6 123658. 4409.89  60
   1  -2  -5 9764.89 504.504  55
  -1  -2   5 10507.2 543.746  16
   1  -2  -5 10710.9 459.796  17
   1  -2  -4 20213.5 830.675  55
  -1  -2   4 18646.7 852.325  60
  -1  -2   4 19171.7 848.776  16
   1  -2  -4 19441.6 765.001  17
   1  -2  -3 74626.8 2549.89  55
  -1  -2   3 70840.7 2576.58  60
   1  -2  -3 69253.3 2474.48  17
  -1  -2   3 69392.7 2557.63  16
   1  -2  -2 34495.7 1383.57  55
  -1  -2   2 38835.9 1415.38  16
   1  -2  -1 610.157 143.828  60
   1  -2  -1 519.407 111.902  16
  -1  -2   1 712.815 158.248  16
  -1  -2   0 9276.23 487.789  55
   1  -2   0 10101.3 510.014  60
   1  -2   0 10854.2 472.012  16
  -1  -2   0 10762.7 515.374  16
  -1  -2  -1 30980.9 1237.16  55
   1  -2   1 31497.4 1264.22  60
   1  -2   1 32819.7 1216.63  16
  -1  -2  -1 33846.2 1264.72  16
   1  -2   2 44981.2 1722.35  60
  -1  -2  -2 44240.0 1687.12  55
  -1  -2  -2 45716.3 1688.07  17
   1  -2   2 46794.1 1671.61  16
   1  -2   3 12917.6 591.238  54
   1  -2   3 12984.6 642.785  60
  -1  -2  -3 14044.0 611.934  17
   1  -2   4 6733.42 380.636  54
  -1  -2  -4 6718.73 383.719  17
  -1  -2  -4 7185.04 289.222  73
   1  -2   4 6624.15 428.420  60
   1  -2   5 25686.5 1101.66  60
   1  -2   5 27179.1 1034.72  54
  -1  -2  -5 24526.6 1009.71  63
  -1  -2  -5 24932.4 1008.81  18
   1  -2   5 24636.2 908.895  75
  -1  -2  -5 25782.5 1028.71  17
   1  -2   6 34662.1 1283.78  54
   1  -2   6 29943.1 1334.32  60
   1  -2   6 31573.6 1121.82  23
  -1  -2  -6 32539.8 1252.96  18
  -1  -2  -6 31800.3 1119.72  72
   1  -2   6 31622.5 1141.35  75
  -1  -2  -6 32980.5 1264.33  63
   1  -2   7 2163.56 231.454  54
   1  -2   7 2221.97 280.558  60
  -1  -2  -7 2418.16 231.553  56
  -1  -2  -7 1958.68 207.749  18
   1  -2   7 1562.80 121.757  23
   1  -2   7 2147.42 156.304  75
  -1  -2  -7 2265.22 134.922  72
  -1  -2  -7 2232.32 224.909  63
   1  -2   8 12518.7 626.643  54
  -1  -2  -8 12192.1 604.810  56
   1  -2   8 11749.9 474.574  75
  -1  -2  -8 12039.5 609.646  63
  -1  -2  -8 11220.1 571.106  18
   1  -2   8 9966.75 438.578  23
  -1  -2  -9 29949.4 1193.30  56
  -1  -2  -9 28400.2 1145.86  18
   1  -2   9 26738.2 981.460  23
  -1  -2  -9 25122.5 1000.42   5
   1  -2   9 27300.0 1010.61  75
   1  -2  10 14392.6 585.435  23
  -1  -2 -10 16575.0 762.587  18
   1  -2  10 14319.0 616.022  75
  -1  -2 -10 15166.5 631.856  89
  -1  -2 -10 16224.4 804.561  56
  -1  -2 -10 14780.3 624.543  86
  -1  -2 -11 20192.2 901.627  14
   1  -2  11 18590.8 1028.88  60
  -1  -2 -11 19266.0 933.705  56
   1  -2  11 17312.6 696.344  23
   1  -2  11 17021.5 727.483  75
  -1  -2 -11 17574.3 748.394  89
   1  -2  11 18792.8 687.063  33
  -1  -2 -11 17070.9 739.347  86
   1  -2  11 17934.1 721.582  82
  -1  -2 -11 18700.0 700.194  79
  -1  -2 -12 2852.61 298.243  14
   1  -2  12 3319.33 412.762  60
  -1  -2 -12 2796.44 331.774  56
   1  -2  12 2337.65 175.226  23
   1  -2  12 2623.66 217.482  75
  -1  -2 -12 2678.04 217.729  89
   1  -2  12 2570.94 168.163  33
  -1  -2 -12 2623.06 215.118  86
   1  -2  12 2963.08 215.682  82
  -1  -2 -13 7112.06 484.890  14
  -1  -2 -13 6893.59 542.716  56
   1  -2  13 6484.79 603.669  60
   1  -2  13 6918.05 336.035  23
   1  -2  13 7019.08 376.201  75
  -1  -2 -13 6573.75 376.875  89
   1  -2  13 6729.31 313.607  33
   1  -2  13 7100.35 361.598  82
  -1  -2 -13 6874.83 379.453  86
  -1  -2 -14 13105.0 618.155  86
   1  -2  14 14079.1 595.463  82
  -1  -2 -14 15588.4 597.886  65
  -1  -2 -14 13686.5 836.090  56
   1  -2  14 12516.2 919.033  60
   1  -2  14 12440.7 560.620  23
   1  -2  14 13313.2 611.133  75
   1  -2  14 15813.4 634.357  92
  -1  -2 -14 14360.8 628.784  89
   1  -2  14 12471.6 536.641  33
  -1  -2 -14 13819.9 748.321  14
  -1  -2 -15 4603.28 272.687  65
  -1  -2 -15 4041.70 441.093  56
   1  -2  15 4028.50 505.192  60
   1  -2  15 4248.17 250.781  23
   1  -2  15 3977.72 222.957  33
  -1  -2 -15 4375.04 298.884  89
   1  -2  15 4705.08 307.727  92
   1  -2  15 4253.74 285.010  82
  -1  -2 -15 4288.94 294.839  86
  -1  -2 -15 4057.07 372.462  14
   1  -2  16 1908.60 205.896  68
  -1  -2 -16 2176.04 184.928  65
   1  -2  16 1792.72 354.864  60
   1  -2  16 1685.10 155.367  23
  -1  -2 -16 1789.19 200.856  86
   1  -2  16 1962.87 203.004  82
  -1  -2 -16 1849.41 199.125  89
   1  -2  16 1952.18 217.243  92
   1  -2  16 1658.07 135.488  33
  -1  -2 -16 1677.86 247.359  14
   1  -2  17 4378.09 291.112  92
  -1  -2 -17 3610.10 268.927  89
   1  -2  17 4080.48 268.664  82
  -1  -2 -17 3508.45 272.812  86
   1  -2  17 4061.57 276.289  68
  -1  -2 -17 3917.25 252.566  65
   1  -2  17 3343.81 217.246  23
  -1  -2 -17 3634.82 231.466  20
   1  -2  18 405.387 153.328  92
  -1  -2 -18 334.347 120.974  89
  -1  -2 -18 332.429 128.250  86
   1  -2  18 403.842 137.285  82
   1  -2  18 290.865 128.822  68
  -1  -2 -18 174.870 104.981  65
   1  -2  18 218.269 82.3945  23
  -1  -2 -18 202.096 77.9980  20
  -1  -2 -19 74.8098 61.1319  20
  -1  -2 -19 134.102 110.631  86
   1  -2  19-19.6890 120.605  82
   1  -2  19 206.837 121.410  85
  -1  -2 -19 119.074 98.7691  89
   1  -2  19 72.4934 131.901  92
   1  -2  19 46.2433 107.723  68
  -1  -2 -19-10.4835 91.4947  65
  -1  -2 -19 79.2087 103.169  77
   1  -2  20 474.808 119.369  82
   1  -2  20 310.579 117.396  85
  -1  -2 -20 585.926 115.323  86
  -1  -2 -20 421.318 71.7664  20
  -1  -2 -20 432.675 75.2083  36
  -1  -2 -20 541.702 74.1284  39
  -1  -2 -20 436.544 111.070  77
   1  -2  20 587.046 113.351  68
  -1  -2 -21 937.831 110.414  86
   1  -2  21 707.935 111.412  85
  -1  -2 -21 875.235 77.7387  36
  -1  -2 -21 716.732 64.6133  39
   1  -1 -23 353.677 68.4674  86
  -1  -1  23 303.175 53.6209  28
  -1  -1  22 705.841 85.3143  28
  -1  -1  22 561.678 73.3397  27
   1  -1 -22 536.001 77.8736  89
  -1  -1  22 763.936 83.3916  21
   1  -1 -22 705.870 107.005  86
   1  -1 -22 666.745 116.949  77
   1  -1 -22 688.767 112.369  67
   1  -1 -21 1932.05 152.618  89
   1  -1 -21 1935.17 171.696  86
   1  -1 -21 2062.40 192.921  77
  -1  -1  21 1836.86 141.828  28
  -1  -1  21 1513.26 130.662  27
   1  -1 -20 1797.82 134.818  20
   1  -1 -20 2319.77 212.889  77
  -1  -1  20 2124.78 205.743  82
   1  -1 -20 2266.56 193.184  86
  -1  -1  20 1986.88 190.469  85
   1  -1 -20 1997.13 175.068  89
  -1  -1  19 5782.15 336.782  82
  -1  -1  19 5250.87 322.937  85
   1  -1 -19 5930.87 338.715  86
   1  -1 -19 5723.07 355.862  77
   1  -1 -19 6013.64 320.702  65
   1  -1 -19 5131.76 273.259  20
   1  -1 -18 3536.15 491.713  58
  -1  -1  18 3634.06 267.806  82
   1  -1 -18 3836.05 266.791  86
  -1  -1  18 4097.88 276.945  85
  -1  -1  18 3684.75 256.628  75
   1  -1 -18 3521.08 215.886  20
   1  -1 -18 3936.88 257.738  65
  -1  -1  18 3431.07 238.526  68
  -1  -1  18 3915.65 284.350  92
   1  -1 -17 1483.27 336.732  58
  -1  -1  17 1484.48 187.630  82
   1  -1 -17 1550.72 179.413  86
  -1  -1  17 1398.35 174.664  75
   1  -1 -17 1321.44 129.453  20
  -1  -1  17 1309.36 191.530  92
  -1  -1  17 1370.53 164.440  68
   1  -1 -17 1162.79 157.628  65
   1  -1 -16 4870.06 275.848  65
  -1  -1  16 4241.03 271.593  68
   1  -1 -16 4720.98 531.167  58
  -1  -1  16 3477.27 411.124  60
  -1  -1  16 4205.71 288.460  82
   1  -1 -16 4325.60 289.788  86
   1  -1 -16 4935.10 257.523  20
  -1  -1  16 4555.87 251.662  33
  -1  -1  16 4240.86 285.651  75
  -1  -1  16 4504.17 302.351  92
  -1  -1  15 6846.02 567.837  60
   1  -1 -15 7494.23 578.370  56
  -1  -1  15 7504.92 393.638  75
   1  -1 -15 7806.57 371.583  79
   1  -1 -15 8281.38 411.246  86
   1  -1 -15 8093.90 382.439  65
  -1  -1  15 7692.68 358.121  33
  -1  -1  15 8387.35 411.297  92
  -1  -1  14 5368.49 306.063  92
  -1  -1  14 4759.85 442.908  60
   1  -1 -14 5609.89 457.946  56
  -1  -1  14 5664.84 304.994  75
   1  -1 -14 5039.70 270.497  79
   1  -1 -14 5391.96 282.350  65
  -1  -1  14 5162.51 264.724  33
   1  -1 -14 4627.42 354.363  14
  -1  -1  13 8541.01 404.539  75
   1  -1 -13 8331.68 481.995  14
   1  -1 -13 8674.48 376.767  79
  -1  -1  13 8993.05 595.748  60
   1  -1 -13 8289.29 558.117  56
  -1  -1  13 9356.42 413.993  92
  -1  -1  13 8469.89 372.399  33
  -1  -1  12 9009.67 400.581  75
   1  -1 -12 8743.34 371.520  79
  -1  -1  12 8730.22 564.769  60
   1  -1 -12 9452.58 555.843  56
  -1  -1  12 9003.49 400.982  92
  -1  -1  12 9296.02 374.010  33
   1  -1 -11 36125.8 1398.52  14
   1  -1 -11 36891.5 1475.07  56
   1  -1 -11 36631.0 1282.99  79
  -1  -1  11 36071.8 1309.54  75
   1  -1 -10 17214.8 728.852  14
   1  -1 -10 17415.7 791.808  56
   1  -1 -10 17176.5 631.703  79
  -1  -1  10 17521.8 659.153  75
  -1  -1  10 16354.1 652.677  74
  -1  -1   9 4792.66 239.708  74
  -1  -1   9 5258.77 245.894  75
   1  -1  -9 4983.89 338.742  56
   1  -1  -9 4894.56 292.501  14
  -1  -1   8 47617.7 1744.38  54
   1  -1  -8 48688.0 1739.10  56
  -1  -1   8 47643.2 1623.65  75
  -1  -1   8 44037.8 1610.83   5
   1  -1  -8 49338.0 1696.42  14
  -1  -1   7 47359.1 1649.89  54
  -1  -1   7 42679.7 1542.35   5
   1  -1  -7 44950.0 1633.29  63
   1  -1  -7 46099.6 1634.32  56
  -1  -1   7 44364.5 1660.18  60
   1  -1  -6 2466.25 163.618  18
  -1  -1   6 2221.12 187.336  54
   1  -1  -6 2340.17 183.986  63
  -1  -1   6 2619.44 205.762  60
   1  -1  -6 2321.43 182.450  56
   1  -1  -5 2121.22 165.956  63
  -1  -1   5 1955.58 175.250  60
   1  -1  -5 2197.41 141.662  18
   1  -1  -4 92072.2 3115.40  55
  -1  -1   4 89113.4 3132.46  60
   1  -1  -4 90115.8 3072.06  18
  -1  -1   3 76729.9 2720.65  60
   1  -1  -3 80325.1 2706.75  55
   1  -1  -3 78130.4 2663.86  17
   1  -1  -2 135963. 4605.41  55
  -1  -1   2 134974. 4621.09  60
   1  -1  -2 135717. 4564.38  17
   1  -1  -1 95858.0 3169.26  60
   1  -1  -1 90917.2 3131.74  16
   1  -1   0 77043.1 2501.46  60
  -1  -1   0 70672.7 2485.29  55
   1  -1   0 72535.5 2462.15  16
  -1  -1   0 68918.6 2506.97  16
   1  -1   1 12524.2 462.184  59
  -1  -1  -1 12170.0 462.822  55
  -1  -1  -1 10012.1 462.236  17
  -1  -1  -1 10233.6 472.913  16
   1  -1   2 2496.20 161.026  54
  -1  -1  -2 2832.62 186.471  17
   1  -1   2 2741.87 185.809  59
   1  -1   3 81044.6 2730.91  59
  -1  -1  -3 75935.0 2700.87  18
   1  -1   3 82341.6 2706.25  54
  -1  -1  -3 74716.5 2687.79  63
  -1  -1  -3 79000.4 2716.19  17
   1  -1   4 6985.29 329.576  54
  -1  -1  -4 5924.85 307.385  56
   1  -1   4 6815.66 357.261  59
  -1  -1  -4 6579.69 315.320  63
  -1  -1  -4 7422.06 331.044  18
   1  -1   5 4444.70 263.130  54
  -1  -1  -5 4409.72 259.077  18
   1  -1   5 4627.19 300.832  59
  -1  -1  -5 4298.45 250.505  56
  -1  -1  -5 4529.98 254.833  63
  -1  -1  -6 137139. 4618.50  18
  -1  -1  -6 131516. 4616.12  56
   1  -1   6 134437. 4678.87  59
  -1  -1  -7 44004.5 1564.15  18
  -1  -1  -7 45297.2 1579.12  56
   1  -1   7 41505.8 1617.45  59
   1  -1   7 40056.4 1455.76  74
  -1  -1  -7 42112.9 1456.76   5
  -1  -1  -8 35463.7 1345.89   5
  -1  -1  -8 40626.0 1501.66  56
   1  -1   8 39663.2 1558.39  59
   1  -1   8 39627.3 1375.64  74
  -1  -1  -8 44613.4 1513.44  14
  -1  -1  -8 43669.5 1507.76  18
   1  -1   8 40781.4 1365.75  23
   1  -1   9 39865.3 1623.25  59
  -1  -1  -9 42614.8 1568.33  56
   1  -1   9 40588.6 1424.13  74
  -1  -1  -9 44482.5 1566.67  14
   1  -1   9 38382.2 1405.74  23
  -1  -1 -10 23358.7 1022.02  56
   1  -1  10 23233.4 862.742  23
   1  -1  10 23522.3 880.481  74
  -1  -1 -10 26064.9 1026.75  14
  -1  -1 -11 2072.86 252.686  56
   1  -1  11 2071.01 144.133  23
  -1  -1 -11 1963.67 162.580  86
   1  -1  11 2112.60 161.936  74
  -1  -1 -11 2025.27 229.863  14
  -1  -1 -12 4440.29 230.898  65
  -1  -1 -12 3772.82 356.068  56
   1  -1  12 4493.62 258.337  92
  -1  -1 -12 4268.64 242.877  93
   1  -1  12 3979.57 221.993  23
  -1  -1 -12 4158.98 254.897  86
   1  -1  12 3754.99 233.705  82
   1  -1  12 3985.55 242.938  74
  -1  -1 -12 4072.36 333.784  14
  -1  -1 -13 24228.8 836.927  65
  -1  -1 -13 21827.7 1060.03  56
   1  -1  13 21608.1 1135.97  59
   1  -1  13 21998.3 856.636  92
  -1  -1 -13 19700.2 834.859  93
   1  -1  13 22070.0 821.866  23
   1  -1  13 20741.9 828.486  82
  -1  -1 -13 21944.2 867.795  86
   1  -1  13 22221.3 850.148  74
   1  -1  14 6188.37 343.125  74
  -1  -1 -14 6930.85 329.919  65
   1  -1  14 6959.41 586.048  59
  -1  -1 -14 5944.24 331.923  93
   1  -1  14 6836.53 359.613  92
   1  -1  14 6162.71 310.949  23
  -1  -1 -14 7140.19 366.595  86
   1  -1  14 6474.20 334.521  82
  -1  -1 -14 6139.49 445.605  14
   1  -1  14 5502.25 282.572  33
  -1  -1 -15 312.649 109.463  65
   1  -1  15 586.945 248.647  59
  -1  -1 -15 87.3306 183.601  58
   1  -1  15 257.480 141.670  92
  -1  -1 -15 219.011 85.6517  20
   1  -1  15 131.938 86.6736  23
  -1  -1 -15 262.654 114.867  86
   1  -1  15 296.699 131.344  82
   1  -1  15 287.628 132.581  74
  -1  -1 -15 94.5517 129.840  14
   1  -1  16 1939.84 363.695  59
  -1  -1 -16 2024.16 379.711  58
   1  -1  16 1803.25 212.328  92
  -1  -1 -16 1916.37 165.403  20
   1  -1  16 1825.94 163.472  23
   1  -1  16 2005.94 202.871  82
  -1  -1 -16 2299.43 212.961  86
  -1  -1 -16 2125.97 187.405  65
   1  -1  16 2114.10 214.371  75
  -1  -1 -17 1126.29 305.679  58
   1  -1  17 1166.02 308.870  60
   1  -1  17 1176.04 188.883  92
   1  -1  17 1437.38 141.589  23
  -1  -1 -17 1436.12 144.569  20
  -1  -1 -17 1332.12 175.801  86
   1  -1  17 1370.31 184.599  82
   1  -1  17 1515.50 187.956  75
  -1  -1 -17 1311.72 158.115  65
  -1  -1 -18 2599.09 224.968  89
   1  -1  18 2212.03 229.489  92
  -1  -1 -18 2207.86 174.241  20
   1  -1  18 2251.63 174.961  23
  -1  -1 -18 2202.81 214.212  86
   1  -1  18 2031.63 207.575  82
   1  -1  18 2440.23 229.467  85
   1  -1  18 2479.12 221.793  75
  -1  -1 -18 2030.77 215.044  77
  -1  -1 -18 2107.63 196.665  65
  -1  -1 -19 3943.15 274.489  89
  -1  -1 -19 4024.22 234.019  20
   1  -1  19 3896.35 228.563  23
   1  -1  19 3684.88 259.798  82
  -1  -1 -19 4082.84 278.864  86
   1  -1  19 4220.91 288.926  85
   1  -1  19 4370.00 274.777  75
  -1  -1 -19 4310.92 291.316  77
   1  -1  19 4080.52 264.966  68
  -1  -1 -20 2862.46 215.005  89
  -1  -1 -20 2302.10 161.065  20
   1  -1  20 2475.87 164.201  23
  -1  -1 -20 2563.46 209.411  86
   1  -1  20 2538.40 217.799  85
  -1  -1 -20 2104.43 205.759  77
   1  -1  20 2547.56 199.894  75
   1  -1  20 2705.24 196.873  68
  -1  -1 -21 319.218 97.7464  89
   1  -1  21 323.336 65.2325  23
  -1  -1 -21 280.612 99.4485  86
   1  -1  21 317.804 116.311  85
  -1  -1 -21 437.903 113.377  77
  -1  -1 -21 304.082 100.469  67
  -1  -1 -22 791.096 89.2744  89
   1  -1  22 369.563 54.4242  28
  -1  -1 -22 514.216 58.2163  36
   1  -1  22 530.892 98.1186  85
  -1  -1 -22 742.752 100.037  86
   1   0 -23 904.081 84.7884  89
  -1   0  23 1077.35 79.7693  28
  -1   0  23 966.965 78.8642  27
  -1   0  22 147.114 69.9471  28
  -1   0  22 77.1357 63.9976  27
   1   0 -22 12.5803 77.3419  89
   1   0 -22 123.484 86.6425  86
  -1   0  22 109.007 55.0374  23
   1   0 -22 36.4423 91.4496  77
   1   0 -22 10.7252 79.6974  67
  -1   0  21 1195.51 121.952  28
  -1   0  21 1284.32 124.389  27
   1   0 -21 1357.63 154.826  86
  -1   0  21 1075.85 109.529  23
   1   0 -21 1498.16 179.317  77
   1   0 -21 1255.68 153.770  67
  -1   0  20 13.7183 83.7584  28
  -1   0  20 172.677 86.7264  27
  -1   0  20-26.1957 115.930  85
   1   0 -20-14.0736 106.947  86
   1   0 -20-32.9283 116.443  77
   1   0 -20 48.1249 103.421  67
  -1   0  20 107.366 75.0034  23
  -1   0  19 1121.28 128.558  23
   1   0 -19 1076.10 110.123  20
  -1   0  19 1601.44 156.409  75
   1   0 -19 1474.16 189.271  77
   1   0 -19 1134.81 138.034  93
   1   0 -19 1559.59 176.988  86
  -1   0  19 1081.20 170.708  85
  -1   0  18 5214.73 324.097  82
  -1   0  18 5325.28 331.343  85
   1   0 -18 5357.78 342.522  77
  -1   0  18 4896.11 289.625  75
   1   0 -18 4651.68 256.623  20
  -1   0  18 5211.51 278.226  23
   1   0 -18 4693.89 278.929  93
   1   0 -18 5061.89 552.492  58
   1   0 -17 153.190 193.114  58
  -1   0  17 209.593 148.780  82
  -1   0  17 99.6242 126.813  85
   1   0 -17 213.947 125.896  77
  -1   0  17 18.0386 110.901  75
  -1   0  17 145.781 90.8162  23
   1   0 -17 63.6641 63.8079  20
   1   0 -17 116.074 108.153  65
   1   0 -17 145.955 98.4405  93
   1   0 -17 163.058 114.407  90
   1   0 -16 40833.9 1978.96  58
  -1   0  16 40530.1 1566.46  82
  -1   0  16 47372.4 1607.00  85
  -1   0  16 44340.6 1563.92  75
   1   0 -16 40309.8 1529.33  20
  -1   0  16 42164.3 1543.04  23
   1   0 -16 42942.8 1562.66  65
   1   0 -16 42149.1 1560.76  90
   1   0 -16 43172.8 1555.48  93
  -1   0  16 45083.8 1595.27  92
   1   0 -15 22731.6 1243.95  58
  -1   0  15 22746.7 1149.80  59
  -1   0  15 26019.0 945.088  85
  -1   0  15 21628.4 902.518  82
  -1   0  15 23794.5 904.861  75
  -1   0  15 23455.5 906.338  74
  -1   0  15 22947.8 886.877  23
   1   0 -15 23284.6 878.330  20
   1   0 -15 23594.4 900.725  65
   1   0 -15 23146.3 895.509  93
  -1   0  15 23748.1 926.352  92
   1   0 -15 22953.0 901.346  90
   1   0 -14 1090.12 256.390  58
  -1   0  14 1093.35 233.595  59
  -1   0  14 1189.19 155.606  85
  -1   0  14 1293.43 143.133  74
  -1   0  14 1322.93 144.081  75
  -1   0  14 1125.49 123.009  23
   1   0 -14 1063.87 106.150  20
   1   0 -14 1209.65 130.476  65
   1   0 -14 1206.58 133.526  90
  -1   0  14 1387.42 161.867  92
   1   0 -14 1413.66 132.835  93
  -1   0  13 318.433 170.824  59
   1   0 -13 465.547 177.296  58
  -1   0  13 292.247 83.2386  33
  -1   0  13 262.592 77.7939  23
   1   0 -13 368.389 70.7003  20
   1   0 -13 338.787 89.5747  65
  -1   0  13 177.196 89.0708  74
   1   0 -13 251.999 88.0656  90
  -1   0  13 318.454 106.970  92
  -1   0  12 4991.35 253.130  78
  -1   0  12 5364.71 262.503  74
   1   0 -12 5158.28 251.647  65
  -1   0  12 5628.89 256.316  23
  -1   0  12 4846.94 391.192  59
   1   0 -12 4727.16 239.840  79
  -1   0  11 28532.2 1023.84  78
  -1   0  11 29461.9 1029.31  74
   1   0 -11 28826.8 1019.10  65
  -1   0  11 28142.5 1019.22  23
   1   0 -11 27107.8 1170.85  56
  -1   0  11 29767.5 1207.05  59
   1   0 -11 27274.3 1005.04  79
   1   0 -10 30.4082 59.3397  65
  -1   0  10 130.693 62.6382  23
   1   0 -10-67.4850 125.941  56
  -1   0  10 113.559 123.323  59
  -1   0  10 30.3763 59.5428  78
   1   0 -10 35.1077 67.3151  79
  -1   0  10 74.6464 71.4925  74
   1   0  -9 1868.69 115.202  65
  -1   0   9 2003.14 209.635  59
   1   0  -9 1617.60 184.443  56
   1   0  -9 1768.97 112.571  79
  -1   0   9 1979.07 120.565  23
   1   0  -9 1785.42 167.093  14
   1   0  -8 7650.23 380.259  14
   1   0  -8 8134.42 413.170  56
  -1   0   8 8734.56 427.302  59
   1   0  -7 9140.75 399.438  14
   1   0  -7 8742.53 416.005  56
  -1   0   7 8887.67 426.062  59
   1   0  -6 2634.64 162.463  14
  -1   0   6 2780.43 186.690  59
   1   0  -6 2529.38 176.220  56
  -1   0   6 2181.60 115.122   6
   1   0  -5 741.159 92.4022  14
  -1   0   5 568.364 107.558  59
   1   0  -5 548.517 100.402  56
  -1   0   5 747.391 66.0900   4
  -1   0   5 892.452 74.8754   6
  -1   0   5 814.616 72.5778   1
   1   0  -4 147243. 5072.48  14
  -1   0   4 162611. 5092.45  59
   1   0  -4 154329. 5093.24  56
  -1   0   4 156506. 5068.19   6
  -1   0   4 150763. 5066.34   1
  -1   0   4 141111. 5059.39   4
   1   0  -3 11581.7 437.498  14
  -1   0   3 13171.4 454.626  59
   1   0  -3 13132.5 459.966  56
  -1   0   3 12217.7 451.438   1
  -1   0   3 11575.7 445.334   4
  -1   0   2 5690.92 219.027  54
   1   0  -2 5971.84 223.120  56
  -1   0   2 5479.79 232.775   5
  -1   0   1 77035.7 2561.71  54
  -1   0   1 76650.4 2576.57  16
   1   0  -1 76626.0 2561.93  56
  -1   0   1 74367.4 2592.54   5
  -1   0   0 36672.0 1231.20  17
  -1   0   0 35861.1 1227.67  18
  -1   0  -1 269696. 9036.02   4
   1   0   1 270301. 9030.99  64
   1   0   2 30629.0 1037.05  57
  -1   0  -2 28774.3 1018.60  56
  -1   0  -2 28694.1 1015.41   4
  -1   0  -2 28852.5 1016.44   5
   1   0   2 30259.9 1032.40  64
   1   0   3 139014. 4390.38  57
  -1   0  -3 132749. 4370.41  56
  -1   0  -3 119967. 4340.74   4
  -1   0  -3 127335. 4346.51   1
  -1   0  -3 131405. 4348.57   6
   1   0   3 136366. 4384.60  64
  -1   0  -4 62884.7 2241.31  56
   1   0   4 64249.8 2263.01  57
   1   0   4 61122.3 2253.80  64
  -1   0  -4 68479.8 2203.32   6
  -1   0  -4 64190.6 2200.51   1
  -1   0  -5 207950. 6439.10  14
   1   0   5 194991. 6458.17  57
  -1   0  -5 186700. 6427.83  56
   1   0   5 200690. 6454.53  64
  -1   0  -5 181154. 6362.05   6
   1   0   6 98952.6 3519.14  64
  -1   0  -6 96856.4 3494.88  56
   1   0   6 101273. 3530.69  57
  -1   0  -6 108433. 3505.04  14
   1   0   7 42385.8 1541.67  57
  -1   0  -7 38689.5 1494.10  56
  -1   0  -7 41421.1 1499.17  14
  -1   0  -8 2786.32 228.232  56
  -1   0  -8 3026.66 231.036  14
  -1   0  -8 2650.73 144.838  65
   1   0   8 3070.63 152.015  23
   1   0   9 9670.61 397.751  78
  -1   0  -9 10097.2 508.707  14
  -1   0  -9 10179.3 401.954  65
   1   0   9 11094.6 408.535  23
   1   0  10 6307.77 441.281  59
   1   0  10 5980.86 264.964  78
  -1   0 -10 5789.71 371.808  14
  -1   0 -10 5934.15 266.595  65
   1   0  10 5829.38 265.181  23
   1   0  11 2036.81 273.136  59
  -1   0 -11 1590.74 210.170  14
  -1   0 -11 1868.83 138.495  65
  -1   0 -11 2144.52 140.756  20
   1   0  11 2234.91 140.489  23
   1   0  11 1717.63 130.468  78
   1   0  12 747.037 215.715  59
   1   0  12 558.882 116.952  82
   1   0  12 648.700 93.3241  23
  -1   0 -12 614.829 90.1922  20
  -1   0 -12 675.910 100.004  65
   1   0  12 599.543 117.913  92
  -1   0 -12 700.606 106.925  93
  -1   0 -12 694.446 107.229  90
   1   0  12 653.143 92.1917  78
  -1   0 -13 2180.15 322.409  58
   1   0  13 2151.31 315.374  59
   1   0  13 1766.68 172.386  82
   1   0  13 2544.19 165.445  23
  -1   0 -13 2604.59 166.857  20
  -1   0 -13 2254.61 165.026  65
   1   0  13 2023.07 155.605  78
   1   0  13 1610.14 177.545  92
  -1   0 -13 1880.07 166.552  90
  -1   0 -13 2119.87 173.185  93
   1   0  14 125.684 118.786  82
  -1   0 -14 124.457 75.5454  20
   1   0  14 237.984 87.6095  23
   1   0  14-20.3689 84.7458  78
   1   0  14 71.9558 107.180  74
   1   0  14 104.663 121.145  92
  -1   0 -14 47.5051 98.0120  90
  -1   0 -14 153.892 96.8232  93
   1   0  14 182.682 214.546  59
  -1   0 -14 25.2647 156.274  58
   1   0  15 2772.27 227.090  82
   1   0  15 3093.18 201.687  23
  -1   0 -15 3197.84 209.111  20
   1   0  15 3196.66 234.010  74
  -1   0 -15 2939.19 238.852  77
   1   0  15 2724.32 238.218  92
  -1   0 -15 3167.01 230.358  93
   1   0  15 3391.17 429.660  59
  -1   0 -15 2578.84 397.556  58
   1   0  16 2819.52 233.595  82
  -1   0 -16 2901.43 234.749  86
   1   0  16 2686.15 193.842  23
  -1   0 -16 2715.85 195.662  20
   1   0  16 3065.04 237.039  74
  -1   0 -16 2977.42 242.971  77
   1   0  16 2427.32 241.955  92
  -1   0 -16 3008.01 229.483  93
   1   0  16 3018.42 414.097  59
  -1   0 -16 2811.73 418.954  58
   1   0  17-38.9616 142.424  82
  -1   0 -17 48.8024 110.304  86
  -1   0 -17 5.84758 71.2970  20
   1   0  17 42.6968 84.9101  23
  -1   0 -17 135.568 122.466  77
   1   0  17 154.938 125.834  74
   1   0  17 57.1043 128.708  75
  -1   0 -17 122.479 110.885  93
  -1   0 -17 125.993 194.795  58
   1   0  17 27.3256 193.247  59
  -1   0 -18 880.130 150.558  86
   1   0  18 758.054 113.586  23
  -1   0 -18 828.254 113.835  20
   1   0  18 820.754 156.583  75
   1   0  18 788.659 147.571  74
  -1   0 -18 731.385 155.806  77
  -1   0 -18 682.283 140.962  93
  -1   0 -18 472.085 242.765  58
  -1   0 -19 813.851 159.652  67
  -1   0 -19 871.356 150.595  86
   1   0  19 1029.31 178.746  85
  -1   0 -19 741.417 107.860  20
   1   0  19 787.303 108.478  23
   1   0  19 981.585 157.077  75
  -1   0 -19 877.431 156.434  77
   1   0  20 1481.72 124.485  28
  -1   0 -20 1476.77 169.980  86
   1   0  20 1450.26 185.935  85
  -1   0 -20 1380.17 179.159  67
   1   0  20 1498.45 130.778  23
   1   0  20 1708.34 165.372  75
  -1   0 -20 1541.95 181.569  77
   1   0  21 44.3308 57.3695  28
   1   0  21 3.66999 69.8124  27
  -1   0 -21 39.8955 87.9713  67
  -1   0 -21 5.41958 89.4018  86
   1   0  21 22.9686 112.293  85
  -1   0 -21 11.2164 96.4304  89
  -1   0 -21-18.1969 96.4789  77
   1   0  21 4.18028 94.5777  75
  -1   0 -22 9342.30 382.981  86
   1   0  22 8695.94 348.768  27
  -1   0 -22 8922.03 382.388  89
  -1   0 -22 8414.82 397.295  67
  -1   1  23 333.835 53.8979  27
   1   1 -23 201.806 61.8068  89
   1   1 -23 322.605 70.6957  86
   1   1 -22 428.214 93.2063  67
   1   1 -22 591.890 104.934  69
  -1   1  22 485.885 68.0776  28
   1   1 -22 527.719 113.790  81
   1   1 -22 761.828 108.466  86
   1   1 -21 1697.76 182.473  81
   1   1 -21 2250.57 183.864  86
  -1   1  21 1939.34 128.208  23
   1   1 -21 2155.60 187.275  69
   1   1 -21 1666.42 168.410  67
   1   1 -21 2029.75 149.842  93
  -1   1  21 1538.10 126.601  28
   1   1 -20 1873.48 161.179  93
  -1   1  20 1979.42 140.916  23
   1   1 -20 1882.44 189.755  67
   1   1 -20 1715.59 194.586  77
  -1   1  20 1628.77 141.885  28
   1   1 -19 5843.38 324.274  90
   1   1 -19 5787.91 313.012  93
  -1   1  19 5492.52 280.437  23
   1   1 -19 5336.18 339.726  67
   1   1 -19 5527.55 353.551  77
  -1   1  19 5655.13 288.703  28
   1   1 -18 3353.99 467.240  61
   1   1 -18 3882.59 256.209  90
  -1   1  18 3960.25 281.224  96
   1   1 -18 3790.68 245.222  93
  -1   1  18 3068.64 205.063  23
   1   1 -18 3275.94 265.071  67
   1   1 -18 3558.90 278.789  77
  -1   1  18 3095.88 215.246  28
  -1   1  17 1466.03 153.235  75
  -1   1  17 1724.23 167.634  74
   1   1 -17 1720.34 200.290  77
   1   1 -17 1423.12 323.087  61
  -1   1  17 1915.58 209.488  85
   1   1 -17 1713.70 197.215  67
  -1   1  17 1665.68 148.025  23
  -1   1  17 1589.71 160.781  28
   1   1 -17 1642.89 169.618  93
   1   1 -17 1675.80 183.032  90
  -1   1  16 5006.21 324.281  85
  -1   1  16 5112.62 263.305  23
  -1   1  16 5171.15 282.091  28
   1   1 -16 4575.76 291.140  90
  -1   1  16 4910.56 273.073  75
   1   1 -16 4595.59 314.787  77
  -1   1  16 4465.65 271.112  74
  -1   1  15 8009.52 378.311  74
   1   1 -15 8557.99 429.731  77
   1   1 -15 7352.87 352.958  20
  -1   1  15 8257.11 364.596  23
  -1   1  15 8471.86 562.107  59
   1   1 -15 7054.17 622.733  58
   1   1 -15 7851.05 394.513  90
  -1   1  15 8044.77 422.138  85
   1   1 -14 6772.92 584.416  62
   1   1 -14 6494.09 342.866  77
  -1   1  14 6089.22 299.269  74
   1   1 -14 5401.53 277.033  20
  -1   1  14 5877.11 285.457  23
  -1   1  14 5695.09 447.506  59
   1   1 -14 5600.57 519.683  58
   1   1 -14 6327.96 320.175  90
  -1   1  14 4977.77 308.353  82
  -1   1  14 6096.47 340.113  85
  -1   1  13 9345.24 562.752  59
   1   1 -13 7844.44 607.768  58
   1   1 -13 9749.06 688.167  62
  -1   1  13 9278.22 397.513  74
   1   1 -13 9225.80 434.515  77
  -1   1  13 9641.58 439.599  85
  -1   1  13 9271.67 386.925  23
   1   1 -13 8289.90 379.057  20
   1   1 -12 9554.17 427.819  77
  -1   1  12 9724.49 394.536  74
  -1   1  12 9824.18 546.034  59
   1   1 -12 8858.96 612.506  58
  -1   1  12 9780.78 387.391  23
   1   1 -12 8582.95 379.335  20
   1   1 -12 8431.78 392.610  65
  -1   1  11 34437.7 1207.45  78
   1   1 -11 35440.3 1238.80  77
  -1   1  11 37164.8 1378.86  59
   1   1 -11 33944.9 1464.55  58
   1   1 -11 31760.6 1191.65  20
  -1   1  11 35999.7 1197.68  23
   1   1 -11 30553.1 1201.48  65
  -1   1  10 17823.2 617.653  78
   1   1 -10 17367.5 642.468  77
   1   1 -10 14697.7 608.744  65
   1   1 -10 17013.0 833.782  58
  -1   1  10 18679.5 755.333  59
   1   1 -10 14538.0 597.326  20
  -1   1  10 16494.8 601.157  23
  -1   1   9 4563.65 200.770  78
   1   1  -9 4919.05 229.693  77
   1   1  -9 3824.88 200.149  65
  -1   1   9 3248.34 169.972   4
   1   1  -9 4447.05 355.003  58
  -1   1   9 4789.15 297.068  59
  -1   1   9 4321.20 189.093  23
  -1   1   9 3815.48 181.652  22
   1   1  -8 47330.1 1568.24  77
   1   1  -8 42567.6 1540.75  65
  -1   1   8 49226.7 1680.30  64
   1   1  -8 46836.5 1749.90  58
  -1   1   8 44773.1 1529.06  22
  -1   1   8 42446.8 1543.28   4
  -1   1   7 46021.2 1614.91  64
  -1   1   7 42683.6 1524.40   2
  -1   1   7 42843.7 1523.69   4
  -1   1   7 44597.2 1594.95  57
   1   1  -7 44932.8 1661.38  58
   1   1  -6 1950.22 206.798  62
  -1   1   6 1443.86 148.736  64
  -1   1   6 1517.65 115.773   2
   1   1  -6 1499.99 173.306  58
  -1   1   6 1841.72 154.652  57
  -1   1   5 1111.84 124.788  64
  -1   1   5 1312.23 115.195   3
  -1   1   5 1144.66 113.687  57
   1   1  -5 1078.65 135.160  58
   1   1  -5 1103.21 156.880  62
   1   1  -4 89018.8 3165.27  62
  -1   1   4 90497.9 3098.92  64
  -1   1   4 90237.5 3083.26  57
  -1   1   4 92108.4 3110.79   3
   1   1  -3 75247.6 2657.66  62
  -1   1   3 78685.7 2591.64  64
   1   1  -3 70057.3 2642.87  61
  -1   1   3 76353.8 2620.98  19
  -1   1   3 76343.9 2621.21   3
  -1   1   2 136275. 4620.79  64
  -1   1   2 143164. 4670.50   3
   1   1  -2 133578. 4685.09  61
   1   1  -2 135565. 4690.40  62
  -1   1   2 137945. 4657.29  19
  -1   1   1 97310.7 3321.24   3
  -1   1   1 94615.3 3305.18  19
  -1   1   1 100510. 3320.55  15
   1   1  -1 97318.4 3321.61  15
   1   1  -1 94827.9 3333.07  61
  -1   1   0 78024.7 2677.01   3
   1   1   0 74376.4 2668.21  15
  -1   1   0 75942.5 2673.32  15
   1   1   0 76269.7 2686.55  61
  -1   1   0 82251.8 2661.61  61
   1   1   1 11033.8 465.336  61
  -1   1  -1 12226.0 440.972  61
  -1   1  -2 2004.70 150.676   3
  -1   1  -2 2103.12 141.692  61
   1   1   2 1918.75 150.852  19
  -1   1  -2 2336.91 161.681  62
  -1   1  -3 91753.5 2937.76   3
  -1   1  -3 80720.0 2927.32  61
   1   1   3 85966.7 2941.06  19
   1   1   3 80801.4 2947.63  64
  -1   1  -3 86977.7 2950.68  62
  -1   1  -4 7006.24 356.208  61
   1   1   4 7672.66 379.019  64
  -1   1  -4 7535.75 377.973  62
   1   1   5 5768.61 301.545  64
  -1   1  -5 5354.09 305.756  62
  -1   1  -5 4525.68 226.259   4
  -1   1  -5 4533.48 228.347   2
   1   1   6 137781. 4662.81  64
  -1   1  -6 131175. 4554.59   4
  -1   1  -6 137374. 4561.73   2
  -1   1  -7 40987.6 1426.91   2
  -1   1  -7 41475.4 1422.21   4
  -1   1  -7 40589.4 1423.15  20
   1   1   7 40048.0 1418.28  80
   1   1   7 42576.3 1565.50  64
  -1   1  -8 43223.6 1517.02  77
  -1   1  -8 43482.1 1509.17  20
   1   1   8 42053.9 1500.40  80
   1   1   8 45337.0 1671.27  64
   1   1   9 46991.7 1743.81  64
  -1   1  -9 44656.4 1561.76  77
  -1   1  -9 43619.6 1546.65  20
   1   1   9 44707.6 1545.54  80
   1   1  10 23577.4 1048.42  64
   1   1  10 22910.3 1043.42  57
  -1   1 -10 22568.6 865.856  77
   1   1  10 22696.6 850.365  80
  -1   1 -10 23291.4 851.387  20
  -1   1 -11 1728.68 153.633  77
   1   1  11 1881.78 143.014  78
  -1   1 -11 2004.99 142.645  20
   1   1  11 1711.22 169.001  85
  -1   1 -12 3319.83 370.943  62
   1   1  12 3365.94 368.179  59
  -1   1 -12 3155.53 179.873  53
   1   1  12 3286.46 201.115  78
  -1   1 -12 3712.28 228.702  77
  -1   1 -12 3048.15 191.472  20
  -1   1 -12 3564.52 212.986  90
   1   1  12 2429.98 197.603  82
   1   1  12 3038.82 227.448  85
   1   1  13 24201.9 1144.42  59
  -1   1 -13 20350.0 788.042  53
   1   1  13 21144.8 816.689  78
  -1   1 -13 21092.7 847.192  77
  -1   1 -13 21546.5 814.728  20
  -1   1 -13 20762.7 1123.66  62
   1   1  14 8331.25 621.050  59
  -1   1 -14 7286.47 330.783  53
  -1   1 -14 7492.76 394.398  77
   1   1  14 7382.76 359.438  78
  -1   1 -14 6362.52 339.944  20
  -1   1 -14 7932.02 383.167  93
  -1   1 -14 7034.49 604.434  62
  -1   1 -15 328.214 87.6491  53
   1   1  15 481.766 115.741  78
   1   1  15 455.101 129.795  74
  -1   1 -15 416.330 131.991  77
  -1   1 -15 252.247 84.8080  20
  -1   1 -15 510.303 126.696  93
   1   1  15 801.438 255.405  59
  -1   1 -15 523.285 231.776  62
  -1   1 -15 335.327 181.870  61
  -1   1 -16 1775.61 146.296  53
  -1   1 -16 1883.71 209.039  67
   1   1  16 2079.34 196.792  74
  -1   1 -16 2078.09 210.858  77
   1   1  16 2189.26 185.551  78
  -1   1 -16 2174.27 199.410  93
   1   1  16 2072.76 368.025  59
  -1   1 -16 2041.67 330.326  61
  -1   1 -16 2111.15 367.019  62
   1   1  17 1364.62 305.692  59
  -1   1 -17 1206.23 293.353  62
  -1   1 -17 1555.32 297.933  61
  -1   1 -17 1277.25 181.580  77
   1   1  17 1348.41 168.324  74
  -1   1 -17 1101.72 173.199  67
  -1   1 -17 1441.03 176.259  93
   1   1  17 1175.76 126.219  28
   1   1  18 1656.56 137.532  28
   1   1  18 1667.01 179.796  74
  -1   1 -18 1844.87 202.954  77
   1   1  18 1687.10 147.883  23
  -1   1 -18 1676.64 181.250  69
  -1   1 -18 1585.37 197.023  67
  -1   1 -18 2088.86 199.226  93
  -1   1 -18 1716.05 185.539  86
   1   1  19 3762.12 234.582  27
   1   1  19 4210.30 255.691  75
   1   1  19 3812.63 248.834  74
   1   1  19 3880.70 219.863  23
  -1   1 -19 3498.50 253.601  69
  -1   1 -19 3833.96 281.768  67
  -1   1 -19 3720.92 257.371  93
  -1   1 -19 4492.54 273.030  86
   1   1  20 2747.92 182.510  27
   1   1  20 2843.47 191.836  75
   1   1  20 2796.90 168.992  23
  -1   1 -20 2312.19 193.962  69
  -1   1 -20 2549.52 226.040  67
  -1   1 -20 2953.90 208.386  86
   1   1  20 3193.28 260.100  96
  -1   1 -20 2709.67 206.402  93
   1   1  21 440.745 69.6179  23
   1   1  21 513.603 82.7461  27
  -1   1 -21 459.453 103.384  86
  -1   1 -21 293.260 104.781  67
   1   1  22 596.672 70.1014  27
  -1   1 -22 864.689 103.805  89
  -1   1 -22 827.128 91.4222  86
  -1   2  22 813.228 78.3131  27
   1   2 -22 954.411 97.5074  86
   1   2 -21 124.702 74.1739  93
  -1   2  21 62.0877 46.2787  26
  -1   2  21 176.722 70.1227  27
   1   2 -21 149.477 85.8006  86
   1   2 -21 71.8701 90.4991  81
   1   2 -21 111.941 85.3966  69
   1   2 -20 223.126 94.3311  93
   1   2 -20 80.2344 104.702  90
   1   2 -20 82.3200 95.2989  69
  -1   2  20 120.915 79.2402  27
  -1   2  20 90.2526 61.2845  28
   1   2 -20 118.612 107.204  81
  -1   2  20 98.9122 122.076  84
   1   2 -19 63.6976 110.824  90
   1   2 -19 147.541 99.2612  93
  -1   2  19 16.2406 56.4117  23
   1   2 -19 59.5346 95.5211  67
   1   2 -19 124.888 105.418  69
  -1   2  19-10.0101 86.0644  27
  -1   2  19-21.1733 74.7508  28
   1   2 -19-8.50703 114.892  81
  -1   2  18 692.381 159.822  96
   1   2 -18 768.965 148.421  90
   1   2 -18 561.172 128.903  93
  -1   2  18 491.975 83.7070  23
   1   2 -18 395.572 127.162  67
   1   2 -18 527.236 143.345  81
  -1   2  18 503.729 116.508  27
  -1   2  18 388.593 96.3730  28
   1   2 -17 624.348 152.058  81
   1   2 -17 757.159 149.388  67
   1   2 -17 611.026 248.422  61
   1   2 -17 1263.06 324.686  62
  -1   2  17 953.655 142.085  78
  -1   2  17 1002.72 107.983  23
  -1   2  17 819.298 182.404  96
   1   2 -17 836.228 155.038  90
  -1   2  17 907.102 119.968  28
  -1   2  17 990.339 137.661  27
   1   2 -16 4176.10 294.693  67
   1   2 -16 4569.84 546.289  61
   1   2 -16 3865.52 225.630  53
  -1   2  16 4418.04 273.376  78
  -1   2  16 4394.47 232.208  23
  -1   2  16 5307.10 337.279  96
   1   2 -16 4208.73 284.487  90
  -1   2  16 4080.53 245.437  28
  -1   2  16 4696.41 275.663  27
   1   2 -15 4769.03 311.753  67
   1   2 -15 4118.56 503.548  61
   1   2 -15 4587.93 245.769  53
  -1   2  15 5006.44 285.502  78
  -1   2  15 4713.89 251.530  74
   1   2 -15 4619.24 316.822  77
  -1   2  15 4522.44 240.595  23
  -1   2  15 5193.72 337.478  96
  -1   2  15 4861.83 285.351  27
  -1   2  15 3934.68 250.344  28
   1   2 -14 6178.13 357.371  67
   1   2 -14 5165.11 557.100  61
   1   2 -14 5645.37 292.133  53
  -1   2  14 6751.84 383.556  96
  -1   2  14 6271.66 289.627  23
   1   2 -14 5927.33 355.605  77
  -1   2  14 5920.14 318.226  78
  -1   2  14 6018.84 296.570  74
  -1   2  14 6156.79 327.841  27
  -1   2  14 5604.41 303.555  28
   1   2 -13 9316.66 713.044  61
   1   2 -13 9188.91 428.772  95
   1   2 -13 9163.12 410.401  87
  -1   2  13 9703.41 474.932  96
  -1   2  13 9385.14 387.551  23
   1   2 -13 8856.39 452.040  67
  -1   2  13 9317.94 418.453  78
  -1   2  13 9007.31 394.133  74
   1   2 -13 8543.68 453.101  77
  -1   2  13 9330.93 431.533  27
  -1   2  13 8261.13 401.937  28
  -1   2  12 585.167 106.431  78
   1   2 -12 485.948 125.154  77
  -1   2  12 751.945 172.549  59
   1   2 -12 429.851 215.483  61
   1   2 -12 752.208 114.715  87
  -1   2  12 536.085 84.4206  23
  -1   2  12 505.177 109.353  27
  -1   2  12 433.894 105.932  28
   1   2 -12 616.916 124.160  67
  -1   2  12 755.119 152.630  96
   1   2 -12 488.992 119.910  95
   1   2 -11 4463.45 270.763  67
   1   2 -11 4189.80 236.204  87
   1   2 -11 4357.68 251.317  95
   1   2 -11 3749.06 268.731  77
  -1   2  11 4463.29 237.409  78
  -1   2  11 4590.23 214.287  23
  -1   2  11 4212.61 217.372  22
  -1   2  11 4305.91 246.454  27
  -1   2  11 4258.95 236.817  28
   1   2 -11 3595.82 434.228  61
   1   2 -10 1827.40 168.101  77
  -1   2  10 2103.35 246.404  64
   1   2 -10 1943.29 169.101  67
  -1   2  10 1988.51 127.149  23
  -1   2  10 2020.08 128.957  22
   1   2 -10 1647.15 281.263  61
   1   2 -10 2160.22 318.985  62
  -1   2   9 2445.10 233.340  57
   1   2  -9 2144.70 175.487  77
   1   2  -9 2405.59 199.595   3
  -1   2   9 2566.68 184.195   2
  -1   2   9 2293.27 178.270   4
   1   2  -9 2175.86 303.287  62
  -1   2   9 2474.59 251.613  64
   1   2  -9 2408.15 174.141  67
  -1   2   9 2431.82 152.526  80
  -1   2   9 2600.71 139.848  22
  -1   2   9 2502.67 136.995  23
  -1   2   8 24325.1 973.258  57
   1   2  -8 23016.8 879.477  77
  -1   2   8 20599.0 902.447   2
  -1   2   8 24904.1 1001.78  64
   1   2  -8 22316.4 1096.13  62
   1   2  -8 24706.2 885.020  67
  -1   2   8 23104.9 834.015  22
  -1   2   8 24301.0 849.933  80
  -1   2   7 79823.3 2594.09  80
   1   2  -7 78221.9 2627.73  67
   1   2  -7 77399.9 2632.68  69
   1   2  -7 73138.2 2848.02  62
  -1   2   7 79646.0 2734.69  64
  -1   2   7 72000.9 2694.65   3
  -1   2   7 78742.9 2704.32  57
  -1   2   7 71351.7 2580.47  22
   1   2  -6 136540. 4388.80  81
  -1   2   6 130116. 4433.89  57
   1   2  -6 124816. 4585.32  62
  -1   2   6 131611. 4462.54  64
   1   2  -6 118740. 4367.00  67
   1   2  -6 126041. 4376.53  69
  -1   2   6 132237. 4347.09  70
  -1   2   6 131081. 4467.39   3
   1   2  -5 8093.46 497.034  62
   1   2  -5 7759.84 357.566  69
  -1   2   5 8901.32 422.660  64
  -1   2   5 9611.08 465.836  19
  -1   2   5 10181.3 457.201   3
   1   2  -4 17760.9 874.328  61
   1   2  -4 20855.3 908.677  62
  -1   2   4 20246.3 835.288   3
  -1   2   4 20709.9 803.656  64
  -1   2   4 20797.5 848.247  19
   1   2  -3 69272.9 2630.76  15
   1   2  -3 72960.1 2663.54  61
  -1   2   3 71701.6 2598.08   3
  -1   2   3 75656.5 2556.20  64
  -1   2   3 73336.7 2602.12  19
  -1   2   2 38882.6 1439.44   3
   1   2  -2 34025.8 1462.46  61
   1   2  -2 38932.2 1462.64  15
  -1   2   2 39681.7 1457.16  15
  -1   2   2 38285.2 1432.39  19
  -1   2   1 1013.73 149.252   3
   1   2  -1 1169.52 177.381  61
  -1   2   1 1210.87 159.073  61
  -1   2   1 1302.12 166.743  15
   1   2  -1 1285.98 172.133  15
  -1   2   1 1325.64 156.504  19
   1   2   0 11579.9 615.000  61
  -1   2   0 13232.6 600.657  61
   1   2   0 13731.8 614.827  15
  -1   2   0 13438.7 611.932  15
  -1   2   0 13401.1 599.712   3
  -1   2  -1 30065.3 1203.50  61
   1   2   1 29412.9 1235.85  61
  -1   2  -1 31515.1 1227.00  15
   1   2   1 32729.1 1229.53  15
   1   2   1 31440.4 1208.97  19
  -1   2  -2 47979.9 1780.58   3
   1   2   2 49046.0 1787.84  19
  -1   2  -2 48362.1 1790.09  61
   1   2   2 47410.5 1824.54  61
  -1   2  -3 15096.5 669.451   3
   1   2   3 15373.6 679.274  19
  -1   2  -3 14919.1 682.135  61
  -1   2  -4 6712.25 371.055   3
   1   2   4 6561.56 381.910  19
   1   2   4 6526.31 282.117  76
  -1   2  -4 6483.79 385.984  61
  -1   2  -4 6655.93 405.313  62
  -1   2  -5 25613.6 1101.41  62
  -1   2  -5 25470.4 1077.22  61
  -1   2  -5 27235.2 1047.81   3
  -1   2  -5 26347.6 947.783  69
   1   2   5 25336.5 936.713  76
   1   2   5 27814.4 1077.25  19
   1   2   6 31221.6 1136.98  70
  -1   2  -6 33326.8 1169.51  67
  -1   2  -6 32347.2 1155.77  69
  -1   2  -6 29500.4 1288.27  61
  -1   2  -6 31294.8 1326.07  62
  -1   2  -6 35058.9 1256.34   3
  -1   2  -7 2350.24 201.524   3
  -1   2  -7 3156.46 299.970  62
  -1   2  -7 2480.43 166.044  69
  -1   2  -7 2884.80 182.170  67
   1   2   7 2702.38 159.139  70
  -1   2  -7 2803.99 263.957  61
   1   2   7 2218.74 125.443  22
  -1   2  -8 11765.5 549.862   2
   1   2   8 10930.5 559.596   3
  -1   2  -8 12600.0 548.107   4
   1   2   8 14374.7 521.881  70
  -1   2  -8 12599.4 710.767  62
  -1   2  -8 13773.7 535.793  69
  -1   2  -8 14189.7 554.964  67
   1   2   8 12419.2 478.473  22
  -1   2  -8 12990.0 687.174  61
   1   2   8 15121.7 704.362  57
  -1   2  -9 26119.1 1245.75  61
   1   2   9 30437.0 1262.34  57
  -1   2  -9 27680.3 1298.64  62
  -1   2  -9 29122.0 1067.48  69
  -1   2  -9 30384.1 1088.36  67
  -1   2  -9 26044.2 1059.20   2
   1   2   9 29284.8 1006.26  22
  -1   2  -9 27774.3 1068.15  77
  -1   2 -10 14651.1 856.564  62
  -1   2 -10 15329.4 641.032  67
  -1   2 -10 14652.0 614.171  69
   1   2  10 14696.8 802.351  64
  -1   2 -10 14466.8 579.021  53
  -1   2 -10 13749.8 796.043  61
   1   2  10 15501.4 804.274  57
   1   2  10 15150.2 649.597  85
   1   2  10 14456.5 553.138  22
  -1   2 -10 14881.6 624.489  77
  -1   2 -11 17205.0 946.349  61
   1   2  11 18928.3 952.183  57
  -1   2 -11 18048.0 689.855  53
  -1   2 -11 17495.3 735.589  77
  -1   2 -11 17174.3 998.121  62
  -1   2 -11 18774.1 733.502  69
   1   2  11 19841.9 976.825  64
  -1   2 -11 18865.6 759.209  67
  -1   2 -12 2958.65 382.978  62
  -1   2 -12 2570.70 222.467  67
   1   2  12 3274.52 374.003  64
  -1   2 -12 2869.79 216.628  69
  -1   2 -12 2377.25 325.609  61
   1   2  12 2684.39 339.823  57
  -1   2 -12 2735.29 186.495  53
   1   2  12 2621.22 240.118  85
   1   2  12 2571.54 175.155  23
  -1   2 -12 3096.91 202.655  87
  -1   2 -12 2849.71 208.043  90
  -1   2 -12 2809.69 226.032  77
  -1   2 -13 7062.10 378.180  69
  -1   2 -13 5934.79 578.368  62
  -1   2 -13 7336.60 400.115  67
  -1   2 -13 5606.97 529.983  61
  -1   2 -13 7090.06 338.997  53
   1   2  13 6640.91 399.818  85
   1   2  13 7205.76 331.073  23
   1   2  13 7275.05 361.125  78
  -1   2 -13 7019.54 363.274  90
  -1   2 -14 13725.3 637.585  69
  -1   2 -14 13365.7 928.348  62
  -1   2 -14 14078.2 659.763  67
  -1   2 -14 12619.7 865.601  61
  -1   2 -14 14613.5 591.959  53
  -1   2 -14 15331.2 630.887  90
   1   2  14 14588.6 586.184  23
   1   2  14 14677.7 620.279  78
   1   2  14 14145.4 610.054  27
  -1   2 -15 4080.23 293.959  69
  -1   2 -15 4488.76 319.270  67
  -1   2 -15 4175.65 511.703  62
   1   2  15 5567.33 532.227  59
  -1   2 -15 4443.81 495.449  61
  -1   2 -15 5193.09 269.479  53
  -1   2 -15 4634.24 295.124  90
   1   2  15 5306.00 265.780  23
   1   2  15 4843.26 290.272  78
   1   2  15 4925.33 284.944  27
  -1   2 -16 1540.16 173.961  69
  -1   2 -16 1188.63 179.153  67
   1   2  16 1617.94 322.297  59
  -1   2 -16 1205.88 311.768  62
  -1   2 -16 1334.32 138.299  53
   1   2  16 1607.12 161.408  27
   1   2  16 1502.84 138.438  23
   1   2  16 1435.59 167.589  74
   1   2  16 1470.83 164.762  78
  -1   2 -16 1415.20 178.178  93
   1   2  16 1478.04 244.613  96
  -1   2 -16 1404.82 171.471  90
  -1   2 -17 3382.17 258.649  69
  -1   2 -17 3564.45 280.275  67
  -1   2 -17 3808.88 214.208  53
   1   2  17 3274.36 226.697  27
   1   2  17 3471.26 209.717  23
   1   2  17 3785.88 246.697  74
   1   2  17 4012.33 253.726  78
  -1   2 -17 3823.87 260.129  90
   1   2  17 4477.92 343.698  96
  -1   2 -17 3949.74 272.263  93
  -1   2 -18 247.068 117.393  67
  -1   2 -18 298.239 112.111  69
   1   2  18 275.001 93.9720  27
  -1   2 -18 396.135 83.9186  53
   1   2  18 358.216 80.6329  23
   1   2  18 284.265 108.984  78
   1   2  18 230.744 105.636  74
  -1   2 -18 338.461 125.931  90
   1   2  18 511.507 194.300  96
  -1   2 -18 366.400 126.662  93
  -1   2 -19-53.0135 99.7845  67
  -1   2 -19-29.5987 91.3910  69
  -1   2 -19 124.344 87.2436  86
   1   2  19 42.3482 76.8823  27
   1   2  19 115.019 65.5030  23
   1   2  19 4.38288 81.1516  74
   1   2  19-7.57425 160.958  96
  -1   2 -19 106.323 107.227  93
   1   2  20 357.703 65.1357  23
  -1   2 -20 531.948 96.3705  86
   1   2  20 441.514 80.2545  27
   1   2  20 464.725 160.206  96
  -1   2 -20 567.488 110.522  93
   1   2  21 619.548 73.5420  27
  -1   2 -21 988.232 107.856  93
  -1   3  20 2792.21 189.536  84
  -1   3  20 2876.97 161.066  27
   1   3 -20 3381.22 186.157  93
   1   3 -20 3129.22 186.092  90
   1   3 -19 3476.63 243.626  69
  -1   3  19 3785.67 200.759  27
   1   3 -19 3270.12 246.634  81
  -1   3  19 3591.85 245.282  84
   1   3 -19 3378.19 227.209  71
   1   3 -19 3700.39 228.656  90
   1   3 -19 3901.66 230.945  93
   1   3 -18 878.491 90.5533  53
  -1   3  18 866.908 109.358  27
  -1   3  18 638.054 78.9293  26
  -1   3  18 923.151 159.854  84
   1   3 -18 962.461 156.068  81
   1   3 -18 899.113 137.735  71
   1   3 -18 927.191 148.946  69
  -1   3  17 225.113 127.292  94
   1   3 -17 87.9649 74.6432  53
  -1   3  17 49.7769 89.3475  78
  -1   3  17 130.316 69.2357  26
  -1   3  17 170.638 90.3874  27
   1   3 -17 123.904 126.167  81
  -1   3  17 325.408 149.470  84
   1   3 -16 760.749 113.331  53
  -1   3  16 885.929 180.602  84
   1   3 -16 1009.41 173.101  81
  -1   3  16 888.314 133.823  78
  -1   3  16 723.319 98.7442  26
  -1   3  16 897.637 127.130  27
  -1   3  15 2889.85 208.503  78
  -1   3  15 2815.22 204.895  27
  -1   3  15 2316.60 171.092  26
   1   3 -15 3037.16 453.697  61
   1   3 -15 2631.06 190.526  53
   1   3 -15 2531.19 248.294  81
  -1   3  15 2542.34 253.446  84
  -1   3  15 2741.09 155.857  23
  -1   3  15 2724.28 267.046  96
  -1   3  15 2450.25 164.318  37
  -1   3  14 4665.98 274.321  78
  -1   3  14 4369.81 270.542  27
   1   3 -14 4191.78 542.808  61
   1   3 -14 4271.88 257.166  53
  -1   3  14 4283.88 218.814  23
  -1   3  14 3817.24 230.421  37
  -1   3  14 5046.87 337.356  84
   1   3 -14 4231.75 322.307  81
   1   3 -14 5126.69 307.651  95
   1   3 -14 4718.08 276.724  87
  -1   3  14 5088.29 348.354  96
   1   3 -13 911.869 294.221  61
   1   3 -13 987.891 163.176  95
  -1   3  13 1253.19 207.204  96
  -1   3  13 865.321 92.6490  23
  -1   3  13 1063.41 186.056  84
   1   3 -13 1112.62 150.643  87
   1   3 -13 935.472 175.193  81
  -1   3  13 1209.92 145.468  78
  -1   3  13 949.071 139.786  27
  -1   3  13 711.113 117.071  28
   1   3 -12 10164.5 862.106  61
  -1   3  12 11508.2 561.456  96
   1   3 -12 11660.0 501.364  87
   1   3 -12 11388.8 517.598  95
  -1   3  12 10754.6 437.025  23
  -1   3  12 11215.3 459.727  22
  -1   3  12 11357.7 558.495  84
   1   3 -12 10338.6 560.887  81
  -1   3  12 11268.1 487.105  78
  -1   3  12 10945.8 498.276  27
  -1   3  12 9755.42 467.976  28
   1   3 -11 12475.0 911.221  61
  -1   3  11 15691.4 645.782  96
   1   3 -11 14395.1 588.832  95
   1   3 -11 13672.9 564.537  87
  -1   3  11 12543.3 518.484  22
  -1   3  11 12735.3 505.350  23
  -1   3  11 12939.2 609.273  84
   1   3 -11 13900.0 634.331  81
  -1   3  11 11591.0 534.854  28
  -1   3  11 13136.8 563.656  27
  -1   3  11 13095.0 748.716  64
   1   3 -11 13176.7 618.167  69
  -1   3  10 4753.45 394.695  64
   1   3 -10 3892.70 279.064  69
  -1   3  10 4010.50 333.989  57
   1   3 -10 3987.39 474.431  61
  -1   3  10 4203.82 300.119  96
   1   3 -10 4265.94 252.710  87
   1   3 -10 3844.71 259.780  95
  -1   3  10 4581.96 220.365  22
  -1   3  10 4455.74 207.800  23
  -1   3  10 3705.24 279.788  84
   1   3 -10 3623.92 278.383  81
  -1   3  10 4046.49 231.916  80
  -1   3  10 4645.52 303.525   4
  -1   3  10 4657.02 255.982  27
  -1   3   9 6762.63 462.969  64
   1   3  -9 5999.10 344.763  69
   1   3  -9 5993.35 555.423  61
  -1   3   9 6215.69 411.490  57
   1   3  -9 6745.37 322.424  87
  -1   3   9 6977.83 372.708  96
  -1   3   9 6128.11 279.473  22
  -1   3   9 6454.37 360.040  84
   1   3  -9 7167.00 373.726  81
  -1   3   9 6671.47 300.664  80
  -1   3   9 6279.27 316.054  27
  -1   3   9 5514.28 286.725  26
  -1   3   9 5229.44 359.344   2
   1   3  -9 5421.45 397.392   3
   1   3  -8 8966.92 615.398  15
  -1   3   8 8721.22 528.575  64
   1   3  -8 8513.97 425.952  69
  -1   3   8 8665.16 491.335  57
   1   3  -8 8539.28 647.107  61
   1   3  -8 8607.80 395.023  87
  -1   3   8 9054.69 447.184  96
  -1   3   8 9288.67 367.544  22
  -1   3   8 8296.01 428.749  84
  -1   3   8 9001.76 378.511  80
   1   3  -8 8699.05 438.499  81
  -1   3   8 9301.42 516.578   3
   1   3  -8 8655.42 519.491   3
  -1   3   8 8658.45 397.237  27
   1   3  -7 4998.08 431.664  15
   1   3  -7 5610.09 303.709  69
  -1   3   7 5783.92 387.258  64
   1   3  -7 5520.86 495.096  61
  -1   3   7 5003.39 340.759  57
   1   3  -7 4855.81 268.633  87
  -1   3   7 5473.86 309.178  84
   1   3  -7 5718.24 316.926  81
  -1   3   7 5201.43 250.753  80
  -1   3   7 5584.36 382.978   3
  -1   3   7 5434.55 275.011  27
  -1   3   6 5335.75 395.978  19
  -1   3   6 5541.11 256.823  70
  -1   3   6 5125.83 362.174  64
   1   3  -6 5573.37 301.720  69
   1   3  -6 5643.23 308.462  81
  -1   3   6 5289.64 246.662  80
   1   3  -6 5104.59 431.833  15
  -1   3   6 5464.15 383.419   3
  -1   3   5 16660.5 853.922   3
  -1   3   5 17593.9 872.421  19
  -1   3   5 17794.2 835.468  64
   1   3  -5 19557.4 760.552  69
  -1   3   5 18825.2 704.573  70
   1   3  -5 19900.3 766.720  81
  -1   3   5 20970.7 731.283  76
   1   3  -5 16819.7 913.442  15
  -1   3   4 17761.5 822.878  19
  -1   3   4 17426.5 823.613   3
   1   3  -4 16420.1 856.021  15
  -1   3   4 16599.0 637.998  70
  -1   3   4 18383.6 664.080  76
  -1   3   4 16673.8 768.763  64
  -1   3   3 32844.3 1309.27  19
  -1   3   3 31882.1 1305.07   3
   1   3  -3 33382.5 1362.87  15
  -1   3   3 29663.1 1098.07  70
  -1   3   3 32086.0 1121.48  76
  -1   3   3 31330.1 1240.46  64
   1   3  -2 6083.47 434.233  15
  -1   3   2 5256.69 399.857   3
   1   3  -2 6805.75 319.758  71
  -1   3   2 6568.40 290.065  76
  -1   3   2 5854.56 407.303  19
  -1   3   1 8208.19 496.174  19
   1   3  -1 9060.81 578.001  61
  -1   3   1 7791.19 502.293  15
   1   3  -1 7943.91 510.532  15
   1   3  -1 8876.22 385.183  71
  -1   3   1 8400.35 354.425  76
  -1   3   1 7480.44 486.941   3
  -1   3   0 6418.96 423.765  19
   1   3   0 5785.56 421.519  19
   1   3   0 6565.55 486.396  61
  -1   3   0 6894.96 462.999  61
   1   3   0 6391.86 438.612  15
  -1   3   0 6384.00 286.607  76
  -1   3   0 5994.39 420.139   3
  -1   3  -1 19901.6 742.825  76
   1   3   1 19434.5 913.348  19
   1   3   1 20060.0 993.964  61
  -1   3  -1 20549.8 958.292  61
  -1   3  -2 10270.6 422.308  71
  -1   3  -2 8572.00 391.454  76
  -1   3  -2 10831.1 570.505   3
   1   3   2 10421.4 566.649  19
  -1   3  -2 9626.62 578.627  61
   1   3   3 6239.88 295.298  76
  -1   3  -3 5882.49 279.393  76
  -1   3  -3 6139.97 298.254  71
  -1   3  -3 5320.36 396.743   3
   1   3   3 5968.58 416.885  19
  -1   3  -3 5976.48 444.784  61
  -1   3  -4 3770.08 359.218  61
  -1   3  -4 4509.08 241.297  71
   1   3   4 4412.07 236.172  76
  -1   3  -4 4374.88 345.330   3
   1   3   4 3964.74 341.677  64
   1   3   4 4029.78 338.572  19
  -1   3  -5 8731.99 586.826  61
  -1   3  -5 9942.51 555.546   3
  -1   3  -5 9492.27 422.638  71
   1   3   5 9190.63 403.711  70
   1   3   5 9935.99 420.067  76
   1   3   5 10553.3 582.459  19
   1   3   5 9293.65 568.451  64
   1   3   6 2835.66 313.451  64
  -1   3  -6 3765.84 363.912  61
   1   3   6 3398.70 235.382  84
   1   3   6 3354.15 315.368  19
   1   3   6 3432.20 209.450  76
  -1   3  -6 3025.57 205.175  71
   1   3   6 3151.56 195.979  70
  -1   3  -6 3730.04 306.825   3
   1   3   6 2817.22 236.643  96
  -1   3  -7 1454.80 253.955  61
  -1   3  -7 1706.24 214.068   3
   1   3   7 1495.41 205.794   3
  -1   3  -7 1675.20 152.345  71
  -1   3  -7 1753.97 148.473  87
  -1   3  -7 1563.27 147.849  95
  -1   3  -7 1787.49 166.096  69
   1   3   7 1736.23 258.062  64
  -1   3  -8 4520.73 260.530  95
  -1   3  -8 4777.99 259.617  87
   1   3   8 4788.13 217.795  22
   1   3   8 4355.52 401.767  64
  -1   3  -8 4333.38 271.328  69
  -1   3  -8 4219.88 419.235  61
   1   3   8 4403.01 396.956  57
   1   3   8 4656.77 254.009  80
  -1   3  -8 4457.95 262.420  71
   1   3   8 4375.78 336.363   3
  -1   3  -8 4760.81 348.321   3
  -1   3  -8 4598.57 321.611   2
   1   3   8 4063.47 234.990  27
  -1   3  -9 2472.04 197.089  95
  -1   3  -9 2944.27 200.489  87
   1   3   9 2448.95 145.428  22
  -1   3  -9 2571.59 195.438  71
   1   3   9 3050.85 345.135  64
  -1   3  -9 2377.42 203.310  69
   1   3   9 2449.42 313.845  57
  -1   3  -9 2670.63 343.769  61
   1   3   9 2381.69 183.881  80
   1   3   9 2370.05 173.148  27
  -1   3  -9 2114.68 210.369   2
   1   3  10 3571.21 238.814  80
   1   3  10 3590.32 400.842  64
  -1   3 -10 3584.36 260.788  69
  -1   3 -10 3174.96 393.344  61
   1   3  10 3470.31 383.386  57
  -1   3 -10 3849.15 234.099  53
  -1   3 -10 3660.29 245.342  71
   1   3  10 4038.49 197.376  22
  -1   3 -10 3990.66 256.477  95
   1   3  10 3645.65 229.201  27
  -1   3 -11 3194.17 249.309  69
   1   3  11 3024.68 388.164  64
  -1   3 -11 2066.32 351.225  61
   1   3  11 3101.32 372.177  57
  -1   3 -11 3186.68 218.415  53
  -1   3 -11 3403.26 242.321  95
   1   3  11 3436.90 184.461  22
   1   3  11 2967.43 223.213  80
   1   3  11 3273.91 225.292  27
   1   3  12 4808.74 470.751  64
  -1   3 -12 4159.94 287.412  69
  -1   3 -12 3487.88 436.996  61
   1   3  12 4491.91 450.776  57
  -1   3 -12 4321.55 256.127  53
   1   3  12 3875.97 341.422  96
   1   3  12 3667.59 246.615  27
  -1   3 -12 3717.94 313.619  81
   1   3  12 4595.67 274.578  80
  -1   3 -13 1516.27 209.024  81
   1   3  13 1897.89 325.322  64
  -1   3 -13 1535.52 183.594  69
  -1   3 -13 2075.25 337.212  61
  -1   3 -13 1666.02 164.682  53
  -1   3 -13 1534.84 169.322  71
   1   3  13 1828.38 144.838  23
   1   3  13 1839.87 267.834  96
  -1   3 -13 1787.07 179.588  90
   1   3  13 1478.48 155.953  27
  -1   3 -14 1727.05 215.910  81
  -1   3 -14 1752.59 198.178  69
   1   3  14 2350.11 346.188  59
  -1   3 -14 2364.89 183.755  53
   1   3  14 2120.59 277.658  96
  -1   3 -14 1888.22 187.206  90
   1   3  14 2181.23 153.285  23
  -1   3 -14 1539.94 174.096  71
   1   3  14 1878.47 168.342  27
   1   3  15 998.650 150.061  78
  -1   3 -15 784.465 129.732  71
   1   3  15 869.767 118.668  27
  -1   3 -15 1088.05 133.245  53
  -1   3 -15 887.029 150.629  69
   1   3  15 766.211 100.629  23
  -1   3 -15 842.021 175.892  81
   1   3  15 1265.54 232.138  96
  -1   3 -15 1090.46 152.285  90
   1   3  16 645.704 122.261  78
   1   3  16 402.626 110.390  74
   1   3  16 479.370 98.0620  27
  -1   3 -16 613.066 110.523  53
  -1   3 -16 508.194 130.996  69
   1   3  16 536.563 83.6149  23
   1   3  16 432.228 198.854  96
  -1   3 -16 575.954 130.200  90
   1   3  16 752.021 182.192  84
  -1   3 -16 598.669 154.938  81
   1   3  17 931.929 108.691  27
  -1   3 -17 1021.00 116.036  53
   1   3  17 925.579 208.386  96
  -1   3 -17 1060.92 141.255  90
  -1   3 -17 1010.19 155.174  93
   1   3  17 1092.45 100.144  23
   1   3  17 1099.50 136.092  78
   1   3  17 1077.98 189.115  84
  -1   3 -17 827.532 156.808  81
   1   3  18 3354.04 190.797  27
  -1   3 -18 3627.06 193.948  53
   1   3  18 3708.50 182.816  23
   1   3  18 3637.33 224.229  78
   1   3  18 3735.57 267.687  84
   1   3  18 4365.04 299.213  96
  -1   3 -18 3710.21 225.206  90
  -1   3 -18 3854.88 241.766  93
   1   3  19 782.167 80.1655  27
  -1   3 -19 1059.21 126.342  93
   1   3  20 768.339 60.8470  27
  -1   3 -20 1395.32 114.028  93
  -1   4  18 654.802 70.4136  44
   1   4 -18 771.622 67.1544  53
   1   4 -18 863.762 101.845  90
   1   4 -18 976.894 110.481  93
   1   4 -17 2861.33 156.528  53
  -1   4  17 3167.64 218.404  84
  -1   4  17 2552.34 157.347  44
   1   4 -17 2359.10 178.398  76
   1   4 -17 2670.93 192.156  71
   1   4 -17 2840.67 186.951  90
   1   4 -16 527.289 115.829  90
  -1   4  16 423.393 94.7495  44
   1   4 -16 511.722 95.0664  53
  -1   4  16 396.660 83.8466  27
  -1   4  16 378.439 90.8090  78
   1   4 -16 539.084 115.294  71
  -1   4  16 586.474 147.706  84
  -1   4  15 2284.09 172.162  78
   1   4 -15 2213.46 202.190  71
  -1   4  15 2384.05 218.186  94
  -1   4  15 2040.65 165.980  44
   1   4 -15 2524.90 173.575  53
  -1   4  15 2311.52 165.113  27
  -1   4  15 2142.49 144.027  37
  -1   4  15 2339.58 222.902  84
  -1   4  14 2514.14 184.925  78
   1   4 -14 2614.04 227.035  71
  -1   4  14 2880.16 242.184  94
   1   4 -14 3036.16 208.690  87
  -1   4  14 1878.56 171.072  44
   1   4 -14 2417.20 185.309  53
  -1   4  14 2291.15 177.366  27
  -1   4  14 2292.34 160.795  37
  -1   4  14 2560.05 246.683  84
   1   4 -13 1604.00 200.490  71
  -1   4  13 1931.80 166.879  78
  -1   4  13 1658.98 159.611  27
  -1   4  13 2168.83 229.620  94
   1   4 -13 2229.19 196.200  87
   1   4 -13 1974.11 205.583  95
  -1   4  13 1593.31 167.729  44
   1   4 -13 2032.02 177.011  53
  -1   4  13 2018.99 231.291  84
  -1   4  13 1673.26 145.828  37
   1   4 -12 506.341 161.478  95
  -1   4  12 327.950 122.796  91
  -1   4  12 219.603 161.927  94
  -1   4  12 267.140 113.887  44
  -1   4  12 369.687 104.604  78
   1   4 -12 416.619 143.377  71
  -1   4  12 300.682 104.671  27
   1   4 -12 74.0398 220.217  61
  -1   4  12 288.431 80.6857  22
  -1   4  12 407.124 169.974  84
   1   4 -12 396.287 136.684  87
   1   4 -12 177.364 162.964  15
  -1   4  12 372.343 95.2173  37
  -1   4  11 3833.64 301.962  84
  -1   4  11 3132.40 222.180  27
   1   4 -11 3245.18 497.042  61
  -1   4  11 3260.89 196.157  22
   1   4 -11 3565.34 283.508  71
  -1   4  11 3409.93 224.483  78
  -1   4  11 3083.72 229.306  44
   1   4 -11 3142.85 391.695  15
   1   4 -11 3837.32 255.280  87
  -1   4  11 3586.57 263.670  91
  -1   4  11 4145.18 313.778  94
  -1   4  10 2906.67 268.351  84
   1   4 -10 3138.50 263.056  71
  -1   4  10 2976.88 208.674  27
   1   4 -10 2790.10 450.398  61
  -1   4  10 3161.81 182.655  22
  -1   4  10 2467.67 203.400  44
  -1   4  10 2976.00 270.916  94
  -1   4  10 2980.25 247.224  91
   1   4 -10 3074.39 229.345  87
   1   4 -10 2892.97 380.167  15
  -1   4   9 181.168 156.690  84
   1   4  -9 161.185 119.719  87
  -1   4   9 186.370 78.7374  80
   1   4  -9 140.276 124.123  71
  -1   4   9 166.730 90.3491  27
   1   4  -9 100.215 214.447  61
  -1   4   9 180.622 74.1350  22
   1   4  -9 207.200 120.843   3
  -1   4   9 108.603 95.7145  44
  -1   4   9 89.1022 128.424  91
  -1   4   9 61.9888 146.577  94
   1   4  -9 144.683 165.527  15
  -1   4   9 210.710 64.9351  10
  -1   4   8 8735.35 459.107  94
   1   4  -8 8201.78 404.571  87
  -1   4   8 8371.14 434.701  91
  -1   4   8 7575.53 381.485  44
  -1   4   8 7851.77 502.420   2
   1   4  -8 8187.18 550.280   3
  -1   4   8 8712.67 552.765   3
  -1   4   8 7456.36 356.860  80
   1   4  -8 8106.35 437.774  71
  -1   4   8 8074.16 545.889  64
   1   4  -8 8107.14 727.620  61
  -1   4   8 8156.30 355.175  22
  -1   4   8 8499.14 391.370  27
   1   4  -8 8571.00 637.008  15
  -1   4   8 7660.83 334.994  10
  -1   4   7 11088.4 479.797  80
   1   4  -7 12293.6 569.679  71
  -1   4   7 11651.6 673.473  64
   1   4  -7 11541.4 874.153  61
  -1   4   7 13916.3 728.945   3
   1   4  -7 11665.2 700.719   3
  -1   4   7 11804.0 510.688  44
   1   4  -7 12423.4 785.277  15
  -1   4   7 12435.2 583.621  94
  -1   4   7 12313.5 560.933  91
   1   4  -7 10988.0 519.802  87
  -1   4   6 5349.11 265.835  80
   1   4  -6 5584.76 338.615  71
  -1   4   6 5482.62 419.198  64
  -1   4   6 5700.63 282.275  70
   1   4  -6 6047.25 594.245  61
  -1   4   6 5912.03 461.099  19
  -1   4   6 5159.22 435.032   3
   1   4  -6 5019.63 442.005   3
  -1   4   6 5191.91 290.172  44
   1   4  -6 6000.39 520.106  15
  -1   4   6 5314.66 349.751  94
   1   4  -6 5608.17 312.213  87
  -1   4   6 6528.27 352.428  91
  -1   4   5 5204.95 261.078  80
   1   4  -5 5258.04 302.713  87
   1   4  -5 5505.13 322.378  76
  -1   4   5 5676.99 413.492  64
  -1   4   5 5687.41 278.296  70
   1   4  -5 4656.44 529.420  61
  -1   4   5 6139.08 469.396  19
  -1   4   5 5762.08 453.839   3
   1   4  -5 6153.93 470.703   3
  -1   4   5 5372.11 291.549  44
  -1   4   5 5932.25 358.110  94
  -1   4   5 6128.06 346.671  91
   1   4  -5 5822.29 501.031  15
  -1   4   4 3672.43 224.047  76
   1   4  -4 3290.80 238.049  76
  -1   4   4 3394.86 311.146  64
  -1   4   4 3428.75 195.875  70
   1   4  -4 2983.64 423.487  61
  -1   4   4 3508.83 349.740  19
  -1   4   4 2894.43 332.359   3
   1   4  -4 3247.63 343.619   3
  -1   4   4 3168.91 211.214  44
   1   4  -4 2814.62 353.871  15
  -1   4   4 3973.51 266.470  91
  -1   4   4 3468.34 271.579  94
  -1   4   3 4609.16 369.653  64
   1   4  -3 5494.04 469.796  15
  -1   4   3 5961.75 443.501  19
   1   4  -3 4685.28 418.761   3
  -1   4   3 5623.21 446.377   3
  -1   4   3 4842.81 263.765  44
  -1   4   3 4424.68 237.495  70
   1   4  -3 4375.70 282.057  76
  -1   4   3 4778.89 263.987  76
  -1   4   3 4591.54 307.736  91
  -1   4   3 4748.92 317.865  94
  -1   4   2 15156.3 792.677  64
  -1   4   2 19228.6 735.316  94
  -1   4   2 15944.3 648.295  44
  -1   4   2 14537.1 843.968   3
   1   4  -2 14261.0 860.441  19
  -1   4   2 14402.0 830.972  19
  -1   4   2 15243.7 617.089  70
   1   4  -2 16735.9 680.589  76
  -1   4   2 17510.4 657.522  76
   1   4  -2 16176.8 898.282  15
  -1   4   1 5821.91 472.371   3
   1   4  -1 5501.86 459.457   3
   1   4  -1 6130.25 363.305  91
   1   4  -1 5927.10 359.785  94
   1   4  -1 6486.93 508.420  19
  -1   4   1 6186.98 476.230  19
  -1   4   1 5381.61 271.291  70
   1   4  -1 6207.61 331.435  76
  -1   4   1 6162.46 307.981  76
   1   4  -1 7126.51 531.536  15
  -1   4   0 990.038 218.316  15
  -1   4   0 872.766 99.1278  26
   1   4   0 812.020 204.294   3
  -1   4   0 837.763 215.279   3
   1   4   0 444.400 150.001  91
   1   4   0 600.571 154.890  94
  -1   4   0 959.942 214.251  19
   1   4   0 1073.49 224.567  19
  -1   4   0 664.688 93.6550  37
   1   4   0 555.767 126.170  76
  -1   4   0 560.211 106.508  76
   1   4   1 1692.13 264.594   3
  -1   4  -1 1960.62 278.610  19
   1   4   1 1915.12 279.433  19
  -1   4  -1 2492.36 179.212  76
   1   4   1 2454.22 231.772  94
   1   4   1 2480.33 232.515  91
   1   4   2 15940.2 878.834  64
  -1   4  -2 17590.0 982.463  61
  -1   4  -2 16602.2 867.114   3
   1   4   2 14907.5 843.493   3
  -1   4  -2 14850.2 634.466  87
   1   4   2 16710.3 874.918  19
  -1   4  -2 16537.6 882.818  19
  -1   4  -2 16121.6 643.685  76
   1   4   2 16020.7 705.511  94
   1   4   3 2932.88 347.169  64
  -1   4  -3 3688.91 425.066  61
   1   4   3 3097.49 349.101   3
  -1   4  -3 3749.41 371.890   3
   1   4   3 3775.16 370.023  19
  -1   4  -3 3835.69 230.102  76
  -1   4  -3 3752.18 231.298  87
   1   4   3 3588.83 278.682  94
   1   4   4 16072.5 912.974  64
  -1   4  -4 17768.7 1002.36  61
   1   4   4 15435.8 869.694   3
  -1   4  -4 17567.8 901.196   3
   1   4   4 15749.2 719.881  84
   1   4   4 18410.9 921.915  19
   1   4   4 17005.7 678.934  70
  -1   4  -4 16688.0 679.569  76
   1   4   4 17420.6 747.273  94
  -1   4  -4 17052.3 681.457  87
   1   4   4 16600.2 738.979  91
   1   4   5 13199.0 791.658  64
  -1   4  -5 12733.0 845.024  61
   1   4   5 12285.0 739.272   3
  -1   4  -5 12555.0 744.733   3
   1   4   5 11798.5 591.155  84
   1   4   5 14076.7 777.088  19
   1   4   5 13243.0 556.308  70
  -1   4  -5 13966.7 588.907  71
  -1   4  -5 12193.0 548.823  76
   1   4   5 13427.9 620.187  91
  -1   4  -5 13646.9 560.405  87
  -1   4  -5 13058.5 554.870  95
   1   4   5 13205.5 623.027  94
   1   4   6 1525.44 157.291  70
   1   4   6 1293.76 250.998  64
   1   4   6 894.999 197.236   3
  -1   4  -6 1353.40 225.658   3
  -1   4  -6 1684.24 308.474  61
   1   4   6 1340.41 191.241  84
  -1   4  -6 1485.03 162.628  71
  -1   4  -6 1427.83 147.684  76
  -1   4  -6 1442.05 161.283  87
   1   4   6 1444.88 207.264  91
   1   4   6 1555.81 216.454  94
  -1   4  -6 1463.88 161.660  95
   1   4   7 5252.59 475.481  64
   1   4   7 4627.12 272.533  70
  -1   4  -7 4933.03 497.538  61
  -1   4  -7 4665.07 403.692   3
   1   4   7 4049.76 377.889   3
   1   4   7 4586.19 318.919  84
   1   4   7 4305.83 263.378  80
  -1   4  -7 5081.92 283.775  87
   1   4   7 4485.83 332.347  94
   1   4   7 4181.17 318.055  91
  -1   4  -7 4709.48 281.910  95
  -1   4  -7 4547.55 284.955  71
  -1   4  -7 4228.01 263.635  76
  -1   4  -8 1599.12 171.335  71
  -1   4  -8 1269.24 147.170  76
   1   4   8 1756.21 172.678  70
   1   4   8 1464.71 278.486  64
   1   4   8 1411.77 270.717  57
  -1   4  -8 1110.48 281.881  61
  -1   4  -8 1573.17 211.047   2
   1   4   8 1448.09 116.953  22
  -1   4  -8 1313.68 111.937  10
  -1   4  -8 1604.66 174.653  95
  -1   4  -8 1437.38 165.671  87
   1   4   8 1548.05 213.057  91
   1   4   8 1345.72 201.311  84
   1   4   8 1569.58 158.944  80
   1   4   9 995.634 140.099  80
  -1   4  -9 882.676 152.353  87
   1   4   9 863.963 184.976  84
   1   4   9 586.309 222.215  64
   1   4   9 1185.33 248.153  57
  -1   4  -9 780.919 250.246  61
   1   4   9 991.179 192.190  91
  -1   4  -9 973.982 154.378  95
   1   4   9 800.113 90.8929  22
  -1   4  -9 688.068 122.903  76
  -1   4  -9 831.309 138.640  71
  -1   4  -9 774.455 78.9380   9
   1   4   9 838.499 111.948  27
  -1   4 -10 5379.67 325.895  71
  -1   4 -10 5005.90 300.359  76
   1   4  10 5557.35 523.878  64
  -1   4 -10 4940.04 530.697  61
   1   4  10 5887.80 502.759  57
   1   4  10 5670.88 317.123  80
   1   4  10 5074.73 371.123  84
   1   4  10 6041.62 265.611  22
   1   4  10 4719.35 272.614  27
  -1   4 -10 6081.88 333.143  95
  -1   4 -10 6109.71 329.715  87
   1   4  10 5571.44 381.535  91
  -1   4 -11 1829.62 171.657  76
  -1   4 -11 2069.63 193.592  71
   1   4  11 2060.26 330.553  64
   1   4  11 2200.83 307.112  57
  -1   4 -11 2248.14 192.141  53
   1   4  11 2059.59 163.144  27
   1   4  11 2404.51 149.689  22
   1   4  11 2302.89 196.538  80
   1   4  11 2402.14 269.818  84
   1   4  11 2128.08 245.225  91
  -1   4 -11 2488.23 211.543  87
   1   4  12 381.513 165.911  91
  -1   4 -12 243.593 109.647  90
  -1   4 -12 264.863 93.3386  25
   1   4  12 303.341 77.8948  23
  -1   4 -12 268.045 111.473  53
   1   4  12 265.621 85.9345  27
  -1   4 -12 268.083 84.7971  76
  -1   4 -12 323.031 104.735  71
   1   4  12 485.776 180.142  84
   1   4  12 487.043 120.166  80
   1   4  13 1198.22 195.312  91
   1   4  13 1514.35 230.109  94
  -1   4 -13 1438.32 151.864  90
   1   4  13 1370.90 111.880  23
  -1   4 -13 1714.75 161.822  53
   1   4  13 1252.59 121.868  27
  -1   4 -13 1248.82 142.967  71
   1   4  13 1700.55 165.612  78
   1   4  13 1557.44 218.522  84
   1   4  14 1750.52 201.984  91
   1   4  14 1421.38 220.023  94
  -1   4 -14 1660.89 154.274  90
   1   4  14 1707.75 116.698  23
   1   4  14 1609.03 128.350  27
   1   4  14 1710.34 166.902  78
   1   4  14 1696.86 212.013  84
  -1   4 -14 1760.28 156.944  53
   1   4  15 3327.49 219.381  78
  -1   4 -15 3953.66 213.495  53
   1   4  15 3344.20 247.752  91
   1   4  15 4162.13 294.285  94
  -1   4 -15 3819.94 212.088  90
   1   4  15 2863.46 173.675  27
   1   4  15 3532.04 267.031  84
   1   4  15 3156.46 176.823  37
   1   4  16 882.686 161.427  84
  -1   4 -16 1082.39 115.282  90
   1   4  16 1146.25 180.202  94
  -1   4 -16 1108.20 138.162  93
   1   4  16 960.549 118.482  78
  -1   4 -16 1269.12 120.339  53
   1   4  17 570.695 125.967  84
   1   4  17 423.079 126.812  94
  -1   4 -17 369.131 94.9485  93
   1   4  17 346.749 81.0630  78
  -1   4 -17 417.888 74.1913  53
   1   4  18 1561.42 141.775  94
   1   4  18 2002.99 151.060  84
  -1   4 -18 1861.25 101.885  53
  -1   5  15 401.088 52.4734  37
   1   5 -15 379.569 72.0508  90
   1   5 -15 447.318 70.6011  53
  -1   5  14 91.4640 50.5991  37
   1   5 -14 25.4286 72.4762  90
   1   5 -14 110.080 72.3393  53
   1   5 -13 70.0246 80.4813  53
   1   5 -13 43.8105 88.6954  87
   1   5 -13 78.6025 77.9294  76
  -1   5  13 54.7658 58.7394  37
  -1   5  12 1929.78 138.941  37
   1   5 -12 1742.81 155.722  53
  -1   5  12 1930.34 136.421  44
   1   5 -12 2028.86 174.534  87
  -1   5  12 1932.74 206.524  94
   1   5 -12 1459.09 158.585  76
  -1   5  11 3946.62 225.757  44
  -1   5  11 4040.29 293.778  94
   1   5 -11 4069.76 267.091  95
   1   5 -11 4157.11 259.177  87
  -1   5  11 4513.40 212.252  22
   1   5 -11 3830.56 264.229  76
   1   5 -10 833.036 147.328  76
  -1   5  10 1191.68 103.383  22
  -1   5  10 1238.29 199.356  94
   1   5 -10 1078.18 168.460  95
  -1   5  10 1047.08 124.616  44
  -1   5  10 1043.06 119.401  37
   1   5 -10 1140.70 157.903  87
  -1   5   9 1370.43 103.231   9
  -1   5   9 1913.71 129.143  22
   1   5  -9 1767.83 195.572  95
   1   5  -9 1895.80 187.169  87
  -1   5   9 1990.40 232.230  94
  -1   5   9 1666.08 148.028  44
   1   5  -9 1588.66 181.284  76
  -1   5   9 1533.54 140.967  37
  -1   5   8 1124.82 131.084  37
  -1   5   8 1372.78 114.489  22
  -1   5   8 1419.55 212.821  94
   1   5  -8 1280.20 170.224  87
   1   5  -8 1136.21 170.353  95
  -1   5   8 1442.59 138.681  44
  -1   5   8 1222.16 102.062  10
  -1   5   8 982.586 95.7119   9
   1   5  -8 1207.53 160.463  76
   1   5  -7 2910.18 453.107  61
   1   5  -7 2768.07 221.941  87
   1   5  -7 2909.58 227.072  95
  -1   5   7 3483.71 288.430  94
  -1   5   7 2607.60 163.271  22
   1   5  -7 2163.59 322.203  19
  -1   5   7 2455.46 179.011  37
   1   5  -7 2507.76 222.839  76
   1   5  -7 1325.57 272.772  15
  -1   5   7 2378.17 149.000  10
   1   5  -6 204.037 120.710  76
   1   5  -6 396.975 173.938  15
  -1   5   6 616.191 89.1184  10
   1   5  -6 344.864 233.315  61
  -1   5   6 493.708 184.440  94
   1   5  -6 630.254 148.127  87
  -1   5   6 331.784 98.8120  37
   1   5  -6 332.764 174.957  19
  -1   5   6 376.099 136.488   2
   1   5  -6 463.593 171.881   3
   1   5  -5 1385.49 340.978  61
  -1   5   5 1171.83 133.611  37
  -1   5   5 1420.93 224.964   2
   1   5  -5 965.510 214.452   3
  -1   5   5 1151.95 230.371   3
   1   5  -5 904.971 155.810  76
  -1   5   5 1371.14 120.755  10
   1   5  -5 1021.80 242.690  15
   1   5  -5 1270.61 250.915  19
   1   5  -4 19907.8 816.403  76
  -1   5   4 20085.8 1033.87   3
   1   5  -4 17581.9 998.754   3
  -1   5   4 18945.1 751.342  37
  -1   5   4 20781.3 1031.76  19
   1   5  -4 20039.3 1068.61  19
   1   5  -3 3052.46 248.235  76
   1   5  -3 4007.90 405.824   3
  -1   5   3 3943.84 405.855   3
  -1   5   3 3420.13 211.862  37
  -1   5   3 4318.39 405.689  19
   1   5  -3 3660.10 401.262  19
  -1   5   2 6611.70 340.902  76
   1   5  -2 6398.78 364.814  76
  -1   5   2 5960.83 304.407  37
  -1   5   2 6888.16 539.984   3
  -1   5   2 7178.29 527.746  19
   1   5  -2 6757.36 542.811  19
  -1   5   1 2158.27 180.507  87
   1   5  -1 2169.77 204.064  76
  -1   5   1 2165.58 179.479  76
  -1   5   1 1810.63 145.523  37
  -1   5   1 1757.43 282.136   3
   1   5  -1 1539.90 265.054  19
  -1   5   1 1529.02 253.904  19
   1   5   0 2614.37 357.522  64
   1   5   0 2522.62 336.347   3
  -1   5   0 2505.91 335.410   3
  -1   5   0 2450.93 197.495  87
  -1   5   0 2816.51 203.831  76
   1   5   0 2937.37 229.588  76
  -1   5   0 2242.64 160.905  37
  -1   5   0 2421.75 319.057  19
   1   5   0 2887.36 351.698  19
  -1   5  -1 10919.8 489.533  87
  -1   5  -1 9396.42 459.001  95
   1   5   1 12609.4 751.635  19
  -1   5  -1 11715.7 726.709  19
   1   5   1 9764.29 720.112  64
   1   5   1 10983.7 722.632   3
   1   5   1 11553.0 496.084  70
   1   5   1 11896.5 527.512  76
  -1   5  -1 11362.4 492.060  76
  -1   5  -2 3410.31 236.376  87
  -1   5  -2 2787.64 207.651  95
   1   5   2 4085.09 396.114  19
  -1   5  -2 3389.70 369.533  19
   1   5   2 3203.26 395.108  64
  -1   5  -2 3892.56 396.096   3
   1   5   2 4364.29 415.625   3
   1   5   2 3196.34 225.615  70
  -1   5  -2 3463.90 228.200  76
   1   5   2 3496.51 251.656  76
  -1   5  -3 7749.13 381.755  87
  -1   5  -3 7213.63 362.443  95
   1   5   3 9033.75 479.814  94
   1   5   3 6709.21 542.665  19
  -1   5  -3 6569.76 546.722  19
   1   5   3 7357.80 596.173  64
   1   5   3 8170.79 383.263  70
  -1   5  -3 7138.56 366.030  76
   1   5   3 8938.15 420.300  76
   1   5   3 6575.91 542.137   3
  -1   5  -3 6497.15 541.007   3
  -1   5  -4 609.695 114.204  76
   1   5   4 673.635 142.221  76
  -1   5  -4 910.238 209.710  15
  -1   5  -4 658.577 137.329  87
   1   5   4 806.138 134.141  70
   1   5   4 726.404 214.692  64
   1   5   4 875.736 214.845  19
  -1   5  -4 986.049 225.782  19
   1   5   4 585.036 190.393  91
   1   5   4 480.703 185.290  94
  -1   5  -4 320.869 115.328  95
   1   5   4 658.361 196.299   3
  -1   5  -4 1145.47 225.683   3
  -1   5  -5 4868.06 283.119  76
   1   5   5 5653.52 510.424  64
   1   5   5 5823.69 307.242  70
  -1   5  -5 5342.55 254.478  10
  -1   5  -5 5583.28 495.260  15
   1   5   5 5084.58 289.893  80
  -1   5  -5 4853.21 466.994  19
  -1   5  -5 4685.94 408.136   2
   1   5   5 4827.50 445.494   3
  -1   5  -5 5280.26 295.959  95
  -1   5  -5 5306.80 304.616  87
   1   5   5 5783.95 385.222  94
   1   5   5 5967.25 378.628  91
  -1   5  -6 2781.67 200.717  76
   1   5   6 3424.61 394.802  64
   1   5   6 3375.64 228.057  70
  -1   5  -6 3206.69 178.177  10
  -1   5  -6 3181.91 365.717  15
  -1   5  -6 3037.24 207.335  53
   1   5   6 3009.51 212.875  80
  -1   5  -6 2778.47 346.688  19
  -1   5  -6 3146.04 223.294  95
   1   5   6 3834.77 298.366  91
  -1   5  -6 3400.55 235.514  87
   1   5   6 3292.66 303.733  94
   1   5   6 2772.58 324.921   3
  -1   5  -6 2609.21 297.518   2
  -1   5  -7 1299.49 105.614  10
  -1   5  -7 1152.59 96.7035   9
  -1   5  -7 949.427 130.353  53
  -1   5  -7 1025.45 120.512  76
   1   5   7 1379.04 109.848  22
  -1   5  -7 1104.95 153.373  87
   1   5   7 1115.26 135.277  80
   1   5   7 1174.58 206.413  91
  -1   5  -7 753.939 138.144  95
   1   5   7 1107.90 217.502  94
  -1   5  -8 425.064 68.0359  10
   1   5   8 329.821 169.344  91
  -1   5  -8 385.017 124.182  95
   1   5   8 323.826 179.764  94
   1   5   8 344.796 67.7964  22
  -1   5  -8 406.231 108.884  53
  -1   5  -8 327.360 59.8758   9
  -1   5  -8 554.859 131.883  87
   1   5   8 422.772 108.351  80
  -1   5  -9 1358.73 145.791  53
   1   5   9 1193.28 139.095  80
  -1   5  -9 1640.36 171.644  87
   1   5   9 1719.23 223.280  91
   1   5   9 1524.59 110.436  22
  -1   5 -10 3105.27 203.609  53
   1   5  10 3371.65 168.106  22
   1   5  10 3008.38 261.213  91
  -1   5 -10 3436.47 221.653  87
   1   5  10 2539.95 194.727  80
   1   5  11 1063.27 174.198  91
  -1   5 -11 1072.42 140.393  87
  -1   5 -11 1389.01 107.985  25
   1   5  12 2280.55 166.056  78
   1   5  12 2003.63 139.310  37
   1   5  12 2147.72 201.486  91
   1   5  13 2524.39 171.499  78
  -1   5 -13 3225.90 174.558  53
   1   5  13 2624.24 152.941  37
   1   5  13 3001.70 238.503  94
   1   5  14 622.654 86.1412  78
   1   5  14 692.907 135.889  94
  -1   5 -14 626.676 91.1233  93
  -1   5 -14 599.108 83.7023  53
   1   5  14 655.400 68.9909  37
   1   5  15 566.087 107.901  94
  -1   5 -15 631.319 74.0187  93
  -1   5 -15 854.763 74.0821  53
  -1   6  11 32.4684 34.2551  37
   1   6 -11 16.7513 54.2363  87
  -1   6  10 101.564 42.7402  37
   1   6 -10-29.1273 70.1808  87
   1   6 -10 99.4266 59.3377  53
  -1   6   9 2077.25 112.394  22
  -1   6   9 1917.93 117.709  37
   1   6  -9 2137.82 135.149  53
   1   6  -9 2042.23 145.601  95
   1   6  -9 2186.06 152.628  87
   1   6  -8 977.502 61.4062  10
   1   6  -8 884.599 97.8333  53
   1   6  -8 731.857 101.330  76
  -1   6   8 1003.89 88.2832  37
   1   6  -8 889.834 113.349  95
  -1   6   7 845.039 67.6477   9
   1   6  -7 946.456 71.8058  10
   1   6  -7 1108.34 105.425  53
   1   6  -7 918.782 114.142  76
  -1   6   7 1156.85 83.0224  22
  -1   6   7 844.531 86.9094  37
   1   6  -7 782.132 117.082  95
  -1   6   6 1648.41 99.3878  10
   1   6  -6 1553.36 97.2246  10
   1   6  -6 1606.63 142.682  76
  -1   6   6 1653.65 104.875  22
  -1   6   6 1411.33 95.5928   9
  -1   6   6 1682.93 116.313  37
   1   6  -6 1613.14 147.059  95
  -1   6   5 1122.56 88.1097  10
   1   6  -5 1075.89 87.8181  10
   1   6  -5 1231.53 132.661  76
  -1   6   5 1205.82 91.4648  22
  -1   6   5 992.942 83.4261   9
  -1   6   5 1049.67 94.6805  37
   1   6  -5 1370.92 138.808  95
  -1   6   4 441.746 67.7258  10
   1   6  -4 384.784 98.2782  76
  -1   6   4 357.584 64.2906  22
  -1   6   4 470.411 63.2059   9
  -1   6   4 292.443 66.9465  37
   1   6  -4 357.175 104.400  95
   1   6  -3 654.489 122.349  87
  -1   6   3 426.013 72.7427  10
   1   6  -3 596.075 109.886  76
  -1   6   3 432.451 67.8525  22
  -1   6   3 458.736 66.7016   9
   1   6  -3 623.187 112.435  95
  -1   6   3 432.652 70.3052  37
   1   6  -2 325.264 99.3440  76
  -1   6   2 205.868 56.3542   9
   1   6  -2 483.784 107.190  95
   1   6  -2 338.563 112.778  87
  -1   6   2 175.204 56.7940  37
  -1   6   1 1146.66 123.913  87
   1   6  -1 1440.21 152.465  87
  -1   6   1 1615.94 110.147   9
   1   6  -1 1458.81 148.395  76
  -1   6   0 1967.32 125.548  10
  -1   6   0 1678.62 116.422   9
   1   6   0 1720.58 164.030  87
  -1   6   0 1611.74 141.397  87
  -1   6  -1 1682.22 117.478  10
   1   6   1 1456.59 153.732  87
  -1   6  -1 1371.33 136.189  87
  -1   6  -2 1989.00 125.292   9
  -1   6  -2 2256.50 131.864  10
   1   6   2 2191.97 175.193  87
  -1   6  -2 2172.96 157.637  87
   1   6   2 1972.61 122.787  37
  -1   6  -3 51.7062 46.1820   9
  -1   6  -3 3.68091 83.7648  87
   1   6   3-57.7002 90.4038  87
   1   6   3 103.730 57.4459  37
  -1   6  -3 9.50052 58.6947  10
   1   6   4 293.393 68.8463  37
  -1   6  -4 286.266 55.1214   9
   1   6   4 293.768 58.1243  22
  -1   6  -4 275.128 94.0414  87
  -1   6  -4 288.870 62.8711  10
   1   6   5 246.698 68.4413  37
  -1   6  -5 183.566 46.4897   9
   1   6   5 211.481 50.8123  22
  -1   6  -5 134.131 85.8393  87
   1   6   5 137.866 51.7161  10
  -1   6  -5 191.102 54.8956  10
   1   6   6 94.2385 61.9356  37
  -1   6  -6 243.209 48.2223  10
   1   6   6 213.619 49.3857  10
  -1   6  -6 193.127 41.2235   9
  -1   6  -6 181.691 88.8445  87
   1   6   6 299.885 50.5645  22
  -1   6  -7 888.223 88.4799  53
  -1   6  -7 900.354 64.6526  10
   1   6   7 1094.11 74.4220  22
  -1   6  -7 902.969 104.153  87
   1   6   7 933.774 89.9347  37
  -1   6  -8 2459.09 138.375  53
   1   6   8 2464.23 138.155  37
  -1   6  -8 2610.13 151.799  87
  -1   6  -9 662.670 72.0141  53
   1   6   9 622.449 68.2203  37
  -1   6  -9 768.005 61.2925  25
  -1   6 -10 32.5397 43.8213  53
   1   6  10 98.1683 43.8477  37
   2  -6 -10 757.203 95.1833  83
  -2  -6  10 536.300 83.6817  82
  -2  -6  10 685.568 87.2796  51
  -2  -6   9 1073.63 116.795  82
  -2  -6   9 1212.57 110.788  51
  -2  -6   8 1821.11 137.809  51
  -2  -6   8 2170.39 126.391  45
  -2  -6   8 1666.57 91.8126  13
   2  -6  -8 2267.14 154.961  83
  -2  -6   8 2073.78 158.636  82
  -2  -6   7 1534.21 132.747  51
  -2  -6   7 1640.99 120.226  45
   2  -6  -7 1502.65 140.847  83
  -2  -6   7 1543.92 118.324  33
  -2  -6   7 1639.45 96.6661  13
   2  -6  -6 1746.67 125.729  72
  -2  -6   6 1476.04 118.578  45
  -2  -6   6 1217.11 92.0023   8
  -2  -6   6 1466.34 113.640  33
   2  -6  -6 1527.51 140.574  83
  -2  -6   5 46.1438 71.5773  45
  -2  -6   5-10.6653 51.5548   8
   2  -6  -5-3.47844 102.908  83
   2  -6  -5 137.352 75.7221  72
  -2  -6   4 3344.24 186.801  45
   2  -6  -4 3069.22 163.446  45
  -2  -6   4 2861.90 161.806   8
   2  -6  -4 3916.35 209.338  83
  -2  -6   4 3379.52 181.876  72
   2  -6  -4 3547.85 194.036  72
  -2  -6   3 1112.17 115.968  45
   2  -6  -3 935.111 88.9521  45
  -2  -6   3 1187.61 95.5379   8
   2  -6  -3 1107.63 117.377  72
  -2  -6   3 1111.99 110.008  72
   2  -6  -3 977.813 130.469  83
   2  -6  -2 878.560 84.3338  45
  -2  -6   2 1111.09 115.683  45
  -2  -6   2 1070.77 110.616  72
   2  -6  -2 1023.89 114.097  72
  -2  -6   2 1190.23 152.328  83
   2  -6  -2 1141.51 132.914  83
  -2  -6   1 620.746 99.5776  45
  -2  -6   1 603.419 135.324  83
   2  -6  -1 519.112 117.224  83
  -2  -6   1 655.905 98.8931  72
   2  -6  -1 695.034 105.970  73
   2  -6  -1 589.101 101.502  72
  -2  -6   0 967.031 110.405  45
  -2  -6   0 999.427 92.7801   8
  -2  -6   0 829.346 138.073  83
   2  -6   0 705.894 122.168  83
  -2  -6   0 861.886 108.027  72
   2  -6   0 972.085 115.227  73
   2  -6   0 761.188 109.476  72
  -2  -6  -1 501.798 93.6855  45
  -2  -6  -1 281.337 68.4235   8
   2  -6   1 474.473 110.995  83
  -2  -6  -1 586.929 131.272  83
  -2  -6  -1 518.468 97.4866  72
   2  -6   1 469.841 97.3519  73
  -2  -6  -2 430.026 90.4597  45
  -2  -6  -2 379.305 120.831  83
  -2  -6  -2 376.075 69.9083   8
  -2  -6  -2 454.107 95.4669  72
   2  -6   2 299.559 89.4996  73
  -2  -6  -3 2372.82 182.642  83
  -2  -6  -3 2076.56 132.235   8
  -2  -6  -3 2369.61 161.197  72
   2  -6   3 2234.60 164.694  73
  -2  -6  -4 2394.04 178.206  83
  -2  -6  -4 2009.48 121.400   8
   2  -6   4 2068.79 154.769  73
  -2  -6  -5 254.121 53.5415   8
  -2  -6  -5 230.957 111.397  83
   2  -6   5 208.607 79.5582  73
  -2  -6  -5 325.017 59.4977  13
  -2  -6  -6 1189.84 132.732  83
   2  -6   6 1043.99 84.5610  33
   2  -6   6 1132.32 115.413  73
   2  -6   7 2556.49 162.972  66
  -2  -6  -7 2589.45 165.644  83
   2  -6   7 2413.78 125.223  33
  -2  -6  -7 2447.65 144.363  45
   2  -6   7 2406.57 164.165  73
  -2  -6  -8 1675.32 110.947  45
   2  -6   8 1652.16 126.681  73
  -2  -6  -8 1999.01 132.321  83
   2  -6   8 1972.68 145.445  82
  -2  -6  -9 718.217 64.1694  45
   2  -6   9 796.289 89.1968  82
   2  -5 -15 858.957 99.4768  88
  -2  -5  15 1053.53 99.8101  51
  -2  -5  15 1061.35 84.4540  33
  -2  -5  15 1062.15 107.561  82
   2  -5 -14 1759.34 148.673  88
  -2  -5  14 1850.49 143.351  51
  -2  -5  14 1925.25 123.126  33
   2  -5 -14 2105.41 142.113  79
  -2  -5  14 1924.48 152.903  82
   2  -5 -13 1514.43 150.826  88
  -2  -5  13 1685.61 146.040  51
  -2  -5  13 1483.06 118.345  33
   2  -5 -13 1688.38 139.853  79
  -2  -5  13 1786.31 160.706  82
   2  -5 -12 256.607 117.743  88
  -2  -5  12 655.260 137.349  82
  -2  -5  12 520.512 94.1936  33
  -2  -5  12 432.535 93.8770  66
  -2  -5  11 1827.60 186.845  82
  -2  -5  11 1632.21 140.321  45
  -2  -5  11 1587.80 149.704  66
   2  -5 -11 1699.30 179.153  88
  -2  -5  10 813.466 116.583  45
  -2  -5  10 783.144 125.852  66
  -2  -5  10 799.266 111.173  73
   2  -5 -10 1003.80 152.795  88
  -2  -5   9 2258.53 176.660  45
  -2  -5   9 2809.61 206.109  66
   2  -5  -9 2556.01 176.817  72
  -2  -5   9 2279.15 176.824  73
   2  -5  -9 2330.50 206.339  88
   2  -5  -8 1447.65 169.768  88
  -2  -5   8 1420.26 146.377  45
  -2  -5   8 1647.67 167.723  66
  -2  -5   8 1210.10 106.554   8
   2  -5  -8 1540.85 144.352  72
  -2  -5   8 1467.53 149.103  73
   2  -5  -7 2934.51 231.718  88
  -2  -5   7 3115.89 207.529  45
  -2  -5   7 3026.19 228.261  66
  -2  -5   7 2915.68 210.141  73
   2  -5  -7 3234.43 204.151  72
  -2  -5   7 2965.30 170.157   8
  -2  -5   6 5001.05 247.406   8
  -2  -5   6 4284.43 455.279  16
  -2  -5   6 4618.80 435.977  17
  -2  -5   6 5499.30 285.785  45
  -2  -5   6 5993.67 320.496  66
   2  -5  -6 5465.91 505.715  63
   2  -5  -6 5172.08 312.699  88
   2  -5  -6 5125.49 278.066  72
  -2  -5   6 5283.15 293.634  73
   2  -5  -5 2386.22 185.525  72
  -2  -5   5 2478.76 197.021  73
   2  -5  -5 3120.58 377.133  63
  -2  -5   5 2609.13 215.074  66
  -2  -5   5 2191.58 330.044  55
  -2  -5   5 2130.37 298.743  17
  -2  -5   5 2431.80 191.674  45
   2  -5  -5 2456.60 212.011  88
  -2  -5   5 2771.56 165.948   8
  -2  -5   4 1242.91 119.976   8
  -2  -5   4 756.166 224.675  55
   2  -5  -4 1112.63 265.117  55
  -2  -5   4 1005.62 134.976  45
   2  -5  -4 815.973 142.383  88
  -2  -5   4 747.919 134.484  73
   2  -5  -4 853.553 131.806  73
   2  -5  -4 1054.87 133.824  72
  -2  -5   4 1181.85 232.489  17
  -2  -5   3 8421.39 638.207  55
   2  -5  -3 9412.77 690.329  55
  -2  -5   3 8688.28 423.757  73
   2  -5  -3 9211.57 423.213  73
  -2  -5   3 9031.41 413.483  45
   2  -5  -3 9177.12 440.773  88
  -2  -5   3 7887.91 596.510  17
  -2  -5   3 8765.82 435.473  83
   2  -5  -2 1439.45 285.852  55
  -2  -5   2 1225.98 266.595  55
  -2  -5   2 1192.13 152.858  73
  -2  -5   2 1348.48 146.301  72
   2  -5  -2 1369.86 153.772  73
  -2  -5   2 1500.67 155.170  45
  -2  -5   2 1247.08 180.488  83
  -2  -5   2 1401.14 264.045  17
   2  -5  -2 1337.31 163.334  88
   2  -5  -1 1527.73 172.767  83
  -2  -5   1 1149.26 178.198  83
   2  -5  -1 1346.09 146.931  66
  -2  -5   1 855.208 247.439  55
   2  -5  -1 1037.48 284.476  55
  -2  -5   1 1427.19 156.815  73
  -2  -5   1 1204.73 143.074  72
   2  -5  -1 1247.85 152.276  73
  -2  -5   1 1212.34 240.335  17
  -2  -5   1 1332.84 147.345  45
   2  -5   0 553.065 124.394  73
  -2  -5   0 744.808 136.382  73
  -2  -5   0 621.528 121.115  72
   2  -5   0 1030.06 264.067  55
  -2  -5   0 396.476 199.317  55
   2  -5   0 748.174 147.710  83
  -2  -5   0 802.078 158.064  83
  -2  -5   0 679.287 167.871  88
  -2  -5   0 633.987 193.134  17
   2  -5   0 597.293 118.219  66
  -2  -5  -1 3595.31 228.475  72
   2  -5   1 3650.08 243.951  73
   2  -5   1 3980.72 459.202  55
  -2  -5  -1 3192.39 363.112  63
   2  -5   1 3581.49 237.938  66
   2  -5   1 3445.99 239.488  83
  -2  -5  -1 3485.78 254.635  83
  -2  -5  -1 3375.32 359.137  17
  -2  -5  -1 3935.42 295.126  88
  -2  -5  -2 5963.43 312.426  72
   2  -5   2 6305.67 332.285  66
  -2  -5  -2 5301.73 470.123  63
   2  -5   2 5418.56 549.643  55
  -2  -5  -2 6307.46 481.402  18
   2  -5   2 5848.25 324.270  83
  -2  -5  -2 5866.31 379.771  88
  -2  -5  -2 7192.41 521.145  17
  -2  -5  -3 6508.28 322.346  72
   2  -5   3 5954.96 333.644  66
  -2  -5  -3 5285.37 471.283  63
   2  -5   3 6005.04 573.446  55
  -2  -5  -3 6510.25 481.162  18
  -2  -5  -3 6225.60 289.230   8
  -2  -5  -3 5755.93 474.694  17
   2  -5   3 6290.18 331.246  83
  -2  -5  -3 5903.56 377.438  88
   2  -5   4 221.455 130.908  83
  -2  -5  -4 362.448 111.748  72
  -2  -5  -4 37.4009 153.946  63
   2  -5   4 153.150 113.383  66
  -2  -5  -4 174.920 70.1432  30
  -2  -5  -4 267.115 163.171  56
   2  -5   4 53.6750 192.658  55
  -2  -5  -4 274.208 85.4077   8
  -2  -5  -4-79.6088 150.941  18
  -2  -5  -5 6545.83 328.450  36
   2  -5   5 6554.01 344.557  66
   2  -5   5 5514.94 555.097  55
  -2  -5  -5 5463.40 453.298  18
  -2  -5  -5 6953.68 327.423  72
  -2  -5  -5 5875.29 287.445  30
  -2  -5  -5 5462.19 291.064  43
  -2  -5  -5 6205.85 281.916   8
   2  -5   6 947.151 148.926  66
  -2  -5  -6 703.016 93.2657   8
  -2  -5  -6 803.222 96.9860  30
  -2  -5  -6 965.441 135.566  72
  -2  -5  -6 801.758 121.004  36
  -2  -5  -6 769.751 107.732  43
  -2  -5  -7 130.053 64.3784  30
  -2  -5  -7 202.917 90.4017  36
  -2  -5  -7 155.545 65.0565   8
   2  -5   7 184.115 114.601  66
  -2  -5  -7 245.910 90.9150  43
  -2  -5  -8 1006.69 101.005  30
  -2  -5  -8 1056.80 125.123  36
  -2  -5  -8 883.260 85.6413   8
  -2  -5  -8 896.125 112.904  43
   2  -5   8 963.012 153.110  66
   2  -5   9 427.291 133.168  66
  -2  -5  -9 454.869 96.4849  36
   2  -5   9 272.553 83.2285  33
  -2  -5  -9 348.396 73.0383  30
  -2  -5 -10 1022.49 101.109  30
   2  -5  10 1144.07 150.290  66
  -2  -5 -10 1216.95 179.573  88
  -2  -5 -10 1142.83 126.296  36
   2  -5  10 1115.66 101.621  33
  -2  -5 -10 1044.94 128.857  79
  -2  -5 -11 1486.42 108.595  30
  -2  -5 -11 1356.67 170.745  88
   2  -5  11 1397.79 147.753  66
  -2  -5 -11 1765.45 136.901  36
   2  -5  11 1388.68 97.0929  33
  -2  -5 -11 1451.88 131.646  79
   2  -5  11 1704.99 166.068  82
  -2  -5 -12 229.522 80.9308  79
   2  -5  12 206.850 87.2288  66
   2  -5  12 155.211 103.887  82
  -2  -5 -12 147.577 51.3729  30
  -2  -5 -12 77.5370 65.0596  43
  -2  -5 -12 214.148 70.4370  36
  -2  -5 -12 220.571 110.093  88
   2  -5  13 462.694 82.9966  66
  -2  -5 -13 427.469 52.4888  30
  -2  -5 -13 540.924 74.5907  36
  -2  -5 -13 348.167 100.145  88
   2  -5  13 551.466 119.738  92
  -2  -5 -13 597.248 74.6238  43
   2  -5  13 418.472 94.9968  82
  -2  -5 -14 1065.82 78.8212  36
  -2  -5 -14 965.305 73.8136  43
   2  -5  14 1059.96 109.597  92
   2  -5  14 820.751 86.6852  82
   2  -4 -18 369.332 45.4398  36
  -2  -4  18 429.060 64.4980  33
  -2  -4  18 391.398 60.0718  51
   2  -4 -18 453.476 75.2694  65
   2  -4 -17 1973.56 116.648  36
  -2  -4  17 1985.56 131.003  33
  -2  -4  17 1815.12 135.119  51
  -2  -4  17 2357.53 169.788  82
   2  -4 -17 2113.81 151.670  79
   2  -4 -17 2148.61 151.985  65
   2  -4 -16 4396.58 215.292  36
  -2  -4  16 4405.82 224.461  33
  -2  -4  16 4206.23 238.940  51
  -2  -4  16 4689.59 266.227  82
   2  -4 -16 4888.00 248.238  79
   2  -4 -16 5063.32 255.131  65
   2  -4 -15 853.100 94.8790  36
  -2  -4  15 852.229 112.443  33
  -2  -4  15 1099.08 145.333  92
  -2  -4  15 846.326 130.204  51
   2  -4 -15 1184.33 138.339  79
  -2  -4  15 1063.07 156.999  82
   2  -4 -14 4628.62 245.586  36
  -2  -4  14 4861.95 255.771  33
  -2  -4  14 4737.69 286.369  92
   2  -4 -14 5271.64 278.862  79
  -2  -4  14 5702.81 308.895  82
  -2  -4  14 4729.22 264.412  66
  -2  -4  13 2227.16 175.165  33
   2  -4 -13 1966.46 155.317  36
  -2  -4  13 2345.94 187.089  66
   2  -4 -12 4261.48 247.787  36
  -2  -4  12 4922.80 272.449  33
   2  -4 -12 5193.71 494.299  56
  -2  -4  12 4795.98 285.120  66
  -2  -4  12 6053.71 331.055  82
  -2  -4  12 4741.60 271.561  45
  -2  -4  12 3902.91 430.992  16
  -2  -4  11 7342.40 367.979  66
   2  -4 -11 7699.77 594.121  63
   2  -4 -11 7103.78 577.785  56
  -2  -4  11 6079.92 556.013  54
   2  -4 -11 6301.96 320.079  36
  -2  -4  11 6930.63 341.534  33
  -2  -4  11 6963.54 586.930  16
  -2  -4  11 7190.92 346.605  45
   2  -4 -10 1927.58 156.047  72
  -2  -4  10 1726.68 181.097  66
   2  -4 -10 1547.42 293.748  63
   2  -4 -10 1792.61 291.324  56
  -2  -4  10 1984.25 314.518  54
   2  -4 -10 1690.83 139.694  36
  -2  -4  10 1507.01 108.834   8
  -2  -4  10 1720.49 311.394  16
  -2  -4  10 1791.84 165.955  45
  -2  -4   9 4018.37 266.027  66
   2  -4  -9 4881.93 456.037  63
   2  -4  -9 5066.97 457.251  56
  -2  -4   9 4028.46 428.602  54
   2  -4  -9 4147.44 236.148  72
  -2  -4   9 3912.83 202.997   8
  -2  -4   9 4274.46 454.570  16
  -2  -4   9 4576.68 251.036  45
   2  -4  -8 820.242 222.456  63
  -2  -4   8 905.729 142.868  66
  -2  -4   8 651.786 208.663  55
  -2  -4   8 515.085 212.933  54
   2  -4  -8 743.091 116.467  72
  -2  -4   8 683.253 90.0755   8
  -2  -4   8 700.806 230.748  16
  -2  -4   8 904.635 131.696  45
  -2  -4   7 3474.66 237.980  66
   2  -4  -7 2912.25 355.517  63
  -2  -4   7 2689.76 352.703  55
  -2  -4   7 3551.88 394.870  54
   2  -4  -7 3408.74 206.179  72
  -2  -4   7 3036.15 178.329   8
  -2  -4   7 3441.94 219.153  45
  -2  -4   7 3320.51 397.498  16
   2  -4  -6 3214.74 378.681  55
  -2  -4   6 2963.20 352.534  55
  -2  -4   6 2954.00 371.011  54
  -2  -4   6 3310.56 229.555  66
   2  -4  -6 3160.90 202.649  73
   2  -4  -6 2874.47 197.177  72
  -2  -4   6 2793.07 368.492  16
  -2  -4   6 3541.56 218.959  45
   2  -4  -5 12303.7 496.345  73
  -2  -4   5 10242.4 700.267  55
   2  -4  -5 12318.1 759.497  55
  -2  -4   5 11568.3 494.032  45
  -2  -4   5 11448.4 513.857  66
  -2  -4   5 11257.1 741.681  16
  -2  -4   5 11041.0 505.223  83
  -2  -4   4 5085.29 284.101  73
   2  -4  -4 5194.54 279.210  73
   2  -4  -4 5854.96 488.786  55
  -2  -4   4 5134.37 457.924  55
   2  -4  -4 4852.48 296.394  88
  -2  -4   4 5315.59 278.576  45
  -2  -4   4 5742.58 500.604  16
  -2  -4   4 5253.87 298.010  66
  -2  -4   4 5405.95 300.619  83
   2  -4  -3 556.085 103.046  66
  -2  -4   3 704.052 127.188  66
  -2  -4   3 613.695 135.280  83
   2  -4  -3 588.814 120.524  88
  -2  -4   3 896.646 159.807  88
  -2  -4   3 617.804 192.961  55
   2  -4  -3 815.211 222.135  55
  -2  -4   3 659.944 116.182  73
   2  -4  -3 812.683 116.753  73
  -2  -4   3 627.756 219.433  16
   2  -4  -2 3093.62 194.541  66
  -2  -4   2 2673.66 211.181  83
  -2  -4   2 2446.90 238.697  88
  -2  -4   2 3179.64 348.397  17
  -2  -4   2 3532.77 387.092  16
   2  -4  -2 2899.54 198.716  73
  -2  -4   2 2861.03 201.680  73
  -2  -4   2 2673.40 330.924  55
   2  -4  -2 3228.04 380.189  55
  -2  -4   1 15150.4 864.171  55
   2  -4  -1 15554.6 909.478  55
  -2  -4   1 15684.7 858.782  17
  -2  -4   1 15672.4 697.165  88
   2  -4  -1 16145.7 636.891  66
  -2  -4   1 15573.2 639.614  73
   2  -4   0 12823.4 798.107  55
  -2  -4   0 11318.6 728.063  55
   2  -4   0 11168.0 677.701  54
  -2  -4   0 12515.6 529.234  73
  -2  -4   0 12205.6 728.778  17
  -2  -4   0 12660.6 512.523  30
   2  -4   0 12536.6 526.979  66
   2  -4   1 6969.88 338.204  66
   2  -4   1 6898.96 560.116  55
  -2  -4  -1 6515.09 513.070  55
   2  -4   1 5854.57 458.643  54
  -2  -4  -1 6681.06 330.383  73
  -2  -4  -1 5924.86 308.305  72
  -2  -4  -1 6430.34 332.475  36
  -2  -4  -1 6646.31 313.251  30
  -2  -4  -1 6210.32 488.401  17
  -2  -4  -2 9366.32 619.701  17
   2  -4   2 9692.60 449.975  66
  -2  -4  -2 10531.6 668.124  55
   2  -4   2 10204.7 621.991  54
  -2  -4  -2 9823.64 429.939  72
  -2  -4  -2 10312.6 449.240  73
   2  -4   2 9898.64 440.332  83
  -2  -4  -2 9478.79 446.983  36
  -2  -4  -2 9772.33 429.617  30
  -2  -4  -3 1510.52 147.833  72
  -2  -4  -3 1716.38 256.107  63
   2  -4   3 1355.79 157.039  66
  -2  -4  -3 1654.64 140.828  30
   2  -4   3 1423.65 243.152  54
   2  -4   3 1463.35 164.079  83
  -2  -4  -3 1846.81 269.797  17
  -2  -4  -3 1682.49 157.918  36
  -2  -4  -4 7584.60 531.413  17
   2  -4   4 7187.47 348.211  83
  -2  -4  -4 6645.68 333.819  72
  -2  -4  -4 6721.46 503.333  63
   2  -4   4 6620.39 618.458  60
   2  -4   4 7000.67 510.603  54
  -2  -4  -4 7037.05 501.409  18
  -2  -4  -4 6916.29 335.396  30
  -2  -4  -4 6953.02 352.200  36
  -2  -4  -5 11103.3 663.314  17
  -2  -4  -5 9038.71 494.676  88
  -2  -4  -5 10430.4 627.896  18
   2  -4   5 10355.2 449.706  83
  -2  -4  -5 10747.0 447.283  72
   2  -4   5 10025.3 466.678  68
  -2  -4  -5 9445.32 631.360  63
   2  -4   5 9470.37 762.592  60
   2  -4   5 9491.37 637.487  54
  -2  -4  -5 9428.41 436.344  30
  -2  -4  -5 9675.50 457.292  36
  -2  -4  -6 5418.22 309.731  36
  -2  -4  -6 6137.35 311.400  72
   2  -4   6 6118.82 337.555  68
  -2  -4  -6 5731.62 478.973  63
  -2  -4  -6 5531.78 458.880  56
   2  -4   6 5593.54 591.723  60
   2  -4   6 5724.84 478.743  54
  -2  -4  -6 5364.41 353.790  88
  -2  -4  -6 5979.33 459.789  18
  -2  -4  -6 5880.54 302.770  30
  -2  -4  -6 5704.43 267.004   8
  -2  -4  -7 5111.18 295.784  36
  -2  -4  -7 5359.00 468.706  63
   2  -4   7 5226.06 315.589  68
  -2  -4  -7 5076.07 450.095  56
   2  -4   7 5226.08 573.369  60
   2  -4   7 5393.82 469.865  54
  -2  -4  -7 5557.26 440.295  18
  -2  -4  -7 5154.88 244.515   8
  -2  -4  -7 4593.95 327.228  88
  -2  -4  -7 5126.94 280.633  30
  -2  -4  -8 2692.47 346.080  56
   2  -4   8 4003.29 511.361  60
  -2  -4  -8 3603.64 343.686  18
  -2  -4  -8 2953.77 213.095  36
  -2  -4  -8 2478.94 267.824   5
  -2  -4  -8 2724.07 163.666   8
  -2  -4  -8 3114.76 207.392  30
   2  -4   8 3009.46 242.646  68
  -2  -4  -9 6441.18 491.169  18
   2  -4   9 7263.00 394.268  68
  -2  -4  -9 6742.53 353.023  36
  -2  -4  -9 6498.03 552.997  56
   2  -4   9 6850.35 704.934  60
  -2  -4  -9 6369.04 335.212  30
  -2  -4 -10 1397.03 242.393  18
   2  -4  10 1452.53 206.660  68
   2  -4  10 1460.75 137.056  33
  -2  -4 -10 1356.79 154.799  36
  -2  -4 -10 1486.78 148.962  30
   2  -4  10 1876.53 411.831  60
  -2  -4 -10 1461.94 274.050  56
   2  -4  11 2407.95 423.855  60
  -2  -4 -11 2790.34 203.504  79
   2  -4  11 2549.18 236.742  68
  -2  -4 -11 2517.70 199.740  36
   2  -4  11 2527.62 169.062  33
  -2  -4 -11 2779.28 308.773  14
  -2  -4 -11 2480.09 184.879  30
  -2  -4 -12 888.198 116.180  30
   2  -4  12 802.839 99.5329  33
  -2  -4 -12 1080.40 134.570  36
   2  -4  12 1070.04 165.934  68
   2  -4  12 990.869 169.743  82
  -2  -4 -12 1253.61 147.115  79
  -2  -4 -13 4.71646 67.9256  30
  -2  -4 -13 52.5614 82.6270  36
   2  -4  13 6.62717 116.474  68
  -2  -4 -13 57.8376 103.370  79
   2  -4  13-30.7877 122.742  82
  -2  -4 -14 1244.84 129.598  65
   2  -4  14 1335.99 160.779  68
  -2  -4 -14 1393.67 141.759  79
   2  -4  14 1331.80 157.688  82
  -2  -4 -14 1348.52 120.490  30
  -2  -4 -14 1253.31 127.953  36
  -2  -4 -14 1373.22 167.580  88
  -2  -4 -15 1809.98 146.304  79
   2  -4  15 1540.40 152.822  82
  -2  -4 -15 1663.97 124.416  30
  -2  -4 -15 1689.59 125.904  20
  -2  -4 -15 1561.94 131.571  65
   2  -4  15 1718.11 163.206  68
   2  -4  15 1588.39 176.969  92
  -2  -4 -15 1319.08 158.032  88
   2  -4  16 1780.12 141.162  82
  -2  -4 -16 1991.56 123.751  30
  -2  -4 -16 1861.33 124.521  20
   2  -4  16 1838.41 146.940  66
   2  -4  16 2176.95 172.218  92
  -2  -4 -16 1517.41 148.066  88
  -2  -4 -17 1346.22 86.1316  30
   2  -4  17 1140.91 120.908  92
   2  -4  17 1028.69 97.0352  82
  -2  -3  20 1053.11 123.904  82
  -2  -3  20 761.727 64.7672  29
  -2  -3  20 752.993 80.2208  28
   2  -3 -20 786.131 96.3104  65
   2  -3 -20 1014.07 78.2442  36
  -2  -3  19 2437.50 182.382  82
   2  -3 -19 2158.42 135.577  36
   2  -3 -19 1834.28 123.813  20
   2  -3 -19 2386.47 163.723  65
  -2  -3  18 6424.30 314.901  82
   2  -3 -18 5718.64 286.790  79
  -2  -3  18 4650.04 246.509  51
  -2  -3  18 5409.49 261.656  33
   2  -3 -18 5773.21 269.675  36
  -2  -3  18 5552.70 264.311  21
  -2  -3  18 5115.91 291.747  92
   2  -3 -18 6602.14 298.558  65
   2  -3 -17 2661.75 193.962  79
  -2  -3  17 3021.40 221.752  82
  -2  -3  17 2095.54 167.836  51
  -2  -3  17 2450.55 168.329  33
  -2  -3  17 2384.95 169.541  21
  -2  -3  17 2229.54 199.165  92
   2  -3 -17 2867.04 195.698  65
  -2  -3  16 1234.09 148.850  51
  -2  -3  16 1390.61 139.661  21
  -2  -3  16 1368.96 140.312  33
  -2  -3  16 1571.71 175.080  92
  -2  -3  16 1757.73 189.016  82
   2  -3 -16 1807.31 166.657  79
  -2  -3  15 509.083 148.019  82
   2  -3 -15 581.028 129.898  79
   2  -3 -15 331.767 206.714  56
  -2  -3  15 588.440 118.846  21
  -2  -3  15 374.692 98.7385  66
  -2  -3  15 569.378 110.733  33
  -2  -3  15 427.554 135.998  92
  -2  -3  15 737.591 233.781  16
   2  -3 -14 5247.43 283.421  79
  -2  -3  14 5133.28 306.616  82
   2  -3 -14 4972.01 477.635  56
  -2  -3  14 4580.15 273.236  21
  -2  -3  14 4336.67 266.254  66
  -2  -3  14 4924.55 269.231  33
  -2  -3  14 5140.04 302.225  92
  -2  -3  14 4363.56 464.894  16
  -2  -3  13 2136.03 183.479  66
  -2  -3  13 2508.94 220.224  68
  -2  -3  13 2099.27 187.929  21
   2  -3 -13 2519.82 348.903  56
  -2  -3  13 2506.40 187.738  33
  -2  -3  13 2667.45 223.183  82
  -2  -3  12 7558.88 386.045  66
  -2  -3  12 7911.85 418.911  68
  -2  -3  12 7519.06 631.284  60
   2  -3 -12 8238.17 613.080  56
  -2  -3  12 8265.07 385.410  45
  -2  -3  12 7766.54 385.531  21
  -2  -3  12 8501.04 386.067  33
  -2  -3  12 8670.36 423.012  82
  -2  -3  11 16509.5 993.231  60
   2  -3 -11 17799.7 942.084  56
  -2  -3  11 17620.9 943.880  54
  -2  -3  11 17386.0 679.005  45
  -2  -3  11 16654.9 681.666  21
  -2  -3  11 18290.8 685.912  33
  -2  -3  11 15400.6 682.109  66
  -2  -3  11 16729.0 716.910  68
   2  -3 -11 18682.1 966.107  63
  -2  -3  10 9103.12 681.320  60
   2  -3 -10 10343.2 641.266  56
  -2  -3  10 9022.04 624.080  54
  -2  -3  10 10325.1 427.232  45
  -2  -3  10 8942.87 423.434  21
   2  -3 -10 9817.13 403.524  72
  -2  -3  10 8750.24 428.488  66
   2  -3 -10 9721.57 630.028  63
  -2  -3  10 9960.57 463.448  68
   2  -3  -9 216.324 170.117  63
  -2  -3   9 26.2410 89.9169  66
  -2  -3   9 195.305 117.834  68
   2  -3  -9 65.9190 148.301  56
  -2  -3   9-69.2860 165.481  54
  -2  -3   9 131.663 87.4297  45
  -2  -3   9 153.745 97.4940  21
   2  -3  -9 141.957 77.4628  72
  -2  -3   9 227.824 57.6503   8
  -2  -3   8 2573.95 148.615   8
  -2  -3   8 2593.07 309.666  54
  -2  -3   8 2894.94 184.919  45
  -2  -3   8 2987.01 192.537  21
   2  -3  -8 3109.60 171.762  72
  -2  -3   8 3011.89 199.214  66
   2  -3  -8 2943.28 313.599  63
   2  -3  -7 2875.48 171.017  72
  -2  -3   7 2814.64 306.625  54
  -2  -3   7 3148.91 185.192  45
  -2  -3   7 3515.51 197.511  21
  -2  -3   7 2296.72 187.821  83
  -2  -3   7 2684.54 190.006  66
   2  -3  -7 3288.74 311.770  63
   2  -3  -6 4471.41 211.515  73
  -2  -3   6 3584.59 220.473  66
   2  -3  -6 4148.16 360.835  55
  -2  -3   6 3787.05 345.591  54
  -2  -3   6 3903.74 212.554  45
   2  -3  -6 3683.05 256.894  18
  -2  -3   6 3983.75 221.284  21
  -2  -3   6 3747.56 223.554  83
  -2  -3   6 3871.48 383.047  16
  -2  -3   5 8197.50 535.945  54
   2  -3  -5 9195.68 556.351  55
  -2  -3   5 9039.66 392.487  66
  -2  -3   5 9235.35 588.740  16
   2  -3  -5 8854.65 373.335  73
   2  -3  -4 14380.4 754.800  55
  -2  -3   4 14677.6 583.592  66
   2  -3  -4 14960.5 558.693  66
  -2  -3   4 14681.9 784.305  16
   2  -3  -4 13871.5 625.221  17
   2  -3  -4 15041.8 567.978  73
  -2  -3   3 10094.8 577.741  55
   2  -3  -3 10125.0 597.668  55
  -2  -3   3 10385.5 435.495  66
   2  -3  -3 10390.0 415.420  66
  -2  -3   3 11155.1 632.670  16
   2  -3  -3 10251.3 486.198  17
   2  -3  -2 12635.1 690.481  55
  -2  -3   2 11827.8 650.731  55
   2  -3  -2 12993.3 497.609  66
  -2  -3   2 13381.0 515.762  66
  -2  -3   2 13372.1 710.764  16
   2  -3  -2 12774.9 576.179  17
  -2  -3   2 11906.1 498.232  73
  -2  -3   1 9778.85 548.357  55
   2  -3  -1 9016.04 384.785  66
  -2  -3   1 9439.91 399.018  66
  -2  -3   1 9623.01 579.638  16
  -2  -3   1 9314.35 389.462  73
   2  -3   0 10270.9 497.251  16
  -2  -3   0 10266.5 604.454  16
  -2  -3   0 9926.26 578.378  17
  -2  -3   0 10542.6 578.378  55
   2  -3   0 10134.1 612.788  60
  -2  -3   0 9983.77 415.398  73
  -2  -3  -1 2311.76 256.588  55
   2  -3   1 2175.70 283.836  60
  -2  -3  -1 2229.44 149.566  73
   2  -3   1 2194.07 147.170  68
  -2  -3  -1 2070.55 254.785  17
   2  -3   1 2073.00 206.509  16
   2  -3   2 9167.38 515.511  54
  -2  -3  -2 11102.8 581.075  55
   2  -3   2 9241.54 598.833  60
  -2  -3  -2 9763.38 397.099  73
  -2  -3  -2 8622.39 378.700  72
   2  -3   2 9265.86 393.408  68
   2  -3   2 9544.08 496.963  16
  -2  -3  -2 10012.5 564.373  17
   2  -3   3 24677.9 1046.24  54
  -2  -3  -3 26355.4 1103.25  55
   2  -3   3 24008.8 1157.73  60
  -2  -3  -3 25193.3 891.851  73
  -2  -3  -3 23047.7 872.532  72
  -2  -3  -3 25152.0 1081.47  17
   2  -3   3 24716.6 1021.29  16
   2  -3   3 22697.3 886.476  68
  -2  -3  -4 27697.4 1164.97  63
   2  -3   4 26946.4 1011.51  68
   2  -3   4 27217.4 1296.33  60
   2  -3   4 27783.3 1173.54  54
  -2  -3  -4 27615.1 993.567  72
  -2  -3  -4 26379.8 1018.48  36
   2  -3   4 27877.6 1155.98  16
  -2  -3  -4 31047.1 1227.90  17
   2  -3   5 14134.3 857.207  60
   2  -3   5 15604.2 768.047  54
  -2  -3  -5 15623.0 759.661  63
   2  -3   5 13754.1 601.525  68
  -2  -3  -5 16172.9 769.128  18
  -2  -3  -5 15377.1 586.546  72
  -2  -3  -5 16880.3 806.800  17
   2  -3   5 15086.3 744.448  16
  -2  -3  -6 6298.43 294.573  72
   2  -3   6 6164.30 313.929  68
  -2  -3  -6 6304.70 442.494  63
  -2  -3  -6 5988.42 426.992  56
   2  -3   6 5699.63 520.251  60
   2  -3   6 6811.34 459.207  54
  -2  -3  -6 5860.60 327.582  86
   2  -3   6 6171.57 433.385  16
  -2  -3  -6 6274.72 435.396  18
  -2  -3  -7 8212.80 344.227   8
   2  -3   7 8759.36 408.569  68
  -2  -3  -7 9779.19 575.874  63
  -2  -3  -7 9183.95 552.493  56
   2  -3   7 8554.98 667.244  60
   2  -3   7 9101.15 565.667  54
  -2  -3  -7 9690.92 557.785  18
  -2  -3  -7 7969.55 418.821  86
  -2  -3  -7 8603.84 383.075  39
   2  -3   7 8864.60 548.573  16
  -2  -3  -8 542.646 120.210  86
   2  -3   8 371.925 122.988  68
   2  -3   8 839.156 256.808  60
  -2  -3  -8 803.573 200.241  56
  -2  -3  -8 452.501 89.7849  39
  -2  -3  -8 310.183 112.795   5
  -2  -3  -8 365.843 67.3833   8
   2  -3   8 305.397 163.726  16
  -2  -3  -8 677.201 181.769  18
  -2  -3  -9 6950.07 516.279  56
   2  -3   9 6274.95 623.645  60
  -2  -3  -9 7210.33 491.490  18
   2  -3   9 6394.60 360.495  68
  -2  -3  -9 6374.72 319.074  39
  -2  -3  -9 5817.41 355.012  86
   2  -3   9 6336.36 487.442  16
  -2  -3 -10 8821.93 409.030  39
  -2  -3 -10 7837.76 445.128  86
  -2  -3 -10 9357.41 626.279  56
   2  -3  10 9176.78 758.216  60
   2  -3  10 8635.39 607.286  16
   2  -3  10 8608.88 443.994  68
   2  -3  11 10341.4 500.155  68
  -2  -3 -11 10892.1 462.629  79
  -2  -3 -11 9871.66 514.721  86
  -2  -3 -11 10790.1 692.284  56
   2  -3  11 9454.98 799.776  60
  -2  -3 -11 9500.66 456.672  39
  -2  -3 -11 10926.0 656.426  14
   2  -3  12 2609.30 232.393  68
  -2  -3 -12 2888.82 211.401  79
  -2  -3 -12 2681.22 241.893  86
   2  -3  12 2850.94 234.822  82
  -2  -3 -12 2482.03 340.442  56
  -2  -3 -12 2565.74 194.611  39
  -2  -3 -12 3307.99 341.090  14
   2  -3  12 2366.51 320.625  16
   2  -3  13 449.563 150.859  68
  -2  -3 -13 711.563 209.817  56
  -2  -3 -13 375.545 137.526  86
  -2  -3 -13 303.381 123.720  79
   2  -3  13 417.993 143.374  82
  -2  -3 -13 507.219 104.692  39
   2  -3  13 329.825 182.852  16
  -2  -3 -13 561.289 174.010  14
   2  -3  14 2539.21 410.630  60
  -2  -3 -14 2293.68 285.298  14
  -2  -3 -14 2961.79 207.727  65
   2  -3  14 2919.42 243.977  68
  -2  -3 -14 2468.12 184.204  39
  -2  -3 -14 2765.92 210.439  79
  -2  -3 -14 2616.61 238.009  86
   2  -3  14 2838.18 224.348  82
  -2  -3 -15 482.632 139.166  86
   2  -3  15 558.549 144.956  82
   2  -3  15 692.302 161.795  92
   2  -3  15 796.142 158.337  68
  -2  -3 -15 805.681 122.433  65
  -2  -3 -15 646.863 136.760  79
  -2  -3 -15 589.372 113.078  36
  -2  -3 -15 653.831 100.554  39
   2  -3  16 2288.51 213.410  92
  -2  -3 -16 1887.86 143.965  39
  -2  -3 -16 2032.87 159.044  36
  -2  -3 -16 2111.10 172.092  65
   2  -3  16 2276.01 203.103  68
  -2  -3 -16 2466.20 213.329  86
   2  -3  16 1963.39 184.158  82
   2  -3  17 228.500 130.066  92
   2  -3  17 106.936 109.347  82
  -2  -3 -17 99.0062 72.0775  36
  -2  -3 -17 128.632 59.0073  39
   2  -3  17 151.322 111.667  68
  -2  -3 -17 38.6780 85.0868  65
   2  -3  18 985.305 144.802  92
  -2  -3 -18 831.123 75.2105  39
   2  -3  18 809.939 117.552  82
  -2  -3 -18 978.570 107.510  65
  -2  -3 -18 1118.51 97.5304  36
  -2  -3 -19 1699.69 104.807  30
  -2  -3 -19 1614.71 103.172  36
  -2  -2  22 1777.74 115.010  28
   2  -2 -22 2179.26 113.753  36
   2  -2 -21 1384.54 117.323  86
  -2  -2  21 1671.93 116.436  21
   2  -2 -21 1661.94 155.069  77
  -2  -2  21 1544.12 119.538  28
   2  -2 -20 79.5075 82.0146  65
   2  -2 -20 4.62616 74.8695  86
  -2  -2  20 58.8126 75.8869  21
  -2  -2  19 2366.50 170.634  21
   2  -2 -19 2099.14 146.392  20
   2  -2 -19 2486.87 189.245  65
   2  -2 -19 2753.20 195.094  86
  -2  -2  19 2921.37 219.890  82
  -2  -2  19 2604.66 209.219  92
   2  -2 -18 7929.50 399.272  86
  -2  -2  18 8745.65 416.998  82
  -2  -2  18 7941.35 375.036  21
   2  -2 -18 7747.57 356.500  20
   2  -2 -18 8698.78 401.537  65
  -2  -2  18 8566.77 414.860  92
  -2  -2  18 7807.33 362.940  33
  -2  -2  17 1862.94 159.379  33
   2  -2 -17 1777.11 170.485  65
  -2  -2  17 1596.62 172.019  68
   2  -2 -17 1447.27 287.827  56
   2  -2 -17 1575.97 166.805  79
   2  -2 -17 1867.84 174.544  86
  -2  -2  17 1785.76 193.712  82
  -2  -2  17 1779.46 164.546  21
  -2  -2  17 1949.24 199.256  92
  -2  -2  17 1445.62 276.561  16
   2  -2 -16 711.969 126.168  86
  -2  -2  16 915.150 165.666  82
   2  -2 -16 847.212 133.654  65
  -2  -2  16 662.265 138.508  68
   2  -2 -16 778.849 225.491  56
  -2  -2  16 588.266 116.884  51
   2  -2 -16 609.811 131.062  79
  -2  -2  16 816.986 153.402  92
  -2  -2  16 744.376 122.476  33
  -2  -2  16 907.736 230.698  16
  -2  -2  15 2316.53 205.295  68
  -2  -2  15 1939.28 175.324  51
  -2  -2  15 2353.28 179.045  33
  -2  -2  15 2577.20 216.638  82
   2  -2 -15 2609.42 194.865  79
   2  -2 -15 2391.82 193.771  86
  -2  -2  15 2748.52 221.821  92
   2  -2 -15 2470.01 343.888  56
   2  -2 -14 2671.43 343.291  56
  -2  -2  14 3214.63 362.822  60
  -2  -2  14 3162.05 228.974  68
  -2  -2  14 3195.07 228.092  92
   2  -2 -14 2600.87 205.243  86
   2  -2 -14 3087.55 206.355  79
  -2  -2  14 3003.66 226.073  82
  -2  -2  14 2962.65 199.640  33
  -2  -2  13 3682.46 386.721  60
   2  -2 -13 4114.43 397.346  56
  -2  -2  13 3704.98 247.374  68
  -2  -2  13 4007.79 253.093  92
  -2  -2  13 3999.58 226.101  33
   2  -2 -13 3797.84 228.208  79
   2  -2 -13 3430.93 231.508  86
  -2  -2  13 4216.81 258.191  82
   2  -2 -12 2254.64 174.610  86
  -2  -2  12 2539.08 193.801  82
   2  -2 -12 2336.77 306.329  56
  -2  -2  12 2240.77 301.026  60
  -2  -2  12 2135.69 162.331  33
  -2  -2  12 2256.69 185.179  68
  -2  -2  11 1971.98 167.726  68
  -2  -2  11 1862.47 263.638  60
   2  -2 -11 2291.62 282.338  56
  -2  -2  11 2105.31 173.421  82
  -2  -2  11 1743.17 151.376  33
   2  -2 -11 1533.88 169.896  14
  -2  -2  11 1798.98 148.525  45
  -2  -2  10 14458.8 742.112  54
  -2  -2  10 13256.7 574.469  68
   2  -2 -10 14367.2 742.821  63
  -2  -2  10 14027.8 559.935  45
   2  -2 -10 15313.3 646.536  14
   2  -2 -10 15793.6 755.462  56
  -2  -2  10 13857.6 765.997  60
   2  -2  -9 7898.94 467.744  56
  -2  -2   9 8224.28 514.741  60
  -2  -2   9 7223.60 466.385  54
  -2  -2   9 7045.04 340.368  68
   2  -2  -9 7730.82 471.044  63
  -2  -2   9 7360.89 379.586   5
   2  -2  -9 7427.79 304.755  72
   2  -2  -8 22542.5 792.809  72
   2  -2  -8 22711.8 967.690  56
  -2  -2   8 21853.6 1010.85  60
  -2  -2   8 23621.1 987.533  54
   2  -2  -8 23590.9 974.561  63
  -2  -2   8 21395.1 828.784  68
  -2  -2   8 22264.9 887.941   5
  -2  -2   8 21715.6 779.006   8
   2  -2  -8 23220.6 871.432  18
  -2  -2   8 21548.0 1019.65  16
  -2  -2   7 35710.4 1446.56  60
  -2  -2   7 37153.4 1414.65  54
   2  -2  -7 37588.8 1398.17  63
  -2  -2   7 36233.9 1264.89  68
  -2  -2   7 33404.7 1216.21   8
   2  -2  -7 36332.4 1292.50  18
  -2  -2   7 35811.4 1257.10  21
   2  -2  -7 35984.9 1226.94  72
  -2  -2   6 9136.00 384.928  68
   2  -2  -6 9382.10 486.749  55
  -2  -2   6 9352.24 529.790  60
  -2  -2   6 9204.09 380.331  21
   2  -2  -6 9391.87 404.793  18
  -2  -2   6 9096.80 493.046  54
  -2  -2   5 40829.2 1448.52  68
  -2  -2   5 40227.3 1569.18  54
  -2  -2   5 42151.9 1444.92  21
   2  -2  -5 40431.9 1470.28  18
  -2  -2   5 39347.7 1606.69  60
   2  -2  -5 44994.6 1583.01  55
   2  -2  -4 288.678 73.1785  17
  -2  -2   4 252.786 84.2974  21
   2  -2  -4 153.727 109.441  55
   2  -2  -3 7584.92 340.007  17
  -2  -2   3 8220.72 327.445  21
   2  -2  -3 7404.48 418.592  55
   2  -2  -2 79268.5 2737.09  17
  -2  -2   2 79581.3 2807.76  55
   2  -2  -1 4618.46 228.441  16
  -2  -2   1 3725.50 263.161  55
   2  -2  -1 3870.79 281.486  60
   2  -2   0 558.190 102.158  16
   2  -2   0 664.179 150.700  60
  -2  -2   0 707.699 127.520  55
   2  -2   1 9010.08 427.430  16
  -2  -2  -1 10243.3 481.361  55
   2  -2   1 9908.46 512.050  60
   2  -2   1 9681.53 447.464  54
   2  -2   2 21110.7 813.511  16
  -2  -2  -2 20721.8 850.505  55
   2  -2   2 19851.1 888.799  60
  -2  -2  -2 20044.9 728.236  73
   2  -2   2 19820.5 813.071  54
   2  -2   3 8170.79 404.187  54
   2  -2   3 7743.54 464.221  60
  -2  -2  -3 6974.92 385.124  63
  -2  -2  -3 7472.37 303.671  72
   2  -2   4 5514.24 328.352  54
   2  -2   4 5269.38 392.130  60
  -2  -2  -4 5397.40 320.439  63
   2  -2   4 5454.50 245.743  75
  -2  -2  -4 5193.45 230.264  72
  -2  -2  -4 5368.51 353.670  17
   2  -2   5 5427.12 254.521  75
  -2  -2  -5 5239.79 236.408  72
  -2  -2  -5 4781.82 313.799  56
   2  -2   5 5562.44 411.706  60
   2  -2   5 5840.22 349.415  54
  -2  -2  -5 5658.61 336.374  63
  -2  -2  -5 5238.60 344.309  18
  -2  -2  -5 5708.28 365.448  17
  -2  -2  -6 12191.1 577.479  63
   2  -2   6 11087.3 630.717  59
  -2  -2  -6 12405.7 571.550  56
   2  -2   6 12268.0 681.503  60
  -2  -2  -6 10710.1 419.313   8
   2  -2   6 11183.1 574.684  54
   2  -2   6 12038.9 467.566  75
  -2  -2  -6 12190.5 447.216  72
  -2  -2  -6 12100.5 588.653  18
   2  -2   6 10799.6 433.512  23
  -2  -2  -7 13881.5 589.935   5
  -2  -2  -7 13625.4 651.641  56
   2  -2   7 12398.1 721.583  59
   2  -2   7 13019.3 531.887  75
   2  -2   7 12274.2 517.376  74
   2  -2   7 13058.0 500.004  23
  -2  -2  -7 14380.5 669.100  18
  -2  -2  -8 7783.10 393.321   5
  -2  -2  -8 8688.19 491.362  18
   2  -2   8 7868.85 330.980  23
   2  -2   8 6848.91 347.329  74
   2  -2   8 7539.08 362.480  75
   2  -2   8 6911.84 537.924  59
  -2  -2  -8 8262.79 490.534  56
  -2  -2  -9 20212.3 804.615  89
   2  -2   9 19500.7 750.339  23
  -2  -2  -9 22113.4 950.207  18
  -2  -2  -9 20058.3 799.051  86
   2  -2   9 19716.7 783.001  75
   2  -2   9 19164.6 769.846  74
  -2  -2  -9 21840.2 954.682  56
   2  -2   9 19018.4 1029.48  59
  -2  -2 -10 644.468 175.861  56
   2  -2  10 511.873 212.198  59
  -2  -2 -10 459.331 119.594  89
   2  -2  10 386.093 85.1319  23
   2  -2  10 485.796 129.108  82
  -2  -2 -10 422.312 102.632  79
  -2  -2 -10 265.932 99.2119  86
   2  -2  10 592.481 130.763  75
   2  -2  10 403.888 108.508  74
  -2  -2 -10 293.308 158.718  14
  -2  -2 -10 566.527 181.933  18
  -2  -2 -11 2971.11 324.871  56
  -2  -2 -11 2230.68 211.313  89
   2  -2  11 2894.94 177.127  23
  -2  -2 -11 2293.74 208.658  86
   2  -2  11 2281.20 197.284  82
  -2  -2 -11 2707.91 185.887  79
   2  -2  11 2337.05 203.967  75
  -2  -2 -12 1331.24 243.697  56
  -2  -2 -12 1253.19 172.935  89
   2  -2  12 965.867 117.239  23
   2  -2  12 1218.77 159.607  82
  -2  -2 -12 1359.40 147.271  79
  -2  -2 -12 1255.91 165.806  86
   2  -2  12 1106.37 165.486  75
  -2  -2 -12 1396.58 235.116  14
  -2  -2 -13 6033.48 306.495  65
  -2  -2 -13 5308.76 478.350  56
  -2  -2 -13 5677.90 349.031  89
   2  -2  13 5841.91 288.861  23
  -2  -2 -13 5472.98 300.755  79
  -2  -2 -13 5455.08 344.465  86
   2  -2  13 5323.21 309.018  82
   2  -2  13 5429.44 332.890  75
  -2  -2 -13 6129.49 456.771  14
  -2  -2 -14 1434.15 152.501  65
   2  -2  14 1264.60 323.838  60
  -2  -2 -14 1732.43 303.160  56
   2  -2  14 1447.67 191.110  92
  -2  -2 -14 1196.37 181.729  89
   2  -2  14 1155.76 126.804  23
  -2  -2 -14 1393.08 183.338  86
  -2  -2 -14 1438.70 164.248  79
   2  -2  14 1191.98 166.841  82
   2  -2  14 1286.48 182.317  75
  -2  -2 -14 1603.43 243.736  14
  -2  -2 -15 3769.27 244.193  65
  -2  -2 -15 3197.54 478.132  58
   2  -2  15 3806.16 487.562  60
  -2  -2 -15 4328.72 296.954  89
   2  -2  15 4153.50 288.903  92
   2  -2  15 3525.92 219.843  23
   2  -2  15 3902.57 258.702  82
  -2  -2 -15 4026.80 288.090  86
   2  -2  15 3569.62 273.040  75
  -2  -2 -15 3265.06 337.043  14
  -2  -2 -16 1989.36 212.823  89
   2  -2  16 2586.09 231.494  92
   2  -2  16 2043.68 157.257  23
  -2  -2 -16 2103.32 211.954  86
   2  -2  16 1634.84 186.512  82
   2  -2  16 1985.42 208.145  75
  -2  -2 -16 2157.70 184.149  65
  -2  -2 -17 3360.76 252.156  89
   2  -2  17 3060.80 246.334  92
   2  -2  17 2564.99 176.576  23
  -2  -2 -17 2916.24 197.684  20
   2  -2  17 2904.81 217.441  82
  -2  -2 -17 3013.79 243.696  86
   2  -2  17 2920.60 233.072  75
  -2  -2 -17 2686.07 205.418  65
   2  -2  18 1038.37 151.584  75
  -2  -2 -18 806.418 127.654  77
   2  -2  18 877.245 163.100  92
  -2  -2 -18 1269.31 158.677  89
   2  -2  18 760.590 94.9817  23
  -2  -2 -18 866.697 108.859  20
  -2  -2 -18 1219.74 160.994  86
   2  -2  18 833.008 139.081  82
   2  -2  18 857.977 148.360  68
  -2  -2 -18 931.416 127.417  65
  -2  -2 -18 988.093 109.267  36
  -2  -2 -18 863.621 108.933  39
   2  -2  19 282.136 125.033  92
  -2  -2 -19 222.982 106.425  86
   2  -2  19 164.909 106.829  82
  -2  -2 -19 313.140 70.3641  36
  -2  -2 -19 172.808 66.4009  39
   2  -2  19 185.688 109.064  68
  -2  -2 -19 208.199 64.1663  20
  -2  -2 -20 202.861 91.0023  86
  -2  -2 -20 230.608 53.0819  36
  -2  -2 -20 222.652 55.0646  39
   2  -2  20 245.362 88.6669  68
  -2  -2 -20 288.517 58.5299  20
  -2  -1  23 498.220 62.5304  28
   2  -1 -23 386.383 59.8875  86
  -2  -1  22 1843.76 120.918  21
   2  -1 -22 1925.37 162.824  77
  -2  -1  22 1539.60 119.738  28
   2  -1 -22 1577.65 132.514  86
  -2  -1  21 2298.28 154.540  21
   2  -1 -21 2158.54 173.363  86
  -2  -1  21 2027.86 151.873  28
   2  -1 -21 2040.84 193.101  77
   2  -1 -20 1123.08 144.015  86
   2  -1 -20 1240.49 164.330  77
  -2  -1  20 938.877 109.662  27
   2  -1 -19 3428.36 239.887  86
   2  -1 -19 3234.07 262.117  77
  -2  -1  19 2999.76 202.733  23
   2  -1 -19 3048.43 221.977  65
   2  -1 -19 3104.61 214.478  89
   2  -1 -18 7789.39 683.044  58
   2  -1 -18 7574.22 381.184  86
  -2  -1  18 7489.48 379.949  82
  -2  -1  18 6057.43 346.572  85
   2  -1 -18 6851.98 351.767  65
  -2  -1  18 6770.58 337.411  23
   2  -1 -18 6002.10 302.953  20
   2  -1 -17 7755.29 696.463  58
  -2  -1  17 7778.43 402.898  82
   2  -1 -17 7698.19 402.890  86
  -2  -1  17 7328.81 390.395  85
   2  -1 -17 7166.50 341.805  20
  -2  -1  17 6867.75 362.899  23
   2  -1 -17 8348.66 388.616  65
  -2  -1  17 8154.84 407.653  92
   2  -1 -16 3018.94 425.657  58
  -2  -1  16 2972.41 238.682  82
   2  -1 -16 2974.88 232.177  86
  -2  -1  16 2713.45 224.484  85
  -2  -1  16 3328.04 206.740  33
  -2  -1  16 3433.12 223.071  23
   2  -1 -16 3419.90 197.174  20
   2  -1 -16 3067.33 215.987  65
  -2  -1  16 3034.45 211.371  68
  -2  -1  16 3220.41 243.301  92
   2  -1 -15 2567.93 336.868  56
  -2  -1  15 2862.42 220.913  82
   2  -1 -15 2622.14 190.497  79
  -2  -1  15 2310.07 180.343  33
  -2  -1  15 2618.85 192.461  23
  -2  -1  15 2787.06 219.875  92
   2  -1 -15 2939.85 198.450  65
  -2  -1  15 2614.39 192.292  68
   2  -1 -14 4611.95 243.698  65
  -2  -1  14 3827.51 232.360  68
   2  -1 -14 3462.33 365.126  56
   2  -1 -14 4099.90 228.867  79
  -2  -1  14 4179.88 255.725  82
  -2  -1  14 3821.49 235.737  23
  -2  -1  14 3876.73 248.012  75
  -2  -1  14 3890.65 224.536  33
  -2  -1  14 4311.58 257.457  92
  -2  -1  13 8707.14 397.355  68
   2  -1 -13 8766.12 568.998  56
  -2  -1  13 8431.55 541.452  60
  -2  -1  13 9673.02 415.906  82
   2  -1 -13 8942.75 386.053  79
  -2  -1  13 8776.26 404.514  23
  -2  -1  13 8896.33 411.082  75
  -2  -1  13 9192.48 391.941  33
  -2  -1  13 9728.41 419.285  92
  -2  -1  12 31.2904 71.9215  23
  -2  -1  12 187.373 122.547  60
   2  -1 -12-42.0772 138.192  56
  -2  -1  12 23.1174 89.0138  75
   2  -1 -12-13.1131 74.9116  79
  -2  -1  12 21.1596 98.1892  82
  -2  -1  12-24.3849 76.9931  68
  -2  -1  12-18.2000 78.3509  33
   2  -1 -12 8.06499 76.3935  14
   2  -1 -11 72.6604 73.8973  79
  -2  -1  11 172.564 81.4181  68
  -2  -1  11 33.3748 83.7889  75
  -2  -1  11 65.3406 72.8344  23
  -2  -1  11 156.373 106.234  60
   2  -1 -11-12.1983 122.020  56
   2  -1 -11 35.8762 79.7957  14
   2  -1 -10 40806.3 1351.64  79
  -2  -1  10 38398.7 1364.24  68
  -2  -1  10 40377.1 1378.40  75
  -2  -1  10 40931.1 1377.42  23
   2  -1 -10 41456.0 1536.84  56
  -2  -1  10 37930.4 1513.43  60
  -2  -1   9 30001.0 1117.59  68
   2  -1  -9 33757.4 1275.15  56
  -2  -1   9 29700.5 1242.48  60
  -2  -1   9 31486.5 1129.33  75
   2  -1  -9 34098.8 1178.95  14
  -2  -1   9 32396.6 1131.07  23
  -2  -1   8 4492.72 283.588  54
  -2  -1   8 3680.23 188.839  23
  -2  -1   8 2962.78 206.821   5
   2  -1  -8 3647.35 210.778  14
   2  -1  -8 4592.35 288.406  56
  -2  -1   8 4550.83 283.299  60
   2  -1  -7 17495.7 723.048  56
  -2  -1   7 17151.6 727.381  60
  -2  -1   7 16768.2 721.992  54
  -2  -1   7 17373.8 638.612  23
  -2  -1   7 17457.9 681.786   5
   2  -1  -7 17371.4 722.079  63
   2  -1  -7 17577.3 667.639  14
  -2  -1   6 104646. 3625.55  54
   2  -1  -6 104849. 3616.38  63
   2  -1  -6 106189. 3619.65  56
  -2  -1   6 102454. 3627.09  60
  -2  -1   6 105270. 3593.40   5
  -2  -1   5 47129.4 1699.08  54
  -2  -1   5 47260.9 1679.90   5
   2  -1  -5 47861.8 1690.36  63
  -2  -1   5 47423.1 1706.32  60
  -2  -1   4 9045.84 429.147  54
   2  -1  -4 10327.4 368.127  18
  -2  -1   4 9819.02 429.548   5
   2  -1  -4 10237.7 427.808  55
  -2  -1   4 10565.9 483.266  16
   2  -1  -3 10055.6 367.763  18
   2  -1  -3 10647.1 434.304  55
  -2  -1   2 18452.0 675.344  55
   2  -1  -2 19519.0 687.131  60
  -2  -1   1 130005. 4342.94  16
  -2  -1   1 122789. 4272.98  55
   2  -1  -1 129041. 4298.73  60
  -2  -1   0 9088.92 420.645  16
  -2  -1   0 8359.80 398.655  17
   2  -1   0 8754.38 363.674  59
  -2  -1   0 9126.66 366.163  55
   2  -1   0 8696.93 341.627  54
   2  -1   1 89256.5 2987.06  59
   2  -1   1 92620.9 2956.67  54
  -2  -1  -1 89219.4 3011.61  17
   2  -1   2 18263.5 642.891  54
  -2  -1  -2 16776.2 665.729  18
   2  -1   2 17954.6 680.524  59
  -2  -1  -2 16732.9 629.673  63
  -2  -1  -3 29792.6 1044.51  63
  -2  -1  -3 27422.5 1047.79   5
   2  -1   3 31072.1 1104.10  59
  -2  -1  -3 27289.8 1032.87  56
  -2  -1  -4 23278.9 853.490   5
   2  -1   4 23611.9 925.878  59
  -2  -1  -4 21244.3 850.932  56
  -2  -1  -5 17793.8 689.525   5
   2  -1   5 17542.2 777.518  59
  -2  -1  -5 17477.2 712.820  56
  -2  -1  -6 28183.2 1065.42   5
   2  -1   6 29915.0 1187.48  59
  -2  -1  -6 29362.5 1111.05  56
  -2  -1  -7 34864.8 1253.77   5
  -2  -1  -7 34162.6 1200.95  79
   2  -1   7 35792.5 1409.10  59
  -2  -1  -7 35257.9 1326.68  56
   2  -1   7 35461.3 1223.46  74
   2  -1   7 34175.1 1207.31  23
  -2  -1  -7 33958.9 1342.08  18
  -2  -1  -8 2345.78 137.316  79
   2  -1   8 2205.48 264.948  59
  -2  -1  -8 2617.82 233.105  56
   2  -1   8 2156.15 150.171  74
   2  -1   8 2425.90 138.856  23
   2  -1   9 10438.8 400.047  23
   2  -1   9 9181.55 587.271  59
  -2  -1  -9 9805.21 531.358  56
  -2  -1  -9 9335.23 390.736  79
   2  -1   9 9628.36 413.872  74
  -2  -1 -10 1137.86 107.020  65
  -2  -1 -10 995.935 186.901  56
   2  -1  10 1103.74 238.227  59
   2  -1  10 903.678 98.1540  23
  -2  -1 -10 1003.11 109.624  79
   2  -1  10 1182.64 123.291  74
  -2  -1 -10 1006.28 180.581  14
  -2  -1 -11 11825.1 467.711  65
   2  -1  11 11417.5 717.126  59
  -2  -1 -11 10903.7 635.069  56
  -2  -1 -11 9978.95 482.970  93
   2  -1  11 11487.2 462.029  23
  -2  -1 -11 11419.1 460.106  79
  -2  -1 -11 10976.1 503.513  86
   2  -1  11 11285.6 471.580  82
   2  -1  11 11315.9 486.033  74
  -2  -1 -11 12775.7 639.229  14
  -2  -1 -12 15170.8 580.704  65
   2  -1  12 14298.3 868.750  59
   2  -1  12 14586.8 609.624  92
  -2  -1 -12 13655.9 602.854  93
   2  -1  12 14086.2 568.898  23
  -2  -1 -12 13838.8 568.809  79
   2  -1  12 14011.5 580.826  82
  -2  -1 -12 14542.3 621.759  86
   2  -1  12 14331.6 599.596  74
  -2  -1 -12 15312.0 760.267  14
  -2  -1 -13 4979.59 262.714  65
   2  -1  13 4898.10 501.112  59
  -2  -1 -13 4641.29 488.526  58
   2  -1  13 4581.66 288.117  92
   2  -1  13 4430.74 246.338  23
  -2  -1 -13 5197.09 305.340  86
   2  -1  13 4070.35 259.757  82
   2  -1  13 4519.85 278.487  74
  -2  -1 -13 4672.83 388.833  14
  -2  -1 -14 3506.90 225.741  65
  -2  -1 -14 3135.21 427.842  58
   2  -1  14 3807.72 266.494  92
   2  -1  14 2996.09 201.306  23
  -2  -1 -14 3097.84 215.767  20
  -2  -1 -14 3634.81 259.771  86
   2  -1  14 3448.49 236.245  82
   2  -1  14 3680.34 250.628  74
  -2  -1 -14 3027.05 329.152  14
  -2  -1 -15 234.688 207.631  58
   2  -1  15 284.193 144.928  92
   2  -1  15 326.716 90.5465  23
  -2  -1 -15 263.051 86.8191  20
   2  -1  15 65.8897 136.666  75
   2  -1  15 294.675 133.730  74
  -2  -1 -15 210.425 104.490  65
  -2  -1 -15 306.272 126.076  86
   2  -1  15 229.291 126.767  82
   2  -1  16 2016.71 379.302  59
  -2  -1 -16 1399.02 330.549  58
   2  -1  16 1757.71 209.615  92
  -2  -1 -16 1878.38 205.858  89
  -2  -1 -16 1975.59 165.951  20
   2  -1  16 1532.52 147.801  23
  -2  -1 -16 1689.80 187.366  77
   2  -1  16 1572.69 188.700  74
  -2  -1 -16 1812.96 196.635  86
   2  -1  16 1276.94 176.200  82
  -2  -1 -16 1787.27 173.278  65
   2  -1  17 2033.30 215.306  92
  -2  -1 -17 2316.75 224.721  89
  -2  -1 -17 2491.30 185.074  20
   2  -1  17 2134.98 166.226  23
  -2  -1 -17 1956.86 202.031  77
   2  -1  17 2028.50 199.825  82
  -2  -1 -17 2432.23 222.160  86
  -2  -1 -17 2220.66 191.924  65
  -2  -1 -18 2583.26 181.830  20
   2  -1  18 2610.96 171.706  23
  -2  -1 -18 2095.08 207.286  77
   2  -1  18 2020.21 214.901  92
  -2  -1 -18 2237.03 218.502  89
   2  -1  18 1877.22 194.018  82
  -2  -1 -18 2505.30 215.438  86
   2  -1  18 2462.19 237.386  85
  -2  -1 -19 1953.51 152.561  20
   2  -1  19 2097.81 149.920  23
  -2  -1 -19 2005.46 186.503  77
  -2  -1 -19 2143.80 203.296  89
  -2  -1 -19 2511.47 203.777  86
  -2  -1 -20 2324.75 182.578  86
  -2  -1 -20 1930.73 177.135  89
  -2  -1 -20 2021.98 141.755  20
   2  -1  20 1870.09 131.755  23
   2  -1  20 2259.86 175.198  75
   2  -1  20 2198.24 174.068  68
  -2  -1 -20 1829.45 181.008  67
  -2  -1 -20 2125.13 131.800  36
  -2  -1 -21 316.171 91.3342  89
   2  -1  21 206.347 44.5527  28
  -2  -1 -21 246.852 84.3139  67
  -2  -1 -21 337.949 65.3327  39
  -2  -1 -21 415.374 89.0499  86
   2   0 -23 1099.08 100.450  86
  -2   0  23 913.639 81.0050  28
   2   0 -22 226.883 100.035  77
   2   0 -22 235.631 86.0127  86
   2   0 -22 206.769 69.8108  89
  -2   0  22 130.911 59.1165  27
  -2   0  22 341.825 75.7470  28
  -2   0  21 50.8883 75.3725  28
  -2   0  21 7.40389 69.7085  27
   2   0 -21-91.9834 108.212  77
   2   0 -21 34.5913 91.1720  86
   2   0 -21 176.064 87.1803  67
  -2   0  20 1013.17 119.400  27
  -2   0  20 904.508 126.563  28
   2   0 -20 724.505 151.642  77
   2   0 -20 985.956 145.873  86
  -2   0  20 783.390 106.231  23
   2   0 -20 1022.13 142.790  67
  -2   0  19 232.973 85.9584  23
   2   0 -19 237.099 123.828  77
  -2   0  19 80.0272 102.293  85
  -2   0  19 235.719 93.5846  27
  -2   0  19 164.224 105.958  28
  -2   0  18-6.67182 110.068  85
   2   0 -18-39.9567 96.6840  90
  -2   0  18 107.688 82.0528  23
   2   0 -18 128.890 119.285  77
   2   0 -18-29.7872 161.566  58
   2   0 -18 198.463 219.728  62
   2   0 -17 993.479 278.358  58
  -2   0  17 874.653 152.732  85
   2   0 -17 867.618 135.312  65
  -2   0  17 1109.11 130.585  23
  -2   0  17 886.323 123.704  75
   2   0 -17 913.717 167.205  77
   2   0 -17 674.434 129.468  90
   2   0 -16 10047.9 762.631  58
  -2   0  16 10227.8 485.770  82
  -2   0  16 10134.9 483.430  85
   2   0 -16 10180.0 462.858  65
  -2   0  16 10291.3 451.646  23
  -2   0  16 9742.11 445.763  75
   2   0 -16 10406.1 461.603  90
   2   0 -15 24832.4 1277.79  58
  -2   0  15 24960.1 929.546  82
  -2   0  15 24382.0 932.674  85
   2   0 -15 24105.3 909.456  65
  -2   0  15 24044.6 902.579  23
   2   0 -15 22843.9 874.577  20
  -2   0  15 23007.0 896.339  75
   2   0 -15 23337.4 907.874  90
   2   0 -14 3896.67 427.959  58
  -2   0  14 3868.56 253.102  82
  -2   0  14 4540.43 261.680  85
   2   0 -14 4480.12 240.353  65
  -2   0  14 4363.63 237.210  23
   2   0 -14 4169.02 214.433  20
  -2   0  14 4085.34 233.723  75
  -2   0  14 3926.22 255.258  92
   2   0 -14 4379.28 242.696  90
  -2   0  13 2356.88 163.213  75
   2   0 -13 2488.45 317.171  58
  -2   0  13 2168.05 175.449  82
  -2   0  13 2269.61 158.677  23
   2   0 -13 1944.89 132.866  20
   2   0 -13 2308.11 159.103  65
  -2   0  13 2067.38 149.935  33
  -2   0  13 2145.52 174.332  92
   2   0 -13 2463.63 164.891  90
  -2   0  12 8329.92 365.074  75
  -2   0  12 8425.55 361.829  33
   2   0 -12 8516.05 366.455  65
   2   0 -12 8506.40 350.528  20
  -2   0  12 8911.26 371.234  23
   2   0 -12 9782.11 596.783  58
  -2   0  11 7647.03 324.162  75
   2   0 -11 6757.68 307.563  79
   2   0 -11 7623.35 323.452  65
   2   0 -10 3168.57 261.416  56
  -2   0  10 3269.46 170.616  74
  -2   0  10 3004.68 165.709  23
   2   0 -10 3159.62 163.364  65
   2   0 -10 2838.25 152.585  79
   2   0  -9 3206.38 253.548  56
  -2   0   9 3629.02 180.338  23
   2   0  -9 3756.05 175.903  65
  -2   0   8 68714.8 2396.83   6
   2   0  -8 70846.9 2473.07  56
  -2   0   7 18699.9 682.855   1
  -2   0   7 19461.2 685.880   6
  -2   0   7 16542.5 661.542  60
   2   0  -7 16384.7 705.758  56
  -2   0   6 162.705 78.4731   6
  -2   0   6 54.6086 65.5433   1
  -2   0   6 92.2903 68.6523   4
  -2   0   6 225.032 54.7779  60
   2   0  -6 119.863 78.0132  56
  -2   0   5 13733.2 491.657   6
  -2   0   5 13451.9 489.030   1
  -2   0   5 12626.7 474.786   4
   2   0  -5 12362.2 476.376  56
  -2   0   4 3856.19 209.889   4
  -2   0   4 4016.88 216.961   1
   2   0  -4 3992.66 194.351  56
  -2   0   3 16346.6 623.228  16
   2   0  -3 17925.2 607.354  56
  -2   0   3 15764.4 637.903   4
  -2   0   3 16418.2 648.229   1
   2   0  -2 2689.21 141.082  62
  -2   0   2 3035.83 146.827  16
   2   0  -1 293969. 9133.01  61
  -2   0   1 265324. 9109.91  18
  -2   0   1 272975. 9105.28  14
  -2   0   1 266861. 9118.53  17
   2   0   0 45639.8 1633.92  64
   2   0   0 45397.4 1612.59  61
  -2   0   0 48680.7 1630.50  18
  -2   0  -1 19539.7 682.545  14
   2   0   1 19128.5 679.467  64
  -2   0  -1 17789.2 676.129  18
  -2   0  -1 17867.5 700.084   4
  -2   0  -1 18273.1 708.146   1
  -2   0  -2 9564.06 370.607  14
  -2   0  -2 9117.06 370.453  18
  -2   0  -2 8426.15 355.453  58
  -2   0  -2 9093.50 374.210   4
  -2   0  -2 9484.42 382.797   1
  -2   0  -3 10395.6 412.933  14
   2   0   3 8819.38 404.268  64
  -2   0  -3 10000.4 413.408  58
   2   0   3 8427.15 411.264  57
  -2   0  -3 10375.5 410.527   6
  -2   0  -3 9243.56 396.785   4
  -2   0  -3 10004.3 410.377   1
  -2   0  -4 9180.53 403.311  14
   2   0   4 11210.3 432.275  64
  -2   0  -4 12463.9 449.413  58
   2   0   4 10625.5 438.543  57
  -2   0  -4 8231.36 379.217   1
  -2   0  -4 8183.48 377.584   6
  -2   0  -4 7283.69 367.063   4
  -2   0  -5 90941.7 3053.48  14
   2   0   5 81756.0 3059.49  64
  -2   0  -5 92323.7 3087.08  58
   2   0   5 87612.5 3081.68  57
  -2   0  -5 86258.1 3010.59   1
  -2   0  -5 88798.2 3010.97   6
   2   0   6 31302.2 1234.25  64
  -2   0  -6 31880.6 1157.87   6
  -2   0  -6 35400.1 1271.08  58
   2   0   6 31312.1 1251.38  57
   2   0   7 3291.42 161.959  80
   2   0   7 3814.88 270.215  64
  -2   0  -7 3918.32 287.263  58
   2   0   7 3150.86 267.356  57
  -2   0  -7 2639.88 167.586   6
  -2   0  -8 21840.1 775.356  65
   2   0   8 20201.6 767.246  78
   2   0   8 22174.0 779.303  23
   2   0   8 22728.1 957.993  57
  -2   0  -8 23107.9 969.439  58
  -2   0  -9 14519.7 563.580  65
   2   0   9 16544.5 794.234  59
  -2   0  -9 16459.6 780.287  58
   2   0   9 13953.4 557.233  78
   2   0   9 16038.4 569.246  23
  -2   0 -10 16626.0 629.453  65
  -2   0 -10 14958.8 758.686  14
   2   0  10 18533.2 889.337  59
  -2   0 -10 17820.6 866.831  58
   2   0  10 15835.7 620.641  78
   2   0  10 16570.5 627.612  23
  -2   0 -10 17408.9 642.059  20
  -2   0 -11 628.866 95.0088  65
  -2   0 -11 696.558 191.048  58
  -2   0 -11 537.015 150.167  14
  -2   0 -11 636.369 89.1437  20
   2   0  11 728.109 94.7243  23
   2   0  11 562.740 86.4420  78
   2   0  11 630.782 117.846  92
  -2   0 -11 513.068 102.960  90
  -2   0 -11 627.882 104.596  93
  -2   0 -12-40.4438 77.8437  65
  -2   0 -12-62.9770 150.620  58
  -2   0 -12 3.66732 62.2707  53
   2   0  12-37.2526 69.1980  78
   2   0  12 95.0477 71.9364  23
  -2   0 -12 86.5257 62.7926  20
   2   0  12 61.3482 97.3169  92
  -2   0 -12 45.9705 87.8787  93
  -2   0 -12-24.5715 85.9201  86
   2   0  12 35.8310 99.5707  82
  -2   0 -13 665.324 227.040  58
  -2   0 -13 757.899 123.070  77
   2   0  13 1086.55 145.343  74
   2   0  13 1015.96 116.318  78
   2   0  13 926.196 114.099  23
  -2   0 -13 1018.12 121.935  20
  -2   0 -13 895.875 123.825  65
   2   0  13 889.888 147.432  92
  -2   0 -13 871.905 133.671  93
  -2   0 -13 765.486 126.791  86
   2   0  13 797.211 134.335  82
   2   0  14 10054.5 726.228  59
  -2   0 -14 8597.41 694.943  58
   2   0  14 9302.62 441.206  74
  -2   0 -14 9354.76 445.425  77
  -2   0 -14 9104.65 418.079  20
   2   0  14 9621.83 407.258  23
  -2   0 -14 8988.78 417.892  65
   2   0  14 7900.52 412.340  82
  -2   0 -14 9384.95 450.928  86
   2   0  14 7872.51 433.172  92
  -2   0 -14 8614.80 437.158  93
   2   0  15 17747.1 755.938  74
  -2   0 -15 18496.0 770.225  77
  -2   0 -15 19244.7 741.931  20
   2   0  15 18664.8 720.251  23
   2   0  15 15362.2 721.293  82
  -2   0 -15 19736.1 782.835  86
   2   0  15 19619.5 803.194  85
   2   0  15 17175.4 760.007  92
  -2   0 -15 18879.0 769.334  93
   2   0  15 19042.9 1106.96  59
  -2   0 -15 16886.4 1078.87  58
  -2   0 -16 5922.41 353.288  77
   2   0  16 6097.41 307.294  23
  -2   0 -16 5997.47 318.538  20
   2   0  16 4914.57 316.987  82
  -2   0 -16 6249.81 357.134  86
   2   0  16 6602.15 386.453  85
  -2   0 -16 6301.53 355.370  93
   2   0  16 6202.01 609.246  59
  -2   0 -16 5136.50 574.566  58
  -2   0 -17 319.066 125.298  77
   2   0  17 434.040 97.3368  23
  -2   0 -17 503.073 99.9781  20
  -2   0 -17 565.082 133.545  86
   2   0  17 536.312 163.315  85
  -2   0 -17 648.860 144.992  93
  -2   0 -17 663.666 232.905  62
   2   0  17 258.540 223.658  59
   2   0  18-20.5759 121.399  75
  -2   0 -18 22.9301 114.662  77
  -2   0 -18-7.36584 104.179  86
   2   0  18 49.3392 140.687  85
  -2   0 -18 107.329 110.622  67
   2   0  18 4.75824 74.5758  23
  -2   0 -18-5.47737 67.4194  20
  -2   0 -19 146.220 113.359  67
   2   0  19 219.722 123.352  75
  -2   0 -19 137.213 105.100  77
   2   0  19 232.495 78.1645  23
   2   0  19 216.208 72.1954  28
  -2   0 -19 178.608 105.399  86
   2   0  19 148.943 137.708  85
  -2   0 -19 109.240 116.000  89
   2   0  20 20.3661 99.7592  75
   2   0  20 3.53503 58.9399  23
  -2   0 -20-22.1628 86.3160  86
   2   0  20-95.2002 124.590  85
  -2   0 -20 41.6053 91.3530  67
  -2   0 -20 36.7725 101.643  89
  -2   0 -21 43.6138 72.1313  67
   2   0  21 34.9103 57.9814  27
   2   0  21-13.6019 45.3655  23
  -2   0 -21 146.623 88.8693  89
   2   0  21 98.3571 81.3031  75
  -2   0 -21-62.9590 89.5395  81
  -2   0 -21 46.0818 73.6311  86
   2   1 -23 541.457 74.6524  86
  -2   1  23 377.789 50.9313  27
   2   1 -22 1123.21 133.657  81
  -2   1  22 1333.52 102.754  28
  -2   1  22 1330.56 104.179  27
  -2   1  22 1105.36 94.8916  50
   2   1 -21 1685.98 156.608  67
   2   1 -21 2027.35 188.624  69
   2   1 -21 1835.69 183.195  81
   2   1 -21 2131.19 179.446  86
  -2   1  21 2117.61 146.123  27
  -2   1  21 1939.39 141.641  28
   2   1 -20 845.498 129.965  90
  -2   1  20 766.423 93.8260  23
   2   1 -20 922.591 134.347  67
   2   1 -20 949.979 154.842  77
  -2   1  20 869.867 115.448  27
  -2   1  20 821.084 114.610  28
   2   1 -19 2779.91 206.296  90
   2   1 -19 2289.17 177.742  93
  -2   1  19 2492.85 162.457  23
   2   1 -19 2289.12 204.487  67
   2   1 -19 2482.56 229.675  77
  -2   1  19 2382.26 183.130  27
  -2   1  19 2428.24 184.362  28
   2   1 -18 7328.05 701.538  61
   2   1 -18 7886.01 386.402  90
   2   1 -18 7689.18 369.396  93
  -2   1  18 7054.03 341.415  23
   2   1 -18 7604.66 713.334  62
   2   1 -18 7176.04 401.102  67
  -2   1  18 7977.68 373.809  28
  -2   1  18 7496.55 374.156  27
   2   1 -18 7343.13 421.717  77
   2   1 -17 8366.71 418.447  90
   2   1 -17 8516.05 407.803  93
  -2   1  17 8649.21 385.081  23
   2   1 -17 8711.77 758.685  62
   2   1 -17 8165.78 438.683  67
  -2   1  17 8964.59 418.093  27
  -2   1  17 8356.49 406.132  28
   2   1 -17 8307.20 455.516  77
   2   1 -16 3221.51 233.671  90
  -2   1  16 3283.21 201.863  23
   2   1 -16 3098.76 451.650  62
   2   1 -16 3000.99 236.935  67
   2   1 -16 3019.49 249.711  77
  -2   1  16 3437.82 227.822  28
  -2   1  16 3619.99 234.571  27
   2   1 -15 2593.20 221.714  77
   2   1 -15 2478.05 358.683  58
  -2   1  15 2614.33 220.379  85
   2   1 -15 2488.03 211.708  67
   2   1 -15 3068.21 425.779  62
  -2   1  15 2572.09 173.020  23
   2   1 -15 2594.74 206.350  90
  -2   1  15 2905.85 206.564  27
  -2   1  15 2648.20 198.469  28
   2   1 -14 4970.61 511.468  62
  -2   1  14 4676.59 280.485  85
   2   1 -14 4321.21 278.286  77
  -2   1  14 4209.76 231.790  74
  -2   1  14 4362.13 231.678  23
   2   1 -14 4123.48 440.692  58
  -2   1  14 4400.32 259.398  28
  -2   1  14 4774.69 266.549  27
   2   1 -13 9268.21 685.503  62
  -2   1  13 8975.39 423.691  85
  -2   1  13 8883.75 402.109  78
   2   1 -13 9438.68 434.572  77
  -2   1  13 8751.07 379.639  74
  -2   1  13 8855.37 380.552  23
   2   1 -13 8342.09 613.020  58
  -2   1  13 9437.12 410.931  28
  -2   1  12 111.434 97.1255  82
  -2   1  12 105.808 75.1934  78
   2   1 -12 123.360 87.1789  77
  -2   1  12 118.340 67.5390  74
  -2   1  12 118.209 62.2474  23
  -2   1  12 132.137 85.8792  28
   2   1 -12 43.9789 164.444  62
   2   1 -12 241.609 159.432  58
   2   1 -11 39.2616 164.950  62
  -2   1  11 7.99776 94.0472  59
   2   1 -11 98.7499 136.846  58
  -2   1  11 38.7218 56.6689  23
  -2   1  11 22.3289 64.9451  78
   2   1 -11 30.0632 76.8727  77
  -2   1  10 41509.0 1446.61  78
   2   1 -10 41751.8 1474.63  77
   2   1 -10 42421.3 1751.24  62
  -2   1  10 39494.6 1517.26  59
   2   1 -10 37272.6 1650.46  58
  -2   1  10 41889.1 1432.89  23
  -2   1   9 33922.4 1165.10  78
   2   1  -9 32129.5 1191.39  77
  -2   1   9 31969.1 1219.06  59
   2   1  -9 32178.1 1358.17  58
  -2   1   9 33172.5 1194.86   4
   2   1  -9 35096.3 1438.34  62
  -2   1   8 4778.37 202.454  78
   2   1  -8 4841.68 224.695  77
   2   1  -8 4737.68 364.266  62
  -2   1   8 4569.72 236.401  59
   2   1  -8 4268.38 319.268  58
   2   1  -7 19018.9 829.130  62
  -2   1   7 16903.4 688.178   4
  -2   1   7 17516.2 652.362  59
   2   1  -7 17697.3 763.459  58
   2   1  -6 100835. 3436.54  62
  -2   1   6 100319. 3318.74   4
  -2   1   6 98976.0 3322.18   2
  -2   1   6 92578.5 3245.75  59
   2   1  -6 98554.7 3368.30  58
   2   1  -5 50248.2 1887.98  62
  -2   1   5 52105.6 1818.21   2
  -2   1   5 51239.3 1809.51   4
   2   1  -5 50038.8 1887.57  61
   2   1  -4 10985.0 521.185  62
  -2   1   4 11222.2 471.210   4
  -2   1   4 11479.9 476.539   2
   2   1  -4 10126.5 508.465  61
  -2   1   3 9170.09 403.090   2
  -2   1   3 8614.75 395.600   4
   2   1  -3 8372.92 424.395  62
   2   1  -3 8408.53 428.079  61
  -2   1   3 9354.10 379.691  19
  -2   1   2 18359.1 751.729   2
  -2   1   2 19624.6 722.877  19
   2   1  -2 18913.0 738.280  15
  -2   1   1 138382. 4609.13   2
  -2   1   1 132604. 4599.72   4
  -2   1   1 134066. 4567.12  19
   2   1  -1 131583. 4627.00  61
   2   1  -1 134803. 4581.65  15
  -2   1   1 137765. 4585.23  15
  -2   1   0 8937.22 408.588   4
   2   1   0 9283.73 392.577  19
   2   1   0 9134.92 427.227  61
  -2   1   0 9606.72 401.610  15
   2   1   1 90122.0 3101.86  19
  -2   1  -1 93416.5 3125.40   4
   2   1   1 87770.0 3139.56  61
  -2   1  -2 21635.5 757.428   2
  -2   1  -2 20527.2 748.572   4
  -2   1  -2 17607.2 689.082  61
   2   1   2 17372.8 754.391  64
   2   1   2 19856.1 729.162  19
  -2   1  -3 28929.7 1037.06  61
  -2   1  -3 28528.9 1069.54   4
  -2   1  -3 29084.2 1075.00   2
  -2   1  -3 29190.3 1067.13  62
   2   1   3 29054.6 1109.93  64
  -2   1  -4 20554.9 798.820  61
  -2   1  -4 22081.3 824.930   2
  -2   1  -4 22354.8 821.126   4
   2   1   4 20812.7 864.386  64
  -2   1  -4 21034.4 832.063  62
  -2   1  -5 15552.4 649.427  61
  -2   1  -5 16407.0 647.295   4
  -2   1  -5 16377.9 653.770   2
   2   1   5 16034.8 709.158  64
  -2   1  -5 17241.1 694.531  62
   2   1   6 33469.5 1275.43  57
  -2   1  -6 31018.4 1198.16  61
  -2   1  -6 31575.2 1166.66   4
   2   1   6 32879.5 1266.53  64
   2   1   6 31455.0 1116.32  70
  -2   1  -6 33099.5 1251.97  62
  -2   1  -7 35859.8 1288.36  77
   2   1   7 37701.9 1447.80  64
  -2   1  -7 38045.8 1437.25  62
   2   1   7 36487.5 1275.44  70
  -2   1  -7 36240.4 1309.33   4
   2   1   7 36855.0 1280.61  80
   2   1   7 37255.0 1451.10  57
  -2   1  -7 35395.2 1284.93  20
  -2   1  -8 2589.63 262.928  62
   2   1   8 2912.50 274.015  64
   2   1   8 2535.33 157.613  80
  -2   1  -8 2793.64 163.530  20
  -2   1  -8 2097.82 255.298  58
   2   1   8 2884.32 285.856  57
  -2   1  -8 2463.98 161.834  77
  -2   1  -9 9542.77 552.820  62
   2   1   9 9125.86 556.525  64
   2   1   9 8452.90 380.906  80
  -2   1  -9 9745.89 393.220  20
  -2   1  -9 8159.56 553.078  58
   2   1   9 9898.06 574.647  57
  -2   1  -9 8733.24 393.378  77
   2   1  10 813.080 202.155  64
   2   1  10 1015.07 223.053  57
  -2   1 -10 950.197 196.192  62
  -2   1 -10 790.455 194.657  58
   2   1  10 908.743 110.740  80
  -2   1 -10 821.609 98.6080  20
  -2   1 -10 939.111 117.836  77
  -2   1 -11 11187.5 489.232  77
  -2   1 -11 11316.0 458.359  53
   2   1  11 11003.7 476.003  80
   2   1  11 9296.48 492.415  85
  -2   1 -11 10930.3 431.272  25
  -2   1 -11 12068.6 478.792  20
   2   1  11 12345.3 469.513  23
  -2   1 -11 10704.1 471.900  90
  -2   1 -11 11017.2 679.979  62
   2   1  11 11059.5 681.907  64
   2   1  12 15814.3 617.951  78
  -2   1 -12 15672.6 645.185  77
  -2   1 -12 15509.5 873.824  62
  -2   1 -12 13875.8 795.471  61
  -2   1 -12 15396.6 603.279  53
   2   1  12 15241.0 664.777  85
  -2   1 -12 15508.9 621.641  20
   2   1  12 16022.2 609.833  23
  -2   1 -12 14281.5 568.997  25
  -2   1 -12 15487.5 628.679  90
  -2   1 -13 5290.09 484.252  62
   2   1  13 5595.67 533.667  59
  -2   1 -13 4969.40 427.823  61
  -2   1 -13 4704.64 256.840  53
   2   1  13 4836.58 316.161  85
  -2   1 -13 4761.81 270.320  20
   2   1  13 5096.45 263.519  23
  -2   1 -13 4997.09 287.833  90
  -2   1 -13 4972.63 295.372  93
   2   1  13 5231.81 278.482  78
  -2   1 -13 4729.44 295.292  77
  -2   1 -14 3582.72 273.162  67
  -2   1 -14 3832.88 433.250  62
   2   1  14 3789.30 461.856  59
  -2   1 -14 3911.74 224.375  53
   2   1  14 4008.72 293.677  85
  -2   1 -14 3438.49 227.787  20
   2   1  14 3423.39 218.108  23
  -2   1 -14 4251.05 262.256  90
  -2   1 -14 4461.69 273.998  93
   2   1  14 3821.09 241.133  78
  -2   1 -14 3556.59 261.137  77
   2   1  15 163.283 231.311  59
  -2   1 -15 390.753 195.085  62
  -2   1 -15 366.169 95.4093  53
  -2   1 -15 269.759 109.245  86
   2   1  15 400.196 155.592  85
   2   1  15 372.756 97.0655  23
  -2   1 -15 201.565 121.120  90
  -2   1 -15 519.017 137.435  93
   2   1  15 382.552 107.390  78
  -2   1 -15 279.793 119.281  77
  -2   1 -16 1514.07 166.518  69
   2   1  16 2253.67 374.326  59
  -2   1 -16 1372.78 313.577  62
  -2   1 -16 1663.60 146.954  53
   2   1  16 1882.30 155.564  23
   2   1  16 1700.80 170.428  78
   2   1  16 1737.18 189.580  74
  -2   1 -16 1642.15 192.613  77
  -2   1 -16 2111.17 202.806  93
  -2   1 -16 1895.40 184.088  86
   2   1  16 2130.96 231.159  85
  -2   1 -17 2578.28 208.906  86
   2   1  17 2478.18 247.035  85
   2   1  17 2421.68 171.763  23
   2   1  17 2412.15 213.048  74
  -2   1 -17 2490.49 221.782  93
  -2   1 -17 1832.72 181.213  69
   2   1  18 2493.04 172.011  23
   2   1  18 2622.41 212.427  74
  -2   1 -18 2453.10 215.770  93
  -2   1 -18 2545.59 205.664  86
   2   1  18 2306.01 236.180  85
  -2   1 -19 1970.24 204.888  81
  -2   1 -19 2268.92 182.795  86
   2   1  19 1823.89 141.049  23
  -2   1 -19 2198.77 194.941  93
   2   1  19 1976.62 156.510  27
   2   1  19 2192.19 190.837  75
   2   1  19 2125.63 180.338  74
  -2   1 -20 1309.48 165.000  81
  -2   1 -20 2044.43 153.833  86
   2   1  20 2143.76 224.409  96
   2   1  20 1538.45 127.909  27
   2   1  20 1862.96 156.712  75
   2   1  21 503.184 139.179  96
   2   1  21 335.376 63.6871  27
  -2   2  22 1681.33 93.9060  26
  -2   2  22 1789.68 110.250  27
   2   2 -21 1285.73 101.591  93
  -2   2  21 1183.49 96.3172  26
   2   2 -21 964.601 127.880  81
  -2   2  20 50.2413 70.9562  28
   2   2 -20 42.4640 94.3853  90
   2   2 -20 83.6071 79.3543  93
   2   2 -20 13.9135 95.8385  69
   2   2 -20 19.9341 92.5989  81
  -2   2  19 2434.25 169.617  28
  -2   2  19 2360.31 205.594  84
   2   2 -19 2232.33 218.265  81
   2   2 -19 2744.90 205.010  90
   2   2 -19 2819.94 191.775  93
   2   2 -19 2614.62 228.058  69
  -2   2  18 7504.24 358.083  28
  -2   2  18 6843.65 353.044  50
  -2   2  18 8354.45 418.117  84
   2   2 -18 7964.57 434.090  81
   2   2 -18 7980.16 434.054  69
   2   2 -18 7338.71 400.619  67
   2   2 -18 9218.22 411.522  90
   2   2 -17 1752.53 387.822  62
   2   2 -17 1562.38 359.847  61
   2   2 -17 1609.88 179.370  90
   2   2 -17 1275.82 181.492  81
  -2   2  17 1548.72 152.948  28
   2   2 -17 1339.33 185.999  69
   2   2 -17 1173.87 161.962  67
  -2   2  17 1431.50 113.427  23
  -2   2  16 1019.77 99.6120  23
   2   2 -16 973.137 302.867  62
   2   2 -16 1081.22 313.867  61
   2   2 -16 1096.02 168.401  81
   2   2 -16 764.651 141.312  67
   2   2 -16 1150.28 175.881  69
  -2   2  16 1045.84 136.511  28
   2   2 -15 1853.47 387.696  62
  -2   2  15 1935.97 139.836  23
   2   2 -15 2070.64 216.022  69
   2   2 -15 2269.96 203.673  67
  -2   2  15 2481.45 188.682  78
  -2   2  15 2120.57 180.975  28
  -2   2  14 2351.22 178.865  78
   2   2 -14 2129.73 208.860  77
   2   2 -14 2406.91 403.211  62
   2   2 -14 2136.44 170.526  87
   2   2 -14 2434.20 195.701  95
  -2   2  14 2172.42 142.764  23
   2   2 -14 2160.48 196.493  67
  -2   2  14 1919.28 138.983  37
  -2   2  14 1943.60 171.970  28
  -2   2  13 3781.64 230.562  28
   2   2 -13 3500.30 235.016  95
   2   2 -13 3836.04 223.499  87
  -2   2  13 3505.68 187.179  23
   2   2 -13 3496.14 455.672  62
   2   2 -13 3597.00 247.727  67
  -2   2  13 3249.82 191.214  37
   2   2 -13 3173.09 251.873  77
  -2   2  13 3830.03 225.707  78
  -2   2  12 2290.46 164.508  78
   2   2 -12 2156.55 199.113  77
   2   2 -12 2340.45 373.988  62
   2   2 -12 2727.98 193.261  95
   2   2 -12 2331.73 171.629  87
  -2   2  12 2040.70 133.338  23
   2   2 -12 2369.21 190.680  67
  -2   2  12 2013.10 145.798  37
  -2   2  12 2051.75 171.362  28
  -2   2  11 1708.78 137.657  78
   2   2 -11 1721.96 167.423  77
   2   2 -11 1627.17 157.433  67
   2   2 -11 1646.14 315.980  62
   2   2 -11 1514.54 302.838  61
   2   2 -11 1865.13 146.190  87
   2   2 -11 1724.89 154.677  95
  -2   2  11 1456.05 123.199  37
  -2   2  11 1365.71 104.648  23
  -2   2  11 1418.67 118.313  22
  -2   2  11 1516.46 143.345  28
   2   2 -10 11468.8 782.238  61
  -2   2  10 13352.2 504.494  22
  -2   2  10 13508.5 515.804  78
   2   2 -10 11786.1 543.963  77
   2   2 -10 12270.6 539.090  67
   2   2 -10 12107.3 796.018  62
  -2   2  10 13290.8 527.648  28
  -2   2  10 13243.3 572.392   4
   2   2  -9 6429.28 522.433  62
   2   2  -9 6321.40 314.316  67
  -2   2   9 6597.09 358.924   2
  -2   2   9 7016.95 360.850   4
   2   2  -9 5696.16 495.076  61
  -2   2   9 6841.65 293.646  78
   2   2  -9 6436.87 321.984  77
   2   2  -8 23596.4 902.409  69
   2   2  -8 24474.1 889.451  67
  -2   2   8 25027.6 965.743   2
  -2   2   8 25185.4 961.630   4
   2   2  -8 22085.2 895.765  81
   2   2  -8 22605.8 1124.15  61
   2   2  -8 23706.8 1140.05  62
   2   2  -7 41459.6 1656.25  62
   2   2  -7 37929.8 1626.88  61
  -2   2   7 37328.6 1343.37   9
   2   2  -7 42384.5 1413.49  69
  -2   2   7 42978.8 1475.75  64
   2   2  -7 38542.8 1388.33  67
  -2   2   7 38304.8 1461.10   4
  -2   2   7 37866.6 1469.09   2
   2   2  -7 40149.7 1403.87  81
   2   2  -6 10375.0 411.443  81
  -2   2   6 10716.5 457.232  64
   2   2  -6 9490.40 408.447  69
   2   2  -6 9778.72 580.807  62
   2   2  -6 9978.15 587.053  61
  -2   2   6 9239.14 367.204  22
  -2   2   6 8327.18 458.220   2
  -2   2   5 42353.9 1516.64  64
   2   2  -5 43195.2 1491.71  69
  -2   2   5 39440.6 1564.34   2
   2   2  -5 39157.2 1675.47  62
   2   2  -5 40195.6 1683.73  61
   2   2  -4 185.971 118.182  15
   2   2  -4 111.272 68.7702  69
  -2   2   4 155.901 67.6152  64
  -2   2   4 204.956 116.969   3
  -2   2   4 96.3931 46.5917  57
   2   2  -4 88.4067 135.337  61
  -2   2   4 107.316 92.5881  19
   2   2  -3 7630.31 423.401  15
  -2   2   3 7022.72 318.130  64
  -2   2   3 9266.38 448.721   3
   2   2  -3 6012.38 434.164  61
  -2   2   3 7878.47 397.518  19
  -2   2   2 91932.6 3169.83  15
   2   2  -2 86731.3 3169.59  15
  -2   2   2 87886.4 3052.47  64
   2   2  -2 85714.3 3225.48  61
  -2   2   2 90880.5 3146.55  19
  -2   2   2 96122.4 3196.94   3
  -2   2   1 6240.46 346.944  19
  -2   2   1 7770.82 403.222   3
   2   2  -1 5999.91 358.763  15
  -2   2   1 6352.55 363.322  15
   2   2  -1 4581.93 368.511  61
   2   2   0 288.519 112.077  19
   2   2   0 242.758 111.976  15
  -2   2   0 276.713 114.218  15
   2   2   0 166.795 122.395  61
   2   2   1 9347.32 489.771  19
   2   2   1 10080.8 547.758  61
  -2   2  -1 11198.8 494.104  61
  -2   2  -1 9534.34 505.223  15
   2   2   2 18031.0 701.587  76
  -2   2  -2 21710.8 847.203   3
   2   2   2 19918.9 815.170  19
  -2   2  -2 19411.0 838.927  15
  -2   2  -2 19020.9 792.515  61
   2   2   2 19532.4 875.433  61
  -2   2  -3 7535.52 406.158  61
   2   2   3 6945.19 321.767  76
  -2   2  -3 8467.30 421.832   2
   2   2   3 7346.11 441.535  64
  -2   2  -3 8175.89 351.464  81
   2   2   3 8172.49 429.596  19
  -2   2  -4 5204.65 333.878  61
   2   2   4 5620.96 259.446  76
   2   2   4 5160.15 370.411  64
  -2   2  -4 6157.66 279.400  67
  -2   2  -4 4761.99 322.779   2
  -2   2  -4 6898.54 290.985  81
   2   2   4 4801.58 332.715  19
  -2   2  -5 6057.18 286.763  81
  -2   2  -5 5299.83 340.909  61
   2   2   5 5267.23 252.251  70
   2   2   5 5530.63 257.249  76
   2   2   5 5504.97 380.924  64
  -2   2  -5 5650.17 259.792  69
  -2   2  -5 5722.13 276.215  67
  -2   2  -5 5479.75 226.881   9
  -2   2  -5 5132.40 323.572   2
  -2   2  -5 5192.67 324.972   4
   2   2   6 11388.0 439.297  70
   2   2   6 10752.2 593.618  64
  -2   2  -6 11314.9 446.021  69
  -2   2  -6 11462.2 464.996  67
  -2   2  -6 10892.7 519.762   2
  -2   2  -6 10689.0 508.676   4
  -2   2  -6 10326.5 400.285   9
  -2   2  -6 10115.1 542.950  61
  -2   2  -6 10206.9 575.041  62
   2   2   6 10156.4 395.333  22
  -2   2  -6 12220.2 478.368  81
   2   2   7 13149.4 683.608  64
  -2   2  -7 12084.3 502.685  69
   2   2   7 12373.6 496.042  70
  -2   2  -7 12482.6 524.808  67
  -2   2  -7 14190.4 587.576   2
  -2   2  -7 12354.2 455.238   9
  -2   2  -7 13512.5 569.657   4
  -2   2  -7 11947.7 530.708  81
  -2   2  -7 11075.0 609.598  61
  -2   2  -7 11041.4 646.074  62
   2   2   8 7730.55 508.414  64
   2   2   8 7196.78 328.215  70
  -2   2  -8 6882.08 333.036  69
  -2   2  -8 7260.00 355.251  67
  -2   2  -8 7065.80 487.868  62
  -2   2  -8 6668.82 444.604  61
  -2   2  -8 7539.02 384.920   2
  -2   2  -8 7584.71 376.549   4
  -2   2  -8 7031.34 362.303  81
   2   2   8 6803.25 328.155  80
  -2   2  -9 20577.5 1034.55  62
  -2   2  -9 19376.9 962.671  61
   2   2   9 21942.3 1045.57  57
  -2   2  -9 22154.1 798.116  53
  -2   2  -9 21446.3 800.356  87
   2   2   9 23658.6 1067.75  64
  -2   2  -9 20991.7 813.706  69
  -2   2  -9 21084.6 840.643  67
   2   2   9 21630.6 809.578  80
   2   2   9 18097.6 834.801  85
   2   2  10 480.017 197.607  57
  -2   2 -10 668.947 201.009  62
  -2   2 -10 522.141 152.902  61
  -2   2 -10 675.803 105.671  53
  -2   2 -10 732.253 110.287  90
  -2   2 -10 752.942 111.908  25
  -2   2 -10 616.829 128.170  67
  -2   2 -10 699.669 110.070  69
   2   2  10 562.556 203.732  64
  -2   2 -10 739.265 114.491  87
   2   2  10 837.157 124.059  80
   2   2  10 892.295 159.497  85
  -2   2 -11 2095.58 278.753  61
   2   2  11 2814.91 374.085  57
  -2   2 -11 2807.64 184.857  53
  -2   2 -11 2229.97 180.286  90
  -2   2 -11 2915.22 167.477  25
   2   2  11 1975.22 326.338  64
  -2   2 -11 2337.08 189.940  69
  -2   2 -11 2401.04 333.539  62
   2   2  11 2410.83 194.053  80
   2   2  11 2178.32 226.415  85
   2   2  12 755.772 253.896  57
  -2   2 -12 776.122 227.254  62
  -2   2 -12 1131.18 131.842  53
  -2   2 -12 1150.78 140.821  90
  -2   2 -12 1052.12 117.384  25
   2   2  12 1121.91 150.811  80
   2   2  12 962.899 171.244  85
   2   2  12 1223.52 269.320  64
  -2   2 -12 936.364 135.295  69
  -2   2 -13 4850.41 304.170  69
  -2   2 -13 5353.85 521.156  62
  -2   2 -13 5907.59 296.521  53
  -2   2 -13 5344.10 305.871  90
  -2   2 -13 5407.04 252.684  25
  -2   2 -13 4930.99 337.799  81
   2   2  13 5284.92 349.640  85
   2   2  13 5852.27 313.716  78
   2   2  14 1865.04 180.253  78
   2   2  14 2190.22 379.528  59
  -2   2 -14 1873.99 322.594  62
  -2   2 -14 1908.20 164.555  53
  -2   2 -14 1324.52 162.839  69
  -2   2 -14 2048.42 184.586  90
  -2   2 -14 1946.59 212.279  81
   2   2  14 1558.18 158.143  27
   2   2  15 5159.20 291.381  78
  -2   2 -15 4153.18 278.230  69
   2   2  15 5482.23 553.803  59
  -2   2 -15 3695.78 455.175  62
  -2   2 -15 4858.91 263.253  53
  -2   2 -15 4755.06 289.885  90
   2   2  15 4296.87 261.047  27
  -2   2 -15 3914.10 310.430  81
  -2   2 -16 1701.08 173.618  69
   2   2  16 1985.67 164.802  27
  -2   2 -16 2093.80 163.853  53
  -2   2 -16 2047.59 193.805  90
   2   2  16 1875.58 150.315  23
   2   2  16 2479.05 207.495  74
   2   2  16 2075.76 185.269  78
  -2   2 -16 1550.74 204.275  81
  -2   2 -16 2029.73 179.891  86
   2   2  17 2366.09 176.689  27
  -2   2 -17 2406.55 172.502  53
   2   2  17 2612.30 171.657  23
  -2   2 -17 2270.08 230.494  81
  -2   2 -17 2709.06 197.967  86
   2   2  17 2669.51 203.567  78
   2   2  17 2807.22 210.622  74
   2   2  17 2818.11 296.870  96
  -2   2 -17 2713.02 229.907  93
   2   2  18 1308.70 218.939  96
  -2   2 -18 1065.86 152.207  93
   2   2  18 902.253 100.331  23
   2   2  18 868.997 107.264  27
   2   2  18 916.940 134.141  74
  -2   2 -18 644.697 144.467  81
   2   2  19 457.880 176.727  96
  -2   2 -19 221.113 106.773  93
   2   2  19 263.114 62.4303  23
   2   2  19 230.221 70.3670  27
   2   2  19 243.937 92.2618  75
   2   2  19 212.832 91.0993  74
  -2   2 -19 179.158 100.255  81
   2   2  20 235.563 50.9920  23
   2   2  20 268.583 138.168  96
  -2   2 -20 304.285 92.3733  93
   2   2  20 232.054 115.824  84
  -2   2 -20 172.395 87.8538  81
   2   2  20 329.095 57.2980  27
   2   3 -20 1151.05 112.284  90
   2   3 -20 985.603 97.6542  93
   2   3 -20 787.279 109.785  71
  -2   3  20 800.214 64.0905  26
  -2   3  20 996.289 90.1908  27
  -2   3  19 1957.02 121.166  26
  -2   3  19 2134.58 144.786  27
   2   3 -19 1939.20 166.073  90
   2   3 -19 2133.17 157.662  93
   2   3 -19 1868.74 171.711  81
   2   3 -19 2003.11 185.963  69
   2   3 -19 1917.70 173.699  71
  -2   3  18 4901.12 245.426  26
  -2   3  18 5679.15 273.976  27
   2   3 -18 4579.00 305.670  81
  -2   3  18 5326.69 305.286  84
   2   3 -18 5822.08 301.054  90
   2   3 -18 5453.97 329.129  69
   2   3 -18 5147.82 312.588  71
   2   3 -17 2157.26 146.770  53
   2   3 -17 2247.88 216.159  81
  -2   3  17 2495.85 218.102  84
   2   3 -17 2404.71 203.648  90
  -2   3  17 2433.63 178.250  27
  -2   3  17 2142.93 153.522  26
   2   3 -17 2593.14 228.884  69
   2   3 -16 953.062 119.368  53
   2   3 -16 1337.51 181.454  81
  -2   3  16 1588.22 192.359  84
  -2   3  16 1145.82 123.148  26
  -2   3  16 1313.81 141.762  27
   2   3 -16 1304.11 181.816  69
   2   3 -15 471.143 168.327  15
  -2   3  15 484.280 109.567  78
   2   3 -15 520.786 145.567  69
   2   3 -15 177.909 193.506  61
   2   3 -15 396.501 103.468  53
  -2   3  15 473.421 155.539  84
   2   3 -15 287.269 127.937  81
  -2   3  15 404.717 83.0195  37
   2   3 -15 332.816 134.592  95
  -2   3  15 308.365 121.242  94
  -2   3  15 557.122 102.578  26
  -2   3  15 536.641 114.191  27
   2   3 -14 4332.43 450.263  15
   2   3 -14 4646.43 325.859  69
   2   3 -14 4985.16 579.742  61
   2   3 -14 5011.56 299.209  95
   2   3 -14 4852.19 272.973  87
  -2   3  14 4096.82 291.694  94
   2   3 -14 4181.75 313.747  81
  -2   3  14 4381.59 312.340  84
  -2   3  14 4220.78 257.972  78
  -2   3  14 4284.10 236.189  37
  -2   3  14 4263.91 253.290  26
  -2   3  14 4824.44 276.567  27
   2   3 -13 1910.45 215.574  81
  -2   3  13 2299.65 224.673  84
   2   3 -13 2064.44 223.425  69
  -2   3  13 2000.02 170.733  26
  -2   3  13 2275.95 189.221  27
   2   3 -13 2070.03 204.957  95
  -2   3  13 2071.09 207.752  94
   2   3 -13 2317.65 191.907  87
  -2   3  13 2077.25 170.987  78
  -2   3  13 1950.55 156.728  37
   2   3 -13 2196.54 329.901  15
   2   3 -12 5842.93 381.291  81
  -2   3  12 6695.39 389.486  84
   2   3 -12 6502.75 402.546  69
  -2   3  12 6502.60 346.852  27
  -2   3  12 6970.90 340.737  26
   2   3 -12 6475.78 342.245  87
  -2   3  12 6606.31 375.388  94
   2   3 -12 6805.02 366.736  95
  -2   3  12 6961.09 317.569  22
  -2   3  12 6889.31 331.947  78
  -2   3  12 6593.02 321.291  37
   2   3 -12 6836.11 562.213  15
   2   3 -11 16623.4 752.276  81
  -2   3  11 18509.7 752.717  84
  -2   3  11 16842.7 678.223  78
   2   3 -11 17101.2 759.775  69
  -2   3  11 17226.4 688.166  26
  -2   3  11 17789.2 708.238  27
   2   3 -11 17255.0 695.139  87
   2   3 -11 16926.2 717.040  95
  -2   3  11 17441.9 733.840  94
  -2   3  11 18269.9 671.206  22
   2   3 -11 14448.8 926.279  15
  -2   3  11 16801.4 677.568  37
   2   3 -10 10657.1 517.835  81
  -2   3  10 11551.2 521.888  84
  -2   3  10 11023.1 454.038  78
   2   3 -10 10659.1 520.367  69
  -2   3  10 11210.0 479.721  27
  -2   3  10 10285.8 454.859  26
   2   3 -10 8786.89 560.008   3
  -2   3  10 9867.43 532.850   4
  -2   3  10 11814.2 515.102  94
   2   3 -10 10529.9 468.455  87
  -2   3  10 10892.7 438.533  22
   2   3 -10 9350.78 670.466  15
  -2   3  10 10349.7 453.655  37
  -2   3   9 219.012 121.866  84
   2   3  -9 260.275 111.307  81
   2   3  -9 347.813 104.948  87
  -2   3   9 353.576 86.2183  37
   2   3  -9 216.999 109.766  69
   2   3  -9 219.890 218.837  61
  -2   3   9 285.912 117.611  94
  -2   3   9 411.283 80.2003  22
  -2   3   9 175.827 102.893   2
  -2   3   9 349.871 59.2802   9
  -2   3   9 334.335 121.978   4
   2   3  -9 258.857 169.361  15
  -2   3   9 223.626 89.1421  27
  -2   3   9 382.257 88.0479  26
  -2   3   8 2688.70 149.277   9
   2   3  -8 2324.03 308.729  15
  -2   3   8 2587.28 148.396  10
   2   3  -8 2576.81 364.053  61
  -2   3   8 3365.02 226.175  94
   2   3  -8 2908.24 193.091  87
  -2   3   8 2671.52 250.578  64
   2   3  -8 2898.65 222.213  69
   2   3  -8 3277.38 225.075  81
  -2   3   8 3374.07 235.794  84
  -2   3   8 3076.82 267.087   4
  -2   3   8 3058.62 266.547   2
  -2   3   8 2584.49 176.960  26
  -2   3   8 3285.08 201.818  27
   2   3  -7 3264.50 344.894  15
  -2   3   7 3253.39 259.937  64
   2   3  -7 3068.03 222.285  69
   2   3  -7 2657.66 373.995  61
   2   3  -7 2760.23 194.071  87
   2   3  -7 2975.10 221.842  81
  -2   3   7 3206.74 231.501  84
  -2   3   7 3449.29 202.697  27
  -2   3   7 3288.21 191.905  26
  -2   3   7 3189.71 277.669   2
  -2   3   6 4438.56 333.105   2
   2   3  -6 4669.46 274.227  69
  -2   3   6 5078.91 306.516  64
   2   3  -6 4649.85 459.586  61
  -2   3   6 5368.89 376.298  19
   2   3  -6 4458.28 269.418  71
   2   3  -6 3823.40 233.869  87
   2   3  -6 3862.29 371.674  15
  -2   3   6 4803.25 251.078  27
  -2   3   5 9279.01 473.755  64
  -2   3   5 10673.2 570.198  19
   2   3  -5 9633.02 673.107  61
   2   3  -5 9935.32 459.979  71
   2   3  -5 10040.1 607.957  15
  -2   3   5 10885.0 589.766   3
  -2   3   4 16722.3 730.521  64
  -2   3   4 18284.8 833.953  19
   2   3  -4 17566.5 961.311  61
   2   3  -4 18133.8 717.745  71
   2   3  -4 17182.6 870.813  15
  -2   3   4 18284.1 857.857   3
  -2   3   3 9459.54 457.065  64
  -2   3   3 8803.21 528.219  19
   2   3  -3 9039.17 634.043  61
   2   3  -3 10132.1 443.440  71
  -2   3   3 10018.7 398.105  76
   2   3  -3 9254.74 569.524  15
  -2   3   3 9491.23 561.267   3
  -2   3   2 12014.4 549.835  64
   2   3  -2 11522.1 737.311  61
  -2   3   2 13055.0 680.330   3
  -2   3   2 12264.0 640.008  19
   2   3  -2 11278.9 513.031  76
   2   3  -2 13116.0 536.762  71
  -2   3   2 13168.8 487.971  76
   2   3  -2 12493.4 676.160  15
   2   3  -1 10366.9 661.728  61
  -2   3   1 9498.79 572.319   3
   2   3  -1 10589.7 455.213  71
   2   3  -1 10051.5 439.593  76
  -2   3   1 10669.2 406.981  76
   2   3  -1 9190.87 564.680  15
  -2   3   1 9978.04 576.368  15
   2   3  -1 9053.44 563.235  19
  -2   3   1 9318.57 547.773  19
  -2   3   0 10653.8 607.030  15
   2   3   0 10974.9 608.164  19
  -2   3   0 10600.1 590.370  19
   2   3   0 10317.5 458.700  76
  -2   3   0 11080.2 428.034  76
   2   3   0 11120.6 687.905  61
  -2   3  -1 2427.75 273.558  15
   2   3   1 2215.20 249.767  19
   2   3   1 2570.70 176.796  76
  -2   3  -1 2519.66 146.264  76
   2   3   1 3038.61 345.445  61
  -2   3  -2 9596.92 557.184  61
  -2   3  -2 10803.6 580.480   3
   2   3   2 8705.77 534.879  19
  -2   3  -2 8964.69 376.045  76
   2   3   2 9420.21 413.213  76
  -2   3  -2 10077.5 584.374  15
  -2   3  -3 24537.3 1109.44  61
  -2   3  -3 26472.1 1123.72   3
   2   3   3 26641.1 1117.86  19
   2   3   3 24420.8 936.620  76
  -2   3  -3 23921.9 1129.08  15
  -2   3  -4 26528.0 1245.57  61
   2   3   4 29935.8 1259.99  19
  -2   3  -4 31996.4 1283.08   3
  -2   3  -4 29557.1 1071.35  71
   2   3   4 28787.8 1081.43  76
  -2   3  -4 28919.0 1302.28  15
   2   3   5 14944.4 615.072  70
   2   3   5 15923.9 631.911  76
  -2   3  -5 15935.6 617.061  71
  -2   3  -5 15713.4 751.548   2
  -2   3  -5 14187.9 780.148  61
   2   3   5 14240.7 664.696  96
  -2   3  -5 15759.6 842.615  15
  -2   3  -5 15884.4 667.457  81
   2   3   6 7721.40 358.757  76
  -2   3  -6 7473.90 343.073  71
   2   3   6 7427.83 347.516  70
  -2   3  -6 7673.13 456.523   2
  -2   3  -6 7238.42 441.920   4
  -2   3  -6 6874.60 489.250  61
  -2   3  -6 6822.05 328.860  53
   2   3   6 6749.50 395.449  96
  -2   3  -6 7631.75 340.700  95
  -2   3  -6 7379.18 340.457  87
   2   3   6 6786.49 371.400  84
  -2   3  -6 7845.65 396.880  81
  -2   3  -6 7032.28 301.779   9
  -2   3  -6 7054.34 528.234  15
  -2   3  -7 10053.8 481.753  81
  -2   3  -7 9715.15 422.238  71
   2   3   7 9857.78 428.204  70
  -2   3  -7 8640.34 581.557  61
  -2   3  -7 9201.99 411.004  53
   2   3   7 9381.79 373.863  22
  -2   3  -7 8992.20 623.113  15
  -2   3  -7 10129.9 427.063  87
   2   3   7 8962.10 479.038  96
  -2   3  -7 9758.10 421.264  95
  -2   3  -7 8746.19 512.983   2
  -2   3  -7 9014.52 372.870   9
  -2   3  -7 9349.02 517.219   4
  -2   3  -8 662.507 121.383  87
  -2   3  -8 752.608 146.863  81
   2   3   8 540.500 114.657  70
   2   3   8 606.609 207.712  57
  -2   3  -8 353.833 148.251  61
   2   3   8 674.374 179.950  96
  -2   3  -8 728.814 121.112  95
   2   3   8 501.345 71.5041  22
  -2   3  -8 626.673 100.602  71
  -2   3  -8 388.290 172.705  15
  -2   3  -8 509.641 65.1841   9
  -2   3  -8 511.461 129.252   2
   2   3   9 7580.18 374.057  70
  -2   3  -9 6488.47 520.419  61
   2   3   9 8308.53 603.094  57
  -2   3  -9 6899.36 355.530  71
   2   3   9 7924.65 316.913  22
   2   3   9 6920.68 440.527  96
  -2   3  -9 8345.69 378.413  87
  -2   3  -9 7166.80 414.771  81
   2   3  10 8596.89 661.313  57
  -2   3 -10 9194.24 420.441  53
  -2   3 -10 8021.10 413.646  71
   2   3  10 10215.2 381.067  22
   2   3  10 8718.61 540.522  96
  -2   3 -10 9285.39 429.378  87
  -2   3 -10 8719.62 413.520  90
  -2   3 -10 9163.00 490.421  81
  -2   3 -11 11191.0 563.807  81
   2   3  11 10442.7 749.022  64
   2   3  11 10359.7 743.010  57
  -2   3 -11 10886.8 477.985  53
  -2   3 -11 9872.18 470.941  71
  -2   3 -11 10723.4 443.171  25
   2   3  11 11173.2 596.565  96
  -2   3 -11 11006.5 477.800  90
  -2   3 -11 11872.6 493.066  87
   2   3  11 9547.41 460.381  27
   2   3  12 2411.65 373.662  64
   2   3  12 2851.04 387.447  57
  -2   3 -12 3002.26 209.883  53
   2   3  12 2827.34 303.541  96
  -2   3 -12 2565.42 201.640  90
  -2   3 -12 2726.01 173.616  25
  -2   3 -12 2508.26 248.290  81
   2   3  12 2531.02 186.875  27
   2   3  13 180.634 193.086  64
   2   3  13 97.8440 194.698  57
  -2   3 -13 451.729 118.094  53
  -2   3 -13 147.486 100.957  90
  -2   3 -13 185.597 87.0113  25
   2   3  13 334.373 89.5867  23
  -2   3 -13 220.751 135.747  81
   2   3  13 212.578 87.8687  27
   2   3  14 1990.18 164.312  27
  -2   3 -14 2321.81 144.673  25
  -2   3 -14 2836.84 194.961  53
  -2   3 -14 2163.72 186.976  90
   2   3  14 2645.74 170.878  23
   2   3  14 2372.07 204.213  78
  -2   3 -14 2092.85 230.914  81
   2   3  15 493.046 91.1406  27
  -2   3 -15 702.707 123.021  53
  -2   3 -15 737.951 132.126  90
  -2   3 -15 839.221 147.123  93
   2   3  15 535.691 91.6068  23
   2   3  15 759.721 129.909  78
  -2   3 -15 497.921 147.674  81
   2   3  16 1591.92 133.212  27
  -2   3 -16 2234.76 165.637  53
  -2   3 -16 2360.97 197.911  93
   2   3  16 2130.01 142.176  23
   2   3  16 2290.56 183.818  78
   2   3  16 2056.64 178.420  74
   2   3  16 2315.99 233.230  84
  -2   3 -16 1926.27 206.980  81
   2   3  17 203.555 63.7302  27
  -2   3 -17 191.570 82.5642  53
   2   3  17 319.284 188.600  96
  -2   3 -17 232.708 105.856  93
   2   3  17 287.997 92.0118  78
   2   3  17 200.133 89.4695  74
   2   3  17 116.366 140.089  84
  -2   3 -17 156.218 103.515  81
   2   3  17 252.694 65.8296  23
   2   3  18 806.493 73.0087  27
   2   3  18 1122.54 188.082  96
   2   3  18 1156.19 88.5745  23
   2   3  18 1053.43 112.652  78
  -2   3 -18 828.139 132.513  81
   2   3  18 1160.78 156.207  84
   2   3  19 1328.34 134.555  84
   2   3  19 1119.14 143.208  94
  -2   4  18 580.030 75.7088  44
   2   4 -18 687.847 94.6380  93
   2   4 -17 1697.70 163.744  71
  -2   4  17 2018.20 138.898  44
   2   4 -17 1785.24 116.803  53
   2   4 -16 4042.98 270.376  71
  -2   4  16 4613.68 241.920  44
   2   4 -16 4493.03 224.106  53
   2   4 -15 1234.76 160.693  71
  -2   4  15 1058.62 130.361  44
   2   4 -15 1296.74 128.755  53
  -2   4  15 1010.08 95.3250  26
  -2   4  15 1049.27 100.273  37
  -2   4  15 1508.35 174.624  84
   2   4 -14 4219.36 308.361  71
   2   4 -14 5032.69 303.999  95
   2   4 -14 5271.97 276.993  87
  -2   4  14 4303.48 264.969  44
   2   4 -14 4662.91 260.660  53
  -2   4  14 4794.92 239.965  37
  -2   4  14 4305.15 228.332  26
  -2   4  14 5287.79 270.219  27
  -2   4  14 4747.84 312.659  84
  -2   4  13 2365.51 184.554  27
  -2   4  13 2245.92 160.003  26
  -2   4  13 2452.12 224.882  94
   2   4 -13 2619.52 232.938  95
   2   4 -13 2575.41 203.126  87
  -2   4  13 2112.19 191.888  44
  -2   4  13 2511.11 237.138  84
  -2   4  13 2537.04 170.150  37
  -2   4  13 2366.88 168.278  78
   2   4 -12 5378.32 300.528  87
   2   4 -12 5330.03 324.682  95
  -2   4  12 5248.61 329.782  94
  -2   4  12 4769.60 294.098  44
  -2   4  12 4484.38 255.093  78
  -2   4  12 4503.28 256.628  26
  -2   4  12 5228.91 285.818  27
   2   4 -12 5720.40 664.441  61
  -2   4  12 4830.02 250.414  22
  -2   4  12 5494.91 343.277  84
   2   4 -12 3855.14 432.244  15
  -2   4  12 4795.63 260.396  37
   2   4 -11 7652.70 372.387  87
   2   4 -11 7390.49 396.822  95
  -2   4  11 7073.00 400.607  94
  -2   4  11 6807.99 359.184  44
  -2   4  11 6510.43 325.125  78
  -2   4  11 6318.74 324.347  26
  -2   4  11 6799.98 350.514  27
   2   4 -11 6761.78 734.188  61
  -2   4  11 7071.81 321.466  22
  -2   4  11 6812.27 334.681  37
   2   4 -11 6343.58 554.735  15
  -2   4  11 7454.30 414.410  84
  -2   4  10 2208.66 228.349  84
  -2   4  10 1700.31 148.519  78
  -2   4  10 2225.40 159.985  26
   2   4 -10 1947.56 302.790  15
  -2   4  10 2049.46 148.450  22
  -2   4  10 1952.83 180.750  44
   2   4 -10 1969.18 190.165  87
   2   4 -10 2034.75 212.774  95
  -2   4  10 2094.11 223.184  94
  -2   4  10 1972.83 165.996  37
  -2   4   9 3388.10 206.366  78
  -2   4   9 3767.08 216.337  26
  -2   4   9 3536.05 184.173  10
   2   4  -9 3518.55 391.028  15
  -2   4   9 3908.59 207.644  22
  -2   4   9 3829.09 244.070  44
  -2   4   9 3598.17 284.840  84
  -2   4   9 3333.35 181.949   9
   2   4  -9 3283.85 332.267   3
  -2   4   9 3828.90 321.805   4
  -2   4   9 4123.85 295.770  94
   2   4  -9 3231.24 241.490  87
   2   4  -8 706.181 156.180  71
  -2   4   8 596.344 99.5591  26
  -2   4   8 682.704 84.4095   9
   2   4  -8 559.024 183.382  15
  -2   4   8 712.449 89.7925  10
  -2   4   8 450.538 151.707   4
   2   4  -8 1021.55 194.805   3
  -2   4   8 694.090 163.327   2
   2   4  -8 935.709 145.306  87
  -2   4   8 727.699 126.997  44
  -2   4   8 927.487 175.131  94
  -2   4   8 616.496 111.028  37
  -2   4   7 3788.71 224.498  26
  -2   4   7 3734.49 204.067  10
  -2   4   7 3835.52 205.021   9
   2   4  -7 3761.91 401.396  15
   2   4  -7 4010.70 379.611   3
  -2   4   7 4310.91 355.762   4
  -2   4   7 3935.77 349.664   2
   2   4  -7 4714.32 309.810  71
  -2   4   7 4007.22 252.925  44
   2   4  -7 4250.73 263.723  87
  -2   4   7 4941.13 314.478  94
  -2   4   7 4029.94 237.015  37
  -2   4   6 3708.91 225.919  37
   2   4  -6 3583.07 273.645  71
  -2   4   6 3400.02 206.337  26
   2   4  -6 3408.27 477.413  61
  -2   4   6 3450.25 332.974   2
  -2   4   6 3653.92 235.232  44
   2   4  -6 3098.17 371.012  15
  -2   4   6 3213.46 189.335  10
   2   4  -6 3436.35 241.501  87
  -2   4   6 4140.35 287.328  94
  -2   4   5 11427.5 491.266  37
   2   4  -5 12409.8 563.438  71
  -2   4   5 11259.7 479.486  26
   2   4  -5 11989.8 883.438  61
  -2   4   5 12703.5 700.745  19
  -2   4   5 11913.9 666.955   2
  -2   4   5 11268.4 504.167  44
  -2   4   5 10589.2 456.946  10
   2   4  -5 10856.6 711.839  15
  -2   4   5 12967.2 568.898  94
  -2   4   4 5394.18 280.872  37
   2   4  -4 6063.44 347.573  71
  -2   4   4 5493.53 274.781  26
   2   4  -4 4888.11 549.590  61
  -2   4   4 5396.15 433.529  19
   2   4  -4 5334.26 471.019  19
  -2   4   4 5812.98 469.032   3
  -2   4   4 5118.42 293.633  44
   2   4  -4 5715.27 476.283  15
  -2   4   4 4981.61 254.277  10
  -2   4   4 5917.73 348.757  94
  -2   4   3 565.490 98.3788  37
   2   4  -3 437.078 126.289  76
   2   4  -3 688.313 141.455  71
  -2   4   3 485.198 92.2059  26
   2   4  -3 711.852 257.508  61
  -2   4   3 513.910 158.035  19
   2   4  -3 436.875 184.278  19
  -2   4   3 531.865 185.619   3
   2   4  -3 608.950 189.930  15
  -2   4   3 541.612 116.884  44
   2   4  -2 2586.66 218.983  76
  -2   4   2 3084.86 189.554  76
  -2   4   2 3025.40 190.527  26
   2   4  -2 2916.90 417.963  61
   2   4  -2 2907.03 339.958  19
  -2   4   2 3330.24 333.834  19
  -2   4   2 3905.13 371.840   3
  -2   4   2 2674.19 205.069  44
   2   4  -2 2626.50 254.431  91
  -2   4   2 2950.21 190.272  37
   2   4  -1 16901.0 693.853  76
  -2   4   1 17025.9 640.798  76
  -2   4   1 16115.6 639.215  26
   2   4  -1 18823.6 1086.19  61
  -2   4   1 17684.8 906.861   3
  -2   4   1 16176.0 855.487  19
   2   4  -1 15702.7 881.488  19
   2   4  -1 16783.7 727.304  91
   2   4  -1 16444.1 713.409  94
  -2   4   1 14961.4 630.035  87
  -2   4   1 15547.6 629.355  37
  -2   4   0 11989.9 478.175  37
  -2   4   0 12908.5 716.748  19
   2   4   0 12374.9 719.908  19
  -2   4   0 12660.8 496.380  26
   2   4   0 11771.7 531.373  76
  -2   4   0 11475.9 481.790  76
  -2   4   0 10252.7 478.250  87
   2   4   0 11412.7 563.119  91
   2   4   0 11406.5 557.904  94
   2   4   1 7375.88 412.280  91
  -2   4  -1 6868.95 333.577  87
   2   4   1 6894.44 402.221  94
   2   4   1 6560.10 506.881  19
  -2   4  -1 6722.86 509.038  19
   2   4   1 7436.96 379.144  76
  -2   4  -1 6921.51 325.144  76
  -2   4  -1 7295.70 320.820  37
  -2   4  -1 6623.46 526.660  15
  -2   4  -2 11393.8 712.303  15
  -2   4  -2 11301.4 478.141  87
   2   4   2 11519.5 555.370  91
   2   4   2 11345.1 550.451  94
  -2   4  -2 9660.20 650.759  19
   2   4   2 10567.4 667.861  19
   2   4   2 10184.6 713.660  64
  -2   4  -2 10950.7 461.963  76
   2   4   2 11658.6 515.455  76
  -2   4  -2 11530.6 702.991   3
  -2   4  -3 1797.86 136.115  10
  -2   4  -3 1722.31 280.917  15
  -2   4  -3 1402.31 147.349  87
   2   4   3 1623.77 213.872  91
   2   4   3 1608.73 209.937  94
  -2   4  -3 1865.44 268.245  19
   2   4   3 1781.43 262.943  19
   2   4   3 1625.96 293.155  64
  -2   4  -3 1397.88 126.181  76
   2   4   3 1536.61 170.732  76
  -2   4  -3 1978.40 265.176   2
  -2   4  -3 1847.94 278.741   3
   2   4   4 7106.91 370.744  76
   2   4   4 7006.32 570.802  64
  -2   4  -4 6851.49 309.147  10
  -2   4  -4 7360.00 563.091  15
   2   4   4 6204.89 396.657  91
  -2   4  -4 6858.84 329.859  95
   2   4   4 6502.27 401.209  94
  -2   4  -4 7144.52 344.214  87
   2   4   4 7633.23 534.505  19
  -2   4  -4 7189.93 494.504   2
   2   4   4 6234.41 376.483  84
   2   4   5 9910.40 505.803  84
   2   4   5 10660.6 722.290  64
  -2   4  -5 9659.54 684.385  61
  -2   4  -5 9874.27 443.966  53
  -2   4  -5 10619.6 620.286   2
   2   4   5 9546.70 635.217   3
  -2   4  -5 10924.1 619.205   4
   2   4   5 9101.47 513.966  94
   2   4   5 9690.27 522.992  91
  -2   4  -5 9846.01 444.122  95
  -2   4  -5 10174.8 456.533  87
   2   4   5 10835.1 489.611  76
  -2   4  -5 10630.2 421.101  10
  -2   4  -5 10131.9 690.958  15
   2   4   6 7128.65 573.134  64
  -2   4  -6 6763.32 298.989   9
  -2   4  -6 6376.69 297.553  10
  -2   4  -6 6773.29 553.868  15
  -2   4  -6 6922.27 334.801  53
  -2   4  -6 7111.56 347.402  87
   2   4   6 6504.44 409.619  94
  -2   4  -6 6677.07 334.495  95
   2   4   6 6017.84 381.893  84
   2   4   6 6354.28 487.118   3
  -2   4  -6 6500.43 454.772   4
  -2   4  -6 7169.85 480.863   2
   2   4   7 4118.73 447.939  64
  -2   4  -7 4530.06 221.090  10
  -2   4  -7 3992.13 433.026  15
  -2   4  -7 4472.38 257.625  53
  -2   4  -7 4840.15 275.149  87
   2   4   7 4118.06 329.465  94
  -2   4  -7 4442.73 262.166  95
   2   4   7 4452.98 217.588  22
   2   4   7 3668.22 297.947  84
  -2   4  -7 4677.36 376.182   2
   2   4   7 4125.51 382.622   3
  -2   4  -7 4425.98 218.525   9
  -2   4  -7 4157.76 354.690   4
  -2   4  -8 2603.68 281.011   2
  -2   4  -8 2864.84 159.512   9
   2   4   8 2789.54 374.035  64
   2   4   8 3189.24 393.318  57
  -2   4  -8 2824.23 205.116  53
   2   4   8 3165.08 227.633  80
   2   4   8 2406.03 247.030  84
   2   4   8 2793.32 160.691  22
  -2   4  -8 2896.08 212.888  95
  -2   4  -8 2852.79 220.655  87
  -2   4  -8 2895.86 372.369  15
   2   4   9 8132.58 647.007  64
   2   4   9 8160.77 640.342  57
  -2   4  -9 7600.66 377.585  53
   2   4   9 7472.11 326.106  22
  -2   4  -9 6706.97 580.691  15
  -2   4  -9 8648.46 399.978  87
   2   4   9 8251.99 406.028  80
   2   4   9 7649.92 441.906  84
   2   4  10 1568.60 319.383  64
   2   4  10 1537.68 221.496  84
   2   4  10 1848.58 184.820  80
   2   4  10 1821.60 315.726  57
   2   4  10 1490.92 114.135  22
  -2   4 -10 1759.21 172.743  87
  -2   4 -10 1411.20 133.778  90
  -2   4 -10 1041.60 246.841  15
  -2   4 -11 2034.19 326.545  15
   2   4  11 2527.55 369.627  64
  -2   4 -11 2719.24 176.110  25
   2   4  11 2624.77 211.967  80
   2   4  11 2348.69 260.869  84
  -2   4 -11 2489.80 201.203  87
  -2   4 -11 2273.95 165.603  90
  -2   4 -12 1057.62 113.578  25
   2   4  12 1000.24 107.549  23
   2   4  12 1275.80 198.991  84
   2   4  12 1038.31 147.792  80
  -2   4 -12 1225.90 145.351  53
  -2   4 -13 28.3710 94.0573  53
   2   4  13 40.6332 152.370  91
   2   4  13 10.1357 60.0838  23
  -2   4 -13 13.1499 73.6632  25
   2   4  13 39.6904 142.145  84
   2   4  13 17.4415 97.1927  78
  -2   4 -14 1293.13 134.480  53
   2   4  14 1174.40 185.803  91
  -2   4 -14 1268.82 147.456  93
   2   4  14 1209.16 101.216  23
   2   4  14 1242.94 181.724  84
   2   4  14 1104.57 137.450  78
  -2   4 -15 1666.51 137.043  53
   2   4  15 1558.85 182.792  91
  -2   4 -15 1453.29 148.413  93
   2   4  15 1627.56 105.341  23
   2   4  15 1432.36 179.851  84
   2   4  15 1503.98 144.825  78
   2   4  16 1736.26 168.467  91
  -2   4 -16 1968.89 148.739  93
   2   4  16 1722.01 173.855  84
   2   4  16 1862.26 143.621  78
  -2   4 -16 2157.15 139.057  53
   2   4  17 1081.14 125.957  84
  -2   4 -17 1347.95 96.1011  53
   2   4  17 1083.08 144.672  94
  -2   4 -17 1351.39 107.721  93
  -2   5  15 965.951 70.2028  37
   2   5 -15 1065.39 86.6039  53
   2   5 -15 1165.43 102.896  90
   2   5 -14 1714.57 149.036  76
  -2   5  14 1890.01 113.592  37
   2   5 -14 2121.94 136.644  53
   2   5 -13 1795.63 141.812  53
  -2   5  13 1928.18 135.619  44
   2   5 -13 1685.38 166.878  95
   2   5 -13 1846.94 148.042  87
  -2   5  13 1839.55 121.983  37
   2   5 -13 1957.45 166.522  76
   2   5 -12 398.693 110.442  87
   2   5 -12 521.219 135.618  95
  -2   5  12 533.690 98.6184  44
  -2   5  12 423.148 79.8301  37
   2   5 -12 312.625 108.475  76
  -2   5  11 1390.40 140.384  44
   2   5 -11 1356.32 155.028  87
  -2   5  11 1385.40 109.847  22
   2   5 -11 1348.87 172.189  76
   2   5 -10 952.329 145.494  87
  -2   5  10 851.200 89.6875  22
  -2   5  10 821.511 122.166  44
  -2   5  10 733.999 105.925  37
   2   5 -10 784.013 150.208  76
  -2   5   9 2155.52 127.231  10
  -2   5   9 2104.42 127.578   9
  -2   5   9 2295.78 147.251  22
  -2   5   9 2417.81 180.035  44
   2   5  -9 2367.34 215.955  76
  -2   5   9 2369.30 166.299  37
   2   5  -9 2453.62 200.286  87
  -2   5   8 1254.82 105.158  10
   2   5  -8 1682.20 175.989  87
  -2   5   8 1519.03 149.004  44
  -2   5   8 1405.84 133.908  37
   2   5  -8 1393.42 180.736  76
  -2   5   8 1231.75 101.769   9
  -2   5   7 2852.68 164.355   9
   2   5  -7 3178.08 236.351  87
  -2   5   7 3043.82 194.355  37
   2   5  -7 2772.84 238.375  76
  -2   5   7 2970.98 166.989  10
  -2   5   6 4485.20 222.361  10
  -2   5   6 4075.18 222.506  26
   2   5  -6 5379.37 299.702  87
   2   5  -6 4674.32 443.817  19
  -2   5   6 4642.40 249.902  37
   2   5  -6 4476.70 304.017  76
  -2   5   6 4339.14 377.543   2
  -2   5   6 4273.39 220.049   9
   2   5  -6 4153.33 399.500   3
  -2   5   5 2091.19 141.667   9
  -2   5   5 2264.14 149.437  10
  -2   5   5 1933.25 144.214  26
  -2   5   5 1995.96 157.511  37
   2   5  -5 1735.67 196.931  76
   2   5  -5 2110.28 301.648  19
  -2   5   5 2067.81 268.830   2
   2   5  -5 1864.58 292.472   3
  -2   5   5 2095.37 270.821   4
   2   5  -5 1880.11 194.593  87
  -2   5   4 1117.97 113.050  10
  -2   5   4 1105.91 109.984   9
   2   5  -4 618.699 151.126  87
  -2   5   4 720.555 106.708  87
  -2   5   4 1449.26 228.451   4
   2   5  -4 970.314 219.026   3
  -2   5   4 1012.95 201.238   2
  -2   5   4 1186.27 222.339  19
   2   5  -4 793.588 217.435  19
  -2   5   4 1189.87 123.167  37
  -2   5   3 9492.43 391.774  10
   2   5  -3 9191.58 448.518  87
  -2   5   3 8738.40 399.126  87
  -2   5   3 9421.40 611.166  19
   2   5  -3 9771.42 656.760  19
  -2   5   3 9055.52 400.898  37
  -2   5   3 9035.37 600.395   2
   2   5  -3 7894.58 613.447   3
  -2   5   3 9841.22 603.619   4
  -2   5   2 1220.88 136.354  87
  -2   5   2 1817.23 265.335  19
   2   5  -2 2234.06 301.129  19
  -2   5   2 1682.14 138.181  37
  -2   5   2 1747.83 255.273   2
  -2   5   1 1166.61 122.357  10
  -2   5   1 1401.85 138.603  87
   2   5  -1 997.367 222.909  19
  -2   5   1 1550.59 245.990  19
   2   5  -1 1303.90 250.652   3
  -2   5   1 950.260 212.058   2
  -2   5   1 1254.82 119.471  37
   2   5  -1 1201.62 266.141  64
  -2   5   0 579.644 91.0685  37
   2   5   0 648.151 237.051  64
  -2   5   0 708.101 103.979  10
  -2   5   0 572.867 112.877  87
   2   5   0 691.479 191.321  19
  -2   5   0 638.647 178.263  19
   2   5   0 627.086 197.355   3
   2   5   1 3823.47 445.098  64
  -2   5  -1 3325.05 200.524  10
  -2   5  -1 3181.97 191.613  53
  -2   5  -1 3678.30 224.855  87
   2   5   1 4182.09 322.548  91
   2   5   1 4000.78 392.316  19
  -2   5  -1 3689.86 366.354  19
   2   5   1 4093.45 252.612  70
   2   5   1 3450.06 385.766   3
  -2   5  -1 3425.94 343.978   4
  -2   5  -1 3761.93 364.653   2
   2   5   2 6111.09 558.329  64
  -2   5  -2 6968.63 303.622  10
  -2   5  -2 5516.75 293.912  53
   2   5   2 6166.65 413.552  91
   2   5   2 6564.18 412.829  94
  -2   5  -2 5957.88 320.187  87
   2   5   2 7907.14 546.909  19
  -2   5  -2 7159.05 524.221  19
   2   5   2 6964.19 376.178  76
   2   5   2 6639.91 350.445  70
  -2   5  -2 6980.94 501.900   2
   2   5   2 6366.08 526.565   3
  -2   5  -2 7016.18 496.302   4
   2   5   3 6539.21 576.433  64
  -2   5  -3 6497.84 297.362  10
  -2   5  -3 6452.44 296.284   9
  -2   5  -3 5814.45 300.140  53
   2   5   3 7375.82 430.058  91
   2   5   3 6803.61 415.954  94
  -2   5  -3 5953.17 320.003  87
   2   5   3 7388.85 527.899  19
  -2   5  -3 6528.41 504.593  19
  -2   5  -3 6409.19 483.476   2
   2   5   3 6165.05 516.598   3
  -2   5  -3 6494.13 480.039   4
   2   5   3 6590.73 351.992  70
   2   5   3 6817.86 367.762  76
   2   5   4 197.372 110.610  70
   2   5   4 333.767 212.687  64
  -2   5  -4 447.649 85.5755  10
  -2   5  -4 372.004 93.6285  53
  -2   5  -4 169.258 107.245  87
  -2   5  -4 222.032 152.497  19
   2   5   4 28.2487 173.833  91
   2   5   4 281.161 181.404  94
  -2   5  -4 264.905 74.9280   9
  -2   5  -4 383.561 144.566   4
  -2   5  -4 289.051 142.109   2
   2   5   4 234.266 148.170   3
   2   5   5 5209.75 502.984  64
   2   5   5 5863.60 316.375  70
  -2   5  -5 5286.37 252.018  10
  -2   5  -5 4662.91 453.446  15
  -2   5  -5 5499.53 277.188  53
  -2   5  -5 5393.09 291.240  87
   2   5   5 5350.26 372.453  94
  -2   5  -5 5219.68 249.697   9
   2   5   6 1137.61 144.977  70
  -2   5  -6 745.694 91.4443  10
  -2   5  -6 862.212 114.069  53
  -2   5  -6 988.098 138.094  87
   2   5   6 883.430 134.205  80
   2   5   6 622.790 81.0580  22
   2   5   6 860.669 198.975  94
  -2   5  -6 811.606 86.5992   9
   2   5   7 171.806 104.011  70
  -2   5  -7 106.079 61.8484  10
  -2   5  -7 118.450 87.5900  53
   2   5   7 138.070 99.7969  80
  -2   5  -7 239.896 108.052  87
   2   5   7 215.628 56.8199  22
  -2   5  -7 148.004 55.5828   9
   2   5   7 214.262 168.801  94
  -2   5  -8 1219.73 128.262  53
   2   5   8 1132.71 143.156  80
   2   5   8 1099.45 88.5666  22
  -2   5  -8 1229.56 138.937  87
   2   5   8 1161.25 218.008  94
   2   5   8 1230.74 218.338  91
  -2   5  -8 1111.47 88.3992  10
  -2   5  -9 389.393 106.759  87
   2   5   9 259.383 105.545  80
   2   5   9 429.416 177.273  91
   2   5   9 235.755 183.001  94
  -2   5  -9 396.406 93.8746  53
  -2   5 -10 1119.04 107.552  25
   2   5  10 729.184 119.365  80
  -2   5 -10 917.443 113.987  53
   2   5  10 794.121 174.852  91
   2   5  10 705.491 195.424  94
  -2   5 -11 1522.60 130.559  53
  -2   5 -11 1533.58 105.511  25
   2   5  11 1435.93 188.463  91
   2   5  11 1161.24 194.502  94
  -2   5 -12 176.270 57.3633  25
   2   5  12 289.439 128.052  91
   2   5  12 163.324 138.734  94
   2   5  12 167.690 80.3716  78
   2   5  13 212.926 114.456  91
   2   5  13 271.745 132.095  94
   2   5  13 458.168 80.0403  78
   2   5  13 397.171 61.9955  37
   2   5  14 710.349 59.8122  37
   2   6 -10 792.045 86.8476  87
  -2   6  10 718.083 64.7175  37
   2   6  -9 1257.71 122.557  95
   2   6  -9 1237.62 118.023  87
  -2   6   9 1333.78 90.4980  37
   2   6  -8 2069.20 157.885  76
  -2   6   8 1996.12 116.180  37
   2   6  -8 2170.58 149.576  87
   2   6  -8 1843.93 151.971  95
   2   6  -8 1733.28 87.8813  10
   2   6  -7 1488.56 85.3700  10
   2   6  -7 1213.08 132.041  76
  -2   6   7 1467.63 102.295  37
  -2   6   7 1359.47 83.6936   9
   2   6  -7 1067.26 135.865  95
   2   6  -7 1472.48 133.622  87
  -2   6   6 1461.27 90.4669  10
  -2   6   6 1437.72 102.112  37
   2   6  -6 1429.57 141.401  76
   2   6  -6 1504.87 148.370  95
   2   6  -6 1713.23 147.400  87
  -2   6   6 1192.61 87.6135   9
  -2   6   5 23.4888 41.1175   9
  -2   6   5 1.99685 48.1982  10
   2   6  -5 37.3699 95.2838  87
  -2   6   5 13.8531 43.8357  22
   2   6  -5 19.6266 77.8195  76
  -2   6   5 82.4255 55.5573  37
   2   6  -5-42.9274 101.356  95
  -2   6   4 3153.11 155.757  10
  -2   6   4 2817.78 152.869  37
   2   6  -4 3131.60 207.626  76
   2   6  -4 3014.53 183.880  70
  -2   6   4 2956.21 154.178  22
  -2   6   4 3008.99 152.697   9
   2   6  -4 3089.37 206.834  87
   2   6  -4 3155.39 207.206  95
  -2   6   3 1003.93 83.5366  22
  -2   6   3 1160.20 92.6473  10
   2   6  -3 787.939 118.175  76
   2   6  -3 693.541 125.359  87
   2   6  -3 707.554 103.027  70
  -2   6   3 853.582 81.0711  37
  -2   6   3 1077.03 86.2166   9
  -2   6   2 756.392 75.9372   9
   2   6  -2 819.313 120.103  76
   2   6  -2 897.546 131.007  87
  -2   6   2 715.428 70.7751  37
  -2   6   2 762.988 75.1105  22
   2   6  -2 683.980 105.343  70
   2   6  -1 646.481 102.557  70
   2   6  -1 688.602 113.632  76
  -2   6   1 727.686 75.8542   9
  -2   6   1 773.949 86.0343  10
  -2   6   0 1000.16 92.0591  10
   2   6   0 927.887 114.647  70
   2   6   0 979.904 128.559  76
   2   6   1 581.574 97.5567  70
  -2   6  -1 341.771 70.3954  10
   2   6   2 489.502 93.6452  70
  -2   6  -2 463.290 69.5884  10
   2   6   2 397.184 62.3282  37
  -2   6  -2 550.056 66.1751   9
   2   6   3 2126.29 159.359  70
  -2   6  -3 2407.80 125.851  10
  -2   6  -3 2192.27 121.790   9
   2   6   3 2187.14 118.548  22
  -2   6  -4 2128.22 116.331  10
  -2   6  -4 2034.69 114.470   9
   2   6   4 2093.21 111.495  22
   2   6   4 1805.32 124.128  37
  -2   6  -5 203.046 45.0604   9
  -2   6  -5 353.800 53.5275  10
   2   6   5 293.914 63.6550  37
  -2   6  -6 1062.71 70.5111  10
   2   6   6 1012.07 90.2876  37
   2   6   7 2081.41 121.076  37
  -2   6  -8 2228.02 104.350  25
   2   6   8 1608.57 107.831  37
  -2   6  -9 917.585 57.3061  25
   2   6   9 673.072 62.8638  37
  -3  -6   9 285.063 51.3776  33
  -3  -6   9 417.820 65.7695  51
  -3  -6   8 1061.61 89.2392  45
  -3  -6   8 860.533 75.4742  33
   3  -6  -8 1065.17 86.8627  83
  -3  -6   8 742.763 50.6730  13
  -3  -6   7 1713.28 117.054  45
  -3  -6   7 1605.45 90.6849  13
  -3  -6   7 1396.03 103.076  33
   3  -6  -7 1601.40 112.996  83
  -3  -6   6 800.183 89.3883  45
  -3  -6   6 655.700 63.3865   8
  -3  -6   6 804.658 71.7392  13
   3  -6  -6 609.608 88.8148  83
  -3  -6   6 524.111 77.0930  33
   3  -6  -5 321.177 67.1617  72
  -3  -6   5 357.033 79.4096  45
  -3  -6   5 192.957 54.5419   8
  -3  -6   5 302.662 62.7133  13
   3  -6  -5 350.836 82.1040  83
  -3  -6   5 293.838 69.8505  33
   3  -6  -4 467.125 75.2044  72
  -3  -6   4 368.602 82.8639  45
  -3  -6   4 357.153 63.4495   8
  -3  -6   4 410.059 71.2117  13
   3  -6  -4 389.113 85.6728  83
  -3  -6   4 362.632 72.9608  33
  -3  -6   3 784.240 97.8054  45
  -3  -6   3 687.943 77.3481   8
   3  -6  -3 725.815 90.7125  72
   3  -6  -3 640.589 94.9309  83
  -3  -6   3 719.351 83.6567  13
  -3  -6   2 255.793 71.5462  13
   3  -6  -2 175.329 70.7160  72
  -3  -6   2 126.740 78.5349  45
   3  -6  -1 1270.55 117.311  72
  -3  -6   1 1455.20 107.039   8
  -3  -6   1 1480.22 114.167  13
  -3  -6   0 6349.26 289.252  83
  -3  -6   0 5549.82 252.229   8
   3  -6   0 5824.31 271.869  73
   3  -6   0 5941.34 270.108  72
  -3  -6  -1 1754.40 147.178  83
   3  -6   1 1485.29 123.053  73
   3  -6   1 1552.06 124.984  72
  -3  -6  -1 1357.93 105.303   8
  -3  -6  -2 3149.58 170.011  45
  -3  -6  -2 2741.60 148.988  13
   3  -6   2 3073.98 173.626  73
  -3  -6  -2 3110.55 185.399  83
  -3  -6  -3 1064.21 102.301  45
  -3  -6  -3 1047.13 82.9355   8
  -3  -6  -3 1028.66 86.2612  13
  -3  -6  -3 1061.98 122.326  83
   3  -6   3 923.535 100.468  73
  -3  -6  -4 1421.60 109.181  45
  -3  -6  -4 1226.33 85.5413   8
   3  -6   4 1545.06 116.999  73
   3  -6   4 1277.53 77.9009  33
  -3  -6  -4 1199.12 87.8446  13
   3  -6   5 137.254 65.5832  73
  -3  -6  -5 119.602 62.8922  45
  -3  -6  -6 286.493 59.2386  45
   3  -6   6 417.899 82.9284  82
  -3  -6  -7 624.162 61.9496  45
  -3  -5  15 79.9363 61.6529  51
  -3  -5  14 790.856 103.700  51
  -3  -5  13 2256.61 162.843  51
   3  -5 -13 2496.91 152.530  79
   3  -5 -13 2135.32 142.761  88
  -3  -5  12 1221.68 109.632  33
   3  -5 -12 983.225 115.866  88
   3  -5 -12 1414.83 128.460  79
  -3  -5  11 40.8815 84.1640  45
  -3  -5  11 193.079 81.4255  33
   3  -5 -11 92.6471 82.4359  88
  -3  -5  11 113.240 105.753  82
  -3  -5  10 2076.74 160.824  45
  -3  -5  10 1932.26 151.407  33
   3  -5 -10 2015.76 163.090  88
  -3  -5  10 2090.22 187.735  82
  -3  -5   9 1521.56 143.106  45
  -3  -5   9 1187.05 102.079  13
  -3  -5   9 1505.27 137.305  33
  -3  -5   8 1827.62 149.869  33
  -3  -5   8 1556.65 118.366   8
  -3  -5   8 2046.91 163.252  45
   3  -5  -8 2023.16 144.249  72
  -3  -5   8 1645.06 126.119  13
  -3  -5   7 784.581 93.0055   8
   3  -5  -7 829.736 110.282  72
  -3  -5   7 623.868 104.898  73
  -3  -5   7 661.255 120.363  45
  -3  -5   6 3787.60 197.841   8
   3  -5  -6 3596.64 211.349  72
  -3  -5   6 3421.11 217.926  73
  -3  -5   6 3667.23 228.292  45
  -3  -5   5 1068.00 114.501   8
  -3  -5   5 1372.35 136.945  73
  -3  -5   5 1281.09 118.430  72
   3  -5  -5 1231.94 130.487  72
  -3  -5   5 1141.67 143.724  45
  -3  -5   4 79.0308 101.755  45
   3  -5  -4 185.358 176.673  63
   3  -5  -4 122.870 86.6516  73
  -3  -5   4 15.2010 90.0022  73
   3  -5  -4 238.778 92.5060  72
  -3  -5   4 34.4868 76.7681  72
  -3  -5   4 134.896 131.767  83
  -3  -5   4 306.470 87.3448   8
  -3  -5   3 2270.97 303.745   5
  -3  -5   3 2822.59 174.584   8
  -3  -5   3 2079.19 337.196  54
   3  -5  -3 2639.15 371.558  55
   3  -5  -3 2692.92 190.798  73
  -3  -5   3 2557.01 178.118  72
  -3  -5   3 2976.86 341.751  17
  -3  -5   3 2797.65 225.337  83
  -3  -5   2 2991.75 342.621   5
  -3  -5   2 3569.48 409.019  54
   3  -5  -2 4006.75 436.782  55
  -3  -5   2 4338.92 264.618  83
   3  -5  -2 3853.76 240.197  83
  -3  -5   2 3664.03 376.153  17
  -3  -5   2 3652.31 218.301  72
   3  -5  -2 3955.11 236.918  73
   3  -5  -1 1393.62 289.023  55
  -3  -5   1 1431.36 133.978   8
  -3  -5   1 1123.02 228.609   5
  -3  -5   1 1480.22 143.051  72
   3  -5  -1 1560.39 153.093  73
  -3  -5   1 1340.09 249.533  17
  -3  -5   1 1513.28 179.064  83
   3  -5  -1 1395.93 156.078  83
  -3  -5   0 3337.38 204.860  72
   3  -5   0 3318.33 220.046  73
   3  -5   0 3342.82 206.917  66
   3  -5   0 3451.19 414.737  55
  -3  -5   0 2864.07 188.833   8
  -3  -5   0 3016.24 210.183  45
   3  -5   0 3215.71 212.579  83
  -3  -5   0 3058.76 231.926  83
  -3  -5   0 2658.76 328.653  17
  -3  -5  -1 4319.12 243.782  72
   3  -5   1 4418.39 262.529  73
   3  -5   1 4396.27 252.038  66
   3  -5   1 4232.58 472.553  55
  -3  -5  -1 4714.07 235.391   8
  -3  -5  -1 3709.28 376.088   5
  -3  -5  -1 4413.28 317.455  88
  -3  -5  -1 4243.55 250.902  45
   3  -5   1 4153.81 248.780  83
  -3  -5  -1 4323.82 274.003  83
  -3  -5  -1 3975.41 394.065  17
  -3  -5  -2 1323.31 141.840  72
   3  -5   2 1298.09 146.223  66
   3  -5   2 1165.79 272.537  55
  -3  -5  -2 1369.09 127.225   8
   3  -5   2 1502.62 154.396  83
  -3  -5  -2 1299.46 172.652  83
  -3  -5  -2 1175.31 125.937  43
  -3  -5  -2 1000.08 229.226  17
  -3  -5  -2 1403.99 201.758  88
  -3  -5  -3 6531.63 317.256  72
  -3  -5  -3 6918.66 298.593   8
  -3  -5  -3 5729.00 326.426  83
  -3  -5  -3 5840.62 303.882  43
   3  -5   3 6437.54 328.522  66
  -3  -5  -3 6119.43 380.142  88
  -3  -5  -4 2184.79 145.833   8
  -3  -5  -4 1894.94 188.925  83
  -3  -5  -4 1972.61 159.420  43
   3  -5   4 2307.89 184.446  66
  -3  -5  -4 2348.95 231.548  88
  -3  -5  -5 403.661 83.0911  30
  -3  -5  -5 580.766 87.8446   8
  -3  -5  -5 397.233 137.395  83
  -3  -5  -5 461.154 96.5321  43
   3  -5   5 524.754 117.700  66
  -3  -5  -5 744.836 161.336  88
  -3  -5  -6 2333.53 160.757  30
  -3  -5  -6 2457.29 148.755   8
  -3  -5  -6 2543.30 152.282  13
  -3  -5  -6 2208.87 170.414  43
  -3  -5  -6 2544.96 234.382  88
   3  -5   6 2521.90 200.242  66
  -3  -5  -7 575.640 75.6981   8
  -3  -5  -7 538.014 104.188  43
  -3  -5  -7 558.923 87.1629  30
  -3  -5  -7 813.780 158.938  88
   3  -5   7 638.486 124.394  66
   3  -5   8 891.788 134.438  66
  -3  -5  -8 723.950 91.4742  30
  -3  -5  -8 762.341 107.960  43
  -3  -5  -8 900.026 115.448  36
  -3  -5  -8 1061.91 160.522  88
   3  -5   9 485.133 115.140  66
   3  -5   9 487.329 126.490  82
  -3  -5  -9 375.541 76.7547  30
  -3  -5  -9 495.821 95.2671  43
  -3  -5  -9 663.656 100.884  36
  -3  -5  -9 446.763 131.828  88
   3  -5  10 1343.10 134.831  66
   3  -5  10 1349.92 137.189  82
  -3  -5 -10 1359.45 107.251  30
  -3  -5 -10 1483.09 123.585  43
  -3  -5 -10 1259.95 119.883  36
  -3  -5 -10 1014.08 148.905  88
  -3  -5 -11 1103.40 88.2119  30
  -3  -5 -11 1069.06 102.798  43
   3  -5  11 1049.00 113.106  82
   3  -5  11 1010.04 112.829  66
  -3  -5 -11 918.615 127.802  88
  -3  -5 -12 117.141 44.3757  30
  -3  -5 -12 208.495 60.1299  43
   3  -5  12 110.490 65.2587  66
  -3  -5 -12 40.8443 75.4487  88
   3  -5  12 168.040 96.5487  92
  -3  -5 -13 241.002 49.6975  43
   3  -5  13 205.847 74.1013  92
   3  -4 -18 911.419 89.5526  88
  -3  -4  18 876.810 73.6071  51
  -3  -4  17 899.375 115.953  82
   3  -4 -17 1005.85 99.5801  65
  -3  -4  17 886.446 98.7423  51
  -3  -4  17 911.307 89.4246  33
   3  -4 -16 2615.46 166.447  79
  -3  -4  16 2861.26 188.708  82
   3  -4 -16 2991.07 178.858  65
  -3  -4  16 2539.76 176.869  51
  -3  -4  15 1600.50 158.129  82
   3  -4 -15 1678.44 143.771  79
  -3  -4  15 1354.11 148.871  51
   3  -4 -14 1204.60 135.809  79
  -3  -4  14 1283.44 156.352  82
  -3  -4  14 1266.60 152.444  51
  -3  -4  13 5069.66 285.952  82
   3  -4 -13 4858.49 266.503  79
  -3  -4  13 4283.77 274.045  51
  -3  -4  12 663.393 107.905  66
  -3  -4  12 768.637 157.097  82
  -3  -4  12 613.688 125.828  45
  -3  -4  12 675.053 119.072  33
  -3  -4  11 4201.84 246.157  33
  -3  -4  11 3877.23 239.769  66
   3  -4 -11 3798.63 419.373  56
  -3  -4  11 3150.67 404.003  54
  -3  -4  11 4507.09 281.003  82
  -3  -4  11 4018.39 249.102  45
  -3  -4  11 4015.79 430.479  16
   3  -4 -10 12182.2 745.653  56
  -3  -4  10 11261.7 739.203  54
  -3  -4  10 11420.6 475.783  33
  -3  -4  10 9598.50 417.663   8
  -3  -4  10 11422.1 482.390  45
  -3  -4  10 11481.8 488.052  66
   3  -4 -10 12316.4 757.724  63
  -3  -4   9 7664.88 376.083  66
   3  -4  -9 7717.08 578.219  63
   3  -4  -9 8564.15 603.306  56
  -3  -4   9 7532.65 584.368  54
  -3  -4   9 8343.64 364.504  33
  -3  -4   9 7201.93 321.545   8
   3  -4  -9 7785.89 342.687  72
  -3  -4   9 6670.91 341.522  73
  -3  -4   9 7852.90 370.970  45
  -3  -4   8 8114.59 607.590  54
   3  -4  -8 7740.60 353.232  72
  -3  -4   8 7235.61 359.166  73
  -3  -4   8 7923.32 515.689   5
  -3  -4   8 8163.58 342.751   8
  -3  -4   8 8514.95 395.642  66
   3  -4  -8 8336.83 596.877  63
  -3  -4   8 8228.12 384.205  45
  -3  -4   7 187.569 177.077  54
  -3  -4   7 241.636 87.8201  73
   3  -4  -7 275.137 90.9031  72
  -3  -4   7 214.941 79.4361   8
  -3  -4   7 57.0760 137.546   5
   3  -4  -7 274.322 169.862  63
  -3  -4   7 238.731 107.571  66
  -3  -4   7 185.426 104.591  45
  -3  -4   6 710.014 121.954  45
  -3  -4   6 310.507 203.402  54
   3  -4  -6 689.700 213.368  55
  -3  -4   6 774.615 129.881  66
   3  -4  -6 616.493 207.330  63
  -3  -4   6 468.402 100.039  73
   3  -4  -6 596.817 100.165  73
   3  -4  -6 595.271 105.400  72
  -3  -4   6 675.951 148.745  83
  -3  -4   6 572.404 94.7090   8
  -3  -4   6 714.352 182.287   5
  -3  -4   5 609.649 147.278  83
  -3  -4   5 817.749 194.754  55
   3  -4  -5 882.876 224.488  55
  -3  -4   5 703.016 222.936  54
  -3  -4   5 680.043 125.128  66
  -3  -4   5 743.519 104.069   8
  -3  -4   5 837.581 115.377  73
   3  -4  -5 854.159 111.854  73
  -3  -4   5 742.433 216.079  17
  -3  -4   4 1902.35 184.143  83
  -3  -4   4 1555.88 249.746  55
   3  -4  -4 1914.45 153.874  73
  -3  -4   4 1654.37 153.206  73
  -3  -4   4 1649.22 139.584   8
  -3  -4   4 1736.80 286.542  54
  -3  -4   3 5892.42 277.833   8
   3  -4  -3 5748.92 495.912  55
  -3  -4   3 4985.65 430.817  55
  -3  -4   3 5769.19 315.036  83
  -3  -4   3 5496.80 292.002  73
   3  -4  -3 5827.67 294.213  73
  -3  -4   2 1463.78 144.169  73
  -3  -4   2 1412.45 134.011  72
   3  -4  -2 1550.14 149.544  73
   3  -4  -2 1403.16 134.501  66
   3  -4  -2 1625.74 282.385  55
  -3  -4   2 1402.55 239.502  55
  -3  -4   2 1334.69 145.661  45
  -3  -4   2 1414.98 166.489  83
  -3  -4   2 1707.83 201.482  88
  -3  -4   1 1249.64 136.860  73
  -3  -4   1 1195.33 127.300  72
   3  -4  -1 1365.55 135.783  66
   3  -4  -1 1249.74 265.046  55
  -3  -4   1 1011.54 216.934  55
  -3  -4   1 1261.34 138.481  43
  -3  -4   1 1355.26 187.781  88
  -3  -4   1 1200.39 127.458   8
  -3  -4   1 1046.87 155.799  83
  -3  -4   0 3594.05 213.814  72
   3  -4   0 3925.87 227.448  66
   3  -4   0 3468.14 408.060  55
  -3  -4   0 3614.95 207.983   8
  -3  -4   0 4039.44 283.180  88
  -3  -4   0 3505.24 223.588  43
  -3  -4   0 3444.88 220.934  30
  -3  -4   0 3256.69 232.131  83
  -3  -4  -1 8310.92 372.536  72
   3  -4   1 8435.07 392.359  66
  -3  -4  -1 6714.12 494.505  63
  -3  -4  -1 8055.33 386.964  30
   3  -4   1 7885.02 626.263  55
  -3  -4  -1 8620.57 367.386   8
  -3  -4  -1 8381.19 391.168  43
  -3  -4  -1 8583.40 447.056  88
  -3  -4  -1 8786.70 594.167  17
  -3  -4  -2 6783.29 321.362  72
   3  -4   2 6533.06 340.349  66
  -3  -4  -2 5779.76 444.544  63
  -3  -4  -2 6508.07 331.512  30
  -3  -4  -2 6872.69 310.442   8
  -3  -4  -2 6655.80 347.756  36
  -3  -4  -2 6424.58 337.152  43
  -3  -4  -2 6564.15 386.582  88
  -3  -4  -2 7561.39 536.275  17
   3  -4   3 3082.26 216.767  66
  -3  -4  -3 3067.00 312.908  63
  -3  -4  -3 2729.32 195.863  30
  -3  -4  -3 2755.14 179.752   8
  -3  -4  -3 3015.61 198.749  72
  -3  -4  -3 2997.18 211.591  43
  -3  -4  -3 3256.90 260.855  88
  -3  -4  -3 2884.19 336.822  17
  -3  -4  -4 4.70164 93.7229  72
  -3  -4  -4-46.6958 132.161  63
  -3  -4  -4 144.771 121.664  56
   3  -4   4 139.240 196.946  60
  -3  -4  -4 67.1923 129.670  88
  -3  -4  -4 103.227 81.0087   8
  -3  -4  -4 104.120 140.910   5
  -3  -4  -4 45.0463 76.9924  30
  -3  -4  -4 244.191 165.864  17
  -3  -4  -5 1662.44 252.766  63
   3  -4   5 1496.19 166.646  68
   3  -4   5 1367.26 326.547  60
  -3  -4  -5 2141.17 281.890  18
  -3  -4  -5 1446.49 200.942  88
  -3  -4  -5 1939.01 259.029   5
  -3  -4  -5 1889.64 140.160   8
  -3  -4  -5 1673.68 160.876  72
  -3  -4  -5 1858.62 158.161  30
   3  -4   6 6669.40 636.200  60
  -3  -4  -6 7538.56 517.079  18
  -3  -4  -6 6376.81 388.346  88
  -3  -4  -6 6492.41 297.833   8
  -3  -4  -6 6153.46 451.531   5
   3  -4   6 6461.93 348.386  68
  -3  -4  -6 6785.07 337.945  30
   3  -4   7 5083.88 565.396  60
  -3  -4  -7 4711.29 408.231  18
  -3  -4  -7 4650.75 319.771  88
  -3  -4  -7 3832.59 350.506   5
  -3  -4  -7 4230.35 221.606   8
  -3  -4  -7 4847.26 269.393  30
   3  -4   7 4453.60 283.968  68
  -3  -4  -8 1820.13 132.346  13
   3  -4   8 2154.67 206.467  68
   3  -4   8 1521.62 360.687  60
  -3  -4  -8 2469.56 302.195  18
  -3  -4  -8 2084.44 171.543  79
  -3  -4  -8 2160.63 224.514  88
  -3  -4  -8 2016.09 136.314   8
  -3  -4  -8 2233.74 176.714  30
   3  -4   9 2741.78 464.554  60
  -3  -4  -9 2628.01 313.531  18
  -3  -4  -9 2447.99 182.472  79
  -3  -4  -9 2619.78 190.599  30
   3  -4   9 2480.59 224.605  68
  -3  -4  -9 2178.25 226.580  88
   3  -4  10 912.031 163.268  82
  -3  -4 -10 1053.80 130.816  79
  -3  -4 -10 856.445 118.945  30
  -3  -4 -10 1380.24 184.147  88
   3  -4  10 1072.51 174.917  68
   3  -4  11 458.453 139.270  68
  -3  -4 -11 572.032 111.410  79
  -3  -4 -11 634.746 102.254  30
  -3  -4 -11 568.817 148.642  88
   3  -4  11 468.405 139.756  82
   3  -4  12 786.472 136.722  82
  -3  -4 -12 873.571 108.150  30
   3  -4  12 898.094 145.999  68
  -3  -4 -12 839.034 116.251  79
  -3  -4 -12 724.768 111.042  36
  -3  -4 -12 799.505 148.954  88
  -3  -4 -13 542.175 93.6973  36
  -3  -4 -13 472.172 76.5610  20
  -3  -4 -13 581.284 89.7066  30
   3  -4  13 370.653 117.143  68
   3  -4  13 439.655 113.341  82
   3  -4  13 417.708 137.403  92
  -3  -4 -13 490.574 123.312  88
  -3  -4 -14 711.178 91.7472  36
  -3  -4 -14 742.852 83.1009  20
  -3  -4 -14 709.483 88.5522  30
   3  -4  14 840.307 126.640  68
   3  -4  14 486.443 96.3874  82
   3  -4  14 841.976 137.518  92
  -3  -4 -15 423.150 65.6923  30
  -3  -4 -15 345.256 59.9311  20
   3  -4  15 410.405 108.643  92
  -3  -4 -15 437.664 69.8503  36
   3  -4  15 471.549 92.0424  66
  -3  -4 -16 851.018 83.1078  43
  -3  -4 -16 852.370 72.5483  36
   3  -4  16 833.710 100.994  92
  -3  -4 -16 873.783 71.5121  30
  -3  -3  20 1386.57 87.0896  29
  -3  -3  20 1555.40 122.973  82
  -3  -3  19 256.111 104.081  82
   3  -3 -19 231.932 74.7076  65
   3  -3 -19 339.293 54.0253  36
  -3  -3  18 55.5280 78.8695  51
  -3  -3  18 156.480 77.9689  21
  -3  -3  18 160.134 111.919  82
  -3  -3  18 110.342 75.6994  33
   3  -3 -18 96.2615 54.0182  36
   3  -3 -18 149.690 81.4542  65
   3  -3 -17 286.891 94.8004  65
  -3  -3  17 450.214 102.085  51
  -3  -3  17 302.076 94.3734  21
  -3  -3  17 530.155 129.940  82
  -3  -3  17 348.483 92.1619  33
   3  -3 -17 364.488 73.4238  36
   3  -3 -17 304.392 100.711  79
   3  -3 -16 339.636 99.8631  65
  -3  -3  16 113.028 100.078  21
  -3  -3  16 246.242 115.099  51
   3  -3 -16 305.797 106.373  79
  -3  -3  16 178.854 92.9766  33
  -3  -3  16 329.802 133.117  82
  -3  -3  15 1802.09 167.322  21
  -3  -3  15 2386.79 198.383  82
   3  -3 -15 2133.18 167.778  79
  -3  -3  15 1457.95 158.253  92
  -3  -3  15 1673.69 172.562  51
  -3  -3  14 533.531 217.964  16
  -3  -3  14 428.457 129.232  51
  -3  -3  14 426.837 114.443  92
  -3  -3  14 481.200 126.529  21
   3  -3 -14 533.167 117.574  79
  -3  -3  14 455.973 138.164  82
   3  -3 -14 687.664 202.823  56
   3  -3 -13 5828.36 495.212  56
  -3  -3  13 4712.05 285.834  21
  -3  -3  13 4383.61 278.689  92
  -3  -3  13 5921.35 311.421  82
   3  -3 -13 5138.07 279.295  79
  -3  -3  13 4485.42 465.147  16
  -3  -3  12 10682.0 454.957  33
  -3  -3  12 9652.15 439.566  66
   3  -3 -12 11517.4 730.123  56
  -3  -3  12 10396.8 463.754  45
  -3  -3  12 9853.37 464.582  21
  -3  -3  12 8698.02 679.161  16
  -3  -3  12 11210.5 480.503  82
  -3  -3  11 20966.1 781.366  33
  -3  -3  11 18212.8 764.275  66
   3  -3 -11 20047.2 1036.19  56
  -3  -3  11 20111.4 1040.28  54
  -3  -3  11 20075.7 783.907  45
  -3  -3  11 19572.3 790.043  21
  -3  -3  11 19174.8 1066.81  16
  -3  -3  11 21746.0 809.208  82
  -3  -3  10 4620.79 223.877   8
  -3  -3  10 4844.94 267.336  66
   3  -3 -10 4898.68 434.038  63
   3  -3 -10 5218.85 439.653  56
  -3  -3  10 5394.47 449.384  54
  -3  -3  10 5399.53 278.405  45
  -3  -3  10 4977.40 284.007  21
  -3  -3  10 4751.37 468.237  16
  -3  -3  10 5666.17 280.396  33
  -3  -3   9 3881.97 313.627   5
  -3  -3   9 3484.04 188.301   8
  -3  -3   9 3721.93 224.722  66
   3  -3  -9 4717.71 391.937  63
   3  -3  -9 4386.01 380.938  56
  -3  -3   9 3279.14 360.456  54
  -3  -3   9 4052.26 233.299  45
  -3  -3   9 4115.38 244.826  21
  -3  -3   9 3695.18 403.742  16
  -3  -3   9 4226.96 229.192  33
   3  -3  -8 245.672 75.8800  72
   3  -3  -8 405.036 166.167  63
  -3  -3   8 365.314 96.1629  66
  -3  -3   8 262.285 131.635  55
  -3  -3   8 181.849 158.269  54
  -3  -3   8 383.422 71.9364   8
  -3  -3   8 521.778 161.343   5
  -3  -3   8 427.673 111.250  21
  -3  -3   8 302.013 97.2150  45
  -3  -3   8 418.059 203.748  16
  -3  -3   7 1177.36 188.400  55
  -3  -3   7 1324.30 232.526  54
   3  -3  -7 1462.17 229.595  63
  -3  -3   7 1285.37 133.032  66
   3  -3  -7 1151.55 108.284  72
  -3  -3   7 1579.12 114.215   8
  -3  -3   7 1615.87 217.121   5
  -3  -3   7 1467.64 270.349  16
  -3  -3   6 15989.4 601.111  83
  -3  -3   6 15286.2 596.036  66
   3  -3  -6 16375.8 791.790  55
  -3  -3   6 13048.8 712.565  55
  -3  -3   6 14260.6 774.526  54
  -3  -3   6 13641.8 571.077  73
  -3  -3   6 15387.8 565.300   8
  -3  -3   6 15754.1 845.573  16
  -3  -3   5 14291.5 584.037  83
  -3  -3   5 13943.9 568.145  73
   3  -3  -5 14444.8 564.687  73
   3  -3  -5 14952.5 770.760  55
  -3  -3   5 13080.1 704.716  55
  -3  -3   5 12818.3 741.636  54
  -3  -3   5 14815.8 588.287  66
  -3  -3   5 16884.5 850.719  16
  -3  -3   5 15415.9 586.945  45
  -3  -3   5 16592.8 566.907   8
   3  -3  -4 17354.4 843.395  55
  -3  -3   4 16155.8 783.010  55
  -3  -3   4 17182.4 646.968  45
  -3  -3   4 17284.7 655.027  66
   3  -3  -4 17226.3 633.900  73
  -3  -3   4 16562.9 635.138  73
  -3  -3   4 15736.3 620.711   8
  -3  -3   3 7807.97 482.810  55
   3  -3  -3 8448.06 535.590  55
  -3  -3   3 9149.24 418.296  88
  -3  -3   3 8946.89 351.565   8
  -3  -3   3 8256.13 365.695  45
  -3  -3   3 8306.95 373.612  66
  -3  -3   3 8110.72 357.740  73
  -3  -3   2 7433.75 500.453  17
  -3  -3   2 7963.37 339.939  73
  -3  -3   2 7750.01 467.233  55
   3  -3  -2 7492.54 505.094  55
  -3  -3   1 2437.31 252.565  55
   3  -3  -1 2697.75 226.501  54
  -3  -3   1 2631.34 162.313  73
  -3  -3   1 2188.12 147.370  72
  -3  -3   1 2730.86 290.568  17
  -3  -3   1 3001.49 158.927   8
   3  -3  -1 2751.25 162.295  66
   3  -3   0 1620.88 178.043  54
  -3  -3   0 1459.94 122.075  73
  -3  -3   0 1212.90 108.206  72
  -3  -3   0 1461.07 134.425  36
  -3  -3   0 1574.19 118.618   8
   3  -3   0 1233.41 228.159  60
  -3  -3   0 1441.77 201.671  55
  -3  -3  -1 4473.36 320.625  63
   3  -3   1 4571.74 412.349  60
   3  -3   1 5388.08 334.657  54
  -3  -3  -1 4847.09 234.251  72
  -3  -3  -1 4835.98 263.072  36
  -3  -3  -1 5026.31 233.647   8
  -3  -3  -1 5194.40 261.059  30
  -3  -3  -2 586.365 116.867  88
  -3  -3  -2 624.033 93.4848  72
  -3  -3  -2 382.667 126.286  63
   3  -3   2 570.679 189.279  60
   3  -3   2 710.726 143.680  54
  -3  -3  -2 641.039 103.096  36
  -3  -3  -2 633.108 96.4436  30
  -3  -3  -2 738.502 89.8101   8
  -3  -3  -3 4809.91 290.954  88
  -3  -3  -3 4996.99 267.737  39
  -3  -3  -3 5176.15 248.240  72
  -3  -3  -3 5109.86 354.356  63
   3  -3   3 4704.20 254.813  68
   3  -3   3 5744.01 476.764  60
   3  -3   3 5042.09 352.542  54
  -3  -3  -3 4844.87 269.898  36
  -3  -3  -3 5445.00 273.701  30
  -3  -3  -3 5561.24 243.308   8
  -3  -3  -4 8707.75 423.920  88
  -3  -3  -4 8441.80 396.623  36
  -3  -3  -4 8790.10 504.811  63
   3  -3   4 8355.71 386.172  68
  -3  -3  -4 8117.62 483.470  56
   3  -3   4 8810.83 630.879  60
   3  -3   4 9117.27 512.532  54
  -3  -3  -4 8803.83 358.103   8
  -3  -3  -4 8946.82 374.715  72
  -3  -3  -4 8538.69 393.262  39
  -3  -3  -4 8639.32 394.259  30
  -3  -3  -5 6153.32 281.699  72
   3  -3   5 5742.99 294.104  68
  -3  -3  -5 5817.11 405.069  63
  -3  -3  -5 5025.62 283.964  39
  -3  -3  -5 5459.25 391.548   5
  -3  -3  -5 5735.40 255.688   8
  -3  -3  -5 5110.97 377.095  56
   3  -3   5 5525.82 509.778  60
  -3  -3  -5 5521.02 295.524  36
  -3  -3  -5 5322.63 285.601  30
  -3  -3  -6 2261.92 265.700  56
   3  -3   6 2546.57 364.032  60
  -3  -3  -6 2772.15 272.525   5
  -3  -3  -6 2747.12 157.033   8
  -3  -3  -6 2531.31 184.340  39
   3  -3   6 2460.25 191.904  68
  -3  -3  -6 2705.77 192.296  36
   3  -3   7 1532.80 310.858  60
  -3  -3  -7 1418.72 228.214  56
  -3  -3  -7 1452.40 142.108  39
  -3  -3  -7 1328.14 197.465   5
  -3  -3  -7 1191.46 107.541   8
  -3  -3  -7 1301.26 141.240  36
   3  -3   7 1487.17 165.008  68
   3  -3   8 3141.93 240.297  68
  -3  -3  -8 2703.03 306.159  56
   3  -3   8 3373.53 454.992  60
  -3  -3  -8 2756.50 329.538  18
  -3  -3  -8 2890.13 269.581   5
  -3  -3  -8 3090.96 209.582  39
  -3  -3  -8 3368.38 200.964  79
  -3  -3  -8 2906.06 209.476  36
   3  -3   9 1217.78 343.013  60
  -3  -3  -9 1129.56 219.661  56
  -3  -3  -9 1337.84 148.611  36
  -3  -3  -9 1198.99 139.468  39
   3  -3   9 868.954 169.665  68
  -3  -3  -9 1154.94 137.422  79
  -3  -3  -9 1364.20 249.520  18
  -3  -3 -10 9166.34 618.927  56
   3  -3  10 10010.2 824.153  60
  -3  -3 -10 9772.51 460.529  36
  -3  -3 -10 9886.34 457.932  39
   3  -3  10 9684.54 481.658  68
  -3  -3 -10 9141.40 498.808  86
  -3  -3 -10 10246.2 435.356  79
   3  -3  10 9712.87 460.767  82
  -3  -3 -10 11214.8 670.051  18
  -3  -3 -11 14710.2 613.625  36
  -3  -3 -11 14063.4 606.338  39
   3  -3  11 13547.3 625.963  68
  -3  -3 -11 13435.0 657.252  86
   3  -3  11 14345.4 603.034  82
  -3  -3 -11 14938.3 586.411  79
   3  -3  11 13362.3 986.992  60
  -3  -3 -11 13293.9 793.696  56
   3  -3  12 8917.40 771.276  60
  -3  -3 -12 9470.62 416.729  65
   3  -3  12 9358.47 461.472  68
  -3  -3 -12 9337.91 418.666  79
  -3  -3 -12 9250.80 490.435  86
   3  -3  12 8347.42 420.066  82
  -3  -3 -12 9276.29 594.533  14
  -3  -3 -12 9454.97 435.885  36
  -3  -3 -12 9059.55 430.828  39
   3  -3  13 781.608 140.216  82
  -3  -3 -13 618.068 125.130  79
  -3  -3 -13 673.459 112.730  39
  -3  -3 -13 783.758 118.880  36
  -3  -3 -13 850.489 117.691  65
   3  -3  13 697.904 155.599  68
   3  -3  14 548.156 150.867  92
  -3  -3 -14 617.919 101.034  39
  -3  -3 -14 467.323 99.2039  36
   3  -3  14 495.719 126.978  82
  -3  -3 -14 564.897 98.0304  20
   3  -3  14 549.758 142.475  68
  -3  -3 -14 475.365 99.6020  65
   3  -3  15 288.371 131.984  92
  -3  -3 -15 170.249 77.6373  36
  -3  -3 -15 252.746 79.8860  39
   3  -3  15 183.841 108.710  82
  -3  -3 -15 191.176 70.0265  20
   3  -3  15 220.102 120.790  68
   3  -3  16 604.918 134.190  92
  -3  -3 -16 633.467 85.2130  20
  -3  -3 -16 628.303 88.6687  36
  -3  -3 -16 603.397 84.2452  39
   3  -3  16 465.934 101.075  82
   3  -3  16 617.228 126.304  68
  -3  -3 -17 1040.06 99.0667  20
  -3  -3 -17 1187.91 94.9427  39
  -3  -3 -17 1345.38 102.624  36
   3  -3  17 1256.42 136.435  68
   3  -3  17 1315.80 146.865  92
  -3  -3 -18 881.692 71.1438  36
   3  -3  18 880.620 113.946  85
  -3  -2  22 664.984 61.2918  28
   3  -2 -21 625.827 106.872  77
  -3  -2  21 622.818 79.7914  21
  -3  -2  21 626.889 77.6823  28
   3  -2 -20 1343.12 127.021  65
  -3  -2  20 1422.29 120.622  21
  -3  -2  20 1245.56 102.548  29
  -3  -2  20 1369.51 118.517  28
   3  -2 -20 1399.70 151.980  77
  -3  -2  20 1397.82 154.315  82
  -3  -2  19 35.4034 78.1477  28
  -3  -2  19 290.879 124.880  82
  -3  -2  19 74.7815 83.2949  21
   3  -2 -19 45.8346 85.9793  65
  -3  -2  18 6380.63 330.606  82
   3  -2 -18 6072.61 306.561  65
  -3  -2  18 5328.67 294.939  21
  -3  -2  17 2934.70 236.721  92
  -3  -2  17 4343.48 249.803  21
  -3  -2  17 3313.69 220.840  51
  -3  -2  17 4736.24 274.343  82
  -3  -2  17 4478.61 238.430  33
   3  -2 -17 4418.92 249.589  65
  -3  -2  16 155.470 112.897  92
  -3  -2  16 223.620 114.271  21
   3  -2 -16 235.366 106.671  79
   3  -2 -16 215.136 97.2190  65
   3  -2 -16 309.634 173.585  56
  -3  -2  16 129.866 105.314  51
  -3  -2  16 254.235 99.8985  33
  -3  -2  16 202.090 132.494  82
  -3  -2  16 207.367 166.967  16
   3  -2 -15 8007.03 367.155  65
   3  -2 -15 6741.66 552.052  56
  -3  -2  15 7195.38 359.453  51
  -3  -2  15 6804.52 563.495  16
  -3  -2  15 7240.23 371.242  21
   3  -2 -15 7709.52 354.545  79
  -3  -2  15 8015.20 383.959  82
  -3  -2  15 6849.35 368.897  92
   3  -2 -14 7332.47 559.135  56
  -3  -2  14 7575.03 370.859  51
  -3  -2  14 6161.15 545.673  16
  -3  -2  14 7322.12 376.032  21
  -3  -2  14 8171.24 382.011  82
   3  -2 -14 7925.85 354.955  79
  -3  -2  14 7424.16 370.458  92
   3  -2 -13 4706.49 417.851  56
  -3  -2  13 4242.69 257.528  51
  -3  -2  13 3980.47 426.551  16
   3  -2 -13 4519.81 241.437  79
  -3  -2  13 4627.74 267.808  82
  -3  -2  13 4159.16 256.672  92
  -3  -2  13 4581.01 269.183  21
  -3  -2  12 1372.21 133.456  33
   3  -2 -12 1187.39 221.835  56
  -3  -2  12 1146.01 150.971  21
  -3  -2  12 954.801 229.005  16
  -3  -2  12 1480.72 157.451  82
   3  -2 -12 1192.09 127.437  79
  -3  -2  12 1370.96 141.287  92
  -3  -2  11 1944.90 287.014  16
   3  -2 -11 1680.56 254.189  56
  -3  -2  11 1687.94 151.046  45
  -3  -2  11 1500.03 157.788  21
  -3  -2  11 1679.25 144.145  33
  -3  -2  11 1823.12 163.534  82
  -3  -2  10 4976.15 436.659  16
   3  -2 -10 5919.22 421.614  56
  -3  -2  10 5168.69 400.931  54
  -3  -2  10 5116.01 271.817  45
  -3  -2  10 5576.47 289.886  21
  -3  -2  10 5548.44 281.686  82
  -3  -2  10 5999.67 278.430  33
  -3  -2   9 854.842 96.0559  66
   3  -2  -9 1120.58 185.113  63
   3  -2  -9 1010.55 184.795  56
  -3  -2   9 1047.42 185.278  54
  -3  -2   9 1465.63 177.784   5
  -3  -2   9 1382.19 92.8574   8
  -3  -2   9 1490.31 141.444  21
  -3  -2   9 1199.04 120.755  33
  -3  -2   9 990.785 212.119  16
   3  -2  -8 9210.54 498.101  56
  -3  -2   8 9158.39 510.970  54
  -3  -2   8 8515.26 357.857  66
   3  -2  -8 9326.01 501.453  63
  -3  -2   8 8977.02 387.727  21
  -3  -2   8 8927.70 465.707   5
  -3  -2   8 8355.83 339.508   8
  -3  -2   8 8624.42 552.037  16
  -3  -2   7 14154.8 705.602  54
  -3  -2   7 14107.4 567.575  66
   3  -2  -7 15501.8 706.452  63
  -3  -2   7 15733.1 599.248  21
  -3  -2   7 15440.7 689.259   5
  -3  -2   7 15763.7 558.842   8
  -3  -2   7 16015.9 787.899  16
   3  -2  -6 4662.32 300.281  55
  -3  -2   6 4584.73 318.209  54
   3  -2  -6 4676.92 311.573  63
  -3  -2   6 4631.56 208.598  66
  -3  -2   6 4070.67 223.283  21
  -3  -2   6 3958.35 189.306   8
  -3  -2   6 3920.37 291.248   5
  -3  -2   6 3936.58 343.647  16
  -3  -2   5 14087.0 632.141  55
   3  -2  -5 16691.3 694.538  55
  -3  -2   5 14185.6 687.994  54
  -3  -2   5 14969.7 584.154  21
  -3  -2   5 15246.7 564.478  66
  -3  -2   5 14672.0 675.810   5
  -3  -2   5 15304.9 553.011   8
  -3  -2   5 15260.2 752.322  16
   3  -2  -4 13168.6 580.326  55
  -3  -2   4 12116.2 525.826  55
  -3  -2   4 11581.5 470.075  21
  -3  -2   4 10993.9 439.402   8
  -3  -2   4 11324.9 619.133  16
  -3  -2   4 12602.1 456.755  66
  -3  -2   3 31907.5 1247.22  55
   3  -2  -3 34188.7 1311.41  55
  -3  -2   3 33865.3 1165.73   8
  -3  -2   3 33168.6 1175.69  66
  -3  -2   3 35593.0 1378.35  16
  -3  -2   2 30502.7 1194.05  55
   3  -2  -2 32048.8 1239.44  60
  -3  -2   2 34227.0 1319.24  16
  -3  -2   1 34690.0 1320.08  17
  -3  -2   1 36589.8 1361.05  16
   3  -2  -1 31708.0 1191.04  54
  -3  -2   1 34452.5 1245.56  55
   3  -2  -1 33637.2 1292.54  60
  -3  -2   1 31889.8 1144.07   8
  -3  -2   0 2130.69 226.517  17
  -3  -2   0 2196.71 120.651   8
   3  -2   0 1734.30 208.934  60
   3  -2   0 1671.34 148.184  54
  -3  -2  -1 6061.49 250.248  72
   3  -2   1 6367.03 317.076  54
   3  -2   1 6165.99 396.157  60
  -3  -2  -1 5858.11 308.504  63
  -3  -2  -1 6223.66 255.922   8
  -3  -2  -1 6486.38 393.351  17
  -3  -2  -2 22254.6 810.764  72
   3  -2   2 23273.6 1013.50  60
   3  -2   2 24735.4 906.432  54
  -3  -2  -2 22190.5 888.870  63
  -3  -2  -2 23301.2 814.481   8
  -3  -2  -2 22398.3 943.311   5
  -3  -2  -2 23842.4 986.329  17
   3  -2   2 22710.8 874.655  16
  -3  -2  -3 4239.62 198.906  72
  -3  -2  -3 3892.74 252.271  56
   3  -2   3 4162.99 348.556  60
   3  -2   3 4801.64 288.212  54
  -3  -2  -3 4892.25 314.716   5
  -3  -2  -3 4547.80 198.073   8
  -3  -2  -3 4357.40 325.701  17
  -3  -2  -3 4002.13 264.405  63
  -3  -2  -3 4514.41 318.531  18
   3  -2   4 1150.19 219.390  60
  -3  -2  -4 1314.12 152.820  56
  -3  -2  -4 1218.60 94.0918   8
  -3  -2  -4 1326.35 181.462   5
   3  -2   4 1255.29 110.919  75
  -3  -2  -4 1388.02 194.893  18
   3  -2   5 6553.65 454.190  59
  -3  -2  -5 6824.19 391.758  56
   3  -2   5 6692.59 493.189  60
  -3  -2  -5 7470.48 410.081   5
  -3  -2  -5 6958.41 282.526   8
   3  -2   5 6635.78 307.846  75
  -3  -2  -5 7280.68 433.790  18
   3  -2   6 2283.28 289.334  59
  -3  -2  -6 2408.27 228.376  56
   3  -2   6 2431.99 169.347  75
   3  -2   6 2342.85 155.286  74
  -3  -2  -6 2906.92 243.023   5
  -3  -2  -6 2492.60 135.320   8
  -3  -2  -7 6813.64 363.522  89
  -3  -2  -7 7998.26 427.954   5
  -3  -2  -7 7347.99 295.454   8
  -3  -2  -7 7444.58 311.955  79
  -3  -2  -7 7231.32 364.563  86
   3  -2   7 7223.96 539.957  59
  -3  -2  -7 7502.09 437.603  56
   3  -2   7 7269.53 350.427  75
   3  -2   7 7014.51 332.947  74
  -3  -2  -7 6965.18 335.204  36
  -3  -2  -8 8213.25 422.260  89
  -3  -2  -8 9039.78 464.530   5
   3  -2   8 7776.55 600.496  59
  -3  -2  -8 9002.94 512.875  56
   3  -2   8 9416.34 418.761  75
   3  -2   8 8315.51 394.010  74
  -3  -2  -8 8401.95 379.898  35
  -3  -2  -8 8908.41 396.289  36
  -3  -2  -8 9283.06 369.266  79
  -3  -2  -8 8060.66 415.855  86
   3  -2   9 10342.5 728.606  59
  -3  -2  -9 11680.9 639.550  56
   3  -2   9 11399.6 467.193  23
   3  -2   9 11830.2 515.092  75
   3  -2   9 11205.1 496.173  74
  -3  -2  -9 12344.1 549.702  89
  -3  -2  -9 11964.9 502.733  36
  -3  -2  -9 11292.4 486.252  35
  -3  -2  -9 11796.4 471.191  79
  -3  -2  -9 11705.3 536.447  86
   3  -2  10 5773.48 533.045  59
  -3  -2 -10 6256.69 451.498  56
   3  -2  10 6004.75 287.662  23
   3  -2  10 6178.66 334.166  75
   3  -2  10 5974.22 318.750  74
  -3  -2 -10 6105.40 362.664  89
  -3  -2 -10 6061.77 301.067  35
  -3  -2 -10 6156.55 319.747  36
  -3  -2 -10 6379.36 358.682  86
  -3  -2 -10 6580.33 302.078  79
  -3  -2 -11 225.993 85.9319  65
   3  -2  11 174.167 220.108  60
  -3  -2 -11 180.787 152.171  56
   3  -2  11 423.003 82.0062  23
  -3  -2 -11 403.564 108.631  79
   3  -2  11 326.837 127.205  75
  -3  -2 -11 274.277 127.754  89
  -3  -2 -11 355.375 101.963  36
  -3  -2 -11 259.151 83.5696  35
  -3  -2 -11 402.358 129.897  86
   3  -2  11 333.547 115.572  82
  -3  -2 -12 2569.80 187.846  65
   3  -2  12 2888.89 432.848  60
   3  -2  12 2541.45 171.194  23
   3  -2  12 3038.77 235.028  75
  -3  -2 -12 2675.09 240.318  89
  -3  -2 -12 2860.60 201.567  36
  -3  -2 -12 2744.13 178.493  35
  -3  -2 -12 2516.64 236.411  86
   3  -2  12 2616.64 202.199  82
  -3  -2 -12 2923.35 199.605  79
  -3  -2 -13 9636.42 438.489  65
  -3  -2 -13 8588.42 709.532  58
   3  -2  13 9855.95 806.728  60
  -3  -2 -13 10059.2 451.248  20
   3  -2  13 9294.47 413.769  23
   3  -2  13 10118.2 479.544  75
  -3  -2 -13 10099.7 513.333  89
   3  -2  13 10037.8 486.399  92
  -3  -2 -13 10364.7 453.841  36
  -3  -2 -13 10586.9 512.145  86
   3  -2  13 8905.22 435.231  82
  -3  -2 -14 4318.41 303.018  86
   3  -2  14 3602.39 245.267  82
  -3  -2 -14 4268.53 253.907  65
  -3  -2 -14 4064.26 463.089  58
   3  -2  14 4762.61 550.978  60
  -3  -2 -14 5089.87 268.983  20
   3  -2  14 4342.07 232.501  23
  -3  -2 -14 4631.87 260.599  36
  -3  -2 -14 4075.29 304.968  89
   3  -2  14 4265.85 295.591  92
   3  -2  14 3904.13 282.498  75
  -3  -2 -14 4312.33 393.016  14
  -3  -2 -15 3054.81 212.362  65
  -3  -2 -15 3478.33 216.816  20
   3  -2  15 2779.35 182.223  23
  -3  -2 -15 3399.13 263.006  86
   3  -2  15 2972.36 214.099  82
  -3  -2 -15 3381.59 268.640  89
   3  -2  15 3365.10 256.090  92
  -3  -2 -15 3639.57 233.078  39
  -3  -2 -15 3383.36 210.988  36
   3  -2  15 3489.58 252.940  75
  -3  -2 -15 2959.52 218.789  77
  -3  -2 -16 1076.07 135.262  65
   3  -2  16 1003.61 103.088  23
  -3  -2 -16 1159.44 125.003  20
  -3  -2 -16 1473.47 180.532  86
   3  -2  16 1005.89 137.444  82
   3  -2  16 1454.46 182.358  92
  -3  -2 -16 1421.73 182.076  89
  -3  -2 -16 1202.18 123.809  36
  -3  -2 -16 1172.66 135.436  39
   3  -2  16 1271.02 164.753  75
   3  -2  17 266.939 124.189  68
   3  -2  17 203.675 62.2991  23
  -3  -2 -17 194.352 73.1642  20
  -3  -2 -17 294.312 123.112  86
   3  -2  17 285.044 132.144  92
  -3  -2 -17 395.510 127.578  89
  -3  -2 -17 220.425 71.8773  36
  -3  -2 -17 255.423 88.7960  39
   3  -2  17 218.839 113.235  75
  -3  -2 -18 271.760 66.6496  20
  -3  -2 -18 516.502 119.867  86
   3  -2  18 553.226 134.427  85
   3  -2  18 551.928 121.384  68
  -3  -2 -18 375.641 67.9555  36
  -3  -2 -18 371.352 81.4633  39
  -3  -2 -19 897.343 87.2246  20
   3  -2  19 1139.10 140.023  85
  -3  -2 -19 954.643 80.0587  30
  -3  -2 -19 1103.20 93.5829  39
   3  -1 -22 490.090 68.1382  86
  -3  -1  22 628.583 74.2375  21
   3  -1 -21 2657.55 173.723  86
   3  -1 -21 2765.31 210.884  77
  -3  -1  21 2871.87 169.490  21
   3  -1 -20 4712.15 252.432  86
   3  -1 -20 4286.50 278.449  77
  -3  -1  20 3891.10 197.775  29
  -3  -1  20 4449.33 235.995  21
  -3  -1  19 3483.58 248.119  82
   3  -1 -19 3365.99 225.441  86
  -3  -1  19 3064.58 188.602  29
  -3  -1  19 4051.31 226.273  28
   3  -1 -19 3558.55 261.254  77
   3  -1 -19 3174.42 217.058  65
   3  -1 -18 1027.67 137.736  86
  -3  -1  18 1196.99 170.858  82
   3  -1 -18 780.580 128.058  65
  -3  -1  18 747.767 100.611  27
   3  -1 -17 6395.70 603.125  58
   3  -1 -17 6417.75 331.079  65
  -3  -1  17 5811.21 487.099  16
  -3  -1  17 5626.68 300.891  27
  -3  -1  17 7423.95 366.188  82
   3  -1 -17 7053.17 353.606  86
   3  -1 -16 3868.83 237.754  65
  -3  -1  16 3786.08 233.871  33
  -3  -1  16 3981.00 261.654  92
   3  -1 -16 4027.85 257.457  86
  -3  -1  16 4440.29 274.016  82
   3  -1 -16 3212.62 434.540  58
   3  -1 -15 7329.45 341.913  65
  -3  -1  15 6364.21 336.340  23
  -3  -1  15 7171.00 360.386  82
  -3  -1  15 6805.22 355.707  92
   3  -1 -14 502.461 105.271  79
   3  -1 -14 547.872 102.195  65
  -3  -1  14 642.839 116.813  51
   3  -1 -14 706.777 199.296  56
  -3  -1  14 642.659 107.442  23
  -3  -1  14 645.474 134.894  82
  -3  -1  14 530.131 119.363  92
   3  -1 -13 3894.34 210.314  65
   3  -1 -13 3261.20 332.806  56
  -3  -1  13 3095.61 207.725  51
  -3  -1  13 3439.78 213.414  23
   3  -1 -13 3295.33 193.697  79
  -3  -1  13 3607.84 225.046  82
  -3  -1  13 3650.90 218.514  92
   3  -1 -12 16487.3 840.978  56
  -3  -1  12 17671.5 670.958  51
  -3  -1  12 16646.3 676.376  23
  -3  -1  12 17092.2 658.988  33
  -3  -1  12 17733.1 672.361  82
   3  -1 -12 16501.7 644.633  79
  -3  -1  12 18091.8 662.506  41
  -3  -1  11 2917.69 180.383  23
  -3  -1  11 3053.72 173.830  33
   3  -1 -11 2864.80 272.291  56
   3  -1 -11 2522.56 155.401  79
  -3  -1  10 1206.55 141.336   1
  -3  -1  10 1506.98 127.714  23
   3  -1 -10 1975.94 217.825  56
  -3  -1  10 1471.01 115.261  68
   3  -1 -10 1749.97 114.070  79
  -3  -1   9 3896.81 202.369  23
  -3  -1   9 3488.16 184.888  68
   3  -1  -9 4218.25 297.144  56
  -3  -1   9 3788.69 254.128   1
  -3  -1   8 3831.93 251.140   5
  -3  -1   8 3590.61 298.633  16
   3  -1  -8 3682.59 271.479  56
   3  -1  -7 7252.56 367.415  56
  -3  -1   7 6139.84 350.435   5
  -3  -1   7 7029.38 361.891  54
   3  -1  -7 6416.84 353.396  63
  -3  -1   7 6257.21 396.577  16
   3  -1  -6 8554.22 395.251  56
  -3  -1   6 8354.83 396.729  54
  -3  -1   6 7836.44 408.447   5
   3  -1  -6 7814.42 383.444  63
  -3  -1   6 7767.36 441.538  16
  -3  -1   5 13046.6 430.278  54
  -3  -1   5 12992.9 467.754   5
  -3  -1   5 13406.6 363.970  21
   3  -1  -5 13533.4 423.637  63
  -3  -1   5 13205.1 503.977  16
   3  -1  -4 38172.5 1318.69  55
  -3  -1   4 39406.7 1390.75   5
  -3  -1   4 34019.7 1336.34  54
  -3  -1   4 38965.2 1412.40  16
   3  -1  -4 36227.5 1329.22  63
  -3  -1   3 23857.6 937.493   5
   3  -1  -3 23304.9 878.132  55
  -3  -1   3 24828.1 958.724  16
  -3  -1   2 33583.7 1247.52   5
   3  -1  -2 31954.2 1180.23  60
  -3  -1   2 32673.3 1232.43  17
  -3  -1   2 35753.5 1271.20  16
  -3  -1   1 21935.1 871.440   5
   3  -1  -1 21820.3 835.738  60
  -3  -1   1 21488.6 855.692  17
  -3  -1   1 22322.4 882.774  16
   3  -1   0 3355.60 190.369  59
  -3  -1   0 2522.99 204.084  17
  -3  -1  -1 80068.3 2726.70  18
   3  -1   1 81053.5 2728.65  59
  -3  -1  -1 75656.6 2640.53  56
  -3  -1  -1 83707.0 2755.64  17
  -3  -1  -2 25412.5 948.666  18
  -3  -1  -2 28162.8 978.357   5
   3  -1   2 22927.1 950.502  59
  -3  -1  -2 22665.7 869.980  56
  -3  -1  -2 27060.1 977.677  17
  -3  -1  -3 1117.39 147.920  18
   3  -1   3 1539.69 192.131  59
  -3  -1  -3 1466.88 116.453  56
  -3  -1  -3 1286.08 165.483   5
  -3  -1  -4 13916.4 635.236  18
   3  -1   4 16402.7 719.071  59
  -3  -1  -4 14673.3 591.470  56
  -3  -1  -4 14576.1 635.814   5
  -3  -1  -5 32280.9 1211.60  18
  -3  -1  -5 32294.3 1184.12   5
   3  -1   5 30615.1 1263.67  59
  -3  -1  -5 28907.8 1149.05  56
  -3  -1  -6 7972.53 427.098  18
   3  -1   6 7141.57 284.910  23
  -3  -1  -6 8050.91 428.424  14
  -3  -1  -6 6225.84 276.770  79
  -3  -1  -6 8091.04 381.921   5
   3  -1   6 7170.38 457.240  59
  -3  -1  -6 7151.51 372.001  56
  -3  -1  -7 1179.18 155.939  56
   3  -1   7 1397.65 227.086  59
   3  -1   7 1002.32 87.5860  23
  -3  -1  -7 1320.46 94.9522  65
  -3  -1  -7 1350.57 101.227  79
  -3  -1  -7 1002.43 140.185   1
  -3  -1  -7 1307.39 179.854  14
   3  -1   8 12495.0 495.376  74
  -3  -1  -8 12855.2 474.244  65
  -3  -1  -8 11848.1 596.366  56
   3  -1   8 12785.0 704.872  59
   3  -1   8 11215.9 467.040  23
  -3  -1  -8 12400.3 471.064  79
  -3  -1  -8 13188.5 635.784  14
  -3  -1  -8 12184.0 540.691   6
  -3  -1  -9 5735.63 263.479  65
   3  -1   9 5770.12 470.792  59
   3  -1   9 6031.44 264.334  23
   3  -1   9 5878.22 287.131  74
  -3  -1  -9 5516.44 302.639  86
  -3  -1  -9 5276.42 259.192  79
  -3  -1  -9 5850.03 317.694  89
   3  -1  10 1016.23 256.575  59
  -3  -1 -10 1113.21 215.576  58
   3  -1  10 1141.38 104.703  23
  -3  -1 -10 1048.67 113.855  20
  -3  -1 -10 988.973 106.596  65
  -3  -1 -10 825.560 108.410  79
   3  -1  10 939.161 126.489  74
  -3  -1 -10 778.237 124.224  86
   3  -1  10 762.138 129.629  92
  -3  -1 -10 1004.37 145.279  89
   3  -1  11 2841.67 374.932  59
  -3  -1 -11 2458.84 328.540  58
   3  -1  11 2785.27 173.068  23
  -3  -1 -11 3092.96 192.735  20
  -3  -1 -11 2509.86 173.745  65
   3  -1  11 2990.82 207.666  74
  -3  -1 -11 2959.90 221.407  86
   3  -1  11 2799.03 209.923  92
   3  -1  12 6117.68 551.307  59
  -3  -1 -12 5426.33 507.435  58
   3  -1  12 5630.66 283.296  23
  -3  -1 -12 6080.75 308.316  20
  -3  -1 -12 5848.74 296.251  65
   3  -1  12 6082.34 325.904  74
  -3  -1 -12 6196.32 345.148  86
   3  -1  12 6087.84 333.190  92
   3  -1  13 5004.43 530.230  59
  -3  -1 -13 4229.41 468.529  58
   3  -1  13 4911.96 253.719  23
  -3  -1 -13 4798.12 268.220  20
  -3  -1 -13 4595.89 264.117  65
   3  -1  13 4422.45 283.499  74
  -3  -1 -13 5231.43 315.690  86
   3  -1  13 4816.95 300.814  92
   3  -1  14 2324.50 395.860  59
  -3  -1 -14 2213.13 366.363  58
   3  -1  14 2235.92 167.751  23
  -3  -1 -14 2267.77 181.421  20
  -3  -1 -14 2606.20 191.923  65
  -3  -1 -14 2192.00 194.833  77
   3  -1  14 2661.27 216.318  74
  -3  -1 -14 2659.32 225.421  86
   3  -1  14 2919.23 231.019  92
   3  -1  15 1080.53 323.329  59
  -3  -1 -15 1110.59 277.895  58
   3  -1  15 1222.36 126.838  23
   3  -1  15 1481.15 183.384  92
  -3  -1 -15 1101.85 143.876  65
  -3  -1 -15 1483.21 179.719  86
   3  -1  15 1101.41 152.349  82
   3  -1  15 1371.33 185.547  75
  -3  -1 -15 1179.61 148.820  77
   3  -1  15 1203.02 166.419  74
   3  -1  16 512.976 96.0750  23
   3  -1  16 395.383 150.191  92
  -3  -1 -16 530.034 149.502  89
  -3  -1 -16 365.802 127.298  86
  -3  -1 -16 444.335 85.6409  35
   3  -1  16 467.054 146.785  75
  -3  -1 -16 336.804 107.478  77
   3  -1  16 382.322 134.025  74
   3  -1  17 803.984 105.615  23
  -3  -1 -17 1019.88 168.287  89
   3  -1  17 852.301 164.631  75
  -3  -1 -17 842.227 91.9705  35
  -3  -1 -17 1039.59 107.714  36
  -3  -1 -17 890.915 150.375  86
   3  -1  17 1167.23 185.949  85
   3  -1  18 2868.94 171.503  23
  -3  -1 -18 2843.40 229.955  89
  -3  -1 -18 2449.71 220.758  67
   3  -1  18 2892.70 221.664  75
  -3  -1 -18 2967.49 221.608  86
   3  -1  18 3024.17 239.069  85
   3  -1  19 1681.66 160.288  75
  -3  -1 -19 1412.26 154.615  67
   3  -1  19 1346.08 108.191  23
  -3  -1 -19 1574.91 131.102  39
  -3  -1 -19 1747.30 166.167  89
  -3  -1 -19 1502.84 154.433  86
   3  -1  19 1804.85 179.173  85
  -3  -1 -20 1429.52 129.316  86
   3  -1  20 1250.17 143.937  85
  -3  -1 -20 1387.90 107.099  39
   3  -1  20 1627.88 135.544  68
  -3  -1 -20 1488.02 138.416  89
  -3   0  23 1026.59 88.7461  50
   3   0 -23 869.977 76.7112  86
  -3   0  23 937.512 78.5355  28
   3   0 -22 842.831 102.384  86
  -3   0  22 847.293 86.7261  21
  -3   0  22 866.644 92.1361  28
   3   0 -21 272.587 105.341  77
  -3   0  21 321.913 86.2492  28
   3   0 -21 246.864 91.2974  86
   3   0 -20 114.371 109.384  77
  -3   0  20 93.3450 71.8471  27
  -3   0  20 148.090 89.1818  28
   3   0 -20 124.520 95.2104  86
  -3   0  19 122.700 98.0626  28
  -3   0  19 44.7317 77.8965  27
   3   0 -19 46.6327 110.753  77
  -3   0  18 4250.86 239.222  23
   3   0 -18 5023.60 309.205  77
   3   0 -18 3623.88 514.170  62
  -3   0  18 4270.48 245.905  27
  -3   0  18 4256.73 229.479  29
   3   0 -17 5958.96 600.882  62
   3   0 -17 4341.03 489.481  58
   3   0 -17 4983.97 270.704  90
  -3   0  17 4221.50 248.861  23
   3   0 -17 5300.35 322.824  77
  -3   0  17 4926.92 301.505  82
  -3   0  17 4610.90 264.738  27
  -3   0  17 4374.62 247.500  29
   3   0 -16 2597.88 198.131  65
   3   0 -16 2975.30 436.091  62
   3   0 -16 2428.75 366.322  58
   3   0 -16 2538.78 190.850  90
  -3   0  16 2963.87 191.876  23
   3   0 -16 2793.61 231.981  77
  -3   0  16 2492.28 221.858  82
  -3   0  16 3004.04 194.508  29
  -3   0  16 2987.35 203.007  27
   3   0 -15 5104.73 485.486  58
   3   0 -15 4552.69 254.035  90
  -3   0  15 4344.95 249.057  23
  -3   0  15 4600.60 254.067  29
  -3   0  15 4449.43 257.428  27
   3   0 -15 4691.37 260.785  65
  -3   0  15 4887.42 282.891  82
  -3   0  14 3262.75 227.695  82
   3   0 -14 3841.76 410.609  58
  -3   0  14 3624.47 209.080  23
   3   0 -14 3520.88 211.555  65
  -3   0  14 3544.52 218.817  27
  -3   0  13 1276.85 125.925  23
  -3   0  13 1429.15 149.942  82
   3   0 -13 1334.67 243.300  58
   3   0 -13 1313.17 124.421  65
  -3   0  12 892.703 103.050  23
  -3   0  12 840.721 99.6003  33
   3   0 -12 625.097 90.1819  65
  -3   0  12 639.258 113.116  82
   3   0 -12 827.398 196.947  58
   3   0 -11 3954.77 202.586  65
  -3   0  11 4086.49 210.522  23
   3   0 -11 4576.20 372.511  58
   3   0 -10 9569.28 385.462  65
  -3   0  10 9850.73 394.300  23
  -3   0   9 11006.0 476.494   6
   3   0  -9 9670.36 395.672  65
  -3   0   9 10908.6 410.641  23
   3   0  -8 9830.29 464.187  56
  -3   0   8 9825.07 458.751   6
   3   0  -7 50420.5 1833.72  56
  -3   0   7 52202.4 1856.12   1
  -3   0   7 51730.2 1854.09   6
   3   0  -6 107.331 79.3705  56
  -3   0   6 246.150 112.842   6
  -3   0   6 243.129 104.925   1
  -3   0   6 165.869 99.4026   4
  -3   0   5 3587.49 202.583  16
  -3   0   5 3550.20 233.090   6
  -3   0   5 3328.84 220.315   4
  -3   0   5 3902.32 236.399   1
  -3   0   4 9913.82 402.517  17
  -3   0   4 11547.1 444.242  16
   3   0  -4 11948.5 477.435  62
  -3   0   4 10762.8 482.089   4
  -3   0   4 11383.0 499.567   1
  -3   0   4 11536.3 499.427   6
   3   0  -3 8906.68 341.166  62
  -3   0   3 9070.68 328.759  16
  -3   0   3 9554.40 405.174   6
   3   0  -2 23338.5 823.861  61
  -3   0   2 20347.6 866.194   6
   3   0  -1 219597. 7074.35  64
   3   0  -1 214659. 7064.47  61
  -3   0   1 195668. 7042.34  14
  -3   0   1 240426. 7175.40   1
  -3   0   1 217709. 7150.25   4
  -3   0   0 6911.36 273.941  14
  -3   0   0 7953.38 364.228   1
  -3   0   0 7822.56 354.030   4
  -3   0  -1 1212.46 109.153  14
   3   0   1 1019.57 105.099  64
  -3   0  -1 1445.73 154.984   4
  -3   0  -1 1505.15 155.304   1
   3   0   2 20576.7 757.912  64
   3   0   2 20361.6 776.867  57
  -3   0  -2 20307.3 755.287  14
  -3   0  -2 19255.5 787.093   6
  -3   0  -2 17590.8 770.778   4
  -3   0  -2 19938.8 789.475   1
   3   0   3 483.628 104.076  64
   3   0   3 443.837 116.608  57
  -3   0  -3 949.621 119.611  14
  -3   0  -3 1224.56 147.332   6
  -3   0  -3 1070.16 140.606   4
  -3   0  -3 1344.82 146.699   1
   3   0   4 43393.3 1614.21  64
  -3   0  -4 42675.3 1596.60   4
  -3   0  -4 45019.2 1612.00   1
  -3   0  -4 46657.9 1615.51   6
  -3   0  -4 43648.5 1607.67  58
   3   0   4 42111.7 1630.29  57
  -3   0  -4 45584.9 1606.11  14
  -3   0  -5 2884.78 144.586  20
   3   0   5 2407.35 212.617  64
  -3   0  -5 2867.53 208.677   1
  -3   0  -5 2530.65 200.619   6
  -3   0  -5 2754.45 210.463  14
   3   0   5 2396.20 230.032  57
  -3   0  -6 25979.6 1006.39  58
   3   0   6 24868.5 1015.24  57
   3   0   6 22738.0 846.802  80
  -3   0  -6 22364.0 923.465   6
  -3   0  -6 25438.5 863.706  20
   3   0   6 23056.2 975.633  64
  -3   0  -6 23669.7 959.671  14
  -3   0  -7 46010.2 1780.89  58
   3   0   7 45709.8 1790.47  57
   3   0   7 42445.9 1596.35  80
  -3   0  -7 43980.7 1592.37  65
  -3   0  -7 48153.0 1679.88   6
  -3   0  -7 48673.6 1738.13  14
   3   0   8 217.470 58.5703  78
  -3   0  -8 246.102 68.3189  77
  -3   0  -8 211.940 65.0849  65
   3   0   8 160.223 137.659  57
  -3   0  -8 262.212 123.449  58
  -3   0  -8 287.656 128.717  14
  -3   0  -8 286.875 68.3104  20
   3   0   8 331.699 71.4202  23
   3   0   9 196.002 62.7904  78
  -3   0  -9 195.348 67.6441  77
  -3   0  -9 176.714 65.6375  65
   3   0   9 286.310 194.951  59
  -3   0  -9 182.230 126.422  58
   3   0   9 185.497 69.7565  23
  -3   0  -9 273.009 72.2349  20
  -3   0  -9 199.898 119.880  14
  -3   0  -9 98.5362 77.2473  93
  -3   0 -10 140.315 82.0285  86
   3   0  10 102.987 61.7894  78
  -3   0 -10 54.0718 63.7539  77
  -3   0 -10 19.1213 65.6147  65
   3   0  10-38.1366 198.943  59
  -3   0 -10-17.4242 125.030  58
  -3   0 -10 77.8903 69.7593  53
  -3   0 -10-7.76050 83.6725  48
   3   0  10 70.9551 92.3431  92
  -3   0 -10 65.9733 82.7616  93
   3   0  10 40.2458 62.9328  23
  -3   0 -10 18.1397 57.9712  20
  -3   0 -10 86.4999 118.965  14
  -3   0 -11 64.6159 69.7155  65
   3   0  11 150.201 199.893  59
  -3   0 -11-98.8675 129.149  58
   3   0  11 32.0794 66.3396  23
  -3   0 -11 69.4772 69.4244  20
  -3   0 -11 77.7702 79.4898  86
  -3   0 -11 16.2903 82.3641  48
   3   0  11 52.2939 67.6631  78
  -3   0 -11 10.2056 72.9759  77
   3   0  11 53.2113 98.5167  92
   3   0  12 612.395 97.0415  23
   3   0  12 620.595 136.167  92
  -3   0 -12 837.672 127.293  86
   3   0  12 545.523 92.1635  78
  -3   0 -12 768.138 115.166  77
   3   0  12 642.461 257.382  59
  -3   0 -12 420.741 183.393  58
   3   0  13 3299.15 207.992  23
   3   0  13 3527.09 252.512  92
  -3   0 -13 4111.27 258.064  86
   3   0  13 3877.02 256.654  74
  -3   0 -13 3604.73 239.959  77
   3   0  13 3781.14 456.355  59
   3   0  14 10039.8 423.793  23
  -3   0 -14 9947.85 478.780  93
   3   0  14 7828.53 445.970  92
  -3   0 -14 9830.21 470.816  86
   3   0  14 10039.0 498.238  85
   3   0  14 9879.73 469.121  74
  -3   0 -14 8965.78 450.511  77
   3   0  14 9762.99 760.833  59
  -3   0 -14 8737.65 700.810  58
   3   0  15 22040.4 859.788  74
  -3   0 -15 21360.6 869.023  93
  -3   0 -15 20230.4 854.714  86
   3   0  15 21433.9 887.447  85
   3   0  15 21809.5 806.805  23
   3   0  16 2813.41 230.888  74
  -3   0 -16 2074.71 202.366  77
  -3   0 -16 2814.80 225.366  86
   3   0  16 3128.16 263.038  85
  -3   0 -16 2562.80 233.564  67
  -3   0 -16 2454.44 192.441  20
   3   0  16 2928.86 188.465  23
   3   0  17 72.1240 74.9603  23
  -3   0 -17-32.0429 120.173  89
  -3   0 -17-6.40062 87.8249  77
   3   0  17 20.1535 116.653  74
  -3   0 -17-16.7602 108.515  67
  -3   0 -17 6.89464 98.5845  86
   3   0  17-8.09853 140.628  85
   3   0  18 666.350 98.5820  23
  -3   0 -18 1055.20 158.078  89
   3   0  18 907.673 142.160  74
  -3   0 -18 837.880 128.552  86
   3   0  18 1047.39 167.402  85
  -3   0 -18 660.548 141.061  67
  -3   0 -19 4.96272 49.5409  35
   3   0  19-16.9715 58.2175  23
  -3   0 -19 11.8731 86.0968  81
  -3   0 -19 96.0368 87.5558  86
   3   0  19-25.3659 118.149  85
  -3   0 -19-6.47765 94.5991  67
   3   0  20 241.124 110.345  85
   3   0  20 320.609 58.7681  23
  -3   0 -20 206.025 83.5701  67
  -3   0 -20 201.467 66.0486  39
   3   0  20 311.788 92.2487  75
  -3   0 -21 1346.96 87.2368  39
   3   0  21 1140.25 79.2576  27
   3   0  21 1242.29 141.807  96
  -3   1  22 624.416 84.9456  50
  -3   1  22 694.953 80.3071  28
   3   1 -22 829.747 100.028  86
   3   1 -22 774.744 111.002  69
  -3   1  21 3005.59 168.051  28
  -3   1  21 2548.26 154.428  27
   3   1 -21 2512.61 204.592  69
  -3   1  20 4559.18 233.250  27
  -3   1  20 4800.16 242.950  28
   3   1 -20 4523.63 290.666  69
   3   1 -19 2682.38 232.129  77
  -3   1  19 2781.17 187.280  27
  -3   1  19 3057.10 200.104  28
   3   1 -19 2657.50 197.149  90
   3   1 -18 1312.64 320.583  61
   3   1 -18 963.681 137.500  90
   3   1 -18 1089.93 163.783  77
  -3   1  18 910.702 126.109  27
  -3   1  18 1074.03 139.390  28
   3   1 -17 7958.67 711.948  62
  -3   1  17 6535.21 311.092  23
   3   1 -17 7013.80 674.056  61
   3   1 -17 6800.46 353.929  90
   3   1 -17 6447.77 385.662  77
  -3   1  17 7362.07 356.789  27
  -3   1  17 7372.07 357.334  28
   3   1 -16 3543.44 480.688  62
   3   1 -16 3675.82 246.297  67
  -3   1  16 3399.65 202.348  23
   3   1 -16 3808.93 497.939  61
   3   1 -16 3772.00 244.071  90
   3   1 -16 4158.96 280.156  77
  -3   1  16 3498.85 210.769  29
  -3   1  16 3656.70 234.491  27
  -3   1  16 4049.95 248.589  28
   3   1 -15 6275.06 348.884  67
   3   1 -15 7043.48 647.760  62
   3   1 -15 7454.75 662.169  61
   3   1 -15 7031.61 379.234  77
  -3   1  15 6800.69 319.249  29
  -3   1  15 7247.40 353.551  28
  -3   1  15 7251.85 354.132  27
  -3   1  15 6379.36 310.740  23
   3   1 -14 561.997 103.404  67
  -3   1  14 485.530 84.5764  23
   3   1 -14 767.537 256.305  62
   3   1 -14 311.833 228.753  61
   3   1 -14 523.135 121.254  77
  -3   1  14 604.614 109.895  29
  -3   1  14 592.556 111.997  27
  -3   1  14 482.329 117.627  28
  -3   1  13 3683.35 219.899  42
  -3   1  13 3219.14 187.351  23
  -3   1  13 3878.81 227.786  27
  -3   1  13 3576.62 210.160  29
  -3   1  13 3533.54 226.973  28
   3   1 -13 3580.42 238.420  77
   3   1 -13 3933.89 450.710  62
   3   1 -12 17477.0 987.428  62
  -3   1  12 17536.1 658.785  42
  -3   1  12 15742.4 620.566  23
   3   1 -12 16112.7 674.181  77
  -3   1  12 17428.1 666.811  28
  -3   1  12 17124.2 667.190  27
  -3   1  12 16105.5 638.358  29
   3   1 -12 15371.2 863.468  58
  -3   1  11 2244.29 129.218  23
   3   1 -11 1922.36 256.355  58
   3   1 -11 1602.51 151.047  77
   3   1 -11 2310.06 317.986  62
   3   1 -10 1991.10 153.109  77
   3   1 -10 2030.05 246.790  58
  -3   1  10 1819.01 159.965   4
   3   1 -10 2058.54 292.683  62
  -3   1   9 4496.12 262.233   4
   3   1  -9 3748.80 211.240  77
   3   1  -9 4184.94 372.807  62
   3   1  -8 3557.93 191.088  77
   3   1  -8 3721.24 334.520  62
   3   1  -8 3570.27 328.225  61
  -3   1   8 3688.23 248.855   4
   3   1  -7 7915.97 478.007  62
   3   1  -7 7520.06 468.942  61
  -3   1   7 7407.56 387.506   4
  -3   1   7 7172.65 292.356  22
   3   1  -6 9422.81 493.036  62
   3   1  -6 8192.56 481.279  61
  -3   1   6 8416.39 419.655   4
  -3   1   6 7859.98 313.862  22
   3   1  -5 14497.4 689.552  61
  -3   1   5 14630.5 638.226   4
   3   1  -5 14917.0 682.320  62
  -3   1   4 39110.2 1391.63   4
  -3   1   4 35378.2 1385.48   6
   3   1  -4 36403.4 1333.60  15
   3   1  -4 37137.8 1415.34  62
   3   1  -4 36926.8 1427.80  61
  -3   1   3 21297.6 886.932   6
   3   1  -3 21519.8 811.094  15
   3   1  -3 23552.7 915.924  61
  -3   1   2 32527.6 1291.49   6
   3   1  -2 32709.3 1290.18  61
  -3   1   1 22245.1 787.501  19
   3   1  -1 20884.4 813.469  19
   3   1  -1 22934.0 894.567  61
  -3   1   1 23606.3 898.069   4
  -3   1   1 24028.8 910.030   2
  -3   1   1 20907.1 899.144   6
  -3   1   0 2439.81 135.434  19
   3   1   0 2705.05 156.682  19
  -3   1   0 2586.79 162.590  15
  -3   1   0 2727.41 222.520   4
   3   1   1 88126.0 3068.97  61
  -3   1  -1 91067.3 3084.12   4
  -3   1  -1 85279.8 3025.75  15
  -3   1  -2 24643.1 1001.98   6
   3   1   2 23568.1 1003.75  64
  -3   1  -3 2079.04 200.043   4
   3   1   3 2408.80 213.160  64
  -3   1  -4 15134.2 650.300   4
  -3   1  -4 14678.7 595.172  62
   3   1   4 15367.5 687.247  64
  -3   1  -5 34836.3 1202.91   4
   3   1   5 31854.3 1254.39  64
   3   1   5 29207.7 1090.74  70
  -3   1  -5 29473.2 1163.08  62
  -3   1  -5 33155.4 1120.74  67
   3   1   6 6532.24 417.890  64
   3   1   6 6230.94 279.937  70
  -3   1  -6 6335.23 361.399  62
  -3   1  -6 6926.45 308.547  67
  -3   1  -6 7695.97 365.056   4
   3   1   6 6817.98 435.679  57
  -3   1  -6 6858.59 295.472  20
   3   1   6 6178.19 286.728  80
   3   1   7 1324.78 115.760  80
   3   1   7 1517.91 215.691  64
  -3   1  -7 1278.20 120.631  67
  -3   1  -7 1177.77 108.689  77
  -3   1  -7 1011.52 130.441   4
  -3   1  -7 1047.60 104.140  20
   3   1   7 1169.37 208.353  57
  -3   1  -7 1085.99 154.383  62
  -3   1  -8 12597.1 537.118  77
   3   1   8 14198.7 751.850  57
  -3   1  -8 13748.1 673.117  62
   3   1   8 14088.9 730.976  64
  -3   1  -8 14114.0 565.538  67
  -3   1  -8 13170.1 540.873  20
   3   1   8 13942.9 539.851  80
  -3   1  -9 5388.55 288.369  77
  -3   1  -9 5571.14 405.044  62
   3   1   9 6224.15 464.422  64
  -3   1  -9 5888.73 311.231  67
   3   1   9 5723.83 469.484  57
  -3   1  -9 6019.60 279.716  53
  -3   1  -9 6318.74 267.105  25
   3   1   9 6037.60 291.763  80
   3   1   9 5133.54 305.324  85
  -3   1  -9 5728.62 294.722  93
  -3   1 -10 504.437 98.5836  77
   3   1  10 603.813 193.078  64
  -3   1 -10 578.968 115.902  67
   3   1  10 624.817 216.539  57
  -3   1 -10 486.933 152.200  62
  -3   1 -10 585.154 98.2613  53
  -3   1 -10 681.600 104.465  25
  -3   1 -10 611.077 105.320  48
  -3   1 -10 559.135 104.472  90
  -3   1 -10 466.533 106.259  93
   3   1  10 587.664 109.072  80
   3   1  10 427.000 124.959  85
  -3   1 -11 2246.71 168.171  86
   3   1  11 2104.16 203.350  85
  -3   1 -11 2017.21 262.983  62
  -3   1 -11 2057.39 190.328  67
   3   1  11 1838.70 310.038  57
  -3   1 -11 2228.48 164.080  53
   3   1  11 2078.70 161.922  78
  -3   1 -11 1878.90 170.213  77
   3   1  11 2008.23 154.612  23
  -3   1 -11 2172.88 171.930  90
  -3   1 -11 2062.99 179.423  93
  -3   1 -11 1871.40 144.564  25
  -3   1 -12 5449.61 301.988  86
   3   1  12 5459.59 342.155  85
  -3   1 -12 5676.17 289.988  53
  -3   1 -12 5640.92 468.059  62
  -3   1 -12 5406.18 328.383  67
   3   1  12 5802.65 287.862  23
   3   1  12 5935.62 296.472  78
  -3   1 -12 5184.27 309.626  77
  -3   1 -12 5720.17 320.799  93
  -3   1 -13 5551.83 303.897  86
   3   1  13 5023.28 335.552  85
  -3   1 -13 5405.67 282.244  53
  -3   1 -13 5311.84 330.356  67
   3   1  13 5058.07 273.299  23
   3   1  13 5245.56 285.320  78
  -3   1 -13 4741.95 301.504  77
  -3   1 -13 5339.31 315.591  93
   3   1  14 2634.97 197.569  78
  -3   1 -14 3054.33 201.557  53
  -3   1 -14 3061.47 219.372  86
   3   1  14 2506.86 249.771  85
   3   1  14 2634.79 187.686  23
  -3   1 -14 2851.19 241.495  67
   3   1  14 3303.29 454.687  59
   3   1  15 1019.21 302.490  59
   3   1  15 1381.94 133.827  23
  -3   1 -15 1310.38 152.320  86
   3   1  15 1316.73 197.845  85
  -3   1 -15 1137.01 171.721  67
   3   1  15 1079.77 142.592  78
  -3   1 -16 500.512 111.982  86
   3   1  16 501.401 163.769  85
   3   1  16 427.790 93.1163  23
  -3   1 -16 371.218 125.203  67
  -3   1 -17 768.218 149.388  81
  -3   1 -17 913.820 128.365  86
   3   1  17 1019.38 178.970  85
  -3   1 -17 838.296 150.854  67
   3   1  17 1179.35 118.538  23
   3   1  18 2821.83 179.185  27
   3   1  18 3266.30 182.992  23
  -3   1 -18 2639.29 224.044  81
  -3   1 -18 2775.88 157.555  40
  -3   1 -18 2883.93 230.134  67
  -3   1 -18 3286.02 235.017  89
   3   1  19 1271.30 112.868  27
  -3   1 -19 1289.25 150.443  81
  -3   1 -19 1534.17 161.836  67
   3   1  19 1783.43 121.941  23
   3   1  19 1637.13 154.918  75
   3   1  19 1744.20 156.352  74
  -3   1 -19 1704.16 160.443  89
  -3   1 -20 1435.81 99.5186  39
   3   1  20 1465.90 96.7182  23
  -3   1 -20 1627.55 134.219  89
   3   1  20 1132.77 88.9900  27
   3   1  20 1478.44 128.385  75
  -3   2  22 842.406 64.8629  26
   3   2 -22 914.541 89.8949  86
  -3   2  21 613.692 75.8192  26
  -3   2  21 689.922 77.8943  27
   3   2 -21 591.157 106.740  69
  -3   2  20 1049.48 109.708  50
   3   2 -20 1307.98 156.351  69
   3   2 -20 1424.83 134.680  90
  -3   2  20 1499.02 117.529  26
  -3   2  20 1487.60 120.431  27
  -3   2  19-66.8685 89.7011  50
   3   2 -19 82.9841 101.907  69
   3   2 -19 24.8021 88.6876  81
   3   2 -19 92.4647 101.397  90
   3   2 -19 83.0913 75.4395  93
  -3   2  19 103.175 81.2789  28
  -3   2  19 158.303 79.7450  27
  -3   2  18 5790.73 306.529  50
   3   2 -18 6306.09 366.153  69
   3   2 -18 5145.99 329.149  81
   3   2 -18 6552.67 325.699  90
  -3   2  18 5988.84 297.466  28
  -3   2  18 5690.61 298.602  27
  -3   2  17 3644.48 249.003  50
   3   2 -17 3690.27 255.631  90
   3   2 -17 4546.93 304.355  69
   3   2 -17 3419.08 266.335  81
  -3   2  17 4552.58 254.709  27
  -3   2  17 4387.85 249.322  28
  -3   2  16 95.3514 106.842  84
   3   2 -16 8.19560 103.313  81
   3   2 -16 35.7161 114.620  69
  -3   2  16 23.4015 86.9204  27
  -3   2  16 109.699 100.902  28
   3   2 -16 209.956 212.202  62
   3   2 -16 35.0485 208.247  61
  -3   2  15 8269.94 412.506  84
   3   2 -15 6857.88 408.973  81
   3   2 -15 8921.74 766.154  62
   3   2 -15 7758.69 727.061  61
  -3   2  15 7807.78 383.475  28
  -3   2  15 8240.74 392.114  27
   3   2 -15 7956.37 439.284  69
   3   2 -14 7156.28 406.424  69
   3   2 -14 5847.08 648.905  62
   3   2 -14 6627.29 678.512  61
  -3   2  14 7581.67 385.744  84
   3   2 -14 6777.86 387.876  81
  -3   2  14 6461.09 309.158  37
   3   2 -14 7646.95 364.728  95
  -3   2  14 7665.59 367.687  27
  -3   2  14 7378.83 360.389  28
   3   2 -13 3605.48 268.841  69
   3   2 -13 3908.80 497.101  62
   3   2 -13 2762.41 450.587  61
  -3   2  13 3787.03 256.101  84
   3   2 -13 3430.87 255.815  81
  -3   2  13 3879.04 206.485  37
  -3   2  13 3976.19 239.471  42
  -3   2  13 4140.99 247.066  28
  -3   2  13 3928.90 247.344  27
   3   2 -13 3899.07 245.550  95
   3   2 -12 1449.36 153.046  95
  -3   2  12 1162.84 143.629  42
   3   2 -12 1258.84 165.858  69
   3   2 -12 1139.86 297.300  62
   3   2 -12 988.837 279.806  61
  -3   2  12 1628.96 163.536  84
   3   2 -12 1150.66 151.135  81
  -3   2  12 1277.28 122.339  78
  -3   2  12 1073.09 110.611  37
  -3   2  12 1183.77 137.885  28
  -3   2  12 1335.76 142.276  27
  -3   2  12 1164.36 128.847  29
   3   2 -11 1699.20 154.846  95
  -3   2  11 1625.44 166.254  84
   3   2 -11 1557.29 157.051  81
  -3   2  11 1413.43 123.630  78
   3   2 -11 1662.62 174.261  69
   3   2 -11 1534.92 306.979  62
   3   2 -11 1513.16 313.261  61
  -3   2  11 1506.32 156.534  42
  -3   2  11 1335.27 140.864  29
  -3   2  11 1486.34 148.742  28
  -3   2  11 1591.40 147.384  27
  -3   2  11 1479.96 124.719  37
   3   2 -10 4139.17 263.402  81
  -3   2  10 4600.65 232.888  78
   3   2 -10 4849.42 285.294  69
   3   2 -10 3978.79 449.028  62
   3   2 -10 4721.57 486.550  61
  -3   2  10 4860.63 312.274   4
  -3   2  10 4796.67 265.796  42
  -3   2  10 5087.75 237.709  22
  -3   2  10 5020.60 260.818  28
  -3   2  10 5182.01 265.424  27
  -3   2  10 4797.08 257.750  29
  -3   2  10 4806.82 240.151  37
   3   2  -9 465.317 98.2550  81
  -3   2   9 576.881 78.1425  78
   3   2  -9 412.780 100.192  69
   3   2  -9 751.565 217.462  62
   3   2  -9 544.412 204.073  61
  -3   2   9 923.823 154.512   4
  -3   2   9 726.261 69.9648   9
  -3   2   9 742.898 126.249  42
  -3   2   9 784.366 95.8616  37
  -3   2   9 672.495 83.1460  22
  -3   2   9 802.611 106.484  28
  -3   2   9 758.643 104.306  27
  -3   2   8 8374.14 337.022  78
   3   2  -8 8538.43 389.058  69
  -3   2   8 8537.79 340.149  22
   3   2  -8 8247.66 585.279  62
   3   2  -8 8239.87 594.232  61
  -3   2   8 7978.34 453.463   2
  -3   2   8 8097.18 327.481   9
  -3   2   8 8155.63 451.282   4
   3   2  -7 13483.9 689.111  15
   3   2  -7 14185.9 572.029  69
  -3   2   7 14108.6 524.191  22
   3   2  -7 13573.8 783.653  61
   3   2  -7 13530.3 782.395  62
  -3   2   7 13978.1 520.054   9
  -3   2   7 14445.5 668.793   2
  -3   2   7 14118.8 656.310   4
   3   2  -6 4251.19 318.626  15
   3   2  -6 4871.67 240.283  69
  -3   2   6 4230.42 193.362  22
   3   2  -6 4615.27 397.241  61
  -3   2   6 4096.38 193.368   9
  -3   2   6 4287.20 306.429   2
  -3   2   6 4121.33 300.903   4
   3   2  -5 15768.2 738.929  15
   3   2  -5 15629.8 621.165  69
  -3   2   5 16357.7 584.187  22
   3   2  -5 15843.9 828.398  61
  -3   2   5 15855.9 586.426   9
  -3   2   5 16613.1 735.701   2
  -3   2   5 16475.5 726.492   4
   3   2  -4 11350.8 578.617  15
   3   2  -4 12785.1 493.150  69
  -3   2   4 13324.8 565.431  19
   3   2  -4 13220.4 695.715  61
  -3   2   4 11821.6 458.844   9
  -3   2   4 12486.8 599.740   2
  -3   2   4 11641.1 586.895   4
   3   2  -3 34206.8 1250.51  71
  -3   2   3 37000.9 1377.89   2
  -3   2   3 34816.8 1211.91   9
  -3   2   3 37080.5 1318.04  19
   3   2  -3 32203.6 1432.83  61
   3   2  -3 33273.6 1337.94  15
   3   2  -2 32719.1 1215.37  71
  -3   2   2 35529.5 1345.68   2
  -3   2   2 34735.3 1186.94   9
  -3   2   2 35075.8 1282.33  19
   3   2  -2 32739.3 1404.05  61
   3   2  -2 32742.6 1306.43  15
   3   2  -1 37200.7 1365.28  76
   3   2  -1 38118.2 1369.90  71
  -3   2   1 39152.9 1491.15   4
  -3   2   1 41020.5 1509.42   2
  -3   2   1 39643.7 1342.86   9
   3   2  -1 37627.9 1467.23  19
  -3   2   1 39594.7 1439.47  19
   3   2  -1 36352.2 1546.67  61
  -3   2   1 39439.4 1468.74  15
   3   2   0 2206.42 150.777  71
   3   2   0 2194.65 150.799  76
  -3   2   0 3243.50 264.633   4
  -3   2   0 2523.37 201.081  19
   3   2   0 2906.80 223.623  19
   3   2   0 2488.22 266.074  61
  -3   2   0 2631.35 223.574  15
   3   2   1 6027.58 288.697  76
  -3   2  -1 6831.83 273.381   9
  -3   2  -1 6568.85 396.265   4
   3   2   1 6626.90 368.955  19
   3   2   1 7229.35 449.948  61
  -3   2  -1 6510.59 384.525  15
   3   2   2 24554.2 1008.89  19
  -3   2  -2 24826.9 1046.61  15
   3   2   2 25021.1 916.994  76
  -3   2  -2 26429.4 1055.58   2
  -3   2  -2 25301.6 893.161   9
  -3   2  -2 25251.8 1037.95   4
  -3   2  -3 4701.60 205.498   9
  -3   2  -3 4543.75 314.304   4
  -3   2  -3 4699.18 324.643   2
   3   2   3 4125.96 221.274  76
   3   2   3 5048.97 309.096  19
   3   2   3 3841.58 335.308  64
  -3   2  -3 4945.61 248.784  81
  -3   2  -3 4304.62 322.631  15
  -3   2  -4 1094.96 124.578  81
  -3   2  -4 1515.10 99.9531   9
  -3   2  -4 1550.47 193.417   4
   3   2   4 1304.08 114.036  76
   3   2   4 1277.37 210.161  64
  -3   2  -5 5879.11 311.166  81
  -3   2  -5 6649.21 393.531   4
  -3   2  -5 6880.78 267.978   9
   3   2   5 5992.78 288.555  70
   3   2   5 5744.49 287.210  76
   3   2   5 5862.18 434.893  64
  -3   2  -6 3485.08 168.560   9
  -3   2  -6 3760.56 278.273   4
  -3   2  -6 3476.72 222.088  81
   3   2   6 3214.18 329.842  64
   3   2   6 3436.15 198.796  70
  -3   2  -6 3508.11 218.609  67
  -3   2  -7 8832.13 432.859  81
   3   2   7 9409.87 606.627  57
  -3   2  -7 10155.4 496.399   4
  -3   2  -7 9421.72 364.801   9
   3   2   7 9129.76 591.807  64
   3   2   7 9459.71 405.378  70
  -3   2  -7 9012.79 430.040  67
   3   2   8 9479.41 611.307  57
  -3   2  -8 8866.15 364.866  25
   3   2   8 7795.38 568.901  64
   3   2   8 8926.57 384.688  70
  -3   2  -8 7785.96 367.156  69
  -3   2  -8 8480.37 412.555  67
  -3   2  -8 8424.50 412.944  81
   3   2   8 7319.20 404.652  85
   3   2   8 8452.55 387.385  80
   3   2   9 12380.0 745.718  57
  -3   2  -9 11290.1 465.484  53
  -3   2  -9 10508.0 453.363  90
  -3   2  -9 11272.7 445.736  25
  -3   2  -9 11198.3 514.979  81
   3   2   9 9867.20 508.146  85
   3   2   9 11677.5 487.315  80
   3   2   9 12007.3 729.120  64
  -3   2  -9 9661.53 456.051  69
  -3   2  -9 10745.2 508.868  67
  -3   2 -10 6406.75 306.700  53
  -3   2 -10 5866.44 295.888  90
  -3   2 -10 5971.55 280.199  25
   3   2  10 6521.62 329.939  80
  -3   2 -10 5662.47 343.036  81
   3   2  10 5276.25 347.853  85
   3   2  10 5661.96 515.812  64
  -3   2 -10 5221.01 291.749  69
  -3   2 -10 6015.31 349.222  67
  -3   2 -11 462.887 111.286  53
  -3   2 -11 305.824 99.0495  90
  -3   2 -11 314.687 117.896  93
  -3   2 -11 385.354 104.387  25
  -3   2 -11 354.011 125.710  81
   3   2  11 267.916 115.047  80
   3   2  11 292.671 142.431  85
   3   2  11 191.452 199.300  64
  -3   2 -11 371.822 123.253  67
  -3   2 -12 2633.10 197.240  53
  -3   2 -12 2594.13 200.799  90
  -3   2 -12 2967.97 222.510  93
  -3   2 -12 2656.23 174.486  25
  -3   2 -12 2503.78 231.614  81
   3   2  12 2590.62 216.260  80
   3   2  12 2436.88 369.761  64
  -3   2 -12 2511.71 232.415  67
  -3   2 -13 8869.19 475.578  67
   3   2  13 7920.20 397.169  27
  -3   2 -13 8428.51 374.994  25
  -3   2 -13 10199.3 429.127  53
   3   2  13 9424.71 436.896  78
   3   2  13 9633.28 412.998  23
  -3   2 -13 10138.4 463.715  93
  -3   2 -13 8326.90 469.596  81
  -3   2 -14 3749.36 298.959  81
  -3   2 -14 3639.39 288.625  67
   3   2  14 4674.26 527.823  59
  -3   2 -14 4840.60 262.667  53
  -3   2 -14 4453.73 291.316  93
   3   2  14 4812.78 251.160  23
   3   2  14 4229.33 264.368  78
   3   2  14 3893.31 238.495  27
   3   2  15 3509.04 236.296  78
   3   2  15 3065.45 206.932  27
  -3   2 -15 3950.04 232.787  53
  -3   2 -15 3619.13 277.031  67
   3   2  15 3771.99 215.038  23
  -3   2 -15 3349.05 271.133  81
  -3   2 -15 3586.68 258.738  93
   3   2  16 1137.70 141.494  78
   3   2  16 1418.77 164.417  74
   3   2  16 1147.49 119.387  27
  -3   2 -16 1441.73 137.766  53
  -3   2 -16 1087.84 160.222  67
   3   2  16 1520.55 258.610  96
  -3   2 -16 1569.85 174.109  93
   3   2  16 1253.55 123.719  23
  -3   2 -16 1045.12 166.606  81
   3   2  17 179.054 70.2336  27
  -3   2 -17 457.116 121.828  93
  -3   2 -17 316.217 118.327  81
   3   2  17 276.861 93.3904  78
   3   2  17 312.055 111.413  74
   3   2  17 265.838 73.1753  23
   3   2  18 606.523 111.062  74
  -3   2 -18 589.921 117.744  81
   3   2  18 323.908 62.9482  27
   3   2  19 1158.37 143.081  84
   3   2  19 1113.29 110.169  74
  -3   2 -19 877.561 71.0454  40
  -3   3  20 1784.51 120.268  44
   3   3 -20 1718.23 123.204  90
  -3   3  19 422.166 66.9551  26
   3   3 -19 335.287 96.8966  90
   3   3 -19 412.800 79.4971  93
  -3   3  18 170.873 68.4321  26
   3   3 -18 183.213 104.383  69
   3   3 -18 54.2259 93.4403  71
   3   3 -18-9.46693 104.665  90
  -3   3  17 308.308 81.1417  26
   3   3 -17 381.406 122.793  69
   3   3 -17 362.178 122.727  71
  -3   3  16 135.013 88.1241  50
  -3   3  16 139.688 103.705  84
   3   3 -16 200.587 101.527  81
  -3   3  16 243.124 85.5379  26
   3   3 -16 293.661 132.242  69
   3   3 -15 2175.54 222.758  69
   3   3 -15 2233.30 433.594  61
  -3   3  15 1807.28 161.677  50
  -3   3  15 2152.60 143.684  37
   3   3 -15 2210.91 197.012  95
   3   3 -15 2031.11 200.040  81
  -3   3  15 2072.18 201.245  84
  -3   3  15 1954.88 162.522  26
   3   3 -14 254.173 127.690  69
   3   3 -14 600.421 273.328  61
  -3   3  14 346.725 106.574  50
  -3   3  14 470.288 87.8779  37
   3   3 -14 286.627 128.421  95
  -3   3  14 394.381 101.044  26
  -3   3  14 229.596 128.520  84
   3   3 -14 375.546 107.475  87
   3   3 -14 302.320 117.853  81
   3   3 -13 4665.51 315.018  81
  -3   3  13 5312.92 321.269  84
  -3   3  13 5032.44 258.206  37
   3   3 -13 5132.79 344.424  69
   3   3 -13 4669.47 590.697  61
  -3   3  13 4086.86 272.516  50
   3   3 -13 5527.45 315.597  95
   3   3 -13 5345.47 281.127  87
  -3   3  13 4848.71 277.102  26
   3   3 -13 4142.73 422.987  15
   3   3 -12 9111.97 656.301  15
   3   3 -12 9439.17 494.968  81
  -3   3  12 11559.6 511.458  84
  -3   3  12 9576.13 431.660  78
   3   3 -12 11052.8 537.278  69
   3   3 -12 9946.23 859.194  61
  -3   3  12 9343.50 464.302  50
   3   3 -12 10657.5 489.396  95
   3   3 -12 10561.4 459.644  87
  -3   3  12 10327.2 436.194  24
  -3   3  12 10076.7 459.519  26
  -3   3  12 10642.2 444.265  37
   3   3 -11 17972.3 971.958  15
   3   3 -11 19185.7 722.897  87
   3   3 -11 17887.7 743.361  95
  -3   3  11 18228.4 707.437  24
   3   3 -11 16910.9 758.942  81
  -3   3  11 19366.3 768.896  84
  -3   3  11 17347.2 690.347  78
   3   3 -11 18486.1 790.701  69
   3   3 -11 16472.7 1152.09  61
  -3   3  11 17468.7 730.527  50
  -3   3  11 17440.5 717.649  26
  -3   3  11 18963.7 711.388  37
   3   3 -10 4968.63 441.763  15
   3   3 -10 4865.23 270.157  87
  -3   3  10 4806.30 262.253  24
  -3   3  10 5105.19 248.888  22
  -3   3  10 5214.52 356.195   4
   3   3 -10 4688.99 300.550  81
  -3   3  10 4918.25 304.687  84
  -3   3  10 4501.67 236.766  78
   3   3 -10 4994.90 316.113  69
   3   3 -10 4967.06 563.938  61
  -3   3  10 5025.95 280.094  50
  -3   3  10 5015.59 270.068  26
  -3   3  10 4957.50 262.517  37
   3   3  -9 3829.38 235.546  87
  -3   3   9 4696.48 278.934  84
  -3   3   9 4156.63 231.693  37
   3   3  -9 4173.60 277.980  69
   3   3  -9 4696.86 523.833  61
  -3   3   9 4080.05 244.281  50
  -3   3   9 4146.13 212.784  22
  -3   3   9 3894.22 234.462  24
  -3   3   9 4199.17 334.880   2
  -3   3   9 4282.65 331.197   4
  -3   3   9 4023.51 197.202   9
  -3   3   9 3749.85 231.023  26
  -3   3   9 4095.42 198.810  10
   3   3  -9 3864.24 379.612  15
   3   3  -8 404.350 169.732  15
  -3   3   8 405.529 71.6319  10
  -3   3   8 472.849 124.914  84
   3   3  -8 283.010 99.7695  87
   3   3  -8 357.141 121.910  71
   3   3  -8 361.073 112.911  69
   3   3  -8 338.535 214.064  61
  -3   3   8 364.756 99.7320  50
  -3   3   8 362.930 72.5456  22
  -3   3   8 540.572 98.9559  24
  -3   3   8 412.512 142.496   4
  -3   3   8 432.751 71.4910   9
  -3   3   8 310.882 129.247   2
  -3   3   8 441.512 98.2663  26
  -3   3   8 318.965 85.9237  37
  -3   3   7 1305.59 132.270  24
  -3   3   7 1349.69 107.471  22
  -3   3   7 1260.39 199.761   4
  -3   3   7 1334.20 104.021   9
  -3   3   7 1581.25 209.840   2
  -3   3   7 1008.84 148.061  84
   3   3  -7 892.128 120.932  87
   3   3  -7 973.440 147.811  71
   3   3  -7 1126.67 149.157  69
   3   3  -7 558.989 242.696  61
  -3   3   7 996.406 128.180  50
   3   3  -7 1228.24 208.131  15
  -3   3   7 1347.42 105.663  10
  -3   3   7 1280.52 128.076  26
  -3   3   6 16293.2 617.367  37
   3   3  -6 16219.5 672.172  71
  -3   3   6 15923.5 621.871  26
   3   3  -6 15328.1 949.550  61
  -3   3   6 14733.3 619.366  50
  -3   3   6 15391.2 634.944  44
  -3   3   6 15521.0 587.984  22
  -3   3   6 15531.0 620.911  24
  -3   3   6 16154.5 778.068   2
  -3   3   6 15259.8 586.324   9
  -3   3   6 16032.1 768.288   4
  -3   3   6 15262.3 585.700  10
   3   3  -6 15413.8 810.925  15
   3   3  -5 14539.4 663.783  71
  -3   3   5 16188.7 633.776  26
   3   3  -5 14899.1 925.772  61
  -3   3   5 15656.5 644.924  44
  -3   3   5 16019.2 635.712  24
  -3   3   5 16585.8 628.345  37
  -3   3   5 17677.1 809.366   2
  -3   3   5 16177.5 603.920   9
  -3   3   5 16888.0 790.324   4
  -3   3   5 15924.6 602.204  10
   3   3  -5 15503.4 809.182  15
   3   3  -4 20323.4 774.957  71
  -3   3   4 18486.8 726.048  26
   3   3  -4 19668.6 1055.60  61
  -3   3   4 19381.0 736.676  47
  -3   3   4 19489.7 743.993  44
  -3   3   4 20450.3 872.524  19
  -3   3   4 19437.4 733.704  24
  -3   3   4 19474.7 721.919  37
  -3   3   4 18111.1 883.998   2
  -3   3   4 17973.8 869.769   4
  -3   3   4 18123.9 696.790   9
  -3   3   4 17838.4 696.335  10
   3   3  -4 19102.0 907.256  15
   3   3  -3 10794.4 478.834  71
  -3   3   3 10471.0 443.982  26
   3   3  -3 10099.0 699.742  61
  -3   3   3 10008.0 452.116  44
  -3   3   3 11076.3 438.745  37
  -3   3   3 10683.0 595.689   2
  -3   3   3 11445.6 571.617  19
  -3   3   3 10302.5 446.568  24
  -3   3   3 10124.5 417.273   9
   3   3  -3 10911.1 604.124  15
  -3   3   3 10338.9 417.556  10
  -3   3   2 6938.23 325.880  26
  -3   3   2 6393.48 299.435   9
   3   3  -2 7434.61 354.932  76
  -3   3   2 7003.83 463.109   2
   3   3  -2 7808.95 579.703  61
  -3   3   2 6813.88 326.658  24
   3   3  -2 6833.79 461.471  19
  -3   3   2 6803.10 425.702  19
  -3   3   1 3224.20 193.409  26
   3   3  -1 2819.30 352.189  61
  -3   3   1 3029.31 169.823  10
  -3   3   1 3363.57 174.511   9
   3   3  -1 3389.05 220.391  71
   3   3  -1 2552.55 197.097  76
  -3   3   1 3260.84 308.868   2
  -3   3   1 3000.60 294.048   4
   3   3  -1 3172.76 296.380  19
  -3   3   1 3229.93 279.795  19
  -3   3   0 1724.05 139.680  26
   3   3   0 1334.78 262.235  61
   3   3   0 1369.87 146.228  76
  -3   3   0 1846.13 211.577  19
   3   3   0 1761.61 223.505  19
  -3   3   0 1560.53 228.645   4
  -3   3   0 1477.54 138.979  47
  -3   3   0 1658.12 120.715  10
  -3   3   0 1896.54 231.358  15
  -3   3  -1 5755.29 286.102  26
   3   3   1 5707.03 299.332  76
  -3   3  -1 5144.44 379.338  19
   3   3   1 6335.09 416.175  19
  -3   3  -1 5624.55 259.889   9
  -3   3  -1 6099.18 425.147  15
  -3   3  -1 5988.59 263.233  10
  -3   3  -1 5763.76 295.391  47
  -3   3  -1 5522.20 407.947   2
  -3   3  -1 5861.31 410.250   4
  -3   3  -2 950.925 189.285  15
  -3   3  -2 1025.30 99.2920   9
  -3   3  -2 1033.31 99.1862  10
   3   3   2 1130.27 128.098  76
   3   3   2 804.714 210.611  64
  -3   3  -2 1017.95 118.764  26
  -3   3  -2 768.736 161.490  19
   3   3   2 1005.65 172.309  19
  -3   3  -2 1175.86 199.250   4
  -3   3  -2 1046.69 205.856   2
  -3   3  -2 823.119 116.015  47
   3   3   3 4639.07 416.480  64
  -3   3  -3 4673.78 363.315   2
  -3   3  -3 4622.76 213.951   9
  -3   3  -3 4962.16 365.655   4
  -3   3  -3 4279.22 220.833  53
  -3   3  -3 4313.84 211.595  10
  -3   3  -3 4235.52 368.163  15
   3   3   3 4587.70 354.115  19
   3   3   3 4000.14 243.775  76
  -3   3  -4 10024.2 573.562   2
  -3   3  -4 9748.13 398.019   9
  -3   3  -4 10182.3 563.228   4
  -3   3  -4 9731.10 412.540  53
   3   3   4 10241.8 445.465  76
  -3   3  -4 9930.63 399.826  10
  -3   3  -4 9359.15 601.661  15
   3   3   4 9316.72 480.540  96
   3   3   4 9927.65 650.482  64
   3   3   5 6396.74 505.637  64
  -3   3  -5 5926.86 259.437   9
  -3   3  -5 5401.44 406.024   2
  -3   3  -5 5994.03 406.761   4
  -3   3  -5 5391.90 275.351  53
   3   3   5 5664.79 297.308  70
   3   3   5 5867.62 303.338  76
   3   3   5 5396.71 313.498  84
  -3   3  -5 5252.84 439.309  15
  -3   3  -5 5672.19 257.480  10
   3   3   5 5325.56 346.388  96
  -3   3  -5 5660.73 279.904  87
   3   3   6 2378.45 329.693  64
  -3   3  -6 2524.87 264.847   2
  -3   3  -6 2480.68 254.558   4
  -3   3  -6 2638.49 147.404   9
  -3   3  -6 2394.29 168.979  53
   3   3   6 2329.13 183.040  70
   3   3   6 1702.39 188.802  84
  -3   3  -6 2351.57 209.736  81
   3   3   6 1916.51 233.504  96
  -3   3  -6 2447.96 174.461  87
  -3   3  -6 1851.74 277.209  15
  -3   3  -6 2508.01 146.913  10
  -3   3  -7 1265.16 194.853   4
  -3   3  -7 1568.54 207.799   2
  -3   3  -7 1325.67 108.133   9
  -3   3  -7 1609.37 145.338  53
   3   3   7 1761.37 165.323  70
   3   3   7 1981.24 308.827  64
   3   3   7 1430.82 182.671  84
  -3   3  -7 1620.04 185.536  81
   3   3   7 1863.40 231.520  96
  -3   3  -7 1662.22 148.875  87
  -3   3  -7 1812.61 268.521  15
  -3   3  -8 2477.39 324.736  15
   3   3   8 3044.04 385.355  57
  -3   3  -8 3126.01 206.575  53
   3   3   8 3214.03 388.447  64
   3   3   8 3473.87 227.974  70
   3   3   8 3453.38 303.191  96
  -3   3  -8 3424.14 212.295  87
  -3   3  -8 2649.42 156.686   9
  -3   3  -8 3343.60 261.364  81
   3   3   8 3486.03 233.262  80
   3   3   9 1645.00 316.936  64
  -3   3  -9 1277.24 248.287  15
   3   3   9 1433.48 294.180  57
   3   3   9 1382.98 241.216  96
  -3   3  -9 1642.07 156.351  87
  -3   3  -9 1392.86 182.215  81
   3   3   9 1319.31 164.634  80
   3   3  10 9560.67 720.849  64
   3   3  10 9249.75 714.548  57
  -3   3 -10 9245.48 666.254  15
  -3   3 -10 10065.1 417.431  25
   3   3  10 9778.86 469.135  80
  -3   3 -10 8697.30 492.513  81
   3   3  10 9920.20 567.975  96
   3   3  11 16203.5 974.681  64
   3   3  11 14479.0 937.053  57
  -3   3 -11 15521.6 611.813  53
  -3   3 -11 12528.2 827.076  15
  -3   3 -11 15204.7 568.430  25
   3   3  11 15171.6 643.303  80
  -3   3 -11 12583.2 659.971  81
   3   3  11 14182.5 722.807  96
  -3   3 -11 13214.0 577.850  90
   3   3  12 11397.8 795.754  64
   3   3  12 10695.7 775.898  57
  -3   3 -12 10865.1 466.430  53
  -3   3 -12 8575.64 651.110  15
  -3   3 -12 10163.6 418.605  25
   3   3  12 10321.3 577.935  96
  -3   3 -12 9343.03 437.728  90
  -3   3 -12 10667.6 485.457  93
  -3   3 -12 9745.21 524.937  81
   3   3  12 10569.2 493.674  80
   3   3  13 1098.96 247.355  96
  -3   3 -13 1086.76 151.300  93
  -3   3 -13 961.941 113.787  25
  -3   3 -13 1176.34 141.074  53
   3   3  13 1356.52 161.952  78
  -3   3 -13 1258.14 182.513  81
   3   3  14 479.741 216.254  96
  -3   3 -14 449.621 124.517  93
   3   3  14 367.321 84.2554  23
  -3   3 -14 434.367 113.313  53
   3   3  14 539.952 120.342  78
   3   3  14 363.272 165.566  84
  -3   3 -14 316.243 131.840  81
   3   3  15 404.392 207.082  96
  -3   3 -15 243.545 106.048  93
   3   3  15 90.5933 64.8897  23
  -3   3 -15 115.882 90.0715  53
   3   3  15 26.9782 91.7189  78
   3   3  15 329.524 145.996  84
  -3   3 -15 123.800 104.588  81
   3   3  16 567.233 193.552  96
  -3   3 -16 605.894 121.451  93
   3   3  16 774.340 83.0384  23
  -3   3 -16 777.540 105.607  53
   3   3  16 546.967 107.809  78
   3   3  16 509.108 114.401  74
   3   3  16 558.318 145.580  84
   3   3  17 1387.12 96.3275  23
   3   3  17 1183.20 118.525  78
   3   3  17 1247.20 123.183  74
   3   3  17 1436.18 201.894  96
  -3   3 -17 1259.62 131.843  93
   3   3  17 1215.31 156.166  84
  -3   3 -18 588.152 59.1135  46
   3   3  18 620.823 110.532  91
  -3   3 -18 927.101 98.5852  93
   3   3  18 895.963 112.276  84
   3   4 -18 1186.38 107.870  90
   3   4 -18 1122.42 95.7513  93
  -3   4  18 1253.26 96.4915  44
   3   4 -17 793.377 116.200  76
  -3   4  17 830.410 99.7301  44
  -3   4  17 746.961 66.8710  26
   3   4 -17 934.711 113.851  90
   3   4 -16 2137.99 190.834  71
   3   4 -16 2126.02 135.783  53
  -3   4  16 2412.37 133.250  26
  -3   4  16 2469.30 166.175  44
  -3   4  15 1398.83 139.742  44
   3   4 -15 1418.19 126.109  53
  -3   4  15 1399.44 110.883  26
  -3   4  15 1404.05 108.447  37
   3   4 -15 1514.67 172.187  71
   3   4 -14 1705.42 188.493  71
  -3   4  14 978.205 107.330  26
  -3   4  14 1238.50 141.828  44
   3   4 -14 1507.70 173.240  95
   3   4 -14 1392.05 136.402  87
  -3   4  14 1384.60 115.995  37
   3   4 -13 4845.50 329.020  71
  -3   4  13 5120.00 287.181  44
  -3   4  13 4503.53 246.335  26
  -3   4  13 4837.72 246.537  37
   3   4 -13 4801.20 300.972  95
   3   4 -13 4993.30 270.180  87
   3   4 -12 932.356 163.614  95
  -3   4  12 812.198 135.489  44
   3   4 -12 613.575 157.430  71
  -3   4  12 595.612 106.980  26
  -3   4  12 730.226 106.019  37
   3   4 -12 790.931 134.683  87
   3   4 -11 3502.11 292.576  71
  -3   4  11 3939.31 229.836  26
   3   4 -11 4029.00 559.215  61
  -3   4  11 4308.57 263.074  44
  -3   4  11 4281.06 234.309  37
   3   4 -11 3463.13 240.565  87
   3   4 -11 3763.38 280.281  95
   3   4 -10 13221.5 605.947  71
  -3   4  10 11730.2 502.507  26
   3   4 -10 11656.4 955.768  61
  -3   4  10 12433.0 487.317  22
  -3   4  10 10895.5 455.136   9
  -3   4  10 12656.2 537.646  44
  -3   4  10 11268.9 454.599  10
   3   4 -10 13144.0 531.133  87
   3   4  -9 7909.99 443.928  71
  -3   4   9 7777.75 362.900  26
   3   4  -9 7212.77 747.013  61
  -3   4   9 7922.74 342.943  22
   3   4  -9 6238.66 504.479   3
  -3   4   9 8029.50 497.278   4
  -3   4   9 7345.53 323.755   9
  -3   4   9 7908.42 390.257  44
  -3   4   9 7851.67 326.946  10
   3   4  -9 6891.73 546.819  15
   3   4  -9 7753.09 384.246  87
  -3   4   8 7678.04 367.133  37
   3   4  -8 7341.31 428.263  71
  -3   4   8 7515.92 359.946  26
   3   4  -8 7436.50 738.304  61
  -3   4   8 8069.64 344.610  22
  -3   4   8 7968.68 333.830   9
  -3   4   8 8443.60 515.228   4
  -3   4   8 8257.28 521.990   2
  -3   4   8 7218.83 357.955  47
  -3   4   8 7827.79 388.898  44
  -3   4   8 7745.04 332.552  10
   3   4  -8 7744.67 562.857  15
   3   4  -8 7209.00 378.353  87
  -3   4   7 543.159 100.890  47
  -3   4   7 470.627 119.238  44
  -3   4   7 486.054 169.368   4
  -3   4   7 484.483 83.6686   9
  -3   4   7 603.183 166.465   2
   3   4  -7 563.437 145.225  76
   3   4  -7 478.592 145.036  71
  -3   4   7 507.201 103.207  26
   3   4  -7 456.792 266.667  61
  -3   4   7 419.096 82.8876  22
   3   4  -7 582.256 131.987  87
   3   4  -7 658.406 187.177  15
  -3   4   7 534.696 87.2946  10
  -3   4   7 512.361 102.713  37
  -3   4   6 605.039 102.463  47
  -3   4   6 695.393 130.486  44
  -3   4   6 573.408 176.904   4
  -3   4   6 719.943 96.7590   9
  -3   4   6 943.408 195.526   2
   3   4  -6 535.604 145.107  76
   3   4  -6 620.484 149.803  71
  -3   4   6 669.277 106.094  26
   3   4  -6 341.213 252.674  61
  -3   4   6 644.589 90.6757  22
   3   4  -6 780.015 137.255  87
   3   4  -6 628.872 183.305  15
  -3   4   6 599.645 90.7798  10
  -3   4   6 761.445 114.387  37
  -3   4   5 702.741 115.975  37
  -3   4   5 766.500 114.231  26
   3   4  -5 732.054 283.556  61
   3   4  -5 779.006 205.595  19
   3   4  -5 957.000 158.274  76
   3   4  -5 833.131 160.813  71
  -3   4   5 648.901 129.649  44
  -3   4   5 631.448 106.769  47
   3   4  -5 842.922 198.266  15
  -3   4   5 738.442 99.2054  10
  -3   4   5 765.680 198.078   4
  -3   4   5 754.473 96.9840   9
  -3   4   5 626.997 185.040   2
  -3   4   4 1742.75 150.951  37
  -3   4   4 1863.59 160.142  26
   3   4  -4 1751.60 361.257  61
  -3   4   4 1754.16 242.417  19
   3   4  -4 1826.22 273.249  19
   3   4  -4 1832.84 202.526  71
   3   4  -4 1694.30 194.457  76
  -3   4   4 1657.13 155.383  47
  -3   4   4 1936.77 181.146  44
  -3   4   4 1924.84 141.393  10
  -3   4   4 1717.47 253.320   4
  -3   4   4 2311.10 287.205   2
  -3   4   4 1704.63 137.713   9
  -3   4   3 6605.79 316.344  37
   3   4  -3 6087.15 360.564  76
  -3   4   3 6608.04 322.259  26
   3   4  -3 6033.66 617.446  61
  -3   4   3 6629.17 465.548  19
   3   4  -3 6626.64 508.788  19
  -3   4   3 6578.90 348.938  44
  -3   4   3 6124.50 326.878  47
  -3   4   3 6665.29 493.817   2
  -3   4   3 6418.59 300.064   9
  -3   4   3 6446.07 300.208  10
  -3   4   2 1934.56 151.801  37
   3   4  -2 2064.43 198.560  76
  -3   4   2 1666.38 153.510  26
   3   4  -2 2248.70 391.263  61
  -3   4   2 1849.21 248.997  19
   3   4  -2 1760.91 261.172  19
   3   4  -2 2394.15 239.265  91
  -3   4   2 1772.42 161.716  47
  -3   4   2 1813.76 142.508   9
  -3   4   2 1783.79 272.524   2
  -3   4   1 1493.47 135.486  37
   3   4  -1 1574.71 181.579  76
  -3   4   1 1588.63 147.421  26
   3   4  -1 1545.06 343.279  61
   3   4  -1 1736.23 215.802  91
   3   4  -1 1460.63 194.931  94
   3   4  -1 1522.02 235.566  19
  -3   4   1 1377.49 223.331  19
  -3   4   1 1600.51 251.299   4
  -3   4   1 1586.83 251.058   2
  -3   4   1 1471.09 133.972   9
  -3   4   1 1675.28 136.617  10
   3   4   0 3098.40 237.102  76
  -3   4   0 3106.99 186.829  10
  -3   4   0 3074.60 209.150  26
  -3   4   0 2925.25 309.055  19
   3   4   0 3045.89 325.068  19
   3   4   0 3347.21 277.310  91
   3   4   0 3012.96 255.814  94
  -3   4   0 3158.68 200.186  46
  -3   4   0 3110.42 189.766  37
  -3   4   0 3300.45 339.301   4
   3   4   1 7803.33 402.440  76
   3   4   1 6561.05 586.536  64
  -3   4  -1 7755.95 341.183  10
   3   4   1 7139.74 430.721  91
   3   4   1 6823.78 413.043  94
   3   4   1 8018.15 541.193  19
  -3   4  -1 7484.35 517.839  19
  -3   4  -1 8048.31 545.782   2
  -3   4  -1 8336.26 539.584   4
  -3   4  -1 7863.96 344.758  37
   3   4   2 6361.95 569.002  64
  -3   4  -2 6812.73 309.943  10
  -3   4  -2 6532.76 510.063  15
  -3   4  -2 6817.57 313.096  53
  -3   4  -2 6834.60 497.158   2
  -3   4  -2 6890.50 311.960   9
  -3   4  -2 7502.12 509.041   4
   3   4   2 7050.36 498.784  19
  -3   4  -2 6593.14 483.631  19
   3   4   2 6226.04 400.800  91
  -3   4  -2 6694.27 317.298  87
   3   4   2 5995.27 385.404  94
   3   4   2 7147.22 372.763  76
  -3   4  -3 2880.96 177.594  10
  -3   4  -3 3065.20 344.845  15
  -3   4  -3 2902.30 187.578  53
  -3   4  -3 3545.11 345.836   2
  -3   4  -3 3109.10 184.161   9
  -3   4  -3 2932.43 320.270   4
   3   4   3 3316.81 336.786  19
  -3   4  -3 2597.90 298.554  19
  -3   4  -3 3037.50 195.264  87
   3   4   3 2863.48 270.395  91
   3   4   3 2554.71 252.994  94
   3   4   3 2874.85 218.244  70
   3   4   3 2853.66 228.214  76
   3   4   4 82.8322 104.636  76
   3   4   4 31.7183 109.958  70
  -3   4  -4 98.0266 140.724  15
  -3   4  -4 175.114 78.3791  10
  -3   4  -4 145.284 84.5170  53
  -3   4  -4 150.214 96.1783  87
  -3   4  -4 119.239 125.726  19
  -3   4  -4 150.246 140.020   4
  -3   4  -4 118.729 69.3879   9
  -3   4  -4 148.240 132.565   2
   3   4   4 37.3479 153.237  91
   3   4   4 26.6998 155.346  94
   3   4   5 1040.71 208.518  91
   3   4   5 1204.56 206.283  94
  -3   4  -5 1623.94 155.937  87
  -3   4  -5 1855.02 253.499  19
  -3   4  -5 1720.93 269.730  15
  -3   4  -5 2042.00 138.059  10
  -3   4  -5 1696.29 150.722  53
   3   4   5 1227.15 182.520  84
  -3   4  -5 2074.13 137.931   9
  -3   4  -5 2127.08 267.622   2
  -3   4  -5 2136.35 265.799   4
   3   4   5 1424.85 171.889  76
   3   4   5 1806.70 183.126  70
   3   4   6 7227.95 372.652  70
  -3   4  -6 7329.69 312.133  10
  -3   4  -6 6011.94 522.787  15
  -3   4  -6 6991.63 337.937  53
   3   4   6 6319.26 385.567  84
  -3   4  -6 5731.02 482.911  19
   3   4   6 6514.81 422.891  91
   3   4   6 6501.33 417.825  94
  -3   4  -6 6687.03 340.156  87
  -3   4  -6 7593.09 505.622   2
  -3   4  -6 7396.66 311.679   9
  -3   4  -6 7221.24 486.851   4
  -3   4  -7 4290.59 370.156   2
  -3   4  -7 4539.22 222.369   9
   3   4   7 4560.98 483.757  57
  -3   4  -7 4877.94 263.371  53
   3   4   7 5084.29 296.644  70
   3   4   7 4043.95 302.097  84
  -3   4  -7 4498.60 261.411  87
   3   4   7 4295.53 338.587  94
  -3   4  -7 4480.13 221.928  10
  -3   4  -7 3717.98 403.866  15
  -3   4  -8 2093.23 126.963   9
   3   4   8 2106.34 199.109  70
   3   4   8 2074.77 359.451  57
  -3   4  -8 1351.87 266.187  15
  -3   4  -8 1929.41 169.650  53
   3   4   8 1710.19 210.284  84
  -3   4  -8 1896.60 172.017  87
  -3   4  -9 2234.38 319.877  15
   3   4   9 2495.18 241.285  84
  -3   4  -9 2827.50 197.238  53
   3   4   9 2548.39 376.305  57
  -3   4 -10 1382.03 146.025  53
   3   4  10 1155.04 191.181  84
  -3   4 -10 1246.13 134.459  25
  -3   4 -11 455.278 99.2142  25
   3   4  11 373.892 158.457  84
  -3   4 -11 437.882 105.610  93
  -3   4 -12 1008.00 105.266  25
   3   4  12 1001.47 101.210  23
  -3   4 -12 778.880 120.186  93
   3   4  12 662.706 155.131  84
   3   4  13 328.866 134.761  84
  -3   4 -13 501.717 81.3668  25
   3   4  13 725.180 83.4092  23
  -3   4 -13 604.042 105.266  53
   3   4  13 459.544 163.007  91
   3   4  13 251.525 166.951  94
  -3   4 -13 486.788 100.318  93
   3   4  13 284.001 97.8298  78
   3   4  14 614.759 134.531  84
   3   4  14 891.167 80.6214  23
  -3   4 -14 834.023 108.147  53
   3   4  14 664.427 160.193  91
   3   4  14 751.572 174.187  94
   3   4  14 724.740 107.834  78
   3   4  15 563.753 119.163  84
  -3   4 -15 685.408 90.3405  53
   3   4  15 631.735 64.0365  23
   3   4  15 701.807 137.731  91
   3   4  15 483.169 145.873  94
   3   4  15 646.800 95.1745  78
   3   4  16 655.353 109.854  91
   3   4  16 705.169 127.314  94
  -3   4 -16 774.030 76.1972  46
  -3   5  15 3.44756 28.2653  37
   3   5 -15 61.3024 39.8117  53
   3   5 -14 785.044 83.2593  53
   3   5 -14 766.953 101.922  76
  -3   5  14 785.234 71.2988  37
   3   5 -13 2454.04 156.389  53
   3   5 -13 2615.90 187.253  76
  -3   5  13 2635.62 141.766  37
   3   5 -13 2312.90 180.103  95
   3   5 -13 2396.49 150.813  87
  -3   5  12 1664.02 99.3158  26
   3   5 -12 1592.78 166.577  95
   3   5 -12 1769.29 140.603  87
  -3   5  12 1742.41 142.297  44
   3   5 -11 130.269 124.100  95
  -3   5  11 165.900 89.6156  44
  -3   5  11 102.726 55.7717  26
   3   5 -11 142.210 97.0025  87
  -3   5  10 2197.60 138.995  22
   3   5 -10 1897.61 170.159  87
   3   5 -10 2235.22 208.187  95
  -3   5  10 2373.20 177.312  44
  -3   5  10 2413.40 152.613  37
  -3   5  10 2105.99 140.736  26
  -3   5   9 1486.02 120.511  26
  -3   5   9 1466.44 112.412  22
   3   5  -9 1505.77 158.632  87
   3   5  -9 1611.46 185.634  95
  -3   5   9 1493.96 145.716  44
  -3   5   9 1461.04 128.067  37
  -3   5   9 1171.53 92.4407   9
  -3   5   8 1831.60 122.673  10
  -3   5   8 1894.59 138.742  26
  -3   5   8 2084.72 132.276  22
   3   5  -8 2155.92 186.640  87
  -3   5   8 2040.42 152.339  37
  -3   5   8 1816.25 121.448   9
   3   5  -7 818.090 152.290  76
  -3   5   7 876.211 93.7459  10
  -3   5   7 701.390 95.7853  26
  -3   5   7 951.301 91.8483  22
   3   5  -7 708.246 136.626  87
  -3   5   7 781.999 110.026  37
  -3   5   7 918.260 91.7046   9
  -3   5   6 3716.41 190.209  10
  -3   5   6 3412.48 196.544  26
  -3   5   6 3503.49 188.658  22
  -3   5   6 3466.22 205.757  37
   3   5  -6 3109.07 237.300  87
   3   5  -6 3431.73 264.397  76
  -3   5   6 3572.43 188.069   9
  -3   5   5 1589.88 124.426  10
  -3   5   5 1617.63 132.592  26
  -3   5   5 1440.93 117.737  22
  -3   5   5 1563.57 133.367  37
   3   5  -5 1329.48 168.223  87
   3   5  -5 1452.61 181.791  76
  -3   5   5 1331.75 117.563   9
  -3   5   4 178.214 76.4094  10
  -3   5   4 112.242 72.9991  26
  -3   5   4 113.092 61.3589  22
   3   5  -4 7.83135 113.649  76
   3   5  -4 116.939 116.427  87
  -3   5   4 144.952 79.5191  37
  -3   5   4 181.842 69.5748   9
   3   5  -4-59.1476 133.193   3
  -3   5   4 184.238 123.624   2
   3   5  -3 2931.14 316.689  19
   3   5  -3 3032.86 239.805  76
   3   5  -3 2231.82 207.369  87
  -3   5   3 2567.50 169.066  37
   3   5  -3 2124.32 310.393   3
  -3   5   3 2614.03 301.798   2
  -3   5   3 2609.57 165.383   9
  -3   5   3 2570.81 297.342   4
[truncated: 288,323 more chars]
