# Supplementary material for: Formal Single Atom Editing of the Glycosylated Natural Product Fidaxomicin Improves Acid Stability and Retains Antibiotic Activity
Source: JACS Au. 2024 May 21;4(6):2267–80. doi: 10.1021/jacsau.4c00206 (PMC11200244; doi:10.1021/jacsau.4c00206)
Supplement: Supplementary file 11 — au4c00206_si_011.cif [file au4c00206_si_011.cif]

data_17b

_publ_contact_author_name         'Dr. Blacque, Olivier'
_publ_contact_author_address
;
University of Zurich, Department of Chemistry B, Winterthurerstrasse 190
8057 Zurich
Switzerland
;
_publ_contact_author_email        olivier.blacque@chem.uzh.ch
_publ_contact_author_phone        0041446354651
_publ_contact_author_id_orcid     0000-0001-9857-4042

_publ_section_references
;
Dolomanov, O.V., Bourhis, L.J., Gildea, R.J, Howard, J.A.K. & Puschmann, H.
 (2009), J. Appl. Cryst. 42, 339-341.

Sheldrick, G.M. (2015a). Acta Cryst. A71, 3-8.

Sheldrick, G.M. (2015b). Acta Cryst. C71, 3-8.
;

_audit_creation_date               2023-10-16
_audit_creation_method
;
Olex2 1.5
(compiled 2023.08.24 svn.re1ec1418 for OlexSys, GUI svn.r6817)
;

_chemical_name_common              ?
_chemical_name_systematic          ?
_chemical_formula_moiety           'C14 H22 O5 S'
_chemical_formula_sum              'C14 H22 O5 S'
_chemical_formula_weight           302.37
_chemical_absolute_configuration   ad
_chemical_melting_point            ?

loop_
  _atom_type_symbol
  _atom_type_description
  _atom_type_scat_dispersion_real
  _atom_type_scat_dispersion_imag
  _atom_type_scat_source
 'C' 'C' 0.0181 0.0091 'International Tables Vol C Tables 4.2.6.8 and 6.1.1.4'
 'H' 'H' 0.0000 0.0000 'International Tables Vol C Tables 4.2.6.8 and 6.1.1.4'
 'O' 'O' 0.0492 0.0322 'International Tables Vol C Tables 4.2.6.8 and 6.1.1.4'
 'S' 'S' 0.3331 0.5567 'International Tables Vol C Tables 4.2.6.8 and 6.1.1.4'

_shelx_space_group_comment
;
The symmetry employed for this shelxl refinement is uniquely defined
by the following loop, which should always be used as a source of
symmetry information in preference to the above space-group names.
They are only intended as comments.
;
_space_group_crystal_system        'orthorhombic'
_space_group_IT_number             19
_space_group_name_H-M_alt          'P 21 21 21'
_space_group_name_Hall             'P 2ac 2ab'
loop_
  _space_group_symop_operation_xyz
 'x, y, z'
 '-x+1/2, -y, z+1/2'
 '-x, y+1/2, -z+1/2'
 'x+1/2, -y+1/2, -z'

_cell_length_a                     5.4779(2)
_cell_length_b                     13.4791(4)
_cell_length_c                     21.0555(6)
_cell_angle_alpha                  90
_cell_angle_beta                   90
_cell_angle_gamma                  90
_cell_volume                       1554.68(9)
_cell_formula_units_Z              4
_cell_measurement_reflns_used      8242
_cell_measurement_temperature      160.0(1)
_cell_measurement_theta_max        76.4290
_cell_measurement_theta_min        3.8400
_shelx_estimated_absorpt_T_max     0.943
_shelx_estimated_absorpt_T_min     0.657
_exptl_absorpt_coefficient_mu      1.997
_exptl_absorpt_correction_T_max    0.948
_exptl_absorpt_correction_T_min    0.708
_exptl_absorpt_correction_type     analytical
_exptl_absorpt_process_details
;
CrysAlisPro 1.171.42.100a (Rigaku Oxford Diffraction, 2023)
Analytical numeric absorption correction using a multifaceted crystal
model based on expressions derived by R.C. Clark & J.S. Reid.
(Clark, R. C. & Reid, J. S. (1995). Acta Cryst. A51, 887-897)
Empirical absorption correction using spherical harmonics,
implemented in SCALE3 ABSPACK scaling algorithm.
;

_exptl_crystal_colour              colourless
_exptl_crystal_density_diffrn      1.292
_exptl_crystal_density_meas        ?
_exptl_crystal_density_method      ?
_exptl_crystal_description         plate
_exptl_crystal_F_000               648
loop_
  _exptl_crystal_face_index_h
  _exptl_crystal_face_index_k
  _exptl_crystal_face_index_l
  _exptl_crystal_face_perp_dist
 0 0 -1 0.0241
 0 0 1 0.0030
 0 -1 0 0.0592
 0 1 0 0.0482
 4 0 -1 0.1203
 -4 0 1 0.1073

_exptl_crystal_size_max            0.23
_exptl_crystal_size_mid            0.11
_exptl_crystal_size_min            0.03

_diffrn_reflns_av_R_equivalents    0.0450
_diffrn_reflns_av_unetI/netI       0.0320
_diffrn_reflns_Laue_measured_fraction_full  0.998
_diffrn_reflns_Laue_measured_fraction_max  0.997
_diffrn_reflns_limit_h_max         6
_diffrn_reflns_limit_h_min         -6
_diffrn_reflns_limit_k_max         16
_diffrn_reflns_limit_k_min         -10
_diffrn_reflns_limit_l_max         26
_diffrn_reflns_limit_l_min         -26
_diffrn_reflns_number              16048
_diffrn_reflns_point_group_measured_fraction_full  0.999
_diffrn_reflns_point_group_measured_fraction_max  0.993
_diffrn_reflns_theta_full          67.684
_diffrn_reflns_theta_max           76.417
_diffrn_reflns_theta_min           3.894
_diffrn_ambient_environment        N~2~
_diffrn_ambient_temperature        160.0(1)
_diffrn_detector                   'CCD plate'
_diffrn_detector_area_resol_mean   10.3801
_diffrn_detector_type              Atlas
_diffrn_measured_fraction_theta_full  0.998
_diffrn_measured_fraction_theta_max  0.997
_diffrn_measurement_details
;
List of Runs (angles in degrees, time in seconds):

  # Type    Start    End  Width  t~exp~   \w     \q     \k     \f   Frames
--------------------------------------------------------------------------
  1  \w    -71.00  30.00   1.00    3.00    --  -41.01  57.00-180.00  101
  2  \w    -53.00 -13.00   1.00    3.00    --  -41.01 -45.00-107.24   40
  3  \w    -35.00  67.00   1.00    3.00    --   41.01 -37.00-150.00  102
  4  \w      6.00  82.00   1.00    3.00    --   41.01 -99.00   0.00   76
  5  \w    113.00 178.00   1.00   12.00    --  113.00  61.00 -90.00   65
  6  \w     38.00 109.00   1.00   12.00    --  113.00-111.00 -90.00   71
  7  \w     34.00 147.00   1.00   12.00    --  113.00 -77.00  90.00  113
  8  \w     38.00 141.00   1.00   12.00    --  113.00 -45.00 -90.00  103
  9  \w     38.00 109.00   1.00   12.00    --  113.00-111.00-150.00   71
 10  \w    113.00 178.00   1.00   12.00    --  113.00  61.00-150.00   65
 11  \w    115.00 178.00   1.00   12.00    --  113.00  77.00-120.00   63
 12  \w    115.00 178.00   1.00   12.00    --  113.00  77.00  90.00   63
 13  \w     97.00 178.00   1.00   12.00    --  113.00  45.00-107.65   81
 14  \w     37.00 109.00   1.00   12.00    --  113.00-110.00 165.54   72
 15  \w     12.00  38.00   1.00    3.00    --   41.01  52.00 166.26   26
 16  \w     14.00  57.00   1.00    3.00    --   41.01  44.00  95.45   43
 17  \w     12.00  39.00   1.00    3.00    --   41.01  51.00-136.75   27
 18  \w     13.00  43.00   1.00    3.00    --   41.01  49.00 -78.75   30
 19  \w     71.00 178.00   1.00   12.00    --  113.00  21.00 156.57  107
 20  \w     87.00 178.00   1.00   12.00    --  113.00  38.00 -37.93   91
 21  \w     52.00 178.00   1.00   12.00    --  113.00  15.00  60.00  126
 22  \w     82.00 178.00   1.00   12.00    --  113.00  30.00-150.00   96
 23  \w     29.00 107.00   1.00   12.00    --  113.00 -94.00 -60.00   78
 24  \w     38.00 109.00   1.00   12.00    --  113.00-111.00  60.00   71
;
_diffrn_measurement_device         'four-circle diffractometer'
_diffrn_measurement_device_type    'SuperNova, Dual, Cu at home/near, Atlas'
_diffrn_measurement_method         '\w scans'
_diffrn_orient_matrix_type        
 'CrysAlisPro convention (1999,Acta A55,543-557)'
_diffrn_orient_matrix_UB_11        -0.2044250000
_diffrn_orient_matrix_UB_12        -0.0030060000
_diffrn_orient_matrix_UB_13        -0.0502398000
_diffrn_orient_matrix_UB_21        -0.1931066000
_diffrn_orient_matrix_UB_22        -0.0012730000
_diffrn_orient_matrix_UB_23        0.0532718000
_diffrn_orient_matrix_UB_31        -0.0074928000
_diffrn_orient_matrix_UB_32        0.1141179000
_diffrn_orient_matrix_UB_33        -0.0007146000
_diffrn_radiation_monochromator    mirror
_diffrn_radiation_probe            x-ray
_diffrn_radiation_type             'Cu K\a'
_diffrn_radiation_wavelength       1.54184
_diffrn_source                     'micro-focus sealed X-ray tube'
_diffrn_source_type                'SuperNova (Cu) X-ray Source'
_reflns_Friedel_coverage           0.700
_reflns_Friedel_fraction_full      1.000
_reflns_Friedel_fraction_max       0.987
_reflns_number_gt                  3011
_reflns_number_total               3236
_reflns_special_details
;
 Reflections were merged by SHELXL according to the crystal
 class for the calculation of statistics and refinement.
 
 _reflns_Friedel_fraction is defined as the number of unique
 Friedel pairs measured divided by the number that would be
 possible theoretically, ignoring centric projections and
 systematic absences.
;
_reflns_threshold_expression       'I > 2\s(I)'
_computing_cell_refinement         'CrysAlisPro 1.171.42.100a (Rigaku OD, 2023)'
_computing_data_collection         'CrysAlisPro 1.171.42.100a (Rigaku OD, 2023)'
_computing_data_reduction          'CrysAlisPro 1.171.42.100a (Rigaku OD, 2023)'
_computing_molecular_graphics      'Olex2 1.5 (Dolomanov et al., 2009)'
_computing_publication_material    'Olex2 1.5 (Dolomanov et al., 2009)'
_computing_structure_refinement    'SHELXL (Sheldrick, 2015b)'
_computing_structure_solution      'SHELXT (Sheldrick, 2015a)'
_refine_diff_density_max           0.316
_refine_diff_density_min           -0.219
_refine_diff_density_rms           0.046
_refine_ls_abs_structure_details
;
 Flack x determined using 1178 quotients [(I+)-(I-)]/[(I+)+(I-)]
 (Parsons, Flack and Wagner, Acta Cryst. B69 (2013) 249-259).
;
_refine_ls_abs_structure_Flack     -0.023(11)
_refine_ls_extinction_coef         .
_refine_ls_extinction_method       none
_refine_ls_goodness_of_fit_ref     1.049
_refine_ls_hydrogen_treatment      mixed
_refine_ls_matrix_type             full
_refine_ls_number_parameters       189
_refine_ls_number_reflns           3236
_refine_ls_number_restraints       0
_refine_ls_R_factor_all            0.0393
_refine_ls_R_factor_gt             0.0355
_refine_ls_restrained_S_all        1.049
_refine_ls_shift/su_max            0.000
_refine_ls_shift/su_mean           0.000
_refine_ls_structure_factor_coef   Fsqd
_refine_ls_weighting_details      
 'w=1/[\s^2^(Fo^2^)+(0.0537P)^2^+0.2430P] where P=(Fo^2^+2Fc^2^)/3'
_refine_ls_weighting_scheme        calc
_refine_ls_wR_factor_gt            0.0873
_refine_ls_wR_factor_ref           0.0908
_refine_special_details            ?
_olex2_refinement_description
;
1. Fixed Uiso
 At 1.2 times of:
  All C(H) groups, All C(H,H) groups
 At 1.5 times of:
  All C(H,H,H) groups
2.a Ternary CH refined with riding coordinates:
 C1(H1A), C2(H2), C3(H3), C4(H4), C10(H10)
2.b Secondary CH2 refined with riding coordinates:
 C11(H11A,H11B), C12(H12A,H12B)
2.c Idealised Me refined as rotating group:
 C7(H7A,H7B,H7C), C8(H8A,H8B,H8C), C13(H13A,H13B,H13C), C14(H14A,H14B,H14C)
;
_atom_sites_solution_hydrogens     mixed
_atom_sites_solution_primary       dual
_atom_sites_solution_secondary     ?
loop_
  _atom_site_label
  _atom_site_type_symbol
  _atom_site_fract_x
  _atom_site_fract_y
  _atom_site_fract_z
  _atom_site_U_iso_or_equiv
  _atom_site_adp_type
  _atom_site_occupancy
  _atom_site_site_symmetry_order
  _atom_site_calc_flag
  _atom_site_refinement_flags_posn
  _atom_site_refinement_flags_adp
  _atom_site_refinement_flags_occupancy
  _atom_site_disorder_assembly
  _atom_site_disorder_group
 O1 O 0.2507(3) 0.66804(13) 0.36976(8) 0.0247(4) Uani 1 1 d . . . . .
 S1 S 0.10633(13) 0.64057(5) 0.48755(3) 0.03483(18) Uani 1 1 d . . . . .
 H1 H 0.001(9) 0.570(3) 0.475(2) 0.067(13) Uiso 1 1 d . . . . .
 C1 C 0.3427(4) 0.63009(17) 0.42775(10) 0.0236(5) Uani 1 1 d . . . . .
 H1A H 0.482857 0.672805 0.441121 0.028 Uiso 1 1 calc R U . . .
 C2 C 0.4353(4) 0.52457(17) 0.42141(10) 0.0236(5) Uani 1 1 d . . . . .
 H2 H 0.533491 0.506499 0.459741 0.028 Uiso 1 1 calc R U . . .
 O2 O 0.2404(3) 0.45621(13) 0.41382(9) 0.0282(4) Uani 1 1 d . . . . .
 O3 O 0.5547(3) 0.40211(13) 0.35129(9) 0.0288(4) Uani 1 1 d . . . . .
 C3 C 0.5861(4) 0.50588(17) 0.36122(10) 0.0227(4) Uani 1 1 d . . . . .
 H3 H 0.762000 0.521461 0.369111 0.027 Uiso 1 1 calc R U . . .
 O4 O 0.6884(3) 0.55877(14) 0.25742(8) 0.0259(4) Uani 1 1 d . . . . .
 C4 C 0.4933(4) 0.56321(18) 0.30384(10) 0.0216(4) Uani 1 1 d . . . . .
 H4 H 0.345550 0.529272 0.286377 0.026 Uiso 1 1 calc R U . . .
 C5 C 0.4307(4) 0.67201(18) 0.31861(10) 0.0230(5) Uani 1 1 d . . . . .
 O5 O 0.4387(4) 0.5030(2) 0.18052(10) 0.0500(6) Uani 1 1 d . . . . .
 C6 C 0.3421(5) 0.36927(18) 0.38534(13) 0.0298(5) Uani 1 1 d . . . . .
 C7 C 0.4273(8) 0.2966(2) 0.43581(16) 0.0477(8) Uani 1 1 d . . . . .
 H7A H 0.513075 0.241239 0.415506 0.072 Uiso 1 1 calc R U . . .
 H7B H 0.285736 0.271265 0.459200 0.072 Uiso 1 1 calc R U . . .
 H7C H 0.537988 0.330398 0.465276 0.072 Uiso 1 1 calc R U . . .
 C8 C 0.1547(6) 0.3269(2) 0.34048(17) 0.0453(7) Uani 1 1 d . . . . .
 H8A H 0.121726 0.374687 0.306495 0.068 Uiso 1 1 calc R U . . .
 H8B H 0.003467 0.313192 0.363770 0.068 Uiso 1 1 calc R U . . .
 H8C H 0.216997 0.265103 0.322022 0.068 Uiso 1 1 calc R U . . .
 C9 C 0.6378(4) 0.52384(18) 0.19874(11) 0.0257(5) Uani 1 1 d . . . . .
 C10 C 0.8647(5) 0.5155(2) 0.16115(12) 0.0321(5) Uani 1 1 d . . . . .
 H10 H 1.020728 0.531829 0.183471 0.038 Uiso 1 1 calc R U . . .
 C11 C 0.8765(6) 0.4367(2) 0.11074(13) 0.0362(6) Uani 1 1 d . . . . .
 H11A H 1.035773 0.403985 0.103316 0.043 Uiso 1 1 calc R U . . .
 H11B H 0.732700 0.392901 0.105618 0.043 Uiso 1 1 calc R U . . .
 C12 C 0.8513(8) 0.5403(2) 0.09128(14) 0.0471(8) Uani 1 1 d . . . . .
 H12A H 0.691719 0.561735 0.074020 0.057 Uiso 1 1 calc R U . . .
 H12B H 0.994891 0.572822 0.071718 0.057 Uiso 1 1 calc R U . . .
 C13 C 0.6518(5) 0.73436(19) 0.33639(12) 0.0290(5) Uani 1 1 d . . . . .
 H13A H 0.597269 0.798510 0.353080 0.044 Uiso 1 1 calc R U . . .
 H13B H 0.753194 0.745066 0.298668 0.044 Uiso 1 1 calc R U . . .
 H13C H 0.747293 0.699669 0.368882 0.044 Uiso 1 1 calc R U . . .
 C14 C 0.2919(5) 0.7187(2) 0.26394(12) 0.0297(5) Uani 1 1 d . . . . .
 H14A H 0.141857 0.681051 0.256112 0.044 Uiso 1 1 calc R U . . .
 H14B H 0.393807 0.717839 0.225688 0.044 Uiso 1 1 calc R U . . .
 H14C H 0.250356 0.787399 0.274689 0.044 Uiso 1 1 calc R U . . .

loop_
  _atom_site_aniso_label
  _atom_site_aniso_U_11
  _atom_site_aniso_U_22
  _atom_site_aniso_U_33
  _atom_site_aniso_U_23
  _atom_site_aniso_U_13
  _atom_site_aniso_U_12
 O1 0.0236(8) 0.0261(8) 0.0242(8) 0.0016(6) 0.0020(6) 0.0035(7)
 S1 0.0416(3) 0.0365(3) 0.0264(3) -0.0052(2) 0.0090(3) 0.0062(3)
 C1 0.0262(11) 0.0228(11) 0.0219(10) -0.0024(8) 0.0004(8) 0.0013(10)
 C2 0.0275(11) 0.0231(11) 0.0203(9) -0.0017(8) -0.0015(9) 0.0003(9)
 O2 0.0291(9) 0.0230(8) 0.0327(8) -0.0064(7) 0.0060(7) -0.0027(7)
 O3 0.0300(9) 0.0212(8) 0.0351(9) -0.0039(7) 0.0048(7) 0.0043(7)
 C3 0.0215(10) 0.0215(10) 0.0250(10) -0.0026(8) -0.0005(9) 0.0028(10)
 O4 0.0189(8) 0.0342(9) 0.0245(7) -0.0054(7) 0.0020(6) -0.0014(7)
 C4 0.0176(9) 0.0264(12) 0.0209(9) -0.0023(9) 0.0012(8) 0.0014(9)
 C5 0.0211(11) 0.0238(10) 0.0239(10) 0.0022(8) 0.0003(9) 0.0008(9)
 O5 0.0227(9) 0.0898(18) 0.0374(10) -0.0287(11) -0.0011(8) 0.0002(11)
 C6 0.0310(12) 0.0227(11) 0.0358(12) -0.0073(10) 0.0040(10) -0.0015(11)
 C7 0.069(2) 0.0255(13) 0.0489(16) 0.0062(12) 0.0055(17) 0.0024(15)
 C8 0.0326(14) 0.0430(15) 0.0603(18) -0.0256(15) 0.0005(13) -0.0026(13)
 C9 0.0198(11) 0.0309(12) 0.0265(10) -0.0039(9) 0.0002(9) 0.0018(10)
 C10 0.0244(12) 0.0440(14) 0.0278(11) -0.0063(11) 0.0041(10) -0.0025(11)
 C11 0.0406(15) 0.0334(13) 0.0347(12) -0.0044(11) 0.0105(12) 0.0047(13)
 C12 0.071(2) 0.0374(15) 0.0332(13) 0.0002(12) 0.0183(14) 0.0055(16)
 C13 0.0270(12) 0.0253(11) 0.0347(12) -0.0003(10) -0.0013(10) -0.0017(10)
 C14 0.0276(13) 0.0318(13) 0.0296(12) 0.0079(10) -0.0014(10) 0.0046(11)

_geom_special_details
;
 All esds (except the esd in the dihedral angle between two l.s. planes)
 are estimated using the full covariance matrix.  The cell esds are taken
 into account individually in the estimation of esds in distances, angles
 and torsion angles; correlations between esds in cell parameters are only
 used when they are defined by crystal symmetry.  An approximate (isotropic)
 treatment of cell esds is used for estimating esds involving l.s. planes.
;
loop_
  _geom_bond_atom_site_label_1
  _geom_bond_atom_site_label_2
  _geom_bond_distance
  _geom_bond_site_symmetry_2
  _geom_bond_publ_flag
 O1 C1 1.417(3) . ?
 O1 C5 1.461(3) . ?
 S1 H1 1.15(5) . ?
 S1 C1 1.812(2) . ?
 C1 H1A 1.0000 . ?
 C1 C2 1.516(3) . ?
 C2 H2 1.0000 . ?
 C2 O2 1.419(3) . ?
 C2 C3 1.534(3) . ?
 O2 C6 1.429(3) . ?
 O3 C3 1.425(3) . ?
 O3 C6 1.437(3) . ?
 C3 H3 1.0000 . ?
 C3 C4 1.521(3) . ?
 O4 C4 1.449(3) . ?
 O4 C9 1.351(3) . ?
 C4 H4 1.0000 . ?
 C4 C5 1.538(3) . ?
 C5 C13 1.521(3) . ?
 C5 C14 1.516(3) . ?
 O5 C9 1.190(3) . ?
 C6 C7 1.519(4) . ?
 C6 C8 1.508(4) . ?
 C7 H7A 0.9800 . ?
 C7 H7B 0.9800 . ?
 C7 H7C 0.9800 . ?
 C8 H8A 0.9800 . ?
 C8 H8B 0.9800 . ?
 C8 H8C 0.9800 . ?
 C9 C10 1.478(3) . ?
 C10 H10 1.0000 . ?
 C10 C11 1.503(4) . ?
 C10 C12 1.510(4) . ?
 C11 H11A 0.9900 . ?
 C11 H11B 0.9900 . ?
 C11 C12 1.462(4) . ?
 C12 H12A 0.9900 . ?
 C12 H12B 0.9900 . ?
 C13 H13A 0.9800 . ?
 C13 H13B 0.9800 . ?
 C13 H13C 0.9800 . ?
 C14 H14A 0.9800 . ?
 C14 H14B 0.9800 . ?
 C14 H14C 0.9800 . ?

loop_
  _geom_angle_atom_site_label_1
  _geom_angle_atom_site_label_2
  _geom_angle_atom_site_label_3
  _geom_angle
  _geom_angle_site_symmetry_1
  _geom_angle_site_symmetry_3
  _geom_angle_publ_flag
 C1 O1 C5 114.08(17) . . ?
 C1 S1 H1 98(2) . . ?
 O1 C1 S1 108.44(16) . . ?
 O1 C1 H1A 107.9 . . ?
 O1 C1 C2 112.46(18) . . ?
 S1 C1 H1A 107.9 . . ?
 C2 C1 S1 111.93(16) . . ?
 C2 C1 H1A 107.9 . . ?
 C1 C2 H2 109.7 . . ?
 C1 C2 C3 114.02(19) . . ?
 O2 C2 C1 111.5(2) . . ?
 O2 C2 H2 109.7 . . ?
 O2 C2 C3 101.86(18) . . ?
 C3 C2 H2 109.7 . . ?
 C2 O2 C6 106.63(19) . . ?
 C3 O3 C6 109.09(17) . . ?
 C2 C3 H3 110.3 . . ?
 O3 C3 C2 102.56(18) . . ?
 O3 C3 H3 110.3 . . ?
 O3 C3 C4 109.99(18) . . ?
 C4 C3 C2 113.13(19) . . ?
 C4 C3 H3 110.3 . . ?
 C9 O4 C4 118.68(18) . . ?
 C3 C4 H4 109.3 . . ?
 C3 C4 C5 113.47(18) . . ?
 O4 C4 C3 105.56(18) . . ?
 O4 C4 H4 109.3 . . ?
 O4 C4 C5 109.89(19) . . ?
 C5 C4 H4 109.3 . . ?
 O1 C5 C4 105.35(18) . . ?
 O1 C5 C13 112.11(19) . . ?
 O1 C5 C14 103.66(18) . . ?
 C13 C5 C4 113.53(19) . . ?
 C14 C5 C4 110.7(2) . . ?
 C14 C5 C13 110.9(2) . . ?
 O2 C6 O3 105.82(19) . . ?
 O2 C6 C7 110.8(2) . . ?
 O2 C6 C8 108.0(2) . . ?
 O3 C6 C7 107.4(2) . . ?
 O3 C6 C8 110.9(2) . . ?
 C8 C6 C7 113.8(3) . . ?
 C6 C7 H7A 109.5 . . ?
 C6 C7 H7B 109.5 . . ?
 C6 C7 H7C 109.5 . . ?
 H7A C7 H7B 109.5 . . ?
 H7A C7 H7C 109.5 . . ?
 H7B C7 H7C 109.5 . . ?
 C6 C8 H8A 109.5 . . ?
 C6 C8 H8B 109.5 . . ?
 C6 C8 H8C 109.5 . . ?
 H8A C8 H8B 109.5 . . ?
 H8A C8 H8C 109.5 . . ?
 H8B C8 H8C 109.5 . . ?
 O4 C9 C10 110.1(2) . . ?
 O5 C9 O4 124.4(2) . . ?
 O5 C9 C10 125.5(2) . . ?
 C9 C10 H10 116.8 . . ?
 C9 C10 C11 117.9(2) . . ?
 C9 C10 C12 117.7(3) . . ?
 C11 C10 H10 116.8 . . ?
 C11 C10 C12 58.04(18) . . ?
 C12 C10 H10 116.8 . . ?
 C10 C11 H11A 117.6 . . ?
 C10 C11 H11B 117.6 . . ?
 H11A C11 H11B 114.8 . . ?
 C12 C11 C10 61.22(18) . . ?
 C12 C11 H11A 117.6 . . ?
 C12 C11 H11B 117.6 . . ?
 C10 C12 H12A 117.7 . . ?
 C10 C12 H12B 117.7 . . ?
 C11 C12 C10 60.74(19) . . ?
 C11 C12 H12A 117.7 . . ?
 C11 C12 H12B 117.7 . . ?
 H12A C12 H12B 114.8 . . ?
 C5 C13 H13A 109.5 . . ?
 C5 C13 H13B 109.5 . . ?
 C5 C13 H13C 109.5 . . ?
 H13A C13 H13B 109.5 . . ?
 H13A C13 H13C 109.5 . . ?
 H13B C13 H13C 109.5 . . ?
 C5 C14 H14A 109.5 . . ?
 C5 C14 H14B 109.5 . . ?
 C5 C14 H14C 109.5 . . ?
 H14A C14 H14B 109.5 . . ?
 H14A C14 H14C 109.5 . . ?
 H14B C14 H14C 109.5 . . ?

loop_
  _geom_hbond_atom_site_label_D
  _geom_hbond_atom_site_label_H
  _geom_hbond_atom_site_label_A
  _geom_hbond_distance_DH
  _geom_hbond_distance_HA
  _geom_hbond_distance_DA
  _geom_hbond_angle_DHA
  _geom_hbond_site_symmetry_A
  _geom_hbond_publ_flag
 C10 H10 O5 1.00 2.32 3.175(3) 142.5 1_655 yes

loop_
  _geom_torsion_atom_site_label_1
  _geom_torsion_atom_site_label_2
  _geom_torsion_atom_site_label_3
  _geom_torsion_atom_site_label_4
  _geom_torsion
  _geom_torsion_site_symmetry_1
  _geom_torsion_site_symmetry_2
  _geom_torsion_site_symmetry_3
  _geom_torsion_site_symmetry_4
  _geom_torsion_publ_flag
 O1 C1 C2 O2 -71.6(2) . . . . ?
 O1 C1 C2 C3 43.1(3) . . . . ?
 S1 C1 C2 O2 50.7(2) . . . . ?
 S1 C1 C2 C3 165.44(16) . . . . ?
 C1 O1 C5 C4 66.0(2) . . . . ?
 C1 O1 C5 C13 -57.9(3) . . . . ?
 C1 O1 C5 C14 -177.55(19) . . . . ?
 C1 C2 O2 C6 158.89(19) . . . . ?
 C1 C2 C3 O3 -154.56(19) . . . . ?
 C1 C2 C3 C4 -36.1(3) . . . . ?
 C2 O2 C6 O3 -25.6(2) . . . . ?
 C2 O2 C6 C7 90.5(3) . . . . ?
 C2 O2 C6 C8 -144.4(2) . . . . ?
 C2 C3 C4 O4 165.02(19) . . . . ?
 C2 C3 C4 C5 44.6(3) . . . . ?
 O2 C2 C3 O3 -34.3(2) . . . . ?
 O2 C2 C3 C4 84.2(2) . . . . ?
 O3 C3 C4 O4 -81.0(2) . . . . ?
 O3 C3 C4 C5 158.64(19) . . . . ?
 C3 C2 O2 C6 36.9(2) . . . . ?
 C3 O3 C6 O2 2.3(3) . . . . ?
 C3 O3 C6 C7 -116.0(2) . . . . ?
 C3 O3 C6 C8 119.1(2) . . . . ?
 C3 C4 C5 O1 -56.9(2) . . . . ?
 C3 C4 C5 C13 66.2(3) . . . . ?
 C3 C4 C5 C14 -168.3(2) . . . . ?
 O4 C4 C5 O1 -174.76(16) . . . . ?
 O4 C4 C5 C13 -51.7(2) . . . . ?
 O4 C4 C5 C14 73.8(2) . . . . ?
 O4 C9 C10 C11 150.5(2) . . . . ?
 O4 C9 C10 C12 -143.0(2) . . . . ?
 C4 O4 C9 O5 5.9(4) . . . . ?
 C4 O4 C9 C10 -174.1(2) . . . . ?
 C5 O1 C1 S1 174.92(15) . . . . ?
 C5 O1 C1 C2 -60.8(3) . . . . ?
 O5 C9 C10 C11 -29.4(4) . . . . ?
 O5 C9 C10 C12 37.1(4) . . . . ?
 C6 O3 C3 C2 19.6(2) . . . . ?
 C6 O3 C3 C4 -101.0(2) . . . . ?
 C9 O4 C4 C3 125.3(2) . . . . ?
 C9 O4 C4 C5 -111.9(2) . . . . ?
 C9 C10 C11 C12 106.8(3) . . . . ?
 C9 C10 C12 C11 -107.2(3) . . . . ?

_shelx_res_file
;
TITL if1310_a.res in P2(1)2(1)2(1)
    if1310.res
    created by SHELXL-2018/3 at 15:41:13 on 16-Oct-2023
CELL 1.54184 5.4779 13.4791 21.0555 90 90 90
ZERR 4 0.0002 0.0004 0.0006 0 0 0
LATT -1
SYMM 0.5-X,-Y,0.5+Z
SYMM -X,0.5+Y,0.5-Z
SYMM 0.5+X,0.5-Y,-Z
SFAC C H O S
UNIT 56 88 20 4
EQIV $1 1+X,+Y,+Z

L.S. 10
PLAN  20
SIZE 0.03 0.11 0.23
TEMP -113.15(10)
CONF
HTAB C10 O5_$1
list 4
MORE -1
BOND $H
fmap 2 53
acta
OMIT -5 8 13
OMIT 0 16 2
REM <olex2.extras>
REM <HklSrc "%.\\IF1310.hkl">
REM </olex2.extras>

WGHT    0.053700    0.243000
FVAR       7.32796
O1    3    0.250652    0.668040    0.369760    11.00000    0.02363    0.02614 =
         0.02422    0.00164    0.00205    0.00352
S1    4    0.106331    0.640571    0.487546    11.00000    0.04165    0.03647 =
         0.02636   -0.00515    0.00902    0.00617
H1    2    0.000812    0.569736    0.474846    11.00000    0.06654
C1    1    0.342723    0.630094    0.427748    11.00000    0.02616    0.02280 =
         0.02192   -0.00242    0.00037    0.00133
AFIX  13
H1A   2    0.482857    0.672805    0.441121    11.00000   -1.20000
AFIX   0
C2    1    0.435318    0.524566    0.421407    11.00000    0.02747    0.02307 =
         0.02031   -0.00173   -0.00151    0.00033
AFIX  13
H2    2    0.533491    0.506499    0.459741    11.00000   -1.20000
AFIX   0
O2    3    0.240378    0.456205    0.413820    11.00000    0.02909    0.02298 =
         0.03267   -0.00640    0.00603   -0.00268
O3    3    0.554684    0.402108    0.351289    11.00000    0.02995    0.02119 =
         0.03514   -0.00386    0.00475    0.00433
C3    1    0.586121    0.505876    0.361216    11.00000    0.02148    0.02146 =
         0.02504   -0.00257   -0.00045    0.00282
AFIX  13
H3    2    0.762000    0.521461    0.369111    11.00000   -1.20000
AFIX   0
O4    3    0.688424    0.558766    0.257422    11.00000    0.01893    0.03418 =
         0.02451   -0.00539    0.00198   -0.00136
C4    1    0.493349    0.563211    0.303841    11.00000    0.01760    0.02640 =
         0.02091   -0.00234    0.00119    0.00142
AFIX  13
H4    2    0.345550    0.529272    0.286377    11.00000   -1.20000
AFIX   0
C5    1    0.430732    0.672010    0.318614    11.00000    0.02114    0.02381 =
         0.02394    0.00215    0.00027    0.00080
O5    3    0.438661    0.502976    0.180517    11.00000    0.02267    0.08976 =
         0.03745   -0.02869   -0.00105    0.00015
C6    1    0.342089    0.369271    0.385338    11.00000    0.03097    0.02273 =
         0.03583   -0.00735    0.00396   -0.00147
C7    1    0.427276    0.296599    0.435805    11.00000    0.06871    0.02549 =
         0.04888    0.00616    0.00548    0.00243
AFIX 137
H7A   2    0.513075    0.241239    0.415506    11.00000   -1.50000
H7B   2    0.285736    0.271265    0.459200    11.00000   -1.50000
H7C   2    0.537988    0.330398    0.465276    11.00000   -1.50000
AFIX   0
C8    1    0.154672    0.326852    0.340481    11.00000    0.03256    0.04299 =
         0.06034   -0.02559    0.00055   -0.00264
AFIX 137
H8A   2    0.121726    0.374687    0.306495    11.00000   -1.50000
H8B   2    0.003467    0.313192    0.363770    11.00000   -1.50000
H8C   2    0.216997    0.265103    0.322022    11.00000   -1.50000
AFIX   0
C9    1    0.637841    0.523836    0.198742    11.00000    0.01981    0.03094 =
         0.02645   -0.00387    0.00022    0.00178
C10   1    0.864672    0.515519    0.161150    11.00000    0.02441    0.04396 =
         0.02779   -0.00630    0.00411   -0.00254
AFIX  13
H10   2    1.020728    0.531829    0.183471    11.00000   -1.20000
AFIX   0
C11   1    0.876473    0.436679    0.110738    11.00000    0.04060    0.03335 =
         0.03468   -0.00441    0.01045    0.00473
AFIX  23
H11A  2    1.035773    0.403985    0.103316    11.00000   -1.20000
H11B  2    0.732700    0.392901    0.105618    11.00000   -1.20000
AFIX   0
C12   1    0.851344    0.540303    0.091280    11.00000    0.07076    0.03741 =
         0.03316    0.00024    0.01833    0.00553
AFIX  23
H12A  2    0.691719    0.561735    0.074020    11.00000   -1.20000
H12B  2    0.994891    0.572822    0.071718    11.00000   -1.20000
AFIX   0
C13   1    0.651769    0.734355    0.336391    11.00000    0.02705    0.02535 =
         0.03469   -0.00034   -0.00128   -0.00173
AFIX 137
H13A  2    0.597269    0.798510    0.353080    11.00000   -1.50000
H13B  2    0.753194    0.745066    0.298668    11.00000   -1.50000
H13C  2    0.747293    0.699669    0.368882    11.00000   -1.50000
AFIX   0
C14   1    0.291911    0.718704    0.263940    11.00000    0.02764    0.03175 =
         0.02959    0.00793   -0.00139    0.00465
AFIX 137
H14A  2    0.141857    0.681051    0.256112    11.00000   -1.50000
H14B  2    0.393807    0.717839    0.225688    11.00000   -1.50000
H14C  2    0.250356    0.787399    0.274689    11.00000   -1.50000
AFIX   0
HKLF 4


REM  if1310_a.res in P2(1)2(1)2(1)
REM wR2 = 0.0908, GooF = S = 1.049, Restrained GooF = 1.049 for all data
REM R1 = 0.0355 for 3011 Fo > 4sig(Fo) and 0.0393 for all 3236 data
REM 189 parameters refined using 0 restraints

END

WGHT      0.0537      0.2433

REM Highest difference peak  0.316,  deepest hole -0.219,  1-sigma level  0.046
Q1    1  -0.0433  0.6534  0.4837  11.00000  0.05    0.32
Q2    1   0.5517  0.7025  0.3252  11.00000  0.05    0.25
Q3    1   0.4598  0.5572  0.1802  11.00000  0.05    0.21
Q4    1   0.4065  0.6987  0.3844  11.00000  0.05    0.21
Q5    1   0.5183  0.5375  0.3367  11.00000  0.05    0.20
Q6    1   0.1253  0.4447  0.4341  11.00000  0.05    0.19
Q7    1   0.3719  0.5720  0.4240  11.00000  0.05    0.19
Q8    1   0.4583  0.6148  0.3148  11.00000  0.05    0.19
Q9    1   0.7749  0.7214  0.3632  11.00000  0.05    0.18
Q10   1   0.7703  0.5161  0.1772  11.00000  0.05    0.18
Q11   1   0.9971  0.4865  0.1875  11.00000  0.05    0.18
Q12   1   0.6702  0.3822  0.3442  11.00000  0.05    0.17
Q13   1   0.8491  0.5425  0.2596  11.00000  0.05    0.17
Q14   1   0.9533  0.5562  0.1788  11.00000  0.05    0.17
Q15   1   0.0118  0.3415  0.3445  11.00000  0.05    0.17
Q16   1   0.2302  0.3513  0.3637  11.00000  0.05    0.17
Q17   1   0.4538  0.4808  0.1916  11.00000  0.05    0.16
Q18   1   0.3468  0.6754  0.3411  11.00000  0.05    0.16
Q19   1   0.4350  0.6798  0.4571  11.00000  0.05    0.16
Q20   1   0.5091  0.5230  0.3812  11.00000  0.05    0.16
;
_shelx_res_checksum                14510
_shelx_hkl_file
;
   0   0   1 21.9615 50.0773   1
   0   0   2 77824.6 1061.01   1
   0   0  -2 81248.8 1182.92  15
   0   0  -3 28.0733 161.445   3
   0   0   3 118.052 163.434   1
   0   0   4 441028. 3762.24   1
   0   0  -4 432056. 4109.47   3
   0   0  -5 328.210 356.748   3
   0   0   5 681.525 390.822   2
   0   0   5 625.336 373.784   1
   0   0   6 52613.6 1480.36   1
   0   0   6 53129.6 1575.20   2
   0   0  -6 48853.6 1656.23   3
   0   0   7 150.819 270.824   1
   0   0  -7 5.86965 261.423   3
   0   0   7 193.747 257.627   2
   0   0   8 6938.17 720.362   2
   0   0   8 7190.06 697.249   1
   0   0  -8 5823.62 742.526   3
   0   0   9-246.691 326.189   1
   0   0   9 247.475 321.888   2
   0   0  -9 119.320 310.441   3
   0   0  10 3215.67 566.169   1
   0   0 -10 1736.33 602.513   3
   0   0  10 3425.85 613.034   2
   0   0  11 67.3424 303.466   2
   0   0  11-64.5444 394.352   1
   0   0  12 244867. 5279.41   2
   0   0  12 236406. 4809.12   1
   0   0  13-463.807 369.990   2
   0   0  13-72.3629 313.850   1
   0   0  14 8712.96 1088.74   1
   0   0  14 7926.21 1093.79   2
   0   0  15-553.056 413.857   2
   0   0  17 312.349 356.502   5
   0   0  17-23.6534 378.123  20
   0   0  17 343.333 361.325  13
   0   0 -17-111.121 280.391  19
   0   0  18 20622.8 1100.33   5
   0   0 -18 23110.6 1166.45  19
   0   0  18 24314.0 1343.30  20
   0   0  18 22566.7 1157.71  13
   0   0  19 442.599 368.429  13
   0   0  19-482.639 435.395  20
   0   0  19 85.1501 332.576   5
   0   0 -19-25.5698 312.647  19
   0   0 -19-131.927 314.426  12
   0   0  20 520.006 371.329  13
   0   0  20 379.030 409.428  20
   0   0  20 182.378 335.219   5
   0   0 -20 590.317 355.749  19
   0   0 -20 58.5996 321.103  12
   0   0  21 54.2974 390.376  13
   0   0  21 56.3735 306.764   5
   0   0  21-150.355 384.140  20
   0   0 -21-84.4015 368.634  19
   0   0 -21 122.534 267.136  12
   0   0  22 2463.13 466.639   5
   0   0  22 2675.48 600.460  20
   0   0 -22 2215.25 445.488  19
   0   0 -22 2118.76 398.406  12
   0   0  23-311.308 271.203   5
   0   0  23 172.827 389.719  20
   0   0 -23 137.213 323.117  19
   0   0 -23 259.266 255.413  12
   0   0  24-70.6013 245.234   5
   0   0  24-165.195 385.531  20
   0   0 -24 41.7446 255.589  19
   0   0 -24 59.9383 229.255  12
   0   0  25 37.9179 218.432   5
   0   0 -25 137.457 244.015  19
   0   0 -25 136.722 191.669  12
   0   0  25-478.002 308.652  20
   0   0  26 498.906 259.353  20
   0   0 -26 324.115 172.007  19
   0   1   0 0.58287 73.5700   1
   0   1   0 14.9945 46.1065   3
   0  -1  -1 118426. 1244.88  16
   0  -1   1 121540. 1339.74  18
   0   1   1 121351. 1408.75   1
   0   1   2 374639. 3200.94   1
   0   1   2 379876. 2256.90   2
   0   1   3 3716.25 266.062   2
   0  -1   3 3943.81 242.271   1
   0   1   3 3722.47 389.119   1
   0  -1  -3 3056.56 290.235   3
   0  -1  -4 139530. 2367.24  15
   0   1   4 134332. 1875.76   2
   0  -1   4 135233. 1644.98   1
   0   1   4 136829. 2259.13   1
   0  -1  -5 245063. 3433.72  15
   0  -1   5 235003. 2551.33   1
   0   1   5 235189. 3289.23   1
   0   1   5 239680. 2922.97   2
   0   1   6 288.939 222.881   2
   0  -1   6 435.719 216.453   1
   0  -1  -6 119.063 249.939   3
   0   1   6 231.326 320.940   1
   0   1  -6 242.050 333.538   3
   0   1   7 38043.3 1487.56   1
   0   1   7 39403.4 1388.68   2
   0  -1   7 36833.9 1539.57   2
   0  -1   7 37475.1 1208.04   1
   0  -1  -7 32657.7 1445.59   3
   0   1  -7 34881.8 1570.24   3
   0  -1   8 13125.6 999.653   2
   0  -1   8 12363.8 776.985   1
   0   1   8 12816.8 960.887   1
   0   1   8 13154.1 894.382   2
   0   1  -8 11777.0 1028.07   3
   0   1   9 108962. 2743.32   2
   0  -1   9 107032. 2935.43   2
   0   1   9 104575. 2826.36   1
   0  -1   9 105997. 2421.02   1
   0   1  -9 97535.3 3040.14   3
   0   1  10 74885.8 2436.55   2
   0  -1  10 74461.0 2645.82   2
   0  -1  10 74182.6 2163.83   1
   0   1  10 75805.7 2554.42   1
   0   1 -11 2534.59 771.212   3
   0   1  11 4290.45 718.887   1
   0   1  11 4117.69 672.005   2
   0  -1  11 5649.17 851.430   2
   0  -1  11 3853.40 575.478   1
   0  -1  12 68771.2 2862.95   2
   0  -1  12 70095.9 2414.51   1
   0   1  12 73379.0 2742.15   2
   0   1  12 75087.1 2871.57   1
   0   1  13 2165.68 653.127   1
   0   1  13 1846.86 552.614   2
   0  -1  13 1542.89 571.036   2
   0   1  14 23456.5 1852.85   1
   0  -1  14 24449.8 1927.35   2
   0   1  14 24990.3 1785.47   2
   0  -1  15 3158.67 801.533   2
   0   1  15 3127.15 806.936   1
   0  -1  16 94162.3 2390.15  20
   0  -1 -16 91656.8 2164.36  19
   0  -1  16 93528.4 4161.88   2
   0   1 -17 24534.1 1168.33  12
   0   1  17 22664.3 1159.13  13
   0  -1 -17 23486.8 1146.81  19
   0   1 -17 24045.6 1143.74  19
   0   1  17 21817.9 1114.29   5
   0  -1  17 23567.4 1109.71   5
   0  -1  17 25645.9 2277.85   2
   0   1  17 22683.5 1281.70  20
   0  -1  17 24777.5 1294.46  20
   0   1  18 37798.3 1520.65  13
   0   1 -18 38835.7 1490.51  12
   0   1  18 37666.2 1466.03   5
   0  -1  18 39799.1 1474.68   5
   0  -1  18 40746.9 1711.28  20
   0   1  18 39802.6 1669.12  20
   0   1 -18 39857.9 1484.30  19
   0  -1 -18 40055.7 1518.42  19
   0   1  19 19345.7 1167.39  13
   0   1 -19 18599.6 1048.54  12
   0  -1  19 17939.9 1023.44   5
   0   1  19 18228.4 1059.07   5
   0  -1  19 20724.1 1280.62  20
   0   1  19 19441.3 1213.11  20
   0  -1 -19 19539.2 1097.39  19
   0   1 -19 19830.4 1074.42  19
   0   1 -20 2040.10 441.326  19
   0  -1 -20 2226.89 472.729  19
   0  -1  20 1928.83 433.994   5
   0   1  20 1913.50 427.713   5
   0   1  20 1662.24 466.666  13
   0   1  20 2318.14 534.208  20
   0  -1  20 2445.73 574.254  20
   0  -1 -20 2114.50 421.151  12
   0   1 -20 1633.46 405.031  12
   0  -1 -21-87.2917 330.506  19
   0   1 -21 305.255 336.883  19
   0   1  21-280.154 429.927  13
   0  -1  21-193.945 459.556  20
   0   1  21 529.453 444.672  20
   0   1  21 243.324 352.879   5
   0  -1  21-258.306 347.916   5
   0   1 -21-78.5903 272.880  12
   0  -1 -21-110.760 281.810  12
   0  -1  22 6055.91 611.350   5
   0  -1 -22 5592.38 633.322  19
   0   1 -22 6127.76 634.488  19
   0   1  22 5841.06 617.865   5
   0   1 -22 5623.57 613.753  12
   0  -1 -22 5236.52 563.366  12
   0   1  22 6000.67 730.180  20
   0  -1  22 5618.41 735.435  20
   0  -1 -23 246.355 340.522  19
   0   1 -23 401.126 331.493  19
   0   1  23-470.749 380.582  20
   0  -1  23 212.879 395.623  20
   0  -1 -23-30.2994 226.638  12
   0   1 -23 140.490 261.741  12
   0  -1  23 264.898 269.832   5
   0   1  23 556.450 308.886   5
   0  -1 -24 330.776 295.978  19
   0   1 -24 37.6575 262.604  19
   0  -1  24 951.007 432.726  20
   0   1  24 223.559 381.180  20
   0  -1 -24 175.125 205.992  12
   0   1 -24 186.542 223.552  12
   0   1  24 74.4091 246.207   5
   0  -1  24 263.921 247.848   5
   0  -1 -25 444.853 274.571  19
   0   1  25 113.483 231.172   5
   0  -1  25 642.763 365.374  20
   0   1  25-82.8627 272.810  20
   0   1 -25 33.8474 193.182  19
   0   1 -25 48.9872 186.169  12
   0  -1 -25-50.9766 178.688  12
   0   1 -26 3084.58 258.965  12
   0  -1  26 3800.00 418.627  20
   0  -1 -26 3530.56 319.473  19
   0   2   0 496578. 3177.67   3
   0   2   0 511207. 3674.24   1
   0   2   1 86435.7 883.738   3
   0   2  -1 103367. 1791.42   4
   0   2   1 95005.9 1772.57   4
   0   2  -1 95713.7 1441.30   3
   0  -2   1 95030.6 1524.76  18
   0  -2   1 102500. 1177.00  17
   0  -2  -1 95784.0 1406.36  16
   0   2   1 91077.8 1523.22   1
   0   2  -1 99830.8 1368.50   1
   0   2   2 32186.4 1093.60   4
   0   2  -2 32652.7 994.151   3
   0   2  -2 33773.6 1095.18   4
   0  -2  -2 31843.3 999.642  15
   0   2   2 30589.2 997.350   1
   0   2  -3 103425. 2045.61   3
   0  -2  -3 102480. 2012.75  15
   0   2   3 108400. 2059.59   1
   0   2  -4 132464. 2607.21   3
   0   2   4 129347. 1492.78   2
   0  -2   5 257544. 2301.29   1
   0   2   5 250993. 2633.79   2
   0   2   5 258207. 3834.70   1
   0   2  -6 45221.0 1732.89   3
   0  -2  -6 48604.0 1736.73  15
   0   2   6 44547.2 1228.15   2
   0  -2   6 44311.9 1013.61   1
   0   2   6 46436.8 1696.78   1
   0   2  -7 41864.3 1789.81   3
   0  -2  -7 45498.9 1813.06  15
   0   2   7 43064.1 1371.31   2
   0  -2   7 42732.3 1132.38   1
   0  -2   7 45739.3 1814.69   2
   0   2   7 44305.4 1782.62   1
   0   2  -8 47949.3 2052.28   3
   0  -2   8 51491.3 2019.80   2
   0   2   8 50463.7 1995.07   1
   0   2   8 48426.8 1593.17   2
   0  -2   8 49505.9 1351.61   1
   0  -2   9 5691.15 528.565   1
   0   2   9 6213.84 641.992   2
   0  -2   9 5356.34 788.992   2
   0   2   9 5372.74 776.346   1
   0   2  -9 4117.95 730.368   3
   0   2 -10 67782.2 2787.93   3
   0  -2  10 71843.9 2711.38   2
   0   2  10 75021.0 2741.87   1
   0  -2  10 72510.9 1943.13   1
   0   2  10 71820.7 2246.35   2
   0   2 -11 10368.9 1273.54   3
   0   2  11 12142.1 1199.16   1
   0  -2  11 11589.0 1221.85   2
   0   2  11 10890.4 954.379   2
   0   2 -12 15621.8 1664.99   3
   0  -2  12 19717.2 1616.86   2
   0   2  12 20347.2 1618.04   1
   0   2  13 35086.2 2292.90   1
   0  -2  13 38714.3 2381.09   2
   0   2  14 1632.09 702.286   1
   0  -2  14 1673.32 619.954   2
   0  -2  15 4510.01 920.573   2
   0   2  15 5069.38 1021.84   1
   0  -2 -16 1551.92 372.231  19
   0   2 -16 1838.46 335.419  19
   0   2  16 1460.88 410.873  13
   0   2  16 2631.16 839.992   1
   0  -2  16 1536.44 580.081   2
   0   2  16 1609.59 383.799   5
   0   2 -16 1900.58 383.429  12
   0  -2  16 2095.08 445.573  20
   0   2  16 1461.59 435.765  20
   0   2 -17 140825. 2794.53  12
   0   2  17 135302. 2818.50  13
   0   2  17 138416. 3018.71  20
   0  -2  17 134725. 2608.74   5
   0   2  17 136099. 2763.72   5
   0  -2  17 140152. 5416.98   2
   0   2 -17 139218. 2668.18  19
   0  -2 -17 141802. 2787.81  19
   0  -2  17 144876. 3113.59  20
   0   2  18 42804.3 1634.49  13
   0   2 -18 41954.2 1494.62  19
   0  -2 -18 44184.7 1598.70  19
   0  -2  18 43300.3 1514.70   5
   0   2  18 42038.0 1579.59   5
   0   2 -18 41401.4 1550.79  12
   0  -2  18 41975.0 1790.90  20
   0   2  18 42390.8 1717.30  20
   0   2  19 14710.2 1034.26  13
   0  -2 -19 15541.5 1014.85  19
   0   2 -19 14127.1 897.994  19
   0  -2  19 14290.7 907.667   5
   0   2  19 14011.7 955.794   5
   0   2 -19 14308.3 934.547  12
   0  -2  19 15441.8 1137.81  20
   0   2  19 14346.3 1050.88  20
   0   2  20 7612.46 778.670  13
   0  -2 -20 9155.62 807.279  19
   0   2 -20 8178.15 700.744  19
   0   2  20 7873.23 736.747   5
   0  -2  20 7371.70 667.965   5
   0  -2 -20 8032.53 691.475  12
   0   2 -20 8205.56 739.545  12
   0   2  20 9132.50 869.657  20
   0  -2  20 9967.62 928.598  20
   0   2  21 932.430 439.058  13
   0   2 -21 1102.12 374.799  12
   0  -2 -21 672.445 313.114  12
   0   2  21 886.046 397.904   5
   0  -2  21 1179.31 360.840   5
   0  -2  21 1019.69 521.227  20
   0   2  21 902.174 442.998  20
   0   2 -21 1148.84 395.326  19
   0  -2 -21 1091.24 427.454  19
   0  -2 -22 460.789 342.557  19
   0   2 -22 367.241 289.344  19
   0  -2  22 485.193 273.310   5
   0   2  22 285.098 337.408   5
   0  -2 -22 130.227 231.140  12
   0   2 -22 509.658 289.684  12
   0   2 -22 700.302 326.547   8
   0  -2  22 41.1165 447.499  20
   0   2  22 516.184 343.990  20
   0   2 -23 8236.42 637.703  12
   0  -2 -23 8594.93 612.013  12
   0   2  23 8780.74 659.366   5
   0  -2  23 8522.50 603.402   5
   0   2  23 7857.40 724.656  20
   0  -2  23 9171.03 856.226  20
   0   2 -23 8357.08 630.038  19
   0  -2 -23 8623.19 719.324  19
   0   2 -23 9557.17 593.190   8
   0   2  24 1953.30 360.472   5
   0  -2  24 1752.98 487.114  20
   0   2 -24 1764.24 331.263  19
   0   2  24 2274.90 433.094  20
   0   2 -24 1646.52 334.780  12
   0  -2 -24 1564.56 268.737  12
   0  -2 -24 1511.73 369.363  19
   0  -2 -25 17222.3 777.230  19
   0   2 -25 15516.8 621.688  19
   0   2 -25 17328.0 704.681  12
   0  -2 -25 16171.2 594.401  12
   0   2  25 17824.0 746.664   5
   0  -2  25 19440.4 979.984  20
   0   2  25 17055.6 786.249  20
   0  -2  26 1162.03 300.024  20
   0  -2 -26 1142.81 221.220  19
   0   2 -26 1154.88 187.243  12
   0   3   0 84.3481 268.245   4
   0   3   0-79.2442 256.116   1
   0   3   0 50.2828 175.252   3
   0   3  -1 8890.59 524.286   3
   0   3  -1 9389.82 694.966   4
   0   3   1 8298.15 669.912   4
   0   3   1 8596.48 333.519   3
   0  -3  -1 5671.25 441.933  16
   0  -3   1 6638.59 411.506  17
   0  -3   1 4677.03 459.044  18
   0   3   1 9221.23 618.192   1
   0   3  -1 10101.3 573.383   1
   0   3  -2 937062. 6870.63   3
   0   3   2 937434. 7769.81   4
   0  -3  -2 944055. 6339.69  16
   0  -3  -2 931402. 7012.43  15
   0   3   2 943582. 7177.75   1
   0   3  -3 310206. 3953.91   3
   0  -3  -3 317202. 4012.25  15
   0   3   3 316908. 4108.46   1
   0   3  -4 168238. 3227.30   4
   0   3  -4 160599. 3003.57   3
   0   3   4 160710. 3086.79   1
   0   3  -5 23705.0 1281.17   3
   0  -3  -5 20778.9 1179.56  15
   0  -3   5 21657.6 459.695   1
   0   3   5 23309.6 1272.71   1
   0   3  -6 22780.6 1308.82   3
   0  -3  -6 22074.1 1290.66  15
   0   3   6 21029.5 1287.02   1
   0  -3   6 18964.8 506.865   1
   0   3  -7 18302.0 1259.88   3
   0  -3  -7 20034.9 1280.54  15
   0  -3   7 18930.8 1258.31   2
   0  -3   7 16051.6 556.057   1
   0   3   7 18253.4 1263.83   1
   0  -3   8 190446. 4099.96   2
   0   3   8 177872. 4069.55   1
   0   3  -8 183605. 4181.16   3
   0  -3   9 41246.8 2056.17   2
   0   3   9 42387.5 2100.62   1
   0   3  -9 42703.7 2135.95   3
   0   3  10-11.2374 440.960   1
   0   3 -10 153.495 394.693   3
   0  -3  10 309.976 375.234   2
   0   3 -11 1487.30 633.433   3
   0  -3  11 968.569 462.840   2
   0   3  11 1601.33 577.883   1
   0  -3  12 72733.6 3189.73   2
   0   3  12 66288.5 3095.66   1
   0   3  13 10095.6 1307.95   1
   0  -3  13 8339.47 1200.19   2
   0  -3  14 2713.73 834.744   2
   0   3  14 3747.71 981.163   1
   0   3  15 26972.9 2338.17   1
   0  -3  15 27545.1 2299.74   2
   0  -3 -16 233.582 284.239  19
   0   3 -16-142.275 310.368  19
   0   3  16 509.748 365.665  13
   0   3  16-109.905 324.318  20
   0  -3  16 161.842 347.744  20
   0   3  16 237.702 291.515   5
   0   3  16-418.822 709.637   1
   0  -3  16-1215.48 621.789   2
   0   3 -16 217.263 248.417  12
   0   3 -17 13565.7 901.248  12
   0   3  17 11154.4 914.059  13
   0  -3  17 12376.1 986.908  20
   0   3 -17 12812.2 820.627  19
   0  -3 -17 13814.6 914.742  19
   0   3  17 13501.3 913.514   5
   0   3  17 10756.2 1723.58   1
   0  -3  17 14017.9 1834.35   2
   0   3  17 13202.4 960.389  20
   0   3  18 50419.6 1806.02  13
   0  -3  18 51381.9 1957.11  20
   0   3  18 51794.9 1875.24  20
   0   3  18 49929.6 1732.89   5
   0  -3  18 49283.1 1567.21   5
   0   3 -18 48723.1 1579.27  19
   0  -3 -18 53467.7 1756.19  19
   0   3 -18 49312.0 1704.54  12
   0  -3 -19 2059.05 507.643  19
   0   3 -19 1205.07 330.911  19
   0   3  19 1640.84 502.536  13
   0  -3  19 1007.06 369.598   5
   0   3  19 909.473 432.898   5
   0   3  19 1668.99 514.469  20
   0  -3  19 1751.74 519.609  20
   0   3 -19 1116.11 404.046  12
   0   3  20 40013.2 1670.12  13
   0   3 -20 39679.2 1501.15  12
   0   3  20 39041.1 1556.91   5
   0  -3  20 42005.2 1803.15  20
   0   3  20 38879.0 1616.82  20
   0  -3 -20 40203.2 1564.69  19
   0   3 -20 37798.2 1384.50  19
   0  -3 -21 577.886 373.185  19
   0   3 -21 235.919 263.430  19
   0   3  21 102.586 427.499  13
   0   3 -21 363.878 309.080  12
   0  -3 -21 376.121 289.460  12
   0   3  21 115.958 388.266   5
   0   3  21 873.909 426.443  20
   0  -3  21 386.990 509.938  20
   0  -3 -22 8562.48 643.318  12
   0   3 -22 9390.08 722.091  12
   0   3  22 10204.3 774.828   5
   0   3  22 9586.01 801.990  20
   0  -3  22 9054.60 868.309  20
   0   3 -22 9753.43 661.014   8
   0  -3 -22 9712.09 770.276  19
   0   3 -22 8272.92 628.749  19
   0   3 -23 6129.77 561.454  12
   0  -3 -23 5696.20 474.987  12
   0   3  23 6056.24 595.394   5
   0   3  23 6533.97 636.803  20
   0  -3  23 7045.63 771.677  20
   0   3 -23 6648.00 516.814   8
   0  -3 -23 6431.50 621.709  19
   0   3 -23 6232.74 512.166  19
   0   3 -24 4190.72 430.998  12
   0  -3 -24 3762.29 348.667  12
   0   3  24 4516.03 474.295   5
   0  -3  24 4287.43 591.873  20
   0  -3 -24 3828.86 470.599  19
   0   3 -24 3791.39 351.263  19
   0   3  24 4011.14 466.504  20
   0   3 -24 4349.95 379.108   8
   0   3  25-7.07439 223.693   5
   0  -3  25 48.2765 296.508  20
   0   3 -25 542.330 218.175  12
   0  -3 -25-23.6695 224.550  19
   0  -3 -26 2793.37 280.641  19
   0  -3  26 3455.03 392.167  20
   0   4   0 51910.3 1767.26   4
   0   4   0 50305.4 1193.66   3
   0   4   0 49962.9 1515.16   1
   0   4   1 6180.53 346.559   3
   0   4   1 6664.58 679.742   4
   0   4  -1 5976.64 646.918   4
   0   4  -1 6019.69 494.142   3
   0  -4   1 7922.34 530.220  17
   0  -4  -1 7340.25 574.106  16
   0  -4   1 7170.60 607.216  18
   0   4  -1 6060.24 598.124   1
   0   4   1 5746.03 595.994   1
   0  -4  -1 6650.68 381.763   2
   0   4  -2 385770. 5047.14   4
   0   4  -2 379124. 4386.86   3
   0   4   2 367950. 5084.68   4
   0  -4  -2 361707. 4390.46  15
   0  -4   2 359186. 4366.84  18
   0  -4  -2 368432. 3873.20  16
   0   4   2 376625. 4650.48   1
   0  -4  -2 344895. 2293.89   2
   0   4  -3 72935.2 2009.85   3
   0   4  -3 78861.3 2299.48   4
   0   4   3 70911.2 2283.30   4
   0  -4  -3 71795.4 2054.83  15
   0   4   3 72073.9 2103.06   1
   0   4  -4 34060.6 1583.57   4
   0   4  -4 32368.9 1456.53   3
   0  -4  -4 30234.6 1452.14  15
   0   4   4 32481.6 1528.45   1
   0   4  -5 80857.9 2392.45   3
   0   4  -5 82252.0 2593.14   4
   0  -4  -5 79224.5 2443.19  15
   0   4   5 77058.8 2497.86   1
   0   4  -6 46440.4 2107.76   4
   0   4  -6 48270.6 1999.66   3
   0  -4  -6 44993.1 1966.25  15
   0  -4   6 49136.4 1959.86   2
   0   4   6 45043.0 2041.64   1
   0   4  -7 15904.9 1360.49   4
   0   4  -7 17590.3 1306.44   3
   0  -4  -7 17100.5 1321.68  15
   0  -4   7 16814.9 1241.50   2
   0   4   7 15792.0 1311.21   1
   0   4  -8 232784. 4943.31   3
   0  -4  -8 224083. 4850.85  15
   0   4   8 225396. 4950.11   1
   0  -4   8 236163. 4841.91   2
   0  -4   9 30738.5 1855.80   2
   0   4   9 32825.5 1986.00   1
   0   4  -9 29892.4 1905.65   3
   0  -4  10 12613.8 1292.44   2
   0   4  10 13474.7 1415.68   1
   0   4 -10 10375.5 1245.86   3
   0   4  11 33755.1 2232.50   1
   0  -4  11 34158.7 2191.38   2
   0   4 -11 33139.5 2318.85   3
   0   4  12 6645.64 1107.48   1
   0  -4  12 5532.26 980.768   2
   0   4 -12 5051.67 1047.13   3
   0  -4  13 1571.86 611.353   2
   0   4  13 1325.36 715.039   1
   0   4  14 13987.4 1698.56   1
   0  -4  14 11678.3 1508.78   2
   0   4  15 2575.94 461.624  13
   0  -4 -15 2906.63 458.852  19
   0   4  15 2510.58 453.629   5
   0  -4  15 2558.97 813.582   2
   0   4  15 2627.76 935.112   1
   0   4 -15 2879.99 461.862  12
   0   4  16 11342.4 867.028  13
   0   4 -16 12422.8 862.130  12
   0   4  16 11308.4 864.789  11
   0   4  16 14516.5 946.787   5
   0  -4  16 13003.7 1761.48   2
   0   4  16 10275.9 1701.74   1
   0  -4 -16 12355.1 841.043  19
   0  -4  16 11174.2 943.618  20
   0  -4 -17 558.163 326.782  19
   0   4  17 571.673 402.192  13
   0   4  17 623.841 394.768   5
   0  -4  17 603.907 402.181  20
   0   4  17 559.827 385.788  11
   0   4 -17 520.390 316.929  12
   0   4  18 5742.14 658.201   5
   0   4  18 5506.11 658.388  11
   0   4 -18 5503.13 624.817  12
   0  -4 -18 6043.59 658.961  19
   0  -4  18 5458.04 746.639  20
   0   4  18 5421.84 727.140  13
   0   4  19 13146.8 1016.50  13
   0   4 -19 13339.2 902.612  12
   0   4  19 11728.0 877.669  11
   0   4  19 13676.2 965.339   5
   0  -4 -19 13520.9 933.906  19
   0  -4  19 13448.2 1065.15  20
   0   4  19 11501.7 917.390  20
   0   4  20-137.672 448.768  13
   0   4  20-91.4527 380.729  20
   0  -4  20 291.145 438.424  20
   0   4  20 171.453 375.079   5
   0  -4 -20 106.564 375.513  19
   0   4 -20-74.6858 296.796  12
   0  -4 -21 3814.25 466.773  12
   0   4 -21 3958.03 510.888  12
   0  -4 -21 4405.47 588.900  19
   0  -4  21 4379.25 689.585  20
   0   4  21 3752.57 592.625   5
   0  -4 -22 5619.02 597.742  19
   0   4  22 4335.08 559.535   5
   0   4 -22 4805.93 509.113   8
   0  -4  22 5874.42 733.911  20
   0   4 -22 5419.91 556.036  12
   0  -4 -22 4308.07 459.679  12
   0  -4 -23 9067.52 677.889  19
   0   4  23 10037.2 708.257   5
   0   4 -23 10002.1 622.619   8
   0  -4  23 9268.29 838.700  20
   0   4 -23 8791.14 619.279  12
   0  -4 -24 4673.81 456.943  19
   0   4 -24 4121.49 377.815   8
   0   4  24 4009.13 445.172   5
   0  -4  24 4662.11 566.084  20
   0   4 -24 4430.24 419.973  12
   0  -4  25 767.106 304.256  20
   0  -4 -25 921.963 235.552  19
   0   4 -25 741.618 201.273  12
   0   4  25 762.076 243.154   5
   0   4  25 640.093 293.060  14
   0  -5   0 91.9691 200.309  16
   0   5   0-17.9822 325.610   4
   0   5   0 111.797 168.343   3
   0  -5   0-117.175 166.061   2
   0   5   0-94.1955 290.716   1
   0  -5  -1 220673. 3377.91  16
   0  -5   1 211408. 3672.55  18
   0  -5  -1 211126. 3396.90  15
   0  -5   1 218647. 3161.21  17
   0   5  -1 230015. 3223.73   3
   0   5  -1 219471. 4123.42   4
   0   5   1 223717. 2236.38   3
   0   5   1 224981. 4240.28   4
   0   5   1 225508. 3875.89   1
   0   5  -1 230047. 3854.15   1
   0  -5  -1 227272. 2563.08   2
   0  -5   1 231910. 3313.56   2
   0  -5  -2 6531.29 657.911  15
   0  -5   2 7744.66 691.988  18
   0  -5  -2 7226.83 574.168  16
   0   5  -2 7209.03 645.743   3
   0   5  -2 6830.25 749.554   4
   0   5   2 6204.07 759.166   4
   0  -5  -2 5631.01 286.582   2
   0   5  -2 4940.67 666.950   1
   0  -5   2 7350.07 683.482   2
   0   5   2 6900.03 716.131   1
   0  -5  -3 133845. 3059.83  15
   0   5  -3 146951. 3083.68   3
   0   5  -3 134849. 3403.33   4
   0   5   3 136507. 3513.38   4
   0   5   3 138349. 3250.42   1
   0  -5   3 140472. 3103.57   2
   0  -5  -4 115106. 3012.33  15
   0   5  -4 109239. 2836.94   3
   0   5  -4 116070. 3211.04   4
   0  -5   4 114577. 2887.80   2
   0   5   4 110231. 3047.54   1
   0  -5  -5 464.733 389.729  15
   0   5  -5 137.342 360.399   4
   0  -5   5 233.639 349.461   2
   0   5  -5 634.830 379.004   3
   0   5   5 441.472 469.165   1
   0  -5  -6 29003.4 1680.36  15
   0   5  -6 27787.8 1624.13   3
   0   5  -6 28625.6 1756.98   4
   0   5   6 26359.6 1704.39   1
   0  -5   6 28201.5 1595.01   2
   0  -5  -7 9225.91 1048.37  15
   0   5  -7 9588.04 1056.76   3
   0   5  -7 11068.3 1233.80   4
   0  -5   7 10523.6 1041.18   2
   0   5   7 9436.96 1146.39   1
   0   5  -8 8201.34 1052.18   3
   0   5  -8 8209.01 1094.19   4
   0   5   8 9070.67 1151.51   1
   0  -5   8 8378.91 1019.17   2
   0   5  -9 654.296 483.986   4
   0  -5   9 1627.83 529.294   2
   0   5  -9 618.996 461.898   3
   0   5   9 982.335 594.667   1
   0   5 -10 5312.15 990.515   4
   0   5 -10 6989.80 1060.80   3
   0   5  10 7034.07 1122.23   1
   0  -5  10 6137.84 957.008   2
   0   5 -11 84366.4 3733.13   3
   0   5  11 85399.5 3778.09   1
   0  -5  11 84955.1 3573.74   2
   0   5 -12 22024.7 2102.41   4
   0   5 -12 26526.0 2238.42   3
   0   5  12 27436.8 2269.72   1
   0  -5  12 28975.5 2206.70   2
   0   5  13 18342.9 1958.86   1
   0  -5  13 20683.8 1981.45   2
   0   5  14 2663.71 982.380   1
   0  -5  14 1940.29 739.602   2
   0   5  14 2317.10 496.124  13
   0   5  14 2893.62 493.285   5
   0   5 -14 2292.42 769.307   4
   0   5 -14 2291.90 418.653  12
   0  -5 -15 29398.5 1245.90  19
   0  -5  15 33500.5 2699.57   2
   0   5  15 35998.5 2960.73   1
   0   5  15 28346.3 1321.79  13
   0   5  15 29659.0 1328.41   5
   0   5 -15 29780.1 1301.47  12
   0   5  15 29165.8 1362.64  11
   0   5 -15 23551.1 2397.24   4
   0   5 -15 30898.4 1281.47  23
   0   5 -16 1558.66 848.218   4
   0   5  16 2970.22 523.152   5
   0  -5  16 2587.49 533.199  20
   0  -5 -16 2974.70 492.827  19
   0   5  16 2732.05 532.457  13
   0   5  16 3357.13 555.551  11
   0   5 -16 2503.05 500.725  12
   0   5 -16 2845.83 493.564  23
   0  -5  16 1400.17 621.231   2
   0   5  16 1978.96 915.761   1
   0   5  17 6143.36 728.247  13
   0   5  17 5415.23 648.054   5
   0  -5  17 7071.39 778.709  20
   0  -5 -17 6338.60 643.251  19
   0   5 -17 5923.69 642.365  12
   0   5  17 6243.06 712.168  11
   0  -5 -18 1671.93 449.666  19
   0   5  18 1423.51 529.109  13
   0   5 -18 1960.90 425.468  12
   0   5  18 1591.88 442.485  11
   0  -5  18 1892.23 511.908  20
   0   5  18 2039.12 491.218   5
   0   5  19 4606.95 707.580  13
   0  -5  19 4591.06 700.699  20
   0  -5 -19 4346.31 603.010  19
   0   5  19 4626.44 618.834   5
   0   5  19 4222.46 629.380  11
   0   5 -19 4696.81 583.304  12
   0   5  20 5890.07 663.249   5
   0  -5 -20 5858.15 665.558  19
   0  -5  20 6592.88 786.043  20
   0   5  20 5613.51 647.367  11
   0   5 -20 5982.61 618.582  12
   0  -5 -21 187.095 331.577  19
   0   5  21 420.133 369.185   5
   0   5 -21 323.543 302.750  12
   0   5  21-56.6137 289.240  11
   0  -5  21-178.720 403.359  20
   0   5 -21-23.0716 351.534   8
   0   5 -22 5653.24 529.189   8
   0   5  22 5241.88 577.118   5
   0   5 -22 5842.86 567.513  12
   0  -5 -22 5648.11 561.433  19
   0  -5  22 5908.40 701.483  20
   0   5 -23 14088.9 675.554   8
   0   5 -23 13441.0 725.845  12
   0   5  23 13837.7 792.422   5
   0  -5 -23 12457.0 730.699  19
   0  -5  23 13923.0 931.246  20
   0  -5  24 1074.21 375.896  20
   0  -5 -24 1065.44 277.485  19
   0   5  24 831.453 356.133  14
   0   5  24 1390.01 311.500   5
   0   5 -24 579.784 236.782   8
   0   5 -24 694.550 234.952  12
   0  -5  25 11521.9 646.026  20
   0  -5 -25 10834.9 493.627  19
   0   5  25 11125.0 521.618   5
   0   5 -25 10536.8 467.673  12
   0  -6   0 195648. 2963.72   2
   0   6   0 195492. 4019.41   1
   0   6   0 196663. 2680.39   3
   0   6   0 197041. 4325.62   4
   0  -6   0 187971. 3505.76  17
   0  -6   0 181659. 3852.98  18
   0  -6   0 188816. 3305.66  15
   0  -6   0 188758. 3595.04  16
   0   6  -1 233542. 4515.55   1
   0  -6   1 228132. 3581.51   2
   0   6   1 232507. 4480.08   1
   0  -6  -1 235547. 2920.20   2
   0   6   1 230507. 4787.68   4
   0   6  -1 240864. 3441.96   3
   0   6  -1 230761. 4686.62   4
   0  -6  -1 245386. 4024.59  15
   0  -6   1 242208. 3516.29  15
   0  -6  -1 247482. 3781.43  16
   0  -6   1 242876. 4278.10  18
   0  -6   1 249158. 3768.10  17
   0   6   2 22493.6 1439.87   1
   0  -6   2 22881.2 1243.16   2
   0   6   2 23763.3 1552.29   4
   0   6  -2 24747.4 1245.07   3
   0   6  -2 23231.9 1490.05   4
   0  -6  -2 26707.3 1403.15  15
   0  -6   2 28759.6 1452.62  18
   0  -6  -2 25273.6 1120.26  16
   0  -6   3 139487. 3326.44   2
   0   6   3 144187. 3673.79   1
   0   6   3 140594. 3877.86   4
   0   6  -3 133358. 3659.46   4
   0   6  -3 135809. 3257.76   3
   0  -6  -3 140657. 3411.47  15
   0  -6   4 16523.2 1214.32   2
   0   6   4 16217.2 1342.50   1
   0   6  -4 14829.8 1148.85   3
   0   6  -4 15052.2 1301.92   4
   0  -6  -4 14782.5 1205.54  15
   0   6   5 58616.8 2603.10   1
   0  -6   5 62279.6 2395.23   2
   0   6  -5 57117.5 2326.28   3
   0   6  -5 61677.8 2645.28   4
   0  -6  -5 61047.0 2479.08  15
   0   6   6 142684. 4274.11   1
   0  -6   6 133904. 3697.65   2
   0   6  -6 146720. 3852.85   3
   0   6  -6 145180. 4143.52   4
   0  -6  -6 128061. 3785.77  15
   0  -6   7 18569.7 1454.09   2
   0   6   7 18789.1 1660.71   1
   0   6  -7 20189.8 1649.25   4
   0   6  -7 16932.0 1448.95   3
   0  -6  -7 15880.2 1425.70  15
   0  -6   8 1743.68 579.023   2
   0   6   8 1386.11 634.303   1
   0   6  -8 1538.77 586.087   3
   0   6  -8 1956.80 627.386   4
   0  -6   9 1496.29 585.339   2
   0   6   9 1438.85 589.796   1
   0   6  -9 1577.54 598.791   3
   0   6  -9 1736.26 615.932   4
   0  -6  10 6287.80 1023.95   2
   0   6  10 7971.88 1244.87   1
   0   6 -10 6462.51 1093.57   3
   0   6 -10 7370.94 1211.33   4
   0  -6  11 12360.3 1471.90   2
   0   6  11 13613.9 1660.58   1
   0   6 -11 11759.1 1539.56   4
   0   6 -11 10307.4 1454.55   3
   0  -6  12 779.259 545.975   2
   0   6  12 514.392 515.469   1
   0   6 -12-40.9039 403.811   4
   0   6  13 809.348 388.255   5
   0   6 -13 522.105 601.569   4
   0   6 -13 663.784 330.958  12
   0   6  13-705.910 846.948   1
   0  -6  13 929.164 467.874   2
   0  -6  14 3189.14 962.670   2
   0   6  14 2763.46 1011.94   1
   0  -6 -14 2798.28 414.509  19
   0   6  14 3540.34 595.249  13
   0   6  14 3334.86 648.279   7
   0   6  14 4057.29 603.928  11
   0   6 -14 3645.41 540.079  12
   0   6 -14 3691.42 569.272  23
   0   6 -14 1989.54 841.595   4
   0   6  14 4049.35 561.852   5
   0   6 -15 24570.3 2442.43   4
   0  -6 -15 31530.0 1276.35  19
   0   6  15 33285.7 1560.59   7
   0   6  15 29740.0 1394.49  13
   0   6  15 33044.9 1421.55   5
   0   6  15 33001.9 1487.51  11
   0   6 -15 32632.1 1369.82  12
   0  -6  15 33305.1 2774.78   2
   0   6  15 33441.9 2993.08   1
   0   6 -15 32027.5 1400.92  23
   0   6  16 12766.1 953.099   7
   0   6  16 10670.7 927.598  13
   0   6  16 12568.4 930.392   5
   0   6 -16 12366.7 886.788  12
   0   6  16 10407.4 895.100  11
   0   6 -16 10075.5 846.551  23
   0  -6 -16 11211.2 807.196  19
   0  -6  16 11457.4 932.270  20
   0   6  17 11681.9 986.857  13
   0   6  17 12284.9 920.243   5
   0   6 -17 11814.8 881.723  12
   0   6  17 11218.2 940.608  11
   0  -6  17 12462.5 976.665  20
   0  -6 -17 11667.2 844.143  19
   0   6 -17 12487.3 868.292  23
   0  -6  18 1040.00 474.544  20
   0  -6 -18 1352.69 422.335  19
   0   6  18 1278.81 528.298  13
   0   6  18 1417.51 423.907   5
   0   6 -18 1518.94 390.003  23
   0   6  18 826.044 416.681  11
   0   6 -18 993.563 360.929  12
   0   6  19 32316.9 1416.22   5
   0   6 -19 30988.8 1315.04  12
   0   6  19 32472.1 1429.56  11
   0  -6  19 30754.2 1510.43  20
   0  -6 -19 31999.4 1335.10  19
   0  -6 -20 16494.6 945.554  19
   0   6  20 15071.8 968.683   5
   0   6 -20 16130.0 916.450   8
   0  -6  20 15587.0 1095.43  20
   0   6  20 13913.1 952.721  11
   0   6 -20 15065.2 907.979  12
   0   6 -21 4800.75 531.775   8
   0   6  21 4747.15 589.828   5
   0  -6  21 4125.81 611.726  20
   0  -6 -21 4289.39 520.035  19
   0   6 -21 4146.24 511.606  12
   0   6  21 3874.64 530.583  11
   0   6  22 6434.12 762.619  14
   0   6 -22 6848.94 544.204   8
   0   6  22 5154.15 551.007   5
   0   6 -22 6015.23 532.154  12
   0  -6  22 4654.69 593.649  20
   0  -6 -22 5642.17 519.993  19
   0  -6 -23 9304.57 578.915  19
   0   6 -23 10322.6 556.721   8
   0   6  23 11024.1 657.370   5
   0  -6  23 10576.6 763.202  20
   0   6 -23 9328.69 570.101  12
   0   6  24-145.823 282.096  14
   0   6  24 229.309 200.151   5
   0   6 -24 131.374 159.253  12
   0   6 -24-5.36872 182.366   8
   0  -6 -24-48.5092 187.901  19
   0  -6  24-33.5926 243.026  20
   0   7   0-209.410 456.274   4
   0  -7   0 13.6239 232.945  17
   0  -7   0-67.8393 200.529  15
   0  -7   0-371.873 309.913  18
   0   7   0 487.665 513.571   1
   0   7  -1 2236.53 575.979   4
   0   7   1 1905.63 538.417   4
   0  -7  -1 1274.19 419.141  18
   0  -7   1 1461.28 397.350  18
   0  -7  -1 1771.12 446.217  17
   0  -7  -1 2010.80 489.134  15
   0   7  -1 1511.67 495.380   1
   0  -7   1 2413.88 436.211   2
   0   7   1 2769.51 697.755   1
   0   7   2 6597.65 969.054   4
   0   7  -2 5343.44 842.644   4
   0   7  -2 5259.58 633.829   3
   0  -7  -2 5989.85 796.419  17
   0  -7  -2 5631.74 742.412  15
   0  -7   2 5562.94 663.964   2
   0   7   2 5733.57 864.100   1
   0   7  -3 20084.0 1531.28   4
   0   7   3 19000.2 1567.18   4
   0   7  -3 18789.6 1242.39   3
   0  -7  -3 18876.4 1363.02  15
   0  -7   3 20011.5 1314.23   2
   0   7   3 19500.6 1513.47   1
   0   7  -4 137687. 4099.54   4
   0   7  -4 136995. 3765.72   3
   0  -7  -4 147448. 3916.77  15
   0   7   4 142743. 4236.96   1
   0  -7   4 132077. 3658.43   2
   0   7  -5 287.086 367.256   4
   0  -7  -5 187.112 352.011  15
   0  -7   5-17.6143 343.185   2
   0   7   5 148.825 516.378   1
   0   7  -5-97.0712 302.191   3
   0   7  -6 57703.7 2830.94   4
   0   7  -6 54807.1 2578.99   3
   0  -7  -6 53604.6 2593.82  15
   0  -7   6 58780.0 2614.74   2
   0   7   6 55721.7 2885.75   1
   0   7  -7 31490.7 2023.55   3
   0   7  -7 35084.1 2261.06   4
   0  -7   7 30537.0 1991.73   2
   0   7   7 34215.0 2387.51   1
   0   7  -8 2792.45 687.499   4
   0   7  -8 3356.81 796.645   3
   0   7   8 4188.02 1026.33   1
   0  -7   8 3122.86 720.569   2
   0   7  -9 7769.13 1196.15   4
   0   7  -9 7685.92 1140.22   3
   0  -7   9 7545.81 1095.45   2
   0   7   9 8791.57 1407.13   1
   0   7 -10 76857.4 3614.30   3
   0   7 -10 80809.9 3915.49   4
   0   7  10 77154.5 3964.27   1
   0  -7  10 76475.5 3555.25   2
   0   7 -11 47173.7 3107.35   4
   0   7  11 51514.0 3419.42   1
   0  -7  11 50501.4 3046.87   2
   0   7  12 29521.8 2655.87   1
   0  -7  12 29660.1 2431.37   2
   0   7  12 25333.0 1251.92  13
   0   7  12 27644.6 1271.75   5
   0   7 -12 25508.1 2339.11   4
   0   7 -12 27742.5 1252.94  12
   0   7  12 27869.5 1327.15  11
   0   7  13 13001.0 1914.74   1
   0  -7  13 14081.1 1763.35   2
   0   7  13 15697.8 1127.43   7
   0   7  13 12952.6 940.223  13
   0   7  13 14325.9 966.710   5
   0   7  13 13490.1 966.844  11
   0   7 -13 13562.7 916.923  12
   0   7 -13 14192.7 958.828  23
   0   7 -13 10717.0 1629.85   4
   0   7  14 1237.92 855.760   1
   0  -7  14 955.568 597.721   2
   0   7  14 1680.83 461.829   5
   0   7 -14 1244.80 718.930   4
   0   7  14 1600.65 459.636  13
   0   7  14 374.922 459.094   7
   0   7 -14 1675.95 442.977  23
   0   7  14 2150.71 516.398  11
   0   7 -14 1394.81 423.017  12
   0   7  15 7641.02 813.357  13
   0   7  15 9122.59 812.174   5
   0   7 -15 9372.32 797.491  12
   0   7  15 8430.23 831.654  11
   0   7 -15 9585.94 816.685  23
   0   7  15 8005.68 859.779   7
   0   7  16 33084.5 1675.89   7
   0   7  16 32121.4 1490.78  13
   0   7  16 33875.1 1466.15   5
   0   7  16 35031.8 1569.73  11
   0   7 -16 34809.0 1438.45  12
   0  -7 -16 33302.4 1315.44  19
   0  -7  16 32321.0 1459.30  20
   0   7 -16 33074.4 1420.37  23
   0   7 -17 3742.28 546.056  12
   0   7  17 3226.36 628.375  11
   0   7  17 3174.75 610.200   7
   0   7  17 3885.71 604.286   5
   0  -7  17 3887.03 619.566  20
   0  -7 -17 3571.86 517.956  19
   0   7 -17 2974.68 512.728  23
   0  -7 -18 16880.7 953.769  19
   0   7  18 17813.6 1066.68   5
   0   7 -18 18352.7 1038.25  12
   0   7  18 17116.2 1124.69  11
   0  -7  18 16061.1 1083.66  20
   0   7 -18 17493.2 986.886  23
   0  -7 -19 12983.1 823.827  19
   0   7 -19 14291.4 862.174   8
   0   7  19 12009.3 881.304   5
   0   7 -19 13196.8 864.771  12
   0   7  19 13264.9 936.773  11
   0  -7  19 13266.2 969.472  20
   0   7 -19 13514.1 869.310  23
   0   7 -20 22890.8 1022.59   8
   0   7  20 20996.1 1391.91  14
   0   7 -20 21303.2 1029.91  12
   0   7  20 21296.7 1098.88  11
   0   7  20 22415.0 1087.88   5
   0  -7  20 20609.7 1161.27  20
   0  -7 -20 21579.0 989.203  19
   0  -7 -21 712.824 278.066  19
   0   7  21 1106.87 474.039  14
   0  -7  21 719.378 378.626  20
   0   7  21 941.291 343.520   5
   0   7 -21 1000.21 287.163  12
   0   7 -21 1157.38 357.488   8
   0  -7 -22-337.388 241.498  19
   0   7  22 64.9696 373.880  14
   0  -7  22-161.912 320.033  20
   0   7  22-401.749 278.661   5
   0   7 -22 45.1724 219.042  12
   0   7 -22 277.153 282.290   8
   0   7  23 181.452 308.392  14
   0  -7  23 270.378 262.463  20
   0  -7 -23 158.103 168.015  19
   0   7 -23 427.233 222.936   8
   0   7  23 61.6631 214.078   5
   0   7 -23 288.813 183.469  12
   0   7 -24 17168.2 539.806   8
   0   7 -24 17711.1 572.504  12
   0   8   0 2463.53 561.346   4
   0   8   1 64040.4 3018.66   1
   0   8  -1 63613.6 2932.21   4
   0   8   1 63872.4 2959.19   4
   0  -8  -2 31499.8 1793.83  15
   0  -8  -2 34953.2 2000.37  17
   0   8   2 36022.9 2266.62   1
   0   8  -2 35332.7 2193.43   4
   0   8   2 37232.2 2298.26   4
   0  -8  -3 38177.5 2225.38  17
   0  -8  -3 43144.2 2170.05  15
   0  -8   3 43455.4 2032.79   2
   0   8   3 44232.8 2519.81   1
   0   8  -3 42141.9 2396.34   4
   0  -8  -4 955.870 577.977  17
   0  -8  -4 735.990 411.060  15
   0  -8   4 574.876 360.203   2
   0   8   4 581.078 510.255   1
   0   8  -4 534.614 401.330   4
   0  -8   5 7440.86 992.522   2
   0   8   5 7579.80 1127.58   1
   0   8  -5 7346.90 966.687   3
   0   8  -5 7140.72 1086.58   4
   0  -8   6 107072. 3824.76   2
   0   8   6 107389. 4355.98   1
   0   8  -6 108003. 3772.43   3
   0   8  -6 105281. 4091.23   4
   0  -8   7 22585.1 1826.79   2
   0   8   7 20500.3 2015.51   1
   0   8  -7 21179.5 1744.67   3
   0   8  -7 23830.4 1976.05   4
   0  -8   8 1063.87 486.119   2
   0   8   8 405.573 527.184   1
   0   8  -8 398.442 400.226   4
   0  -8   9 7165.90 1149.70   2
   0   8   9 9700.91 1523.09   1
   0   8  -9 8923.83 1339.73   4
   0  -8  10 3467.69 858.085   2
   0   8  10 3694.28 1050.32   1
   0   8 -10 4679.23 1060.34   4
   0   8 -11 4056.91 626.003  23
   0   8  11 3736.11 741.123  14
   0   8 -11 3056.05 462.062  12
   0   8  11 3426.90 574.418  11
   0   8  11 3674.03 689.561   7
   0   8  11 3539.46 535.761   5
   0   8 -11 3095.68 944.088   4
   0  -8  11 4000.73 975.088   2
   0   8  11 4052.86 1221.14   1
   0   8  12 3676.00 1192.31   1
   0  -8  12 2624.99 843.622   2
   0   8 -12 942.940 509.096   4
   0   8  12 3235.60 543.479   5
   0   8  12 3302.77 598.893   7
   0   8  12 2684.74 742.076  14
   0   8 -12 3481.55 596.181  23
   0   8  12 2039.02 478.795  11
   0   8 -12 2343.31 422.526  12
   0   8  13 203.523 373.564   5
   0   8  13 226.553 473.173  14
   0   8  13 519.397 459.642   7
   0   8 -13 856.392 433.475  23
   0   8 -13 322.451 283.937  12
   0   8  13 956.528 436.761  11
   0   8  14 15607.3 1418.66  14
   0   8  14 16927.1 1079.02   5
   0   8  14 17773.3 1175.11  11
   0   8 -14 16245.7 998.175  12
   0   8 -14 17362.0 1102.44  23
   0   8  14 18261.8 1327.75   7
   0   8  15 15683.5 1168.38   7
   0   8  15 16450.4 1492.03  14
   0   8  15 14282.4 991.019   5
   0   8 -15 14347.0 954.127  12
   0   8  15 14844.5 1063.38  11
   0   8 -15 14995.5 1066.95  23
   0  -8  15 14424.7 968.707  20
   0  -8  16 926.008 430.295  20
   0   8 -16 297.665 382.278  23
   0   8  16 494.128 538.681  14
   0   8  16 252.637 469.707   7
   0   8  16-630.636 407.003   5
   0   8 -16-2.85124 299.678  12
   0   8  16-92.6297 426.647  11
   0   8 -17 35131.8 1380.63   8
   0   8  17 36566.8 1645.99   7
   0   8  17 38625.6 1994.87  14
   0   8  17 35989.3 1475.51   5
   0   8 -17 35080.1 1405.31  12
   0   8  17 35550.9 1593.98  11
   0   8 -17 35059.8 1463.49  23
   0  -8  17 33629.2 1441.04  20
   0   8 -18 5955.62 647.319   8
   0   8  18 6239.69 682.961   7
   0   8  18 6314.85 875.184  14
   0   8  18 5380.75 646.717   5
   0   8  18 5665.29 700.204  11
   0   8 -18 5094.97 568.617  12
   0   8 -18 4982.65 616.862  23
   0  -8  18 4304.11 617.912  20
   0  -8  19 1877.72 421.736  20
   0   8 -19 1581.91 406.520   8
   0   8  19 2137.57 627.552  14
   0   8  19 1635.71 445.630   7
   0   8  19 1947.72 482.237  11
   0   8 -19 1963.99 409.271  12
   0   8  19 2286.60 458.364   5
   0   8 -19 2644.44 444.476  23
   0   8  20 3734.74 622.369  14
   0  -8  20 2795.05 462.492  20
   0   8 -20 3018.25 417.716  12
   0   8 -20 3245.60 437.970   8
   0   8  20 3124.30 452.856   5
   0   8  21 2116.02 546.319  14
   0  -8  21 2122.65 381.677  20
   0   8 -21 2261.13 352.699  12
   0   8 -21 2609.91 377.007   8
   0   8  21 2525.88 399.932   5
   0   8  22-406.033 334.021  14
   0  -8  22 116.816 247.995  20
   0   8 -22 102.927 179.885  12
   0   8  22 437.138 242.501   5
   0   8 -22-84.4694 225.240   8
   0   8 -23 3157.61 280.534   8
   0   8 -23 3144.37 268.454  12
   0   8  23 2916.94 381.042  14
   0   9   0 99.8763 378.066   4
   0   9   1 37967.7 2441.59   4
   0   9  -1 41166.8 2521.68   4
   0   9  -2 811.659 469.997   4
   0   9   2 1229.57 581.944   4
   0   9   3 69550.7 3597.34   1
   0   9  -3 69191.8 3370.61   4
   0   9   4 24913.8 2206.39   1
   0   9  -4 25888.0 2076.90   4
   0  -9  -4 23484.4 1965.42  17
   0   9   5 18342.7 1969.54   1
   0   9  -5 18448.4 1777.02   4
   0  -9  -5 19145.4 1857.55  17
   0  -9   6 16082.0 1606.89   2
   0   9   6 20477.0 2088.96   1
   0   9  -6 19808.3 1915.26   4
   0  -9  -6 20735.8 2046.27  17
   0  -9   7 25196.9 2064.78   2
   0   9   7 26012.6 2431.22   1
   0  -9  -7 22091.5 2203.13  17
   0   9  -7 28284.0 2297.40   4
   0   9  -8-116.416 339.007  23
   0   9  -8 175.479 342.933   9
   0   9  -8 1068.87 496.890   4
   0  -9  -8 348.576 494.696  17
   0   9   8 213.481 424.360  14
   0   9   8 368.954 413.910   7
   0   9   8 288.717 358.038  11
   0   9   8-128.287 545.936   1
   0  -9   8 507.082 470.187   2
   0   9  -9 2986.21 539.029  23
   0   9  -9 2238.77 547.876   9
   0   9   9 2890.24 460.569   5
   0   9  -9 2855.41 828.544   4
   0  -9  -9 1622.35 759.065  17
   0   9   9 2966.34 657.476  14
   0   9   9 3528.92 672.666   7
   0   9  -9 2488.43 417.478   6
   0   9   9 2883.37 560.847  11
   0   9  -9 2041.19 404.667  12
   0   9   9 2008.67 466.396  24
   0   9   9 1706.95 775.347   1
   0  -9   9 1724.62 710.828   2
   0  -9  10 3798.86 1000.24   2
   0   9  10 3115.35 982.391   1
   0   9 -10 4613.56 941.149   4
   0   9  10 3460.35 521.058   5
   0  -9 -10 3068.70 1098.32  17
   0   9  10 3395.47 715.041  14
   0   9  10 3967.92 656.713   7
   0   9 -10 3489.43 484.979   6
   0   9  10 3576.62 598.954  11
   0   9 -10 3839.56 504.289  12
   0   9 -10 3741.88 592.836  23
   0   9  10 3892.18 662.662  24
   0   9  11 1695.99 843.317   1
   0  -9  11-800.910 583.400   2
   0   9  11 176.134 335.982   5
   0   9 -11 60.1599 401.694   4
   0  -9 -11-812.339 674.664  17
   0   9  11-66.4178 513.746  14
   0   9  11 206.372 500.299   7
   0   9 -11 378.027 249.476   6
   0   9 -11 166.219 278.191  12
   0   9  11-151.230 411.056  11
   0   9  11-41.5761 421.241  24
   0   9 -11 267.362 363.783  23
   0   9  12 17444.2 1414.57  14
   0   9 -12 17963.3 1040.89  12
   0   9  12 18422.9 1085.38   5
   0   9  12 16766.7 1157.62  11
   0   9 -12 19595.4 1167.24  23
   0   9 -12 19416.4 1026.03   8
   0   9 -13 57863.4 1863.99  12
   0   9  13 62119.7 2601.86  14
   0   9  13 57135.0 1899.73   5
   0   9  13 60602.2 2100.14  11
   0   9 -13 62423.3 2043.02  23
   0   9 -13 57552.9 1755.33   8
   0   9 -14 523.017 387.963   8
   0   9  14 170.582 331.609   5
   0   9  14 483.349 533.148  14
   0   9  14-15.3378 424.075   7
   0   9  14 345.078 417.267  11
   0   9 -14 198.785 300.705  12
   0   9 -14 441.211 389.685  23
   0   9 -15 18618.9 1049.87  12
   0   9  15 18712.9 1491.46  14
   0   9  15 18025.9 1095.04   5
   0   9  15 19094.7 1190.52  11
   0   9 -15 19454.3 1193.32  23
   0   9  15 21567.7 1336.26   7
   0   9 -15 18069.1 1005.69   8
   0   9 -16 30.6218 357.524   8
   0   9  16-164.471 366.821   5
   0   9  16 167.167 496.232  14
   0   9  16 656.515 466.208   7
   0   9  16-36.6323 423.715  11
   0   9 -16 10.0619 283.096  12
   0   9 -16 340.842 389.046  23
   0   9  17 44.7419 327.858   5
   0   9  17-363.547 526.441  14
   0   9  17 315.832 382.439   7
   0   9  17-233.887 425.646  11
   0   9 -17 119.345 276.836  12
   0   9 -17 239.209 326.556   8
   0   9 -17 379.700 338.774  23
   0   9  18 4071.74 531.631   5
   0   9 -18 3892.43 483.054  12
   0   9  18 4243.79 722.240  14
   0   9  18 3272.09 547.304   7
   0   9 -18 3986.10 525.107   8
   0   9 -18 4048.29 543.896  23
   0   9  19 81.5569 293.273   5
   0   9  19 708.068 466.899  14
   0   9  19 494.216 346.087   7
   0   9 -19-127.373 242.557  12
   0   9 -19 84.0561 286.052   8
   0   9 -19-28.2300 238.726  23
   0   9 -20 3623.01 408.752  12
   0   9  20 3468.00 565.758  14
   0   9  20 3607.48 432.242   5
   0   9 -20 3845.12 412.487   8
   0   9 -20 2858.91 348.300  23
   0   9 -21 1950.72 291.205   8
   0   9 -21 2149.31 283.675  12
   0   9  21 2360.82 439.331  14
   0   9 -22 467.248 170.331   8
   0   9  22 312.001 255.169  14
   0   9 -22 482.972 163.198  12
   0  10   0 38303.8 2613.71   4
   0  10  -1 5404.35 1007.54   4
   0  10   1 7005.10 1202.73   4
   0  10  -2 21579.4 1965.44   4
   0  10  -3 5039.27 931.109   4
   0  10  -4 20800.5 1158.65  14
   0  10   4 23227.9 1321.98  14
   0  10  -4 22535.9 1197.87   9
   0  10  -4 22631.6 1108.63   6
   0  10  -4 23217.0 2098.56   4
   0  10  -4 20770.4 1146.57  23
   0  10   4 21287.9 1134.93  24
   0  10   5 954.713 471.253  14
   0  10  -5 161.313 410.908  14
   0  10   5 612.552 466.246   7
   0  10  -5 449.910 342.465   6
   0  10   5 277.838 393.758  24
   0  10  -5 571.619 335.062  23
   0  10   5 559.093 386.049   9
   0  10  -5 568.919 344.035   9
   0  10  -5-34.6090 372.405   4
   0  10   6 5274.68 1208.54   1
   0  10   6 6061.05 714.461   9
   0  10  -6 5896.53 708.381   9
   0  10   6 7989.30 787.885   7
   0  10   6 6156.81 796.561  14
   0  10  -6 6137.05 719.635  14
   0  10  -6 6896.42 658.036   6
   0  10  -6 7221.35 1240.78   4
   0  10   6 6833.20 720.887  24
   0  10  -6 6119.58 710.925  23
   0  10   7 8895.62 1514.16   1
   0  10   7 10706.5 893.297   9
   0  10  -7 9588.05 863.779   9
   0  10   7 11753.0 1022.88   7
   0  10   7 10514.0 1016.09  14
   0  10  -7 10169.6 743.473  12
   0  10  -7 10975.6 800.964   6
   0  10   7 9699.13 811.016  11
   0  10  -7 8259.20 1366.64   4
   0  10   7 10020.9 878.305  24
   0  10  -7 11703.8 926.966  23
   0  10   8 11886.2 1933.66   1
   0  10   8 10340.4 878.447   9
   0  10  -8 9596.68 892.695   9
   0  10   8 11467.4 986.436   7
   0 -10  -8 9600.43 1562.44  17
   0  10   8 9292.12 974.857  14
   0  10  -8 9286.64 727.144  12
   0  10  -8 10577.2 798.997   6
   0  10   8 10021.6 871.130  11
   0  10   8 8590.08 835.131  24
   0  10  -8 9233.75 859.513  23
   0  10  -8 9622.47 1498.43   4
   0  10  -9-93.0294 394.185  23
   0  10  -9 829.300 561.516   4
   0 -10  -9-566.327 645.139  17
   0  10   9-24.6529 446.192  14
   0  10  -9-192.429 267.854   6
   0  10   9-231.763 431.541   7
   0  10   9 501.749 426.522  11
   0  10  -9 126.139 259.937  12
   0  10   9 343.213 472.643  24
   0  10   9-49.4687 334.178   9
   0  10  10 59914.8 2431.54  14
   0  10 -10 59496.8 1803.07  12
   0  10  10 55537.6 1766.96   5
   0  10  10 56892.4 2057.85  11
   0  10  10 54557.3 2014.14  24
   0  10 -10 59161.0 2072.66  23
   0  10 -11 11509.9 822.689  12
   0  10  11 10355.0 1103.73  14
   0  10 -11 11069.5 808.236   6
   0  10  11 10412.7 821.507   5
   0  10  11 9783.25 935.041  11
   0  10 -11 11928.7 973.438  23
   0  10  11 12787.1 1076.24   7
   0  10 -11 9776.01 759.068   8
   0  10  12 13595.7 1268.41  14
   0  10 -12 14197.2 923.844  12
   0  10  12 13252.7 930.686   5
   0  10 -12 15194.0 895.881   6
   0  10  12 14425.5 1080.41  11
   0  10 -12 15415.2 1090.31  23
   0  10 -12 14201.1 872.674   8
   0  10  13 7090.87 991.032  14
   0  10 -13 7366.98 707.069  12
   0  10  13 7569.90 734.559   5
   0  10  13 7070.85 840.770  11
   0  10 -13 7433.60 797.986  23
   0  10 -13 7493.81 675.261   8
   0  10  13 9574.34 926.884   7
   0  10 -14 4009.00 609.207  23
   0  10  14 3276.12 611.045  11
   0  10 -14 3105.45 511.885  12
   0  10  14 3989.68 680.259   7
   0  10  14 3341.63 772.781  14
   0  10  14 3174.01 547.369   5
   0  10 -14 2870.40 483.281   8
   0  10 -15 42184.8 1499.88  12
   0  10  15 47946.3 2114.84  14
   0  10  15 39309.6 1478.00   5
   0  10 -15 44736.3 1689.76  23
   0  10 -15 42255.1 1400.33   8
   0  10  15 48473.7 1804.90   7
   0  10 -16-116.988 336.677  23
   0  10 -16 313.339 307.110  12
   0  10  16 608.650 419.223   7
   0  10  16-19.0322 514.058  14
   0  10  16 426.855 355.294   5
   0  10 -16 378.563 308.737   8
   0  10 -17 1029.84 401.280  23
   0  10 -17 1001.43 315.709  12
   0  10  17 430.398 353.177   7
   0  10  17 727.402 486.314  14
   0  10  17 448.811 281.043   5
   0  10 -17 866.786 342.804   8
   0  10  18 394.177 444.648  14
   0  10  18 313.562 335.597   7
   0  10 -18 380.780 254.712  12
   0  10 -18 598.459 309.033   8
   0  10 -18-14.2585 257.350  23
   0  10  19 5314.90 644.403  14
   0  10 -19 5577.75 438.430  12
   0  10 -19 4928.83 449.053   8
   0  10  19 3633.32 470.132   7
   0  10 -19 4862.23 460.781  23
   0  10 -20 382.133 190.165  12
   0  10 -20 237.208 178.298  23
   0  10 -20 45.0991 206.426   8
   0  10  20 815.935 337.416  14
   0  10 -21 6676.44 381.020   8
   0  10  21 5421.93 469.603  14
   0  11   0-281.864 343.259  14
   0  11   0-72.8684 275.257   6
   0  11   0 36.5785 347.045   9
   0  11   0-46.8870 442.574  24
   0  11   0-301.739 303.483  23
   0  11   0 1009.79 575.968   4
   0  11  -1 25048.6 1330.13  14
   0  11   1 24423.6 1328.32  14
   0  11  -1 23727.2 2238.96   4
   0  11  -1 25294.1 1228.76   6
   0  11   1 25569.2 1205.21   6
   0  11  -1 23615.9 1253.99  23
   0  11   1 24985.2 1269.69  24
   0  11  -1 25517.7 1275.55  24
   0  11   1 24176.1 1254.70  23
   0  11  -1 24592.0 1289.43   9
   0  11   1 25615.4 1315.60   9
   0  11  -2-1314.44 443.300  14
   0  11   2-139.430 396.071  14
   0  11  -2-171.280 313.109   6
   0  11   2 105.956 291.827   6
   0  11   2 136.805 325.737   7
   0  11  -2 434.031 376.885   9
   0  11   2-247.341 327.503   9
   0  11  -2-269.625 386.912  23
   0  11  -2 640.387 490.828  24
   0  11   2 189.376 475.728  24
   0  11  -2-1455.61 651.889   4
   0  11  -3 18389.1 1953.96   4
   0  11   3 19898.6 1147.28   7
   0  11   3 21793.0 1096.48   6
   0  11  -3 20617.7 1119.50   6
   0  11   3 20893.7 1313.14  14
   0  11  -3 19498.5 1155.90  14
   0  11   3 21506.2 1205.45   9
   0  11  -3 20083.4 1177.96   9
   0  11   3 20519.5 1181.71  24
   0  11  -3 20223.4 1184.86  23
   0  11  -3 20446.3 1150.53  24
   0  11  -4 10167.8 1423.09   4
   0  11  -4 10994.5 869.137  14
   0  11   4 10495.8 977.867  14
   0  11   4 11638.8 902.503   7
   0  11  -4 10299.3 808.824   6
   0  11   4 10383.2 778.623   6
   0  11  -4 10154.0 890.273  23
   0  11  -4 12235.7 887.235  24
   0  11   4 12877.8 1004.42  24
   0  11  -4 9676.49 870.987   9
   0  11   4 11770.7 930.335   9
   0  11  -5 5354.21 1074.77   4
   0  11   5 8323.70 790.118   7
   0  11  -5 5445.96 644.323  14
   0  11  -5 7665.16 701.325   6
   0  11   5 6711.70 841.240  14
   0  11   5 7173.94 797.748  24
   0  11  -5 7197.34 788.083  23
   0  11  -5 7416.54 767.909   9
   0  11   5 7086.33 760.327   9
   0  11   6 37287.1 1628.83   7
   0  11   6 32179.9 1698.69  14
   0  11  -6 32727.8 1602.04  14
   0  11  -6 33318.4 1413.78   6
   0  11   6 31522.6 1507.88  24
   0  11  -6 32158.6 1541.93  23
   0  11  -6 31065.3 1499.27   9
   0  11   6 31534.2 1493.19   9
   0  11  -7 5147.76 611.225   6
   0  11   7 4717.22 712.407   7
   0  11   7 4204.69 678.665  14
   0  11   7 3473.25 670.224  24
   0  11  -7 2990.01 569.536  23
   0  11   7 4192.54 597.269   9
   0  11  -7 4096.65 649.652   9
   0  11  -8 5415.98 716.446   9
   0  11   8 5359.50 699.481   9
   0  11   8 5724.38 831.193  14
   0  11  -8 5803.58 641.068   6
   0  11  -8 7041.39 780.465  23
   0  11   8 5399.73 777.246  24
   0  11   8 6256.78 833.646   7
   0  11   9 1342.88 547.797  14
   0  11  -9 1325.61 372.208   6
   0  11   9 1251.50 504.129   7
   0  11  -9 1556.12 352.089  12
   0  11  -9 1865.90 523.558  23
   0  11   9 1718.88 619.333  24
   0  11   9 1386.65 424.604   9
   0  11  10 317.335 503.331  14
   0  11 -10-125.747 285.747   6
   0  11  10 391.639 468.654   7
   0  11 -10-315.469 258.684  12
   0  11  10-263.280 468.205  24
   0  11 -10-110.700 429.893  23
   0  11  10-271.641 334.014   9
   0  11 -11 244.847 292.821  12
   0  11 -11 380.446 412.357  23
   0  11  11 498.991 476.080   7
   0  11 -11 163.171 274.062   6
   0  11  11 118.041 474.882  14
   0  11  12 16527.8 1309.40  14
   0  11 -12 15727.1 924.224   6
   0  11 -12 16150.1 1119.70  23
   0  11  12 16761.9 1155.34   7
   0  11 -12 16137.5 935.108  12
   0  11  13 7609.51 921.808  14
   0  11 -13 8191.19 841.903  23
   0  11  13 8394.29 851.907   7
   0  11 -13 7506.09 614.332   8
   0  11 -13 7562.19 659.412  12
   0  11  14 29174.5 1602.81  14
   0  11 -14 25866.9 1122.25  12
   0  11 -14 27711.1 1340.20  23
   0  11  14 28100.2 1372.76   7
   0  11 -14 24970.7 1028.41   8
   0  11  15 586.882 490.626  14
   0  11  15 538.919 409.578   7
   0  11 -15 377.220 240.395  12
   0  11 -15 169.075 336.646  23
   0  11 -15 1102.67 340.434   8
   0  11  16 1060.61 496.716  14
   0  11  16 567.520 401.704   7
   0  11 -16 266.260 231.451  12
   0  11 -16 298.798 295.026  23
   0  11 -16 376.418 271.644   8
   0  11  17 520.290 384.012  14
   0  11 -17 578.755 252.564  12
   0  11 -17 160.450 253.134   8
   0  11 -17 39.3266 291.595  23
   0  11  17 251.938 296.531   7
   0  11 -18 23809.4 941.525  23
   0  11 -18 21382.2 775.191   8
   0  11  18 23966.0 1135.99  14
   0  11  19 131.884 188.474   7
   0  11 -19 211.297 191.205  23
   0  11  19 646.790 303.814  14
   0  11  20 9020.81 547.962  14
   0  12   0 4802.67 595.215   6
   0  12   0 5102.89 640.480  23
   0  12   0 5703.43 768.234  24
   0  12   0 6092.84 698.397   9
   0  12   0 4942.72 662.681  14
   0  12   1 3566.91 511.729   6
   0  12  -1 3660.71 523.019   6
   0  12   1 3314.63 671.637  24
   0  12  -1 3879.52 657.392  24
   0  12   1 3070.11 549.190  23
   0  12  -1 2605.37 522.482  23
   0  12   1 4270.11 623.056   9
   0  12  -1 3984.62 582.324   9
   0  12   1 3648.47 596.688  14
   0  12  -1 2368.59 493.254  14
   0  12   2 24502.5 1347.08  24
   0  12  -2 27403.7 1342.26  24
   0  12  -2 23684.3 1298.22  23
   0  12   2 26838.0 1264.30   6
   0  12  -2 25056.9 1270.51   6
   0  12   2 24818.4 1308.55   9
   0  12  -2 24532.7 1304.52   9
   0  12  -2 24905.8 1338.30  14
   0  12   2 26010.1 1410.71  14
   0  12   3 5750.42 736.538  14
   0  12  -3 5710.50 659.716  14
   0  12  -3 7172.20 709.299   6
   0  12   3 6941.49 678.070   6
   0  12  -3 5599.15 697.018  23
   0  12   3 6181.34 752.489  24
   0  12  -3 6620.79 753.970  24
   0  12   3 7279.79 733.040   7
   0  12   3 6634.25 737.410   9
   0  12  -3 6556.85 735.183   9
   0  12  -4 14420.5 1011.24  14
   0  12   4 15252.0 1158.04  14
   0  12   4 15690.2 962.187   6
   0  12  -4 13915.3 973.807   6
   0  12   4 13466.5 1045.79  24
   0  12  -4 11417.5 923.453  23
   0  12  -4 12885.0 924.946  24
   0  12   4 15688.9 1012.74   7
   0  12   4 13386.1 993.423   9
   0  12  -4 13870.6 1006.77   9
   0  12   5 5642.68 680.986   7
   0  12  -5 5187.42 626.679   6
   0  12   5 7415.36 855.348  24
   0  12  -5 7798.49 820.006  23
   0  12  -5 8149.11 754.861  24
   0  12  -5 5801.46 700.106   9
   0  12   5 5727.02 681.236   9
   0  12  -5 8434.98 945.968  14
   0  12   5 6391.73 825.185  14
   0  12   6 63002.8 2377.34  14
   0  12  -6 64637.6 1996.08   6
   0  12   6 62425.2 2123.55  24
   0  12  -6 64796.7 2161.32  23
   0  12   6 67836.9 2152.40   7
   0  12   6 64079.0 2108.48   9
   0  12  -6 62738.3 2113.77   9
   0  12   7 6397.36 812.581  14
   0  12  -7 6361.81 777.860  23
   0  12   7 5505.96 804.237  24
   0  12  -7 6626.54 670.994   6
   0  12   7 6307.45 792.583   7
   0  12  -7 6785.95 773.309   9
   0  12   7 6534.04 751.375   9
   0  12  -8 366.169 339.359   6
   0  12   8 132.763 435.358   7
   0  12   8 167.818 523.220  24
   0  12  -8-158.978 391.847  23
   0  12   8 35.4506 457.032  14
   0  12   8-44.6110 308.394   9
   0  12   9 30287.1 1653.38  14
   0  12  -9 31401.7 1367.08   6
   0  12   9 24313.8 1357.96  24
   0  12  -9 26488.5 1440.09  23
   0  12   9 28242.8 1498.00   7
   0  12   9 29444.6 1372.04   9
   0  12  10 18808.4 1334.09  14
   0  12 -10 17217.3 1185.03  23
   0  12 -10 17053.1 981.820   6
   0  12  10 18153.1 1169.95   7
   0  12  10 17000.6 1035.31   9
   0  12  11 61.3549 490.247   7
   0  12 -11-29.8600 262.003   6
   0  12 -11 320.224 382.454  23
   0  12  11 1.05453 455.146  14
   0  12 -12 11521.0 920.960  23
   0  12 -12 10406.0 737.573   6
   0  12  12 12268.3 959.998   7
   0  12  12 12637.1 1073.96  14
   0  12 -13 5786.35 669.953  23
   0  12 -13 5983.90 529.070   6
   0  12  13 5232.32 675.159   7
   0  12  13 6775.10 834.211  14
   0  12  14 2499.79 508.440   7
   0  12  14 2147.35 540.541  14
   0  12 -14 1938.93 458.905  23
   0  12 -15 8938.81 705.394  23
   0  12  15 7279.66 705.602   7
   0  12  15 7906.11 769.109  14
   0  12  16-205.677 296.685   7
   0  12  16-25.3654 335.458  14
   0  12 -16 605.788 337.026  23
   0  12 -17 6635.32 528.954  23
   0  12  17 6520.24 503.341   7
   0  12  17 7049.74 616.462  14
   0  12  18-95.0877 247.260  14
   0  12 -18-422.851 211.019  23
   0  12  18 142.963 177.460   7
   0  13   0 60.1902 316.400   6
   0  13   0 93.0882 549.500  24
   0  13   0 64.7227 343.497  23
   0  13   0-324.470 481.562  14
   0  13   0 190.363 332.587   9
   0  13   1 4281.18 572.269   6
   0  13  -1 4577.37 615.860   6
   0  13  -1 3470.69 579.618  23
   0  13   1 4505.52 666.550  24
   0  13  -1 4610.79 679.677  24
   0  13   1 4444.37 661.980  23
   0  13  -1 4140.20 584.162  14
   0  13   1 4236.34 617.375  14
   0  13   1 4747.38 625.440   9
   0  13  -1 4946.08 662.957   9
   0  13   2 249.609 333.959   6
   0  13  -2 525.818 359.208   6
   0  13  -2-8.18915 485.795  24
   0  13  -2-258.002 382.389  23
   0  13   2 102.095 543.150  24
   0  13  -2-532.080 464.391  14
   0  13   2 211.226 377.016  14
   0  13   2 142.145 352.565   9
   0  13  -2 322.630 399.742   9
   0  13  -3 1604.39 462.777   6
   0  13   3 211.970 328.065   7
   0  13   3 1376.60 380.530   6
   0  13   3 2015.61 626.900  24
   0  13  -3 1282.46 491.844  23
   0  13  -3 1662.54 511.435  24
   0  13  -3 1113.55 414.958  14
   0  13   3 1874.37 526.329  14
   0  13  -3 1381.73 454.683   9
   0  13   3 1211.36 393.120   9
   0  13   4 8001.29 865.004  14
   0  13  -4 11200.0 1015.50  14
   0  13   4 7038.18 659.710   6
   0  13  -4 7624.14 751.316   6
   0  13  -4 7517.36 807.423  23
   0  13   4 9347.79 920.207  24
   0  13  -4 9954.32 869.336  24
   0  13   4 7379.92 711.960   7
   0  13   4 7101.82 725.678   9
   0  13  -4 7344.10 762.460   9
   0  13   5 43143.4 1877.66  14
   0  13   5 44553.3 1783.96  24
   0  13  -5 41984.4 1713.42  23
   0  13  -5 42908.8 1543.03  24
   0  13  -5 45827.3 1684.84   6
   0  13   5 44189.6 1628.05   7
   0  13   5 45958.7 1752.27   9
   0  13  -5 45071.8 1767.75   9
   0  13  -6 565.169 341.128   6
   0  13   6 282.435 360.612   7
   0  13   6 914.588 552.965  24
   0  13  -6 636.849 459.149  23
   0  13   6 158.159 457.688  14
   0  13   6 478.928 335.040   9
   0  13  -6 364.561 370.464   9
   0  13   7 7511.68 883.212  14
   0  13  -7 7345.52 724.221   6
   0  13  -7 6764.69 778.624  23
   0  13   7 7528.64 887.893  24
   0  13   7 4772.41 735.224   7
   0  13   7 7225.89 721.010   9
   0  13   8 8186.85 881.020  14
   0  13   8 7337.34 828.126  24
   0  13  -8 7275.18 813.528  23
   0  13  -8 7394.32 702.722   6
   0  13   8 4602.18 716.387   7
   0  13   8 7623.45 714.118   9
   0  13   9 2896.11 571.993   7
   0  13  -9 3254.09 472.291   6
   0  13  -9 2775.19 578.821  23
   0  13   9 3128.60 630.735  14
   0  13   9 3242.00 511.399   9
   0  13 -10 7630.77 812.600  23
   0  13 -10 7296.52 658.758   6
   0  13  10 6033.40 733.917   7
   0  13  10 8113.42 874.891  14
   0  13 -11 206.025 237.871   6
   0  13  11 312.466 400.809   7
   0  13 -11 749.683 413.984  23
   0  13  11 377.234 410.201  14
   0  13 -12 1293.71 304.830   6
   0  13  12 1231.16 433.701   7
   0  13  12 1296.23 488.124  14
   0  13 -12 1314.98 437.182  23
   0  13 -13 10989.8 819.780  23
   0  13  13 9739.96 750.885   7
   0  13  13 10362.4 874.004  14
   0  13  14 1247.62 349.227   7
   0  13 -14 1490.70 370.273  23
   0  13  14 1707.57 445.041  14
   0  13  15 432.692 269.184   7
   0  13 -15 564.249 290.949  23
   0  13  15 1009.88 342.706  14
   0  13  16 1401.32 276.653   7
   0  13 -16 1076.92 279.980  23
   0  13  16 1928.32 351.494  14
   0  13  17 192.375 185.778  14
   0  14   0 5850.21 648.228   6
   0  14   0 5010.58 709.862  24
   0  14   0 4538.68 639.652  23
   0  14   0 6040.06 654.896   9
   0  14   0 4654.46 586.008  14
   0  14   1 7650.28 845.470  24
   0  14  -1 7928.12 816.777  24
   0  14  -1 6280.77 728.742  23
   0  14  -1 7493.60 718.993   6
   0  14   1 6773.78 666.339   6
   0  14  -1 8483.94 760.708   9
   0  14   1 8420.94 758.727   9
   0  14  -1 7149.61 695.015  14
   0  14   1 6914.52 706.346  14
   0  14  -2 4559.51 607.012   6
   0  14   2 4603.27 557.986   6
   0  14  -2 4612.87 638.451  23
   0  14  -2 5392.35 703.161  24
   0  14   2 5132.50 772.583  24
   0  14   2 5228.61 622.886   9
   0  14  -2 5004.01 641.535   9
   0  14  -2 5037.86 624.267  14
   0  14   2 4832.07 621.060  14
   0  14  -3 12876.8 917.461   6
   0  14   3 10772.8 783.410   6
   0  14  -3 12626.3 902.007  24
   0  14   3 12627.5 1038.02  24
   0  14  -3 11084.7 911.013  23
   0  14   3 12712.3 900.097   9
   0  14  -3 13286.4 938.762   9
   0  14   3 12514.7 963.930  14
   0  14   4 28624.2 1431.69  14
   0  14  -4 28300.3 1377.02  23
   0  14  -4 30548.4 1256.53  24
   0  14   4 33729.0 1513.19  24
   0  14   4 27191.3 1148.01   6
   0  14  -4 27869.8 1311.11   6
   0  14   4 23835.0 1100.24   7
   0  14  -4 30214.0 1370.19   9
   0  14   4 30458.9 1329.28   9
   0  14   5 3936.56 638.758  14
   0  14  -5 3437.14 601.802  23
   0  14   5 3672.50 711.905  24
   0  14  -5 4511.13 581.571   6
   0  14   5 4675.90 557.438   7
   0  14   5 3967.98 547.742   9
   0  14  -5 4436.23 574.437   9
   0  14  -6 971.341 377.895   6
   0  14   6 832.505 389.613   7
   0  14   6 902.144 531.959  24
   0  14  -6 1185.48 517.778  23
   0  14   6 1113.61 453.073  14
   0  14   6 1225.48 381.372   9
   0  14   7 310.346 359.245   7
   0  14  -7 179.090 281.100   6
   0  14  -7 619.203 447.949  23
   0  14   7 591.255 431.619  14
   0  14   7-18.3342 309.941   9
   0  14   8 12679.4 981.120  14
   0  14  -8 13167.8 952.496  23
   0  14  -8 13463.2 848.207   6
   0  14   8 14419.2 823.590   9
   0  14   9 192.670 315.226   7
   0  14  -9-104.191 271.166   6
   0  14  -9 481.466 400.828  23
   0  14   9 371.253 410.189  14
   0  14 -10 1837.34 342.868   6
   0  14  10 1741.95 447.196   7
   0  14 -10 1899.74 459.446  23
   0  14  10 1301.20 428.781  14
   0  14 -11 435.570 240.937   6
   0  14  11-70.6878 310.126   7
   0  14 -11 150.073 325.955  23
   0  14  11 668.516 370.557  14
   0  14  12 44.0423 268.730   7
   0  14 -12 497.524 330.542  23
   0  14  12 167.001 299.431  14
   0  14  13 373.628 242.497   7
   0  14 -13 952.865 319.172  23
   0  14  13 521.549 291.471  14
   0  14  14-96.3959 197.448   7
   0  14 -14-10.9902 235.069  23
   0  14  14 102.793 232.727  14
   0  14  15-143.868 152.048   7
   0  14 -15 82.2509 168.733  23
   0  14  15 168.921 174.432  14
   0  15   0 32.2215 270.001   6
   0  15   0-206.740 447.773  24
   0  15   0-93.3222 307.943   9
   0  15   0 684.288 422.398  14
   0  15  -1 6148.50 639.126  23
   0  15   1 7168.99 753.836  24
   0  15  -1 7946.88 732.239  24
   0  15  -1 7931.39 644.104   6
   0  15   1 7420.31 617.896   6
   0  15  -1 7798.45 678.277   9
   0  15   1 8058.83 678.235   9
   0  15   1 7276.50 644.917  14
   0  15  -2 1688.44 408.476   6
   0  15   2 1843.64 361.037   6
   0  15  -2 2227.38 462.449  23
   0  15   2 3270.87 647.288  24
   0  15  -2 2105.06 485.766  24
   0  15  -2 2331.44 426.759   9
   0  15   2 1963.88 405.609   9
   0  15   2 1358.63 342.414  14
   0  15  -3 8048.90 683.555  24
   0  15  -3 7094.67 676.272  23
   0  15  -3 6408.24 614.786   6
   0  15   3 7321.59 631.591   9
   0  15   3 6510.85 639.782  14
   0  15  -4 6922.35 643.680  23
   0  15  -4 7104.21 635.862   6
   0  15   4 8319.70 651.069   9
   0  15   4 7063.59 659.398  14
   0  15  -5 1120.37 330.906   6
   0  15  -5 710.759 357.815  23
   0  15   5 745.601 353.872  14
   0  15   5 1567.87 361.113   9
   0  15   6 7314.13 679.310  14
   0  15  -6 8118.48 704.154  23
   0  15  -6 8429.32 638.033   6
   0  15   6 8263.27 533.442   7
   0  15   6 8423.51 607.353   9
   0  15   7 1044.11 282.479   7
   0  15  -7 892.664 300.293   6
   0  15  -7 733.601 357.295  23
   0  15   7 530.866 336.916  14
   0  15   7 1068.28 267.256   9
   0  15  -8 2692.26 393.057   6
   0  15   8 2295.52 331.240   7
   0  15  -8 2132.58 427.003  23
   0  15   8 1943.27 412.672  14
   0  15   9 3968.98 487.914  14
   0  15  -9 4606.53 539.377  23
   0  15   9 4536.33 417.008   7
   0  15  10 2310.43 404.449  14
   0  15  10 3241.47 356.982   7
   0  15 -10 3119.41 439.339  23
   0  15  11 377.344 213.742   7
   0  15  11-134.751 258.689  14
   0  15 -12 739.255 249.986  23
   0  15  12 318.253 199.968  14
   0  15  12 1072.31 199.121   7
   0  16   2 8392.01 675.339  14
   0  16   3 4487.45 513.890  14
   0  16   4 614.361 283.941  14
   0  16  -4-518.123 277.164  23
   0  16   5 582.606 258.315  14
   0  16  -5 976.101 292.089  23
   0  16   6-497.502 265.193  14
   0  16  -6 5.59266 234.482  23
   0  16   7 623.572 233.003  14
   0  16  -7 970.675 267.365  23
   0  16   8-486.874 223.891  14
   0  16  -8 51.5753 204.730  23
  -1   0   0-4.27175 212.297  18
   1   0   0-99.9422 256.462  16
  -1   0   0-20.4330 111.279   4
  -1   0   1 716459. 4140.74   4
   1   0  -1 726519. 6078.51  16
  -1   0   1 731897. 5830.77  18
   1   0  -1 714831. 5886.08   3
   1   0  -2 931980. 7275.97  16
   1   0  -2 933181. 7088.77   3
   1   0  -3 3472.62 481.750   3
  -1   0   3 2534.78 544.548   1
   1   0  -4 229538. 3463.90   3
  -1   0  -4 223118. 3386.05  17
  -1   0   4 224569. 4029.15   1
   1   0  -5 15803.7 945.057   3
  -1   0  -5 14806.1 932.981  17
  -1   0   5 15954.4 1103.30   1
  -1   0  -6 20.8134 291.125  17
  -1   0   6 301.547 437.636   1
   1   0  -6 15.1143 264.596   3
   1   0  -7 49645.2 1834.27   3
   1   0  -7 47191.3 1670.03  15
  -1   0  -7 48158.9 1849.10  17
   1   0   7 44845.6 1734.37   1
  -1   0   7 51803.6 1991.58   1
   1   0  -8 100721. 2814.96   3
  -1   0  -8 101394. 2851.66  17
   1   0  -8 105247. 2657.26  15
   1   0   8 102200. 2674.40   1
  -1   0   8 101227. 2930.39   1
   1   0  -9 81713.8 2771.10   3
   1   0  -9 88764.5 2588.28  15
  -1   0  -9 92737.8 2920.01  17
  -1   0   9 82363.6 2846.00   1
   1   0   9 86553.2 2621.53   1
  -1   0 -10-43.8933 316.187  17
   1   0  10 213.992 355.336   1
   1   0 -10 280.603 337.420   3
  -1   0  10 746.510 493.038   1
   1   0 -11 101030. 3343.17   3
  -1   0 -11 103893. 3377.81  17
   1   0  11 106155. 3193.82   1
  -1   0  11 101500. 3413.36   1
   1   0 -12 32599.4 2046.87   3
  -1   0 -12 30896.9 1951.18  17
   1   0  12 31502.1 1846.70   2
   1   0  12 34041.4 1892.28   1
  -1   0  12 32064.1 2047.01   1
   1   0 -13 52415.5 2816.26   3
  -1   0 -13 52914.2 2651.41  17
   1   0  13 56961.6 2592.30   1
   1   0  13 51224.7 2489.89   2
   1   0 -14 11744.1 1392.89   3
   1   0  14 12991.6 1339.46   1
   1   0  14 11531.0 1253.05   2
   1   0 -15 29718.0 2403.70   3
   1   0  15 33005.4 2201.35   2
   1   0  15 35730.4 2274.96   1
  -1   0  16 30383.8 1252.64  13
   1   0  16 28065.1 1418.33  20
   1   0 -16 28922.4 1222.59  19
  -1   0 -16 27997.4 1273.14  19
  -1   0 -17 8518.83 692.938  12
   1   0  17 8131.50 686.758   5
  -1   0  17 8946.58 744.290   5
  -1   0  17 8612.46 772.434  13
   1   0  17 7946.28 812.937  20
  -1   0 -17 9207.37 778.801  19
   1   0 -17 8605.26 705.213  19
  -1   0  17 9435.54 857.977  20
  -1   0 -18 15773.5 956.706  12
  -1   0  18 16282.9 1023.42  13
   1   0  18 16041.6 962.455   5
  -1   0  18 17081.1 1013.62   5
   1   0  18 15763.6 1163.81  20
   1   0 -18 15952.7 970.486  19
  -1   0  18 16316.6 1054.79  20
  -1   0 -18 16562.2 1018.78  19
  -1   0 -19 24316.3 1150.44  12
   1   0  19 20931.0 1057.74   5
  -1   0  19 23432.0 1217.19  13
  -1   0  19 22486.1 1160.62   5
  -1   0  19 24175.6 1316.76  20
   1   0  19 25095.0 1435.75  20
  -1   0 -19 24347.4 1252.54  19
   1   0 -19 23646.8 1140.80  19
  -1   0 -20 7041.66 657.848  12
   1   0  20 7078.28 671.347   5
  -1   0  20 7363.60 747.671  13
  -1   0  20 7633.63 746.502   5
   1   0  20 7484.50 880.358  20
  -1   0  20 7603.80 804.762  20
   1   0 -20 7141.28 680.641  19
  -1   0 -20 7754.05 776.559  19
   1   0 -21 15181.3 935.991  12
  -1   0 -21 16702.6 921.910  12
   1   0  21 15378.4 892.200   5
  -1   0  21 16061.6 948.304   5
   1   0 -21 15843.7 952.640  19
  -1   0 -21 16396.6 1001.63  19
   1   0  21 16988.8 1199.91  20
  -1   0  21 16001.9 1061.62  20
  -1   0  21 14894.6 1002.26  13
  -1   0 -22 201.039 333.307  19
   1   0 -22 99.2223 270.599  19
  -1   0  22-142.584 306.528   5
   1   0  22 164.300 284.964   5
  -1   0  22 78.0763 352.629  13
   1   0  22 418.417 474.171  20
  -1   0  22-554.467 414.140  20
  -1   0 -22 85.8499 228.298  12
   1   0 -22-177.053 304.539  12
  -1   0  23 4483.93 500.609   5
  -1   0  23 5054.34 579.122  13
  -1   0 -23 5084.03 582.497  19
   1   0  23 4290.30 643.514  20
  -1   0  23 3636.23 550.840  20
   1   0 -23 4124.93 485.900  19
  -1   0 -23 4065.39 419.804  12
   1   0 -23 4210.88 488.917  12
  -1   0  24 539.076 276.540   5
   1   0 -24 469.282 253.915  19
   1   0 -24 505.317 246.458  12
   1   0  24 372.427 361.409  20
  -1   0  24 373.902 299.985  20
  -1   0 -24 339.875 283.768  19
   1   0 -25 17445.4 700.144  12
  -1   0  25 18719.9 735.454   5
   1   0 -25 18647.2 719.062  19
  -1   0 -25 18187.3 766.496  19
   1   0  25 19947.7 986.660  20
  -1   0  25 17523.9 800.057  20
   1   0 -26 8735.83 412.102  12
  -1   0 -26 9040.33 445.658  19
   1   0  26 9859.22 592.968  20
   1   1 -26 667.357 160.957  12
   1  -1  26 490.825 243.035  20
  -1  -1 -26 441.288 185.144  19
   1   1 -25 3557.77 347.577  12
  -1   1  25 3638.11 375.116   5
  -1  -1 -25 4097.10 423.922  19
   1   1 -25 3594.19 336.488  19
   1  -1  25 3749.16 504.221  20
  -1   1  25 3691.90 369.198  20
   1   1 -24 3011.13 364.634  19
  -1   1  24 3276.57 420.291   5
  -1   1  24 2670.72 408.055  20
   1  -1  24 3352.03 556.073  20
  -1  -1 -24 2842.08 435.636  19
   1   1 -24 3183.31 403.805  12
  -1   1  23 10787.2 790.185  13
   1  -1  23 13055.8 1005.74  20
  -1   1  23 10532.9 781.351  20
  -1   1  23 12118.5 781.599   5
   1   1 -23 10561.1 678.376  19
  -1  -1 -23 11558.4 806.645  19
   1   1 -23 11766.8 734.933  12
  -1   1  22 10662.9 866.705  13
  -1   1  22 9963.34 794.882  20
   1  -1  22 10230.2 986.030  20
  -1   1  22 9520.39 744.756   5
   1   1 -22 9432.14 682.926  19
  -1  -1 -22 10957.7 845.073  19
   1   1 -22 10586.3 754.321  12
   1   1 -21 624.073 301.349  19
  -1  -1 -21 805.897 409.949  19
  -1   1  21 305.046 377.921  13
  -1   1  21 258.050 321.468   5
  -1   1  21 544.623 384.267  20
   1  -1  21 708.770 488.132  20
  -1  -1 -21 705.892 301.576  12
   1   1 -21 648.149 318.782  12
  -1   1  20 39028.2 1578.88  13
   1  -1  20 38932.1 1793.01  20
  -1   1  20 39390.8 1589.37  20
  -1   1  20 35848.2 1455.35   5
   1   1 -20 36837.8 1396.49  19
  -1  -1 -20 38284.1 1554.02  19
   1   1 -20 37128.9 1439.47  12
  -1  -1 -20 37732.3 1376.68  12
  -1   1  19 6938.48 770.250  13
   1  -1  19 7429.66 862.449  20
  -1   1  19 7729.48 789.927  20
  -1   1  19 7285.83 708.388   5
  -1  -1 -19 7730.61 762.791  19
   1   1 -19 7455.62 663.660  19
  -1   1  19 6212.29 650.915  11
  -1  -1 -19 7149.37 640.415  12
  -1  -1 -18 3031.03 520.433  19
   1   1 -18 2616.20 453.067  19
  -1   1  18 3003.12 518.953  13
  -1   1  18 3108.97 539.401   5
  -1   1  18 2561.54 481.351  11
  -1  -1 -18 2533.20 414.460  12
  -1   1  18 2753.44 513.131  20
   1  -1  18 2678.49 548.859  20
  -1   1  17 32948.1 1433.05  13
   1  -1  17 33525.8 1571.54  20
  -1   1  17 36370.0 1436.78   5
  -1  -1 -17 33959.4 1312.42  12
  -1   1  17 31122.6 1314.16  11
   1   1 -17 34201.8 1304.50  19
  -1  -1 -17 35147.0 1426.87  19
  -1   1  17 32803.1 1440.13  20
  -1   1  16 18223.1 993.029  13
  -1   1  16 16472.6 978.445   5
   1   1 -16 16585.7 901.472  19
  -1   1  16 18168.7 1047.14  20
  -1  -1 -16 16846.7 986.877  19
   1  -1  16 16974.1 1082.02  20
   1  -1  16 16487.3 1727.93   2
  -1  -1 -15 1234.49 567.417  17
   1  -1  15 2256.54 642.646   2
   1   1 -15 2401.33 887.946   3
   1   1 -14 14006.8 1648.17   3
  -1  -1 -14 14507.0 1568.25  17
   1  -1  14 15483.4 1516.00   2
  -1   1  14 15459.7 1664.12   1
   1   1 -13 8441.90 1220.49   3
  -1  -1 -13 10845.5 1326.81  17
   1  -1  13 8697.07 1093.67   2
   1  -1  13 10644.3 1115.71   1
  -1   1  13 10308.8 1296.84   1
   1   1 -12 6744.37 1022.53   3
  -1  -1 -12 7877.98 1083.18  17
  -1   1  12 7155.87 1034.80   1
   1  -1  12 8070.53 897.265   1
   1   1 -11 54401.8 2570.41   3
  -1  -1 -11 55446.4 2616.74  17
  -1   1  11 54642.3 2685.02   1
   1  -1  11 56886.7 2248.00   1
   1   1 -10 118897. 3632.80   3
  -1  -1 -10 127018. 3816.89  17
   1  -1  10 126373. 3216.95   1
  -1   1  10 122345. 3805.92   1
   1   1  -9 39767.4 1971.13   3
  -1  -1  -9 39859.7 2072.02  17
  -1   1   9 42993.4 2195.53   1
   1  -1   9 43011.6 1759.35   1
   1   1  -8 25324.4 1486.41   3
  -1  -1  -8 27703.2 1627.94  17
   1   1  -8 27285.5 1229.86  15
  -1   1   8 26092.5 1617.62   1
   1  -1   8 27602.7 1339.04   1
   1   1  -7 28700.1 1508.04   3
  -1  -1  -7 28064.4 1542.25  17
   1   1  -7 29082.8 1187.15  15
  -1   1   7 32986.0 1714.30   1
  -1  -1  -6 573.391 397.871  17
   1   1  -6 884.012 257.839  15
  -1   1   6 1596.68 502.519   1
   1   1  -6 827.049 355.491   3
  -1  -1  -5 311655. 4597.04  17
  -1   1   5 309673. 4806.45   1
   1   1  -4 144090. 2856.22   3
  -1  -1  -4 150392. 2979.93  17
  -1   1   4 153330. 3317.53   1
  -1  -1  -3 236523. 3592.00  17
  -1   1   3 247027. 4440.62   1
  -1   1   2 217585. 2773.82   4
  -1  -1  -2 219808. 3313.23  17
   1   1  -1 152635. 2276.26  16
  -1   1   1 140649. 2098.98   4
   1   1   0 14001.5 661.539  16
  -1   1   0 13826.6 583.944  18
  -1   1   0 14770.9 702.451   4
  -1  -1   1 157490. 2747.95  18
  -1   1  -1 139567. 2227.43   4
  -1  -1   2 203798. 3297.09  18
   1  -1  -2 205252. 2785.25   3
   1  -1  -3 224410. 3020.31   3
   1  -1  -4 142272. 2493.60   3
   1  -1  -5 293595. 3765.57   3
  -1  -1   5 286362. 4792.01   1
   1   1   5 285210. 4084.12   1
  -1   1  -6 1610.77 370.586  17
   1   1   6 2519.39 501.218   1
  -1  -1   6 1874.92 494.441   2
  -1  -1   6 2258.66 545.884   1
   1  -1  -6 2418.95 442.117   3
   1  -1  -7 23920.4 1215.15   3
  -1   1  -7 24018.4 1179.58  17
   1  -1  -7 24242.0 1315.73  15
   1   1   7 25844.9 1340.56   1
  -1  -1   7 25807.8 1513.60   2
  -1  -1   7 26871.3 1440.86   1
   1  -1  -8 20801.5 1242.93   3
   1  -1  -8 24783.0 1400.62  15
  -1   1  -8 23942.8 1259.75  17
  -1  -1   8 23124.5 1383.09   1
   1   1   8 21487.3 1328.72   1
  -1  -1   8 22331.2 1530.25   2
   1  -1  -9 45246.5 1927.49   3
  -1   1  -9 43240.5 1817.44  17
   1  -1  -9 44632.8 1994.56  15
   1   1   9 45751.3 2011.64   1
  -1  -1   9 43504.0 1971.15   1
  -1  -1   9 44415.0 2202.00   2
   1  -1 -10 129851. 3401.17   3
  -1   1 -10 120413. 3227.19  17
   1  -1 -10 123874. 3497.50  15
   1   1  10 126706. 3484.37   1
  -1  -1  10 119095. 3461.15   1
  -1  -1  10 125303. 3900.84   2
   1  -1 -11 54871.1 2373.78   3
  -1   1 -11 53569.4 2238.62  17
  -1  -1  11 56664.4 2731.89   2
   1   1  11 56629.2 2440.51   1
   1  -1 -12 7805.82 1003.08   3
  -1  -1  12 7910.01 1111.70   2
   1   1  12 8819.76 1048.92   1
   1   1  12 7479.33 879.650   2
   1  -1 -13 8753.19 1200.40   3
   1   1  13 9808.36 1055.86   2
   1   1  13 10227.7 1197.22   1
   1  -1 -14 14741.3 1559.65   3
   1   1  14 20408.9 1734.86   1
   1   1  15 2623.89 734.393   1
  -1   1 -16 17690.1 975.520  12
  -1  -1  16 18306.6 987.227  13
   1   1  16 17156.1 1124.78  20
   1   1  16 16605.3 938.903   5
   1   1  16 20145.7 1907.51   1
   1  -1 -16 17680.3 969.043  19
  -1   1 -16 17808.6 1013.99  19
  -1   1 -17 37580.0 1311.05   8
   1   1  17 32377.1 1351.46  13
  -1  -1  17 34719.9 1378.81  13
   1   1  17 33551.9 1554.10  20
   1   1  17 33887.1 1343.38   5
  -1   1 -17 33470.6 1401.28  19
   1  -1 -17 34371.5 1361.24  19
  -1   1 -17 34784.9 1381.88  12
   1  -1 -18 2669.06 474.511  19
  -1   1 -18 3311.21 555.750  19
  -1  -1  18 2934.16 502.165  13
   1   1  18 2328.06 460.897   5
  -1  -1  18 3340.86 531.466   5
  -1   1 -18 3070.34 492.186  12
   1   1  18 3402.99 655.487  20
  -1  -1  18 3338.54 589.522  20
   1   1  19 6986.44 841.356  20
  -1  -1  19 7611.58 752.244  13
  -1  -1  19 8256.48 754.802   5
   1   1  19 6544.67 663.950   5
  -1   1 -19 7204.77 674.880  12
   1  -1 -19 7402.49 719.353  19
  -1   1 -19 7048.06 718.812  19
  -1  -1  19 7164.96 778.823  20
  -1  -1  20 35887.4 1597.23  20
   1   1  20 36308.9 1713.61  20
  -1  -1  20 35356.6 1429.44  13
  -1  -1  20 35486.1 1402.88   5
   1   1  20 31561.1 1335.15   5
   1  -1 -20 34525.3 1404.23  19
  -1   1 -20 33786.3 1444.64  19
  -1   1 -20 34068.1 1360.09  12
  -1   1 -21 1397.74 433.994  19
   1  -1 -21 621.062 356.338  19
  -1  -1  21 1160.98 414.839  13
  -1  -1  21 1191.67 402.005   5
   1   1  21 511.056 347.783   5
  -1   1 -21 1290.33 369.441  12
  -1  -1  21 1074.06 498.766  20
   1   1  21 778.573 496.208  20
  -1  -1  22 10375.3 865.576  20
   1   1  22 11743.3 982.370  20
  -1  -1  22 10628.5 783.174  13
   1   1  22 10231.4 728.267   5
  -1   1 -22 12098.0 830.186  19
   1  -1 -22 11988.2 804.731  19
  -1  -1  22 11831.5 777.052   5
  -1   1 -22 10153.2 712.039  12
   1  -1 -22 10611.8 752.261  12
  -1  -1  23 10746.3 725.252   5
   1   1  23 9601.21 656.108   5
   1  -1 -23 10577.7 695.790  12
  -1   1 -23 10172.3 640.312  12
   1   1  23 10723.6 912.914  20
  -1  -1  23 10194.7 810.734  20
  -1   1 -23 9910.75 711.126  19
   1  -1 -23 10055.8 708.699  19
  -1  -1  24 3434.66 407.356   5
   1   1  24 3822.98 565.985  20
   1  -1 -24 3362.20 429.885  19
  -1   1 -24 3664.01 445.929  19
  -1  -1  24 4010.85 522.796  20
   1  -1 -24 3622.34 395.994  12
  -1   1 -24 3489.24 364.417  12
  -1  -1  25 4552.29 384.196   5
   1   1  25 4788.09 525.836  20
  -1  -1  25 5204.22 501.988  20
   1  -1 -25 4026.46 368.207  12
   1  -1 -25 4470.90 408.413  19
  -1   1 -25 4165.81 380.529  19
   1  -1 -26 957.239 196.524  19
   1   2 -26 3015.44 249.091  12
   1  -2  26 3646.75 399.648  20
  -1  -2 -26 3051.94 284.588  19
  -1  -2 -25 1583.01 295.226  19
   1  -2  25 1691.61 388.039  20
   1   2 -25 1857.18 281.919  12
  -1   2  25 1644.76 292.075   5
   1   2 -24 2133.93 340.530  12
  -1   2  24 2878.78 399.302   5
   1  -2  24 3408.33 544.619  20
  -1  -2 -24 2972.70 437.549  19
   1   2 -24 2871.55 336.030  19
   1   2 -24 2505.84 310.965   8
  -1   2  23 704.657 424.707  13
   1  -2  23 1372.57 471.079  20
  -1   2  23 614.255 330.555  20
  -1   2  23 1033.14 350.752   5
   1   2 -23 1114.02 325.414  12
   1   2 -23 1182.25 285.125  19
  -1  -2 -23 1483.67 417.812  19
  -1   2  22 5929.85 689.341  13
  -1  -2 -22 6000.63 640.396  19
   1   2 -22 5863.96 522.498  19
  -1   2  22 6329.78 634.858   5
  -1   2  22 5429.69 611.203  20
   1  -2  22 6053.84 780.239  20
   1   2 -22 6287.90 595.478  12
  -1   2  21-87.7786 397.432  13
  -1   2  21 6.40495 326.494  20
   1  -2  21-92.3814 418.911  20
  -1   2  21 126.251 349.853   5
  -1  -2 -21 27.6119 391.728  19
   1   2 -21 205.741 291.463  19
   1   2 -21 445.719 305.215  12
  -1   2  20 4370.15 575.107   5
  -1   2  20 4263.38 605.296  20
   1   2 -20 5253.93 561.168  19
  -1  -2 -20 5461.62 681.991  19
   1  -2  20 4790.05 754.174  20
   1   2 -20 4862.14 582.111  12
  -1   2  20 4366.66 555.417  11
  -1   2  20 4385.97 632.434  13
  -1   2  19 12015.4 960.534  13
  -1  -2 -19 11996.2 916.247  19
   1   2 -19 12012.3 814.432  19
  -1   2  19 11585.4 858.104   5
   1   2 -19 10692.4 824.830  12
  -1   2  19 11074.3 873.520  11
  -1   2  19 12236.8 896.893  20
   1  -2  19 11553.0 1012.39  20
  -1   2  18 36657.4 1501.56  13
  -1  -2 -18 36068.7 1495.16  19
   1   2 -18 36539.0 1353.07  19
  -1   2  18 35250.5 1420.01   5
   1  -2  18 34582.4 1648.84  20
  -1   2  18 35741.0 1502.69  20
  -1   2  18 32140.2 1407.07  11
   1   2 -18 34468.6 1416.19  12
  -1   2  17 30687.8 1378.80  11
  -1   2  17 33535.0 1423.69  13
   1   2 -17 32788.8 1255.47  19
  -1  -2 -17 33303.0 1410.57  19
  -1   2  17 33382.7 1360.59   5
   1  -2  17 29758.0 2464.60   2
   1  -2  17 31849.1 1534.33  20
  -1   2  17 32188.9 1409.78  20
  -1   2  16 8424.80 713.840  20
   1  -2  16 8648.02 848.706  20
   1   2 -16 8750.70 658.425  19
  -1  -2 -16 8715.24 747.987  19
  -1  -2 -16 9132.73 1431.10  17
  -1   2  16 8051.35 718.065   5
  -1   2  16 8401.35 743.082  13
  -1   2  16 7804.58 713.394  11
   1  -2  16 8291.73 1286.26   2
   1   2 -16 5364.41 1218.51   3
   1   2 -15 40513.0 2911.20   3
   1  -2  15 41696.2 2688.13   2
  -1   2  15 42458.0 3036.63   1
  -1  -2 -15 40753.0 2858.87  17
   1   2 -14 27542.3 2230.47   3
   1  -2  14 30926.9 2204.70   2
  -1   2  14 31772.7 2508.85   1
  -1  -2 -14 28085.8 2269.22  17
   1   2 -13 11202.5 1408.78   3
  -1   2  13 10974.3 1407.28   1
   1  -2  13 11048.9 1291.37   2
  -1  -2 -13 9870.44 1395.67  17
   1   2 -12 32303.6 2191.47   3
  -1   2  12 32667.7 2314.50   1
   1  -2  12 34000.9 1737.45   1
  -1  -2 -12 35659.0 2327.48  17
   1   2 -11 5565.78 918.264   3
  -1   2  11 6319.95 1023.99   1
   1  -2  11 5332.88 702.307   1
  -1  -2 -11 5786.05 973.666  17
   1   2 -10 95420.3 3353.02   3
   1  -2  10 90295.7 2640.92   1
  -1   2  10 91785.1 3556.36   1
  -1  -2 -10 97675.9 3560.81  17
   1  -2   9 1531.03 404.200   1
   1   2  -9 1173.41 543.537   3
  -1   2   9 1272.91 579.570   1
  -1  -2  -9 1100.37 499.052  17
   1   2  -8 172055. 3916.65   3
  -1   2   8 175246. 4503.32   1
  -1  -2  -8 169163. 4308.56  17
   1   2  -7 58680.2 2174.26   3
  -1   2   7 63000.3 2521.50   1
  -1  -2  -7 59342.3 2369.93  17
   1   2  -6 67496.0 2225.05   3
  -1   2   6 71722.7 2549.96   1
  -1  -2  -6 63940.1 2301.20  17
   1   2  -6 66165.7 1379.96  15
   1   2  -5 67621.3 2120.04   3
  -1  -2  -5 62995.2 2170.12  17
   1   2  -5 67979.3 1258.57  15
   1   2  -4 56494.3 1821.81   3
  -1   2   4 60108.5 2188.65   1
  -1  -2  -4 55770.4 1940.02  17
  -1   2   3 81155.5 2090.81   4
  -1   2   3 87186.6 2724.34   1
  -1   2   2 293993. 3832.75   4
  -1   2   2 317778. 5488.12   1
   1   2  -1 112227. 1297.71   4
   1   2  -1 115511. 2447.32   3
  -1   2   0 8356.02 654.290   4
   1   2   0 9206.61 722.558   3
   1  -2  -1 98904.2 2501.36  16
   1   2   1 94506.7 1335.60  16
  -1   2  -2 265418. 3853.29   4
   1  -2  -2 259113. 4184.42  16
  -1   2  -3 82121.2 2215.02   4
   1   2   3 82750.5 1990.98   1
   1  -2  -3 83809.3 1632.15   3
   1  -2  -3 82431.0 2312.80  16
   1  -2  -4 49591.0 1298.17   3
   1   2   4 49712.2 1634.96   1
  -1  -2   4 50966.2 1801.17   2
   1  -2  -5 73332.7 1661.49   3
  -1  -2   5 75372.2 2326.17   2
   1   2   5 75250.3 2096.63   1
   1  -2  -6 67398.4 1722.84   3
  -1  -2   6 67767.3 2383.08   2
   1   2   6 64986.1 2136.09   1
   1  -2  -7 55134.8 1706.35   3
  -1  -2   7 57655.2 2376.09   2
   1   2   7 54869.9 2074.81   1
   1  -2  -7 56851.5 2153.53  15
   1  -2  -8 181363. 3340.01   3
  -1  -2   8 184593. 4507.85   2
   1   2   8 181428. 3960.83   1
   1  -2  -8 181232. 4073.54  15
  -1  -2   9 1737.97 596.113   2
   1  -2  -9 1448.24 406.885   3
   1   2   9 1371.24 509.520   1
   1  -2  -9 1156.63 487.356  15
   1  -2 -10 109333. 2941.49   3
  -1  -2  10 99830.0 3575.48   2
   1   2  10 104466. 3329.31   1
   1  -2 -10 105446. 3440.34  15
   1  -2 -11 5010.13 718.787   3
   1   2  11 3829.86 568.160   2
  -1  -2  11 4286.19 846.531   2
   1   2  11 4919.07 808.090   1
   1  -2 -11 4746.69 817.089  15
   1  -2 -12 26236.6 1713.06   3
  -1  -2  12 27994.3 2089.02   2
   1   2  12 28778.0 1915.45   1
  -1  -2  13 12753.5 1498.41   2
   1   2  13 14967.5 1492.05   1
  -1  -2  14 27856.1 2293.28   2
   1   2  14 29814.0 2165.19   1
   1   2  15 43152.2 2737.20   1
  -1   2 -16 8622.45 704.253  12
   1   2  16 7870.97 695.335   5
   1   2  16 7103.76 699.335  13
   1   2  16 8216.70 1337.19   1
  -1   2 -16 8383.05 715.517  19
   1  -2 -16 8227.71 698.592  19
   1   2  16 8613.90 850.452  20
  -1   2 -17 29969.3 1299.23  12
   1   2  17 30428.0 1317.55   5
   1   2  17 27763.5 1315.46  13
   1   2  17 32831.2 1577.31  20
   1   2  17 29893.1 2490.16   1
  -1   2 -17 30701.5 1337.78  19
   1  -2 -17 34265.2 1360.26  19
  -1   2 -18 38905.3 1405.11   8
  -1  -2  18 39841.5 1487.69   5
   1   2  18 34904.1 1441.63   5
  -1   2 -18 33789.6 1418.28  19
   1  -2 -18 37841.4 1466.48  19
  -1   2 -18 34623.5 1416.28  12
   1   2  18 37533.4 1724.30  20
  -1   2 -19 12111.0 794.703   8
  -1  -2  19 11659.0 849.494   5
   1   2  19 10977.3 847.451   5
  -1   2 -19 11807.9 863.299  19
   1  -2 -19 12378.5 879.519  19
  -1  -2  19 12577.4 1033.00  20
  -1   2 -19 11998.3 865.736  12
   1   2  19 12386.8 1049.53  20
  -1  -2  20 4655.31 585.613   5
   1  -2 -20 5094.88 613.078  19
   1   2  20 5245.02 755.006  20
  -1   2 -20 4964.42 604.732  19
  -1  -2  20 5119.59 708.226  20
   1   2  20 4946.19 599.811   5
  -1   2 -20 4998.35 594.296  12
  -1   2 -20 5499.28 585.111   8
   1  -2 -21 386.712 342.876  19
  -1   2 -21 371.213 364.974  19
  -1  -2  21 485.738 320.017   5
   1   2  21 413.070 326.978   5
   1   2  21 190.840 407.935  20
  -1  -2  21 559.092 433.406  20
  -1   2 -21 464.521 288.255  12
  -1   2 -21 423.902 323.756   8
  -1   2 -22 5997.53 514.761   8
  -1  -2  22 4704.47 534.993   5
   1   2  22 5525.46 585.009   5
   1  -2 -22 5469.99 563.540  12
  -1   2 -22 4984.02 535.669  12
  -1   2 -22 5488.69 565.150  19
   1  -2 -22 5173.86 586.407  19
  -1  -2  22 5932.95 713.161  20
   1   2  22 5683.74 715.410  20
  -1  -2  23 1529.68 359.079   5
   1   2  23 776.898 297.686   5
   1  -2 -23 1251.40 369.204  19
  -1  -2  23 1758.87 454.946  20
   1   2  23 1007.49 465.601  20
  -1   2 -23 1034.07 349.174  19
  -1   2 -23 1285.58 305.851  12
   1  -2 -23 1246.55 315.249  12
   1   2  24 2206.56 327.101   5
  -1  -2  24 3001.01 384.349   5
   1  -2 -24 3136.63 394.127  19
   1  -2 -24 2250.44 337.899  12
  -1   2 -24 2684.05 320.171  12
  -1  -2  24 3261.04 496.719  20
  -1   2 -24 2520.55 356.763  19
   1   2  24 3524.54 518.984  20
  -1  -2  25 1483.49 244.692   5
   1  -2 -25 1708.28 281.145  19
   1  -2 -25 1533.85 250.596  12
  -1   2 -25 1554.82 215.258  12
  -1   2 -25 1734.39 256.946  19
   1   2  25 1154.39 352.517  20
  -1  -2  25 2173.30 396.856  20
   1  -2 -26 4055.41 307.666  19
  -1   3  25 678.856 219.478   5
   1   3 -25 513.334 182.838  12
   1  -3  25 1114.23 480.961  21
  -1  -3 -25 569.395 224.661  19
   1  -3  25 181.068 316.684  20
   1   3 -24 1799.98 309.150  12
  -1   3  24 1948.78 355.259   5
  -1  -3 -24 2382.36 386.055  19
   1  -3  24 2446.11 495.464  20
   1   3 -24 1753.19 272.704   8
  -1   3  23-75.6822 359.822  13
   1  -3  23-374.779 435.214  20
  -1   3  23 469.019 314.879   5
  -1  -3 -23 555.243 348.532  19
   1   3 -23 247.822 264.996  12
  -1   3  22 4815.20 646.938  13
   1   3 -22 3983.86 439.203  19
   1  -3  22 4395.04 699.605  20
  -1   3  22 3952.70 517.595   5
  -1  -3 -22 3687.58 523.993  19
  -1   3  22 2860.88 445.007  11
   1   3 -22 3637.00 484.219  12
  -1   3  21 4286.69 651.956  13
   1  -3  21 3956.50 692.735  20
  -1   3  21 4545.77 570.271   5
  -1   3  21 4407.57 591.398  11
   1   3 -21 4769.15 574.156  12
   1   3 -21 3475.09 431.151  19
  -1  -3 -21 4323.26 582.785  19
  -1   3  20 11606.5 938.235  13
  -1  -3 -20 9805.05 842.605  19
   1   3 -20 10582.0 719.076  19
  -1   3  20 10222.6 798.729   5
   1  -3  20 11473.1 1009.80  20
  -1   3  20 9594.46 808.599  11
   1   3 -20 11058.5 822.565  12
  -1   3  19 15081.1 1035.10  13
   1   3 -19 13944.3 830.180  19
  -1  -3 -19 16298.1 1037.60  19
  -1   3  19 16619.8 997.613   5
   1  -3  19 13726.8 1083.27  20
  -1   3  19 15577.0 1014.75  11
   1   3 -19 15839.1 998.224  12
  -1   3  18 285.129 414.749  13
   1  -3  18-177.860 392.768  20
  -1   3  18 30.9562 324.207   5
   1   3 -18 200.065 282.274  12
  -1   3  18 284.003 370.878  11
   1   3 -18-116.900 258.922  19
  -1  -3 -18 111.178 353.750  19
  -1   3  17 11984.8 899.507  11
   1   3 -17 11052.3 840.920  12
  -1   3  17 12365.9 916.042  13
   1   3 -17 10955.0 734.151  19
  -1  -3 -17 11763.1 876.542  19
  -1   3  17 11786.7 861.321   5
   1  -3  17 10173.5 1504.56   2
   1  -3  17 11362.8 957.300  20
   1  -3  16 18947.3 1185.13  20
  -1  -3 -16 17809.1 2155.06  17
  -1   3  16 19378.8 1072.07  13
  -1  -3 -16 18779.5 1072.85  19
   1   3 -16 16216.2 2132.38   3
  -1   3  16 22528.5 1109.08   5
   1  -3  16 21884.1 2119.62   2
  -1   3  16 21648.6 2482.11   1
   1   3 -16 21185.1 1084.11  12
  -1   3  16 20588.5 1129.72  11
  -1  -3 -15 6571.61 1356.63  17
  -1   3  15 6259.97 624.300  13
  -1   3  15 6629.55 623.766   5
   1  -3  15 7000.56 1214.97   2
   1   3 -15 4105.09 1098.28   3
   1  -3  15 5750.56 665.709  20
  -1  -3 -15 6704.40 646.626  19
   1  -3  14 14374.0 1589.20   2
  -1   3  14 14145.1 1822.57   1
   1   3 -14 14837.0 1752.39   3
  -1  -3 -14 12781.0 1716.39  17
   1  -3  13 48700.7 2743.32   2
  -1   3  13 51605.3 3199.76   1
   1   3 -13 53742.6 2973.31   3
  -1  -3 -13 48053.5 3017.31  17
   1   3 -12 1102.67 525.427   3
  -1   3  12 1301.46 661.924   1
  -1  -3 -12 964.124 541.826  17
  -1   3  11 5768.75 1029.73   1
   1   3 -11 3853.78 840.159   3
  -1  -3 -11 4578.94 951.861  17
  -1   3  10 44353.7 2635.91   1
   1  -3  10 42547.5 1727.62   1
   1   3 -10 42158.4 2362.10   3
  -1  -3 -10 43927.9 2570.12  17
  -1   3   9 62030.7 3047.95   1
   1  -3   9 54041.7 1920.44   1
   1   3  -9 59570.1 2585.55   3
  -1  -3  -9 58337.2 2841.31  17
  -1   3   8 216001. 5371.62   1
   1   3  -8 212333. 4577.81   3
  -1  -3  -8 209727. 5076.44  17
  -1   3   7 241256. 5347.51   1
   1   3  -7 246127. 4687.06   3
  -1  -3  -7 229311. 5040.70  17
  -1   3   6 115563. 3511.37   1
   1   3  -6 112291. 3007.79   3
  -1  -3  -6 110238. 3240.92  17
  -1   3   5 94182.0 3057.56   1
   1   3  -5 94165.3 2601.13   3
  -1  -3  -5 89756.7 2756.98  17
  -1   3   4 34720.4 1842.37   1
   1   3  -4 34396.4 1539.81   3
  -1  -3  -4 35998.5 1665.58  17
   1   3  -3 130766. 2928.66   3
  -1   3   3 133044. 3048.17   4
  -1  -3  -3 129807. 3074.26  17
   1   3  -2 13721.0 544.672   1
   1   3  -2 14316.6 953.188   3
  -1   3   2 13959.5 1274.90   1
  -1   3   2 13866.5 960.145   4
   1   3  -2 13586.9 665.828   4
  -1  -3  -2 15681.5 1050.51  17
   1   3  -1 86016.0 1538.28   1
   1   3  -1 84562.9 2152.69   3
  -1   3   1 88462.6 3223.98   1
   1   3  -1 85041.0 1608.77   4
  -1   3   1 86114.9 2271.87   4
  -1  -3  -1 89953.7 2378.30  17
   1   3   0 916682. 7797.47   3
   1   3   0 924243. 6362.63   4
  -1   3   0 920556. 8090.80   4
   1   3   1 89440.8 2164.47   3
   1   3   1 95069.6 1960.98   1
   1  -3  -1 94399.0 2667.37  16
  -1  -3   1 92946.8 2641.08  18
   1  -3  -2 17622.4 675.957   3
   1   3   2 18989.3 951.164   1
  -1   3  -2 16705.8 1095.20   4
   1  -3  -2 18627.0 1209.64  16
  -1  -3   2 18602.7 1223.84  18
   1   3   3 126334. 2621.25   1
  -1  -3   3 126279. 2784.80   2
  -1   3  -3 113345. 2917.93   4
   1  -3  -3 121992. 1689.17   3
  -1  -3   3 116071. 3029.52  18
   1  -3  -3 119631. 3008.49  16
  -1  -3   4 30858.1 1474.02   2
   1   3   4 30432.7 1377.01   1
   1  -3  -4 28515.6 791.271   3
  -1   3  -4 26531.9 1518.88   4
   1  -3  -4 29278.6 1588.22  16
  -1  -3   5 103765. 2890.02   2
   1   3   5 101585. 2655.99   1
   1  -3  -5 105138. 1684.29   3
  -1   3  -5 102653. 3100.33   4
   1   3   6 103006. 2790.64   1
  -1  -3   6 101042. 3070.58   2
   1  -3  -6 102250. 1868.15   3
   1   3   7 231057. 4435.58   1
   1  -3  -7 230620. 3119.77   3
   1  -3  -7 239661. 4753.07  15
  -1  -3   8 215832. 5078.40   2
   1   3   8 225048. 4580.11   1
   1  -3  -8 228506. 3401.91   3
   1  -3  -8 224910. 4864.41  15
  -1  -3   9 64896.5 2888.70   2
   1   3   9 66609.2 2604.61   1
   1  -3  -9 62566.1 1928.00   3
   1  -3  -9 64852.4 2714.03  15
   1  -3 -10 52704.0 2604.32  15
  -1  -3  10 48020.2 2563.20   2
   1   3  10 48548.3 2355.36   1
   1  -3 -11 3423.65 801.797  15
   1   3  11 3608.57 731.862   1
  -1  -3  11 2985.75 771.300   2
   1  -3 -12 2223.68 674.026  15
  -1  -3  12 3009.89 792.472   2
   1   3  12 2174.35 695.813   1
  -1  -3  13 56108.3 3148.36   2
   1   3  13 53980.8 2893.45   1
   1   3  14 15992.9 1655.27   1
  -1  -3  14 13277.4 1626.17   2
  -1  -3  15 5106.36 1028.84   2
   1   3  15 6600.29 1186.18   1
   1   3  15 4951.87 568.951   5
   1  -3 -15 5731.71 601.585  19
  -1   3 -16 18714.2 1049.04  12
   1   3  16 17616.0 1016.00   5
   1   3  16 15086.9 988.674  13
   1   3  16 18263.1 1191.18  20
   1  -3 -16 16994.2 991.113  19
  -1   3 -16 18149.6 996.056  19
   1   3  16 19337.3 2064.96   1
   1   3  17 12031.1 999.490  20
   1   3  17 9948.28 820.913   5
   1  -3 -17 11174.4 813.035  19
  -1   3 -17 10219.8 777.077  19
  -1   3 -17 10385.7 792.679  12
  -1   3 -17 11395.3 825.053   8
  -1   3 -18-285.202 373.942  19
   1  -3 -18 123.205 324.472  19
  -1   3 -18 21.7732 328.991  12
   1   3  18-238.456 419.197  20
   1   3  18 87.1713 337.908   5
  -1   3 -18 72.3706 360.703   8
  -1   3 -19 16586.0 949.188   8
   1   3  19 16184.4 1152.45  20
   1   3  19 17585.7 1051.03   5
  -1  -3  19 17566.3 1198.40  20
   1  -3 -19 16968.4 1019.13  19
  -1   3 -19 14573.4 950.436  19
  -1   3 -19 15150.0 951.327  12
  -1  -3  19 16672.8 991.057   5
  -1   3 -20 12393.9 824.198   8
   1   3  20 11092.8 973.350  20
   1   3  20 10976.6 864.723   5
  -1  -3  20 11869.3 989.859  20
   1  -3 -20 10265.6 825.598  19
  -1   3 -20 10630.0 779.514  19
  -1  -3  20 11468.0 822.344   5
  -1   3 -20 11466.4 837.234  12
  -1   3 -21 5377.72 578.463  12
   1   3  21 5637.77 626.581   5
  -1  -3  21 5186.79 587.425   5
  -1   3 -21 4929.02 542.139   8
   1  -3 -21 4949.01 593.760  19
  -1   3 -21 4293.53 527.897  19
  -1  -3  21 4545.24 674.186  20
   1   3  21 4383.28 657.840  20
  -1   3 -22 4043.46 482.233  12
  -1  -3  22 3999.00 485.947   5
   1   3  22 3724.01 497.271   5
  -1   3 -22 4585.70 473.404   8
   1  -3 -22 4693.73 568.297  19
   1   3  22 4171.50 636.529  20
  -1  -3  22 4508.57 641.503  20
  -1   3 -22 4560.46 513.466  19
   1   3  23 576.533 338.052  20
  -1   3 -23 213.154 249.400  19
  -1  -3  23 637.177 412.882  20
   1  -3 -23 422.606 302.211  19
  -1   3 -23 205.723 232.560  12
   1  -3 -23 638.682 263.966  12
  -1  -3  23 314.936 260.568   5
   1   3  23 508.875 301.023   5
  -1   3 -23 105.796 239.718   8
   1  -3 -24 2166.22 353.204  19
   1  -3 -24 1672.09 291.331  12
  -1   3 -24 2056.17 293.213  12
   1   3  24 1157.93 372.888  14
  -1   3 -24 1788.13 280.692  19
  -1  -3  24 2294.38 455.822  20
   1   3  24 2146.40 401.298  20
   1   3  24 2096.73 336.384   5
  -1  -3  24 1594.16 282.962   5
   1  -3 -25 791.212 245.837  19
   1  -3 -25 498.327 167.961  12
  -1   3 -25 407.304 156.138  12
   1   3  25 440.250 188.316   5
  -1  -3  25 797.489 306.235  20
   1   3  25 58.9393 215.392  20
  -1   4  25 6806.64 427.096   5
  -1  -4 -25 6793.18 430.268  19
   1   4 -25 6773.67 396.747  12
   1  -4  25 6476.32 532.787  20
   1  -4  25 7112.69 673.930  21
   1   4 -24 3945.52 354.354   8
   1   4 -24 4760.60 410.830  12
  -1   4  24 5076.21 450.646   5
   1  -4  24 5260.98 582.048  20
  -1  -4 -24 4823.16 456.765  19
  -1   4  23 7021.36 647.327  13
   1   4 -23 7397.47 552.479  12
  -1   4  23 6561.89 569.252   5
   1  -4  23 6949.76 719.420  20
  -1  -4 -23 7316.12 610.554  19
  -1   4  22 6067.21 683.234  13
  -1   4  22 5831.02 593.487  11
   1   4 -22 6656.19 585.116  12
  -1   4  22 5899.17 611.173   5
   1  -4  22 6877.62 780.592  20
  -1  -4 -22 6215.86 636.830  19
  -1  -4 -21 3706.53 561.724  19
  -1   4  21 4074.27 625.459  13
  -1   4  21 4025.09 562.842   5
   1  -4  21 4030.14 673.117  20
  -1   4  21 3830.36 542.789  11
   1   4 -21 3847.86 497.259  12
   1   4 -20 11610.7 782.553  23
  -1   4  20 12287.8 914.345  11
   1   4 -20 12658.7 848.194  12
  -1   4  20 13036.2 1000.30  13
   1  -4  20 12832.6 1048.59  20
  -1  -4 -20 12317.1 899.867  19
  -1   4  20 12799.9 875.031   5
   1   4 -19 24559.1 1212.35  23
  -1   4  19 27479.6 1363.18  13
  -1  -4 -19 25927.5 1284.19  19
  -1   4  19 23348.3 1241.75  11
   1   4 -19 26884.5 1244.81  12
  -1   4  19 26003.0 1250.62   5
   1  -4  19 25359.8 1404.01  20
  -1   4  18 31428.6 1430.04  13
  -1  -4 -18 30877.9 1381.73  19
  -1   4  18 29751.0 1416.07  11
   1   4 -18 30145.4 1316.78  12
  -1   4  18 30431.2 1324.74   5
   1  -4  18 29001.4 1521.01  20
  -1   4  17 43080.8 1651.31  13
  -1  -4 -17 43079.3 1593.20  19
   1   4 -17 44088.5 1574.96  12
  -1   4  17 40507.6 1642.66  11
   1  -4  17 42905.9 1748.50  20
  -1   4  17 42139.2 1580.58   5
   1  -4  16 10765.3 912.093  20
  -1  -4 -16 12856.3 1973.21  17
  -1   4  16 13709.0 946.122  13
  -1  -4 -16 12249.2 863.390  19
  -1   4  16 12459.1 913.011  11
   1   4 -16 13742.7 887.455  12
   1  -4  16 13597.1 1710.31   2
  -1   4  16 12822.3 1974.34   1
  -1   4  16 13235.4 898.322   5
   1   4 -16 10360.7 1707.47   3
   1  -4  15 4442.56 597.429  20
  -1  -4 -15 5292.56 590.345  19
  -1  -4 -15 5294.90 1355.82  17
   1   4 -15 6040.56 613.907  12
  -1   4  15 4784.84 582.359  11
  -1   4  15 5503.63 601.503   5
  -1   4  15 5615.62 1399.95   1
   1  -4  15 4911.40 1088.41   2
   1   4 -15 4387.78 1111.53   3
  -1   4  15 5792.71 624.659  13
  -1  -4 -14 803.803 640.222  17
   1   4 -14 1692.03 676.364   3
  -1   4  14 1583.11 822.259   1
   1  -4  14 1419.57 695.566   2
  -1  -4 -13 13654.6 1737.23  17
   1  -4  13 13766.9 1549.82   2
  -1   4  13 14614.8 1917.15   1
   1   4 -13 13107.4 1584.75   3
  -1  -4 -12 13327.0 1661.10  17
  -1   4  12 13676.7 1724.39   1
   1   4 -12 13301.9 1540.28   3
  -1  -4 -11 17843.3 1782.25  17
  -1   4  11 17707.5 1898.85   1
   1   4 -11 16514.5 1590.56   3
  -1  -4 -10 44795.4 2750.99  17
  -1   4  10 49161.3 2976.32   1
   1   4 -10 44907.8 2529.69   3
  -1  -4  -9 73593.3 3378.68  17
  -1   4   9 79830.4 3669.08   1
   1   4  -9 78430.1 3171.20   3
   1   4  -9 67195.0 2802.47   4
  -1  -4  -8 46471.4 2547.77  17
  -1   4   8 47617.6 2681.84   1
   1   4  -8 47650.6 2270.01   3
  -1  -4  -7 43751.2 2324.82  17
  -1   4   7 42392.2 2442.84   1
   1   4  -7 36415.1 1833.84   4
   1   4  -7 42213.4 2027.63   3
  -1  -4  -6 55773.3 2442.61  17
  -1   4   6 55328.7 2643.80   1
   1   4  -6 55297.3 2243.89   3
   1   4  -6 47634.4 1951.41   4
  -1  -4  -5 29513.9 1716.06  17
  -1   4   5 29701.0 1890.63   1
   1   4  -5 32493.5 1618.66   3
   1   4  -5 29121.1 1386.24   4
  -1  -4  -4 50630.3 2154.16  17
  -1   4   4 52152.4 2399.99   1
   1   4  -4 48750.4 1669.57   4
  -1   4   4 50466.8 2206.99   4
   1   4  -4 52925.7 1954.69   3
  -1  -4  -3 4297.04 689.914  17
  -1   4   3 4434.75 865.936   1
   1   4  -3 4207.04 231.145   1
  -1   4   3 3495.34 613.201   4
   1   4  -3 4131.21 482.712   4
   1   4  -3 4840.14 639.766   3
  -1  -4  -2 57674.5 2128.62  17
  -1   4   2 62596.5 2763.47   1
   1   4  -2 62007.5 1186.75   1
  -1   4   2 59327.4 2154.02   4
   1   4  -2 57194.4 1625.63   4
   1   4  -2 60839.6 1996.49   3
  -1  -4  -1 55039.5 2020.51  17
   1   4  -1 58577.2 1365.80   1
   1   4  -1 56270.4 1831.35   3
  -1   4   1 53289.3 2712.55   1
   1   4  -1 54462.7 1573.75   4
  -1   4   1 56023.3 2057.89   4
   1  -4   0 30055.0 1676.09  16
   1   4   0 31662.1 1139.08   1
   1   4   0 32722.7 1367.94   3
   1   4   0 29735.9 1175.13   4
  -1   4   0 29852.3 1508.47   4
   1  -4  -1 57173.2 2258.18  16
  -1  -4   1 59265.4 2283.54  18
   1   4   1 59729.7 1819.79   3
   1   4   1 58145.5 1698.28   1
  -1   4  -1 55482.0 2051.71   4
  -1  -4   2 51905.2 2209.56  18
   1  -4  -2 52031.3 2123.85  16
   1   4   2 55452.3 1750.33   3
   1   4   2 57266.2 1779.65   1
  -1   4  -2 54302.4 2114.27   4
   1  -4  -3 3017.81 599.145  16
  -1  -4   3 3241.80 640.036  18
  -1  -4   3 3638.22 536.812   2
   1   4   3 3479.03 542.516   1
   1   4   3 2816.63 465.007   3
  -1   4  -3 3066.95 612.907   4
   1  -4  -4 53853.3 2223.59  16
  -1  -4   4 54264.7 2066.99   2
   1   4   4 56618.9 1996.58   1
  -1   4  -4 51286.5 2205.23   4
  -1  -4   5 35067.0 1780.96   2
   1   4   5 34491.4 1651.00   1
  -1   4  -5 33897.7 1917.85   4
  -1  -4   6 55235.1 2391.03   2
   1   4   6 58426.0 2228.52   1
  -1   4  -6 53527.0 2475.58   4
   1  -4  -7 46696.5 2246.18  15
  -1  -4   7 42294.5 2260.06   2
   1   4   7 48158.4 2112.69   1
  -1   4  -7 44833.3 2424.71   4
   1  -4  -8 47269.3 2395.00  15
  -1  -4   8 45160.2 2436.32   2
   1   4   8 47995.5 2224.50   1
  -1   4  -8 42374.9 2536.29   4
   1  -4  -9 77075.6 3160.09  15
  -1  -4   9 73074.9 3154.98   2
   1   4   9 75104.3 2934.14   1
  -1   4  -9 69169.8 3264.00   4
   1  -4 -10 51894.2 2740.03  15
  -1  -4  10 48547.2 2666.36   2
   1   4  10 50424.3 2526.66   1
   1  -4 -11 18402.3 1766.10  15
  -1  -4  11 20035.3 1794.32   2
   1   4  11 21153.8 1741.67   1
   1  -4 -12 12707.7 1546.82  15
   1   4  12 12146.2 1423.82   1
  -1  -4  12 13279.8 1532.62   2
   1   4  13 16816.7 1720.67   1
  -1  -4  13 13074.0 1609.05   2
  -1   4 -14 2067.40 845.719   4
  -1  -4  14 1658.80 686.326   2
   1   4  14 583.434 498.411   1
   1  -4 -15 6202.99 635.252  19
  -1   4 -15 4611.89 1158.24   4
   1   4  15 5651.40 642.645  13
   1   4  15 5817.74 656.613   5
   1   4  15 6707.72 750.777  20
  -1  -4  15 4508.86 1060.63   2
   1   4  15 7017.06 1278.70   1
  -1   4 -15 6640.97 649.897  12
  -1   4 -16 13217.6 1916.95   4
  -1   4 -16 15425.1 963.664  12
   1   4  16 15439.5 1010.26   5
   1   4  16 15282.4 1079.57  20
  -1   4 -16 14899.4 897.897  19
   1  -4 -16 15693.5 965.233  19
   1   4  16 15486.8 1950.56   1
  -1   4 -17 41708.6 1565.42  12
   1   4  17 39974.2 1599.01   5
   1  -4 -17 43407.8 1563.72  19
  -1   4 -17 39777.1 1459.62  19
  -1   4 -17 43391.2 1521.11   8
   1   4  17 42481.3 1792.66  20
  -1   4 -18 30356.1 1352.45  12
   1   4  18 28545.4 1358.89   5
   1  -4 -18 30386.8 1358.33  19
  -1   4 -18 29368.4 1258.34  19
   1   4  18 29567.1 1515.20  20
  -1   4 -18 32434.6 1350.88   8
  -1   4 -19 31601.3 1286.15   8
  -1  -4  19 30590.5 1272.61   5
   1   4  19 31665.5 1428.32   5
  -1  -4  19 30103.0 1540.27  20
   1  -4 -19 30570.0 1334.97  19
  -1   4 -19 28714.9 1238.83  19
  -1   4 -19 29667.0 1334.50  12
   1   4  19 29524.6 1500.13  20
  -1   4 -20 13468.3 853.926   8
  -1  -4  20 14551.6 886.082   5
   1   4  20 13206.7 958.259   5
  -1   4 -20 12206.2 800.369  19
   1  -4 -20 13451.0 925.140  19
  -1  -4  20 13686.7 1081.16  20
   1   4  20 11949.0 973.598  20
  -1   4 -20 13835.8 893.355  12
   1  -4 -21 2331.05 473.456  19
  -1  -4  21 2934.45 434.731   5
   1   4  21 2394.01 503.216   5
  -1   4 -21 3030.14 467.269   8
  -1   4 -21 3042.27 470.783  12
  -1  -4  21 2816.14 597.117  20
  -1   4 -21 2699.42 416.218  19
   1   4  21 2415.80 525.682  20
  -1   4 -22 4488.37 445.179  19
   1  -4 -22 4762.05 539.410  19
  -1   4 -22 5140.83 507.562   8
  -1  -4  22 4311.76 452.581   5
   1   4  22 4914.34 572.660   5
  -1   4 -22 5109.68 527.300  12
   1   4  22 5131.66 614.242  20
  -1  -4  22 5008.67 684.760  20
   1  -4 -23 6815.71 569.605  19
  -1   4 -23 6851.83 502.635   8
   1   4  23 4400.44 608.289  14
  -1  -4  23 5783.96 460.829   5
   1   4  23 6219.96 540.105   5
  -1   4 -23 6411.19 518.199  12
   1  -4 -23 6605.72 510.273  12
  -1  -4  23 6501.73 693.703  20
   1   4  23 6489.31 604.895  20
  -1   4 -24 5433.30 406.451   8
  -1   4 -24 4491.66 376.933  12
   1  -4 -24 4516.78 376.953  12
  -1  -4  24 4985.06 542.368  20
   1  -4 -24 5022.30 447.067  19
   1   4  24 3721.92 404.427  20
   1   4  24 4102.31 411.244   5
  -1   4 -25 5802.98 336.994  12
  -1  -4  25 7179.41 537.167  20
   1  -4 -25 6647.61 429.824  19
   1   5 -25 13538.9 475.001  12
  -1   5  25 14119.7 526.738   5
  -1  -5 -24 591.670 224.007  19
   1  -5  24 657.227 325.740  20
   1   5 -24 1064.21 231.484   8
  -1   5  24 833.955 333.892  14
   1  -5  24 890.145 433.121  21
   1   5 -24 1282.35 238.195  12
  -1   5  24 1105.55 258.130   5
   1   5 -23 5123.54 437.164   8
   1  -5  23 4920.12 585.595  20
  -1   5  23 5060.41 492.837   5
  -1   5  23 4683.38 439.790  11
   1   5 -23 4691.32 432.256  12
  -1  -5 -23 5267.83 493.964  19
  -1   5  22 12684.5 882.563  13
   1  -5  22 11878.0 898.999  20
  -1   5  22 11763.2 745.427   5
  -1   5  22 10495.4 723.393  11
   1   5 -22 11561.0 710.030  12
  -1  -5 -22 10835.4 728.636  19
  -1   5  21 169.906 412.055  13
  -1  -5 -21 108.547 313.557  19
  -1   5  21 41.0382 327.084  11
   1   5 -21 7.23231 272.035  12
  -1   5  21 31.0819 306.355   5
   1  -5  21 513.542 454.046  20
   1  -5  20 3257.60 634.248  20
  -1   5  20 1715.25 522.826  13
  -1  -5 -20 2076.97 441.277  19
   1   5 -20 2073.91 406.584  12
  -1   5  20 2439.89 512.944  11
  -1   5  20 2847.47 490.965   5
   1   5 -20 2337.20 428.379  23
   1  -5  19 302.706 391.841  20
  -1  -5 -19 465.682 320.959  19
  -1   5  19 797.029 457.819  13
  -1   5  19 759.088 408.504  11
   1   5 -19 571.539 330.156  12
  -1   5  19 741.267 377.451   5
   1   5 -19 508.444 330.957  23
  -1   5  18 4491.78 661.223  13
  -1   5  18 4240.35 580.875   5
   1   5 -18 4855.42 577.195  12
  -1   5  18 5208.46 670.208  11
   1   5 -18 3606.63 602.492  23
   1  -5  18 3580.29 644.242  20
  -1  -5 -18 4511.76 596.217  19
  -1   5  17 43110.6 1664.76  13
   1  -5  17 40235.5 1701.55  20
  -1   5  17 45602.9 1621.77   5
  -1  -5 -17 44588.9 1612.28  19
   1   5 -17 44809.8 1587.31  12
  -1   5  17 43112.0 1697.33  11
  -1   5  16 22106.4 1188.95  13
   1  -5  16 20470.9 1179.92  20
  -1   5  16 20725.0 1098.31   5
   1   5 -16 22391.1 1134.28  12
  -1   5  16 21018.6 1201.00  11
  -1  -5 -16 21142.5 1102.69  19
  -1   5  15 18458.6 1084.37  11
   1   5 -15 18332.4 1020.57  12
  -1  -5 -15 17609.8 975.607  19
  -1  -5 -15 17474.5 2266.16  17
  -1   5  15 17266.1 1028.75  13
   1   5 -15 20658.2 2203.44   3
  -1   5  15 17595.9 1009.70   5
   1  -5  15 15968.3 1877.93   2
  -1   5  15 18348.1 2504.03   1
   1  -5  15 15470.2 1007.72  20
  -1  -5 -14 27123.9 2652.27  17
  -1   5  14 28570.7 1223.49   5
   1   5 -14 26640.5 2424.59   3
  -1   5  14 27206.4 1229.72  13
  -1   5  14 29611.2 1330.85  11
   1   5 -14 27006.3 1191.56  12
   1  -5  14 31375.3 2503.67   2
  -1   5  14 28886.2 2917.43   1
   1  -5  13 27604.1 2262.08   2
  -1   5  13 29773.3 2779.37   1
  -1  -5 -13 26968.7 2487.71  17
   1   5 -13 23762.7 2263.95   3
   1   5 -13 20345.3 1944.16   4
   1  -5  12 11179.3 1408.43   2
  -1   5  12 10259.6 1614.39   1
  -1  -5 -12 9820.92 1491.81  17
   1   5 -12 10932.6 1410.04   3
   1   5 -12 9410.74 1304.67   4
   1   5 -11 3561.42 870.837   3
  -1   5  11 4862.18 1217.00   1
  -1  -5 -11 2523.84 865.791  17
   1   5 -11 3225.15 820.863   4
  -1   5  10 29027.5 2495.04   1
  -1  -5 -10 30940.8 2423.89  17
   1   5 -10 29587.2 2131.73   3
   1   5 -10 24912.3 1932.31   4
   1   5  -9 558.551 500.728   3
  -1   5   9 444.898 610.611   1
  -1  -5  -9 743.118 575.355  17
   1   5  -9-37.4948 388.818   4
  -1   5   8 4143.19 968.507   1
   1   5  -8 3323.02 729.746   3
  -1  -5  -8 3542.77 867.706  17
   1   5  -8 3403.98 683.870   4
  -1   5   7 1837.25 756.506   1
   1   5  -7 1678.00 567.411   3
  -1  -5  -7 1543.43 587.059  17
   1   5  -7 1534.01 475.176   4
  -1   5   6 25091.2 1969.42   1
  -1  -5  -6 24571.0 1773.10  17
   1   5  -6 24811.3 1561.13   3
   1   5  -6 23101.2 1469.04   4
  -1   5   5 19166.0 1709.11   1
  -1  -5  -5 18018.1 1504.10  17
   1   5  -5 19389.7 1275.97   4
   1   5  -5 17505.1 1269.88   3
  -1   5   4 5809.45 1052.42   1
  -1  -5  -4 6045.99 897.808  17
   1   5  -4 6248.24 762.433   3
  -1   5   4 4819.47 802.670   4
   1   5  -4 5960.78 684.249   4
  -1   5   3 134555. 4308.62   1
  -1  -5  -3 121006. 3478.14  17
  -1   5   3 124143. 3558.64   4
   1   5  -3 136026. 3175.01   3
   1   5  -3 118902. 2817.67   4
   1   5  -2 27496.4 867.446   1
  -1   5   2 28505.5 2083.63   1
  -1  -5  -2 25813.9 1564.06  17
   1   5  -2 28201.2 1388.71   3
  -1   5   2 25729.3 1584.84   4
   1   5  -2 25968.4 1279.22   4
   1   5  -1 155851. 2453.49   1
  -1   5   1 156249. 4997.61   1
  -1  -5  -1 148628. 3599.51  17
   1   5  -1 147804. 3011.23   4
  -1   5   1 148477. 3717.85   4
   1   5  -1 151724. 3170.17   3
   1   5   0 20136.0 976.893   1
   1  -5   0 21825.9 1551.49  16
   1   5   0 17976.3 1060.57   4
  -1   5   0 17686.1 1319.76   4
   1   5   0 19521.2 1085.21   3
   1   5   1 157661. 2971.58   1
   1   5   1 162523. 3108.92   3
   1  -5  -1 155996. 4034.85  16
  -1  -5   1 158878. 4108.75  18
   1   5   1 155970. 3227.07   4
  -1   5  -1 148305. 3678.31   4
   1   5   2 27452.4 1276.73   3
   1   5   2 27888.2 1340.01   1
   1  -5  -2 25468.6 1617.50  16
  -1  -5   2 26003.3 1704.94  18
  -1   5  -2 26047.9 1582.39   4
  -1  -5   3 126727. 3140.79   2
   1   5   3 122255. 2746.62   3
   1   5   3 129537. 3089.47   1
   1  -5  -3 128215. 3588.79  16
  -1  -5   3 118034. 3616.01  18
  -1   5  -3 122950. 3645.33   4
   1   5   4 4482.86 657.238   1
  -1  -5   4 5340.44 735.599   2
   1   5   4 4579.18 579.981   3
   1  -5  -4 5213.71 808.407  16
  -1   5  -4 5066.44 819.601   4
   1   5   5 21045.2 1392.86   1
  -1  -5   5 22597.2 1499.65   2
   1   5   5 17295.7 1084.82   3
  -1   5  -5 20521.3 1608.05   4
  -1  -5   6 26651.9 1742.73   2
   1   5   6 26397.8 1636.88   1
  -1   5  -6 28911.0 1936.36   4
  -1  -5   7 2239.85 641.391   2
   1   5   7 2433.33 661.301   1
   1  -5  -7 2035.96 625.289  15
  -1   5  -7 2419.33 751.906   4
  -1  -5   8 2083.71 616.825   2
   1   5   8 2985.64 673.426   1
   1  -5  -8 2715.67 713.429  15
  -1   5  -8 2687.57 771.089   4
  -1  -5   9 1483.57 627.355   2
   1   5   9 1194.53 556.350   1
   1  -5  -9 553.070 496.542  15
  -1   5  -9 543.930 485.766   4
   1   5  10 32181.8 2150.31   1
  -1  -5  10 30931.6 2229.26   2
   1  -5 -10 34435.3 2342.30  15
  -1   5 -10 32098.1 2444.75   4
   1   5  11 3098.61 778.549   1
  -1  -5  11 3214.17 836.001   2
   1  -5 -11 3026.53 815.948  15
  -1   5 -11 2543.09 774.576   4
   1   5  12 8302.63 1244.78   1
  -1  -5  12 8743.62 1326.32   2
   1  -5 -12 11814.2 1530.64  15
  -1   5 -12 8238.17 1412.99   4
   1   5  13 26379.0 2272.46   1
  -1  -5  13 24442.2 2217.68   2
  -1   5 -13 23085.1 2347.11   4
  -1   5 -14 27526.0 2649.90   4
   1   5  14 30663.5 2544.20   1
  -1  -5  14 30333.7 2568.07   2
   1   5  14 29568.7 1343.66   5
  -1   5 -14 30116.3 1307.09  12
   1  -5 -14 28719.7 1236.85  19
   1   5  15 18320.9 1083.86  11
  -1   5 -15 19084.3 1104.70  12
   1   5  15 19119.5 1111.06   5
  -1   5 -15 18893.7 2242.99   4
   1   5  15 20449.7 1221.28  20
   1  -5 -15 19680.3 1041.20  19
   1   5  15 20560.8 2209.90   1
  -1  -5  15 20714.0 2201.09   2
   1   5  16 20333.0 1250.74  20
   1  -5 -16 19855.3 1073.18  19
   1   5  16 20843.1 1184.49   5
  -1   5 -16 21197.2 1110.05   8
  -1   5 -16 20271.0 1148.42  12
   1   5  16 19082.8 1100.47  11
   1   5  17 44410.3 1789.46  20
   1  -5 -17 47917.2 1648.43  19
   1   5  17 44151.3 1715.51   5
  -1   5 -17 48589.7 1614.21   8
  -1   5 -17 44227.0 1640.09  12
   1   5  18 5999.16 738.737  20
   1   5  18 5931.42 705.024   5
  -1   5 -18 5137.47 625.101  12
  -1   5 -18 5760.78 647.535   8
   1  -5 -18 6241.96 672.005  19
  -1  -5  19 2072.07 596.040  20
   1   5  19 1443.07 486.301  20
  -1   5 -19 1106.17 381.192  12
  -1  -5  19 892.084 317.670   5
   1   5  19 1183.40 410.159   5
   1  -5 -19 768.986 388.046  19
  -1   5 -19 1405.58 455.504   8
  -1  -5  20 3162.55 628.122  20
   1   5  20 2659.65 504.778  20
  -1   5 -20 2739.58 468.498  12
  -1  -5  20 3375.82 482.503   5
   1   5  20 2940.20 547.209   5
   1  -5 -20 2815.72 484.918  19
  -1   5 -20 3622.46 522.189   8
   1   5  21 1149.24 406.389  20
  -1  -5  21 1525.77 488.643  20
   1  -5 -21 1026.49 372.247  19
  -1   5 -21 503.758 300.858  12
  -1   5 -21 963.701 389.910   8
  -1  -5  21 1322.67 345.034   5
   1   5  21 826.756 356.028   5
  -1   5 -22 11654.0 683.175   8
  -1  -5  22 10791.7 865.489  20
   1   5  22 10801.6 731.322   5
   1  -5 -22 10247.6 706.088  19
  -1   5 -22 10071.6 678.697  12
  -1   5 -23 4191.61 413.648  12
   1  -5 -23 4126.65 381.516  12
   1   5  23 4071.74 470.291   5
   1  -5 -23 3681.13 434.682  19
  -1  -5  23 4022.40 536.099  20
  -1   5 -23 4088.66 401.940   8
   1  -5 -24 1044.99 248.998  19
  -1  -5  24 1405.82 361.037  20
  -1   5 -24 1788.56 272.566   8
   1   5  24 1640.60 297.725   5
   1  -5 -24 1248.14 210.466  12
  -1   5 -24 1228.42 232.736  12
  -1  -5  25 14616.2 665.489  20
  -1   6  24 8.99791 247.985  14
   1   6 -24 142.665 166.792   8
   1  -6  24-503.541 361.489  21
  -1   6  24-392.365 192.918   5
   1   6 -24-264.134 150.875  12
   1  -6  23 60.3578 264.150  20
  -1  -6 -23 303.895 203.323  19
   1   6 -23 241.354 223.954   8
  -1   6  23 832.700 265.926   5
  -1   6  23 400.437 236.575  11
   1   6 -23 232.246 197.498  12
  -1   6  23-14.3972 329.872  14
  -1  -6 -22 621.533 283.882  19
   1  -6  22 431.513 319.071  20
   1   6 -22 588.988 296.551   8
  -1   6  22 304.212 399.027  14
  -1   6  22 103.524 287.808  11
   1   6 -22 623.394 253.310  12
  -1   6  22 781.386 292.911   5
   1   6 -21 17609.2 834.639  23
  -1   6  21 19907.1 1080.17  13
   1  -6  21 18925.8 1077.98  20
  -1   6  21 20420.4 980.221   5
  -1  -6 -21 20083.8 964.711  19
   1   6 -21 18849.1 900.102  12
  -1   6  21 17893.9 996.396  11
  -1  -6 -20 2946.96 450.799  19
  -1   6  20 3405.47 616.483  13
   1  -6  20 2859.71 545.621  20
  -1   6  20 4413.11 556.992   5
   1   6 -20 3185.58 477.345  23
   1   6 -20 3918.66 509.018  12
  -1   6  20 3440.15 541.443  11
  -1   6  19 432.115 356.231   5
  -1  -6 -19-61.0477 322.375  19
  -1   6  19 268.763 473.411  13
   1  -6  19 451.492 379.409  20
   1   6 -19 202.918 296.739  23
   1   6 -19 108.458 273.261  12
  -1   6  19 197.502 381.187  11
  -1   6  18 2767.18 491.100   5
  -1  -6 -18 2590.36 460.162  19
  -1   6  18 2698.40 583.602  13
   1  -6  18 2408.61 492.701  20
   1   6 -18 2851.43 510.574  23
  -1   6  18 3853.71 625.950  11
   1   6 -18 2781.78 466.429  12
  -1   6  17 614.171 377.413   5
   1  -6  17 1073.99 421.816  20
  -1  -6 -17 572.272 310.582  19
  -1   6  17 562.748 455.073  13
  -1   6  17 348.106 481.810   7
  -1   6  17 40.2451 370.393  11
   1   6 -17 355.165 295.234  12
   1   6 -17 742.697 363.748  23
   1   6 -16 5714.91 663.575  23
   1   6 -16 6492.43 659.395  12
  -1   6  16 4736.72 660.492  11
  -1   6  16 5288.31 614.605   5
  -1  -6 -16 5393.82 585.363  19
  -1   6  16 6015.91 732.828  13
   1  -6  16 5237.38 642.714  20
   1  -6  15 24960.6 1251.71  20
  -1  -6 -15 27065.1 1203.82  19
  -1   6  15 28406.3 1338.89  13
  -1   6  15 29882.8 1406.41  11
   1   6 -15 28547.4 1258.97  12
  -1   6  15 28940.6 1288.25   5
   1   6 -15 26647.6 1307.00  23
   1  -6  14 3641.23 515.989  20
  -1  -6 -14 4352.77 519.207  19
  -1  -6 -14 4584.29 1214.53  17
  -1   6  14 4779.16 623.698  13
  -1   6  14 4595.55 661.324  11
   1   6 -14 5472.86 596.827  12
  -1   6  14 3098.52 753.879   7
  -1   6  14 5779.93 639.070   5
  -1   6  14 6802.80 1662.88   1
   1  -6  14 4764.12 1050.23   2
   1   6 -14 5449.38 1232.93   3
  -1  -6 -13 35337.8 2953.49  17
  -1   6  13 35164.4 1451.72  11
   1   6 -13 32862.7 1304.62  12
  -1   6  13 32765.0 1310.60   5
   1   6 -13 31920.0 2616.42   3
   1  -6  13 34958.5 2658.35   2
  -1   6  13 35138.1 3268.64   1
  -1   6  13 30610.0 1295.49  13
  -1  -6 -12 2399.12 896.263  17
   1  -6  12 2990.52 851.792   2
   1   6 -12 1925.97 636.380   3
  -1   6  12 2818.10 1060.04   1
   1  -6  11 7281.81 1161.05   2
  -1   6  11 7940.92 1576.12   1
  -1  -6 -11 5896.27 1322.40  17
   1   6 -11 5523.67 964.711   4
   1   6 -11 7479.82 1203.57   3
  -1   6  10 15633.5 1973.68   1
  -1  -6 -10 15053.3 1835.97  17
   1   6 -10 14257.8 1435.15   4
   1   6 -10 15318.6 1567.06   3
  -1   6   9 48940.1 3318.70   1
  -1  -6  -9 44267.9 2953.37  17
   1   6  -9 47760.9 2626.58   3
   1   6  -9 41791.6 2366.71   4
  -1   6   8 69190.8 3729.44   1
  -1  -6  -8 65555.7 3386.56  17
   1   6  -8 64082.6 2971.36   3
   1   6  -8 60932.5 2818.10   4
   1   6  -7 4665.81 839.903   3
  -1   6   7 3893.49 1046.00   1
  -1  -6  -7 3548.95 816.578  17
   1   6  -7 3649.15 677.006   4
  -1   6   6 47539.9 2883.84   1
  -1  -6  -6 43210.0 2515.13  17
   1   6  -6 44896.2 2226.15   3
   1   6  -6 38393.0 2027.81   4
  -1   6   5 1838.37 762.676   1
   1   6  -5 911.772 353.728   3
  -1  -6  -5 898.742 531.156  17
   1   6  -5 851.641 371.111   4
  -1   6   4 28704.4 2227.48   1
  -1  -6  -4 28099.9 1865.97  17
  -1   6   4 29085.3 1971.25   4
   1   6  -4 29957.7 1627.26   3
   1   6  -4 28739.6 1585.82   4
  -1   6   3 38021.6 2573.72   1
  -1  -6  -3 35718.6 2031.22  17
  -1   6   3 35681.6 2096.19   4
   1   6  -3 35884.8 1703.70   4
   1   6  -3 37533.9 1755.67   3
  -1   6   2 74572.7 3701.23   1
  -1  -6  -2 71180.1 2770.40  17
   1   6  -2 72523.3 2319.09   3
   1   6  -2 64261.5 2294.03   4
  -1   6   2 69193.8 2817.41   4
  -1   6   1 64190.7 3586.52   1
   1   6  -1 70659.3 1814.16   1
   1  -6   1 63411.5 2875.08  16
  -1  -6  -1 62972.6 2545.93  17
   1   6  -1 68084.4 2308.81   4
  -1   6   1 70870.3 2807.94   4
   1   6  -1 75021.4 2269.46   3
   1   6   0 199514. 3395.87   1
  -1  -6   0 205648. 5103.10  18
   1  -6   0 203446. 5050.85  16
   1   6   0 202893. 4005.52   4
  -1   6   0 191177. 4617.04   4
   1   6   0 190176. 3540.13   3
   1   6   1 71919.1 2169.77   1
  -1  -6   1 66118.7 2890.64  18
   1  -6  -1 64523.6 2775.56  16
   1   6   1 74459.5 2140.51   3
   1   6   1 72389.4 2445.69   4
  -1   6  -1 69159.8 2756.47   4
   1   6   2 83697.4 2507.30   1
   1  -6  -2 85173.9 3115.21  16
  -1  -6   2 80403.5 3220.13  18
   1   6   2 78212.4 2175.12   3
  -1   6  -2 76004.8 2927.60   4
   1   6   3 40650.5 1839.27   1
  -1  -6   3 37979.2 1815.99   2
   1  -6  -3 44722.7 2254.73  16
  -1  -6   3 42625.8 2382.22  18
   1   6   3 38801.2 1505.18   3
  -1   6  -3 39947.8 2182.30   4
   1   6   4 25744.0 1559.50   1
  -1  -6   4 25043.3 1541.60   2
   1  -6  -4 23035.7 1704.92  16
  -1   6  -4 24290.9 1825.58   4
   1   6   5 839.779 481.353   1
  -1  -6   5 1526.48 448.089   2
  -1   6  -5 1339.82 451.695   4
   1   6   6 47742.8 2348.87   1
  -1  -6   6 45571.9 2366.08   2
   1  -6  -6 45459.3 2457.49  15
  -1   6  -6 45783.7 2602.51   4
  -1  -6   7 2772.89 735.356   2
   1   6   7 4060.25 806.972   1
   1  -6  -7 3745.37 793.036  15
  -1   6  -7 3659.69 824.125   4
   1   6   8 69735.3 3086.65   1
  -1  -6   8 65182.1 3194.44   2
   1  -6  -8 70739.7 3334.40  15
  -1   6  -8 68198.9 3436.59   4
   1   6   9 43115.1 2524.71   1
  -1  -6   9 41850.9 2633.78   2
   1  -6  -9 48690.9 2822.67  15
  -1   6  -9 47844.2 2927.14   4
   1   6  10 13888.0 1534.46   1
  -1  -6  10 12807.9 1500.97   2
   1  -6 -10 14430.8 1663.12  15
  -1   6 -10 14724.9 1807.49   4
  -1  -6  11 9692.97 1366.18   2
   1   6  11 7701.75 1195.09   1
   1  -6 -11 8509.47 1306.48  15
  -1   6 -11 7927.95 1421.03   4
  -1  -6  12 970.148 563.397   2
   1   6  12 1379.76 578.053   1
  -1   6 -12 1750.29 779.995   4
   1  -6 -12 2280.63 769.121  15
   1   6  13 32080.9 1413.79  11
  -1   6 -13 33628.8 1421.45  12
   1   6  13 33724.1 1455.70   5
   1   6  13 35909.9 2761.16   1
  -1  -6  13 34810.8 2701.30   2
  -1   6 -13 30745.5 2836.53   4
  -1   6 -13 37842.6 1415.94   8
   1   6  14 5724.42 739.117   7
  -1   6 -14 5885.80 660.033   8
   1   6  14 4876.40 625.432  11
  -1   6 -14 6180.83 657.749  12
   1   6  14 6339.58 687.371   5
   1  -6 -14 6452.69 629.267  19
  -1   6 -14 5373.07 1309.92   4
   1   6  14 7771.94 1420.29   1
  -1  -6  14 4907.65 1085.47   2
  -1   6 -15 31092.2 1327.17   8
   1   6  15 28434.0 1373.73   5
   1   6  15 25701.1 1329.73  11
  -1   6 -15 27984.5 1346.39  12
   1  -6 -15 28494.6 1238.24  19
   1   6  16 4879.23 653.955   5
  -1   6 -16 5792.40 680.103   8
  -1   6 -16 5798.35 665.755  12
   1   6  16 5782.37 674.420  11
   1  -6 -16 5793.43 616.260  19
   1   6  17 748.501 459.562   5
   1  -6 -17 1155.69 406.552  19
  -1   6 -17 981.064 391.653  12
   1   6  17 645.772 414.815  11
  -1   6 -17 911.647 455.698   8
   1   6  18 2979.88 567.920   5
   1  -6 -18 2879.53 482.762  19
  -1   6 -18 4074.55 550.210  12
  -1   6 -18 3428.59 551.627   8
  -1  -6  19 393.536 388.218  20
   1  -6 -19 471.378 344.689  19
   1   6  19 592.142 436.932   5
  -1   6 -19 128.511 302.042  12
  -1   6 -19 317.787 405.407   8
  -1   6 -20 4409.11 542.613   8
   1   6  20 3068.26 667.979  14
   1   6  20 3496.46 564.383   5
   1  -6 -20 4192.37 538.922  19
  -1  -6  20 4187.34 658.488  20
  -1   6 -20 3362.20 504.102  12
  -1   6 -21 21245.3 936.372   8
  -1   6 -21 18689.8 922.526  12
   1   6  21 18156.3 1211.63  14
   1   6  21 20400.5 1018.10   5
   1  -6 -21 20341.4 956.929  19
  -1  -6  21 19914.1 1149.17  20
  -1  -6  22 801.056 409.794  20
   1   6  22 564.374 378.574  14
   1  -6 -22 250.450 246.318  19
   1   6  22 1162.00 338.833   5
   1  -6 -22 415.582 197.845  12
  -1   6 -22 572.900 257.771  12
  -1   6 -22 428.027 272.874   8
  -1  -6  23-319.749 345.770  20
   1   6  23 171.627 311.138  14
   1   6  23 494.436 271.966   5
  -1   6 -23 189.810 223.616   8
   1  -6 -23 30.1439 232.324  19
   1  -6 -23 219.512 168.338  12
  -1   6 -23 116.596 185.141  12
   1  -6 -24 146.303 151.662  19
  -1   6 -24 197.562 172.022   8
  -1  -6  24 425.966 253.308  20
  -1   6 -24-169.018 145.703  12
  -1   7  23 4777.72 522.812  14
   1   7 -23 5987.22 377.840  12
   1  -7  23 5498.69 585.914  21
   1   7 -23 5275.84 367.936   8
  -1   7  23 6448.24 425.353   5
   1   7 -22 2289.79 341.914   8
  -1   7  22 2241.47 481.217  14
   1  -7  22 2569.61 395.063  20
   1  -7  22 2237.06 575.881  21
  -1   7  22 2744.37 370.495   5
   1   7 -22 2165.24 289.520  12
  -1   7  22 1957.30 360.997  11
  -1   7  21 2430.87 391.097   5
  -1   7  21 2316.98 572.508  14
   1   7 -21 2218.59 397.959   8
  -1   7  21 2948.44 459.796  11
   1   7 -21 2510.32 363.686  12
   1   7 -21 2609.92 391.461  23
  -1  -7 -21 2091.74 337.915  19
   1  -7  21 2757.04 467.068  20
   1  -7  20 2934.82 502.795  20
  -1  -7 -20 3074.74 403.844  19
  -1   7  20 3289.52 545.480  11
   1   7 -20 3976.75 461.480  12
  -1   7  20 3349.28 679.876  14
   1   7 -20 2746.29 425.154  23
  -1   7  20 3214.85 452.396   5
   1   7 -19 8935.96 724.856  23
  -1   7  19 8202.41 789.847  13
   1  -7  19 7138.21 712.414  20
  -1   7  19 9780.49 746.451   5
  -1  -7 -19 7731.27 625.565  19
   1   7 -19 8716.54 685.857  12
  -1   7  19 8840.52 809.604  11
  -1   7  18 1891.27 446.931   5
  -1  -7 -18 998.675 319.627  19
  -1   7  18 1040.73 482.167  13
   1   7 -18 1844.92 404.402  12
  -1   7  18 1237.39 464.231  11
  -1   7  18 1123.32 456.554   7
   1   7 -18 999.519 398.129  23
   1  -7  18 1278.88 387.813  20
   1  -7  17 1684.42 412.815  20
   1   7 -17 3153.14 477.411  12
  -1   7  17 2953.94 591.811  11
  -1   7  17 1946.14 597.569   7
  -1   7  17 2332.15 535.353  13
  -1   7  17 2918.16 501.633   5
   1   7 -17 2863.69 514.251  23
  -1   7  16 10329.1 892.470  13
  -1   7  16 10827.7 840.452   5
  -1   7  16 10215.5 914.311  11
   1   7 -16 10099.5 781.348  12
   1   7 -16 10693.6 858.584  23
  -1   7  15 16651.8 1062.80  13
  -1   7  15 15848.5 987.816   5
  -1   7  15 16352.1 1132.18  11
   1   7 -15 16913.8 1000.60  12
   1   7 -15 18518.0 1098.80  23
  -1   7  14 6296.11 689.459  13
  -1   7  14 7467.33 710.801   5
   1   7 -14 7048.57 665.768  12
  -1   7  14 6592.83 722.976  11
   1   7 -14 6476.56 707.093  23
  -1   7  14 4970.10 911.885   7
  -1   7  13 4452.23 1004.07   7
  -1  -7 -13 6033.14 1580.83  17
  -1   7  13 6361.05 696.942  13
  -1   7  13 6923.60 649.163   5
  -1   7  13 7048.85 739.536  11
   1   7 -13 5888.12 626.304  12
   1   7 -13 6606.57 713.200  23
  -1   7  13 5549.39 1414.11   1
   1  -7  13 6585.95 1244.56   2
   1   7 -13 6577.04 1216.92   3
  -1   7  12 5535.84 988.321   7
  -1  -7 -12 6503.67 1555.19  17
  -1   7  12 6143.64 655.425  13
  -1   7  12 7256.86 734.635  11
   1   7 -12 6791.42 626.679  12
  -1   7  12 6383.43 630.742   5
  -1   7  12 6846.65 1534.15   1
   1  -7  12 6763.33 1181.49   2
   1   7 -12 7356.36 1331.30   3
   1   7 -12 7510.95 730.415  23
  -1  -7 -11 35097.1 3001.83  17
   1   7 -11 35669.1 2604.95   3
   1  -7  11 37346.6 2631.31   2
  -1   7  11 37169.5 3356.97   1
  -1  -7 -10 8021.81 1511.97  17
   1   7 -10 9874.97 1360.31   3
   1  -7  10 8775.66 1307.06   2
  -1   7  10 9771.78 1783.03   1
  -1  -7  -9 15970.5 1877.74  17
   1   7  -9 17484.3 1698.56   3
  -1   7   9 15911.3 2174.19   1
  -1  -7  -8 29224.9 2454.93  17
   1   7  -8 29968.9 2061.99   4
   1   7  -8 34593.7 2244.88   3
  -1   7   8 33331.3 2896.63   1
  -1  -7  -7 2902.41 856.600  17
   1   7  -7 3006.87 661.211   4
  -1   7   7 3025.79 1017.17   1
   1   7  -7 3526.94 748.155   3
  -1  -7  -6 13119.8 1512.63  17
   1   7  -6 14741.4 1381.47   3
   1   7  -6 13252.2 1243.71   4
  -1   7   6 15287.8 1883.97   1
  -1  -7  -5 110984. 4087.23  17
   1   7  -5 114393. 3573.10   3
   1   7  -5 107718. 3446.66   4
  -1   7   5 115730. 4969.87   1
  -1  -7  -4 7587.07 1064.07  17
  -1   7   4 7685.48 1113.87   4
   1   7  -4 7102.08 869.913   4
   1   7  -4 8456.96 953.072   3
  -1   7   4 9516.25 1551.16   1
  -1  -7  -3 5263.37 915.495  17
  -1   7   3 4870.72 841.158   4
   1   7  -3 6186.44 806.022   4
   1   7  -3 5792.10 719.067   3
  -1   7   3 6011.71 1299.89   1
  -1  -7  -2 72111.4 2997.69  17
   1  -7   2 75158.0 3411.72  16
  -1   7   2 79214.6 3241.19   4
   1   7  -2 74340.1 2670.28   4
   1   7  -2 82605.2 2578.64   3
  -1   7   2 76027.9 4256.12   1
   1  -7   1 58884.4 2937.78  16
  -1  -7  -1 61671.4 3065.52  18
   1   7  -1 57537.6 2328.88   4
  -1   7   1 59693.3 2792.95   4
   1   7  -1 62334.8 2152.29   3
   1  -7   0 101565. 3773.29  16
  -1  -7   0 102814. 3918.26  18
   1   7   0 93505.3 3045.21   4
  -1   7   0 95581.0 3527.54   4
   1   7   0 96898.5 2599.41   3
   1  -7  -1 59815.9 2812.40  16
  -1  -7   1 57086.6 2900.24  18
  -1   7  -1 54157.4 2675.26   4
   1   7   1 53047.2 2029.29   1
   1  -7  -2 90421.7 3385.26  16
  -1  -7   2 78378.9 3409.83  18
  -1   7  -2 81762.5 3304.03   4
   1   7   2 83747.0 2717.51   1
  -1  -7   3 2850.77 747.245  18
   1  -7  -3 3126.64 654.593  16
  -1   7  -3 3458.83 730.116   4
   1   7   3 4018.23 661.366   1
  -1   7  -4 5372.48 956.841   4
   1   7   4 5868.09 827.937   1
  -1  -7   4 6319.33 838.156   2
   1  -7  -5 118327. 4033.21  15
  -1   7  -5 108843. 4175.55   4
   1   7   5 111972. 3693.96   1
  -1  -7   5 110875. 3622.55   2
   1  -7  -6 11432.6 1354.36  15
  -1   7  -6 13429.9 1519.39   4
   1   7   6 12160.0 1312.39   1
  -1  -7   6 11157.1 1267.99   2
   1  -7  -7 5127.23 964.714  15
  -1   7  -7 4314.88 897.634   4
  -1  -7   7 4120.80 829.893   2
   1   7   7 5964.38 1003.36   1
   1  -7  -8 32832.9 2379.71  15
  -1   7  -8 35149.0 2595.40   4
   1   7   8 35696.2 2389.43   1
  -1  -7   8 31225.8 2318.84   2
   1  -7  -9 19723.8 1956.09  15
  -1   7  -9 19856.2 2012.84   4
   1   7   9 21236.6 1915.02   1
  -1  -7   9 18624.4 1822.68   2
   1  -7 -10 8283.93 1371.95  15
  -1   7 -10 9100.23 1494.80   4
   1   7  10 8481.78 1316.20   1
  -1  -7  10 7837.48 1245.54   2
   1  -7 -11 41273.9 2955.79  15
  -1   7 -11 36632.5 2910.40   4
   1   7  11 40752.1 2866.93   1
  -1  -7  11 38241.5 2757.95   2
   1   7  12 7355.74 1315.13   1
  -1  -7  12 7085.84 1275.27   2
   1   7  12 6452.67 745.010   7
  -1   7 -12 7096.65 699.993   8
   1   7  12 5957.10 979.039  14
   1   7  12 5916.10 665.824  11
  -1   7 -12 6736.05 681.698  12
  -1   7 -12 6246.36 1297.05   4
   1   7  12 5822.12 653.962   5
  -1   7 -12 6863.87 714.602  23
  -1   7 -13 6617.87 1411.50   4
   1   7  13 5512.89 661.107   5
   1  -7 -13 5019.81 546.871  19
   1   7  13 6592.12 712.186   7
  -1   7 -13 5646.55 631.607   8
   1   7  13 4425.81 616.123  11
  -1   7 -13 5630.36 648.480  12
  -1   7 -13 5624.62 662.187  23
   1   7  13 4471.67 1098.11   1
  -1  -7  13 4724.97 1097.10   2
   1   7  14 9786.81 858.990   7
  -1   7 -14 7993.95 743.422   8
   1   7  14 8384.35 789.738   5
  -1   7 -14 7646.94 741.873  12
   1   7  14 7632.88 777.703  11
   1  -7 -14 6861.59 618.022  19
  -1   7 -14 7943.68 769.127  23
   1   7  15 17355.6 1070.18   7
  -1   7 -15 16407.9 1009.74   8
   1   7  15 17252.1 1439.59  14
   1   7  15 16095.6 1071.67   5
   1   7  15 15663.5 1046.53  11
  -1   7 -15 16144.0 1043.22  12
   1  -7 -15 15808.0 907.803  19
  -1   7 -15 14933.7 1008.63  23
   1   7  16 10842.0 1151.36  14
  -1   7 -16 10611.7 857.326  12
   1   7  16 8454.85 840.289  11
   1   7  16 11296.2 970.113   5
   1  -7 -16 10351.2 766.156  19
   1   7  16 11524.0 901.481   7
  -1   7 -16 11552.9 851.150   8
   1   7  17 3568.13 773.059  14
   1  -7 -17 2966.29 458.227  19
  -1   7 -17 2439.79 509.877  12
   1   7  17 3379.15 564.143   5
  -1   7 -17 3571.62 573.862   8
  -1   7 -18 1718.08 489.001   8
   1  -7 -18 1293.64 344.211  19
   1   7  18 771.256 520.626  14
   1   7  18 1001.22 389.992   9
   1   7  18 1631.81 450.708   5
  -1   7 -18 1288.22 379.110  12
  -1   7 -19 9233.19 747.664  12
   1   7  19 9645.28 1003.88  14
   1   7  19 9607.61 797.200   5
  -1  -7  19 9143.65 849.407  20
   1  -7 -19 10029.4 716.874  19
  -1   7 -19 9987.40 740.593   8
   1  -7 -20 3080.08 429.405  19
   1   7  20 3344.17 625.536  14
  -1  -7  20 3727.98 596.343  20
  -1   7 -20 3161.87 459.974  12
   1   7  20 3230.50 510.145   5
  -1   7 -20 3172.12 491.933   8
   1  -7 -21 2572.93 357.065  19
   1   7  21 2242.97 497.356  14
  -1  -7  21 2578.08 499.828  20
  -1   7 -21 2923.01 396.386  12
  -1   7 -21 3043.66 427.088   8
   1   7  21 3069.04 462.898   5
   1   7  22 2718.70 482.715  14
  -1  -7  22 3149.98 460.067  20
   1  -7 -22 2821.58 350.193  19
  -1   7 -22 2648.57 344.453  12
   1   7  22 2674.02 390.459   5
  -1   7 -22 2603.96 350.662   8
  -1   7 -23 6192.90 405.142  12
  -1   7 -23 6520.92 424.590   8
   1  -7 -23 5397.50 360.702  19
  -1  -7  23 6644.34 533.066  20
   1   8 -23 2234.39 221.573   8
  -1   8  22 2705.89 423.641  14
   1   8 -22 3235.12 296.791  12
   1   8 -22 3055.16 306.160   8
  -1   8  22 3132.84 322.459   5
   1   8 -21 9238.98 550.926  23
  -1   8  21 7104.84 599.140  11
  -1   8  21 8212.35 538.468   5
  -1   8  21 7260.72 736.164  14
   1   8 -21 8249.64 511.227  12
   1   8 -21 7366.83 513.493   8
   1  -8  21 6488.11 647.788  21
   1   8 -20 5107.32 461.412  12
  -1   8  20 5745.83 742.511  14
  -1   8  20 5496.21 507.270   5
  -1   8  20 5423.84 595.131  11
   1   8 -20 5210.04 509.564  23
   1   8 -20 5108.98 497.966   8
   1   8 -19 1318.96 350.088  23
  -1   8  19 1379.83 552.542  14
  -1   8  19 639.022 407.334   7
  -1   8  19 1879.98 391.680   5
  -1   8  19 1659.20 466.469  11
   1   8 -19 1445.28 326.726  12
  -1   8  18 8322.61 1005.82  14
  -1   8  18 8029.20 675.119   5
  -1   8  18 8952.54 815.389  11
   1   8 -18 8077.10 653.037  12
   1   8 -18 8226.15 722.390  23
  -1   8  18 6305.70 728.192   7
  -1   8  17 5416.53 664.045  13
  -1   8  17 5758.98 901.132  14
  -1   8  17 5772.29 613.083   5
   1   8 -17 5530.37 562.809  12
  -1   8  17 5206.43 726.159  11
   1   8 -17 5661.39 664.373  23
  -1   8  17 5420.07 771.704   7
   1   8 -16 448.632 392.701  23
  -1   8  16 412.846 390.202  13
  -1   8  16 63.6740 532.068  14
  -1   8  16 393.385 532.429   7
  -1   8  16 262.546 312.203   5
   1   8 -16 228.674 284.677  12
  -1   8  16 590.524 411.914  11
  -1   8  15 13472.1 970.240  13
  -1   8  15 14754.6 1316.27  14
  -1   8  15 14071.8 923.020   5
   1   8 -15 15023.2 930.671  12
  -1   8  15 15233.4 1068.53  11
   1   8 -15 13873.2 1026.00  23
  -1   8  15 14561.1 1307.64   7
   1   8 -14 6355.80 635.832  12
  -1   8  14 6652.17 756.570  11
  -1   8  14 5665.15 638.912   5
  -1   8  14 5497.06 873.541   7
   1   8 -14 6567.01 729.210  23
  -1   8  14 6242.90 966.172  14
  -1   8  14 5965.31 681.136  13
  -1   8  13 5810.55 957.085  14
  -1   8  13 6668.30 694.364  13
  -1   8  13 6678.90 665.277   5
  -1   8  13 6215.70 750.699  11
   1   8 -13 6907.70 647.389  12
   1   8 -13 6817.38 748.511  23
  -1   8  13 5298.52 1007.48   7
  -1   8  12 335.822 331.517   5
   1  -8  12 720.686 537.561   2
  -1   8  12 1174.62 827.583   1
   1   8 -12 295.930 550.412   3
  -1  -8 -12-1317.02 825.692  17
  -1   8  12 1036.45 589.701  14
  -1   8  12 90.8372 362.332  13
  -1   8  12 811.622 585.999   7
   1   8 -12 394.899 358.613  23
   1   8 -12 108.862 249.990  12
  -1   8  12 298.392 357.779  11
  -1  -8 -11 6260.52 1341.94  17
  -1   8  11 6876.35 677.469  13
  -1   8  11 7866.98 1001.66  14
  -1   8  11 7396.43 1024.08   7
  -1   8  11 7485.00 758.917  11
   1   8 -11 6972.75 586.549  12
   1  -8  11 7081.10 1232.73   2
  -1   8  11 9313.34 2053.23   1
   1   8 -11 6643.43 1220.90   3
   1   8 -11 7219.99 756.613  23
   1   8 -10 20412.8 1993.18   3
  -1  -8 -10 16892.8 2140.32  17
  -1   8  10 18943.0 1370.05  14
  -1   8  10 19396.8 1126.56  11
   1  -8  10 20804.7 1966.77   2
  -1   8  10 21115.2 2778.61   1
  -1   8  10 20312.2 1542.30   7
   1   8 -10 18602.3 1117.44  23
  -1  -8  -9 801.492 633.087  17
   1  -8   9 51.3141 528.447   2
  -1   8   9 1063.54 751.958   1
   1   8  -9 807.650 507.322   3
  -1  -8  -8 23506.1 2321.30  17
   1   8  -8 27846.5 2140.19   3
   1  -8   8 28344.3 2143.05   2
  -1   8   8 30102.1 3081.63   1
  -1  -8  -7 21927.9 2122.48  17
   1   8  -7 22366.7 1793.44   3
   1  -8   7 21719.0 1828.69   2
  -1   8   7 22167.5 2583.01   1
  -1  -8  -6 18474.7 1867.81  17
   1   8  -6 19148.8 1593.40   3
  -1   8   6 20053.5 2408.97   1
  -1  -8  -5 34326.5 2447.07  17
   1   8  -5 39443.8 2195.90   3
   1   8  -5 36081.2 2110.89   4
  -1   8   5 38710.9 3255.25   1
  -1  -8  -4 39214.6 2521.86  17
   1   8  -4 35344.7 2003.31   3
   1   8  -4 35149.8 2047.84   4
  -1   8   4 30903.0 2854.88   1
  -1  -8  -3 24408.8 1902.98  17
   1  -8   3 24924.4 2143.75  16
  -1   8   3 27050.4 2118.43   4
   1   8  -3 30140.5 1770.49   3
   1   8  -3 28271.1 1839.13   4
  -1   8   3 24594.8 2654.84   1
   1  -8   2 30343.2 2304.98  16
  -1  -8  -2 31186.0 2389.39  18
  -1   8   2 32978.4 2262.65   4
   1   8  -2 34764.2 1980.21   4
  -1   8   2 27042.6 2824.87   1
   1  -8   1 31497.7 2312.88  16
  -1  -8  -1 31296.2 2371.29  18
   1   8  -1 34569.5 2002.41   4
  -1   8   1 32270.8 2259.57   4
   1  -8   0 11429.8 1353.58  16
  -1  -8   0 11948.9 1436.73  18
   1   8   0 10970.2 1157.37   4
  -1   8   0 11597.8 1348.82   4
   1  -8  -1 29441.9 2081.15  16
  -1  -8   1 28720.5 2190.19  18
  -1   8  -1 32528.8 2231.56   4
  -1  -8   2 40153.5 2578.46  18
  -1   8  -2 37511.7 2416.21   4
   1  -8  -3 22278.2 1749.30  15
  -1   8  -3 23534.8 1939.15   4
   1   8   3 25766.0 1756.20   1
   1  -8  -4 41718.8 2473.63  15
  -1   8  -4 33931.5 2384.75   4
   1   8   4 35639.9 2123.81   1
   1  -8  -5 39684.2 2527.56  15
  -1   8  -5 34235.5 2442.14   4
   1   8   5 36584.1 2268.86   1
   1  -8  -6 18606.0 1803.80  15
  -1   8  -6 16951.2 1808.62   4
   1   8   6 15442.6 1587.61   1
  -1  -8   6 17353.4 1617.62   2
   1  -8  -7 26832.6 2236.70  15
  -1   8  -7 22360.4 2134.64   4
   1   8   7 23217.8 1970.69   1
  -1  -8   7 23462.8 1954.39   2
   1  -8  -8 29416.0 2412.64  15
  -1   8  -8 29792.6 2516.69   4
   1   8   8 28761.5 2326.84   1
  -1  -8   8 27070.3 2210.20   2
   1  -8  -9-381.771 502.026  15
   1   8   9-41.3061 480.129   1
  -1  -8   9 828.923 582.628   2
  -1   8  -9 979.894 708.556   4
   1   8  10 18473.3 1257.39   9
  -1   8 -10 19894.4 2177.10   4
   1   8  10 21316.9 1211.33   7
  -1   8 -10 21507.6 1079.77   8
   1  -8 -10 20637.5 2141.86  15
  -1   8 -10 20388.6 1079.88  12
   1   8  10 20651.8 1477.40  14
   1   8  10 19913.6 1099.65   5
   1   8  10 19163.4 1111.10  11
  -1  -8  10 19676.7 2032.91   2
   1   8  10 20692.7 2110.49   1
  -1   8 -10 19715.0 1186.05  23
  -1   8 -11 7133.77 1371.43   4
  -1   8 -11 6684.22 750.305  23
   1   8  11 6056.07 702.599  11
   1   8  11 7566.93 760.580   5
  -1   8 -11 6758.23 676.273   8
   1   8  11 7640.96 840.950   7
  -1   8 -11 7031.25 687.882  12
   1   8  11 5668.66 860.998  14
   1   8  11 6441.78 863.086   9
   1   8  11 6412.99 1216.32   1
  -1  -8  11 8307.49 1366.40   2
  -1   8 -12-288.144 669.249   4
   1   8  12 191.992 388.008   5
  -1   8 -12 808.165 413.673  23
   1   8  12 234.198 406.361  11
  -1   8 -12 241.910 276.428  12
   1   8  12 716.003 463.297   7
  -1   8 -12 591.096 378.656   8
   1   8  12 286.795 473.446  14
   1   8  12 477.375 530.873   1
  -1  -8  12 1417.03 690.599   2
   1   8  12 235.899 370.857   9
  -1   8 -13 8818.71 767.244   8
   1   8  13 9131.88 891.395   7
   1   8  13 9470.66 1105.69  14
  -1   8 -13 7745.98 761.830  12
   1   8  13 8206.16 789.928   5
   1   8  13 7184.73 805.421  11
  -1   8 -13 8447.03 807.046  23
   1   8  13 7882.85 917.042   9
   1   8  14 3860.91 654.096   9
   1   8  14 5723.14 841.722  14
  -1   8 -14 5201.18 639.813  12
   1   8  14 5447.05 700.295   7
  -1   8 -14 5654.88 670.759   8
   1   8  14 4593.34 660.416   5
  -1   8 -14 5073.24 666.520  23
   1   8  15 13867.8 1009.07   7
  -1   8 -15 14548.2 951.485   8
   1   8  15 14429.4 1267.90  14
  -1   8 -15 12435.1 916.670  12
   1   8  15 13609.9 1003.70   5
  -1   8 -15 13801.1 929.181  23
   1   8  15 10636.0 1010.97   9
   1   8  16 156.173 345.090   9
  -1   8 -16 616.628 435.455   8
   1   8  16 108.513 490.334  14
   1   8  16-45.7508 381.648   7
  -1   8 -16 88.2714 318.513  12
   1   8  16 432.978 452.291   5
  -1   8 -16 337.684 338.015  23
   1   8  17 5708.45 657.720   7
  -1   8 -17 7590.51 693.838   8
   1   8  17 6321.80 716.672   9
   1   8  17 6113.40 711.839   5
   1  -8 -17 5273.11 532.724  19
   1   8  17 6525.41 901.579  14
  -1   8 -17 6249.32 657.294  12
  -1   8 -18 10179.8 755.135   8
   1   8  18 8929.65 734.876   7
  -1   8 -18 9654.30 755.616  12
   1   8  18 8871.37 1010.72  14
   1   8  18 10031.4 807.668   5
  -1  -8  18 9674.38 853.138  20
   1  -8 -18 8976.94 631.265  19
  -1  -8  19 1290.72 428.411  20
   1  -8 -19 1040.48 284.940  19
   1   8  19 959.712 466.688  14
   1   8  19 1259.04 403.562   5
  -1   8 -19 1601.71 382.890  12
  -1   8 -19 1668.62 413.636   8
  -1   8 -20 6077.64 541.662  12
   1   8  20 5433.80 711.531  14
   1  -8 -20 4873.55 440.375  19
  -1  -8  20 5965.56 623.464  20
   1   8  20 6236.51 597.205   5
  -1   8 -20 6471.92 564.722   8
  -1  -8  21 9774.27 697.265  20
  -1   8 -21 9043.71 569.824  12
   1   8  21 8071.75 707.781  14
  -1   8 -21 9854.63 588.965   8
  -1  -8  22 2553.20 371.636  20
   1   8  22 2170.50 354.920  14
  -1   8 -22 3028.36 322.704  12
  -1   8 -23 2343.67 239.673   8
  -1   8 -23 2180.97 223.784  12
  -1   9  22 6296.77 462.985  14
  -1   9  21 4374.08 486.212  14
   1   9 -21 3756.79 288.120  12
   1   9 -21 3097.37 300.816  23
   1   9 -21 3782.59 318.863   8
   1   9 -20 4350.43 364.363  12
  -1   9  20 3814.54 562.475  14
  -1   9  20 4309.65 401.506   5
  -1   9  20 4045.19 488.922  11
   1   9 -20 4716.29 444.973  23
   1   9 -20 4547.31 406.521   8
   1   9 -19 10378.2 604.075  12
  -1   9  19 9573.47 883.911  14
  -1   9  19 9990.65 628.568   5
  -1   9  19 10929.6 775.361  11
   1   9 -19 11524.1 717.959  23
   1   9 -19 11039.9 620.950   8
   1   9 -18 6673.02 543.460  12
  -1   9  18 6875.53 810.965  14
  -1   9  18 6162.56 551.743   5
  -1   9  18 6652.44 715.989  11
   1   9 -18 7190.57 661.427  23
  -1   9  18 7074.31 704.410   7
   1   9 -18 6374.19 566.407   8
  -1   9  17 15256.3 1233.47  14
   1   9 -17 15465.7 839.253  12
  -1   9  17 16079.3 882.528   5
  -1   9  17 18279.7 1106.20  11
   1   9 -17 16879.5 988.241  23
  -1   9  17 15342.8 1106.16   7
  -1   9  16 4517.64 658.371  11
  -1   9  16 3180.17 743.214   7
  -1   9  16 3858.90 761.974  14
   1   9 -16 4613.22 499.878  12
  -1   9  16 4213.74 531.069   5
   1   9 -16 3937.41 574.961  23
  -1   9  15 4422.55 812.852  14
  -1   9  15 5482.80 607.179   5
   1   9 -15 5817.78 594.075  12
  -1   9  15 5520.66 713.959  11
   1   9 -15 6120.04 707.846  23
  -1   9  15 5304.12 828.570   7
  -1   9  14 9287.07 1067.54  14
  -1   9  14 9649.96 749.404   5
   1   9 -14 9734.75 886.968  23
   1   9 -14 9544.39 743.006  12
  -1   9  14 9525.90 914.831  11
  -1   9  14 12264.9 1103.34   7
  -1   9  13 24059.3 1625.75  14
  -1   9  13 20147.9 1132.04  13
   1   9 -13 25546.9 1346.68  23
  -1   9  13 23425.6 1340.06  11
   1   9 -13 22451.6 1102.87  12
  -1   9  12 35656.4 1455.77  13
  -1   9  12 43679.1 2130.33  14
   1   9 -12 38155.8 1420.94  12
  -1   9  12 40303.3 1704.03  11
   1   9 -12 40489.1 1693.07  23
  -1   9  11 21008.4 1465.13  14
   1   9 -11 22391.0 1016.45   6
  -1   9  11 19992.8 1230.61  11
   1   9 -11 20597.2 1221.04  23
   1   9 -10 23170.1 2168.58   3
   1   9 -10 24129.2 1297.78   9
  -1  -9 -10 20620.7 2506.71  17
  -1   9  10 26895.7 1580.09  14
   1   9 -10 25715.7 1094.45   6
  -1   9  10 25054.7 1335.96  11
   1  -9  10 21426.8 2054.92   2
  -1   9  10 23744.4 3203.86   1
   1   9 -10 26234.9 1361.77  23
  -1   9  10 25695.4 1263.64  24
   1   9  -9 10591.2 893.602   9
  -1   9   9 12863.1 1233.55   7
  -1  -9  -9 10318.1 1711.46  17
  -1   9   9 12909.5 1116.83  14
   1   9  -9 11004.1 763.297   6
  -1   9   9 10387.5 878.332  11
  -1   9   9 10468.0 862.403  24
   1   9  -9 10205.0 889.143  23
   1  -9   9 9183.67 1332.50   2
  -1   9   9 10085.1 2217.25   1
   1   9  -9 9816.70 1401.72   3
   1   9  -8 2687.95 510.319   9
   1  -9   8 4096.84 900.849   2
  -1   9   8 2812.27 985.555   1
   1   9  -8 1935.72 643.028   3
  -1  -9  -8 3761.23 1070.54  17
  -1   9   8 2133.68 538.648  14
  -1   9   8 2499.31 507.705  11
   1   9  -8 3221.70 466.246   6
  -1   9   8 3236.51 784.239   7
   1   9  -8 2656.11 513.292  23
  -1   9   8 2181.32 523.610  24
   1  -9   7 26751.9 2095.53   2
  -1   9   7 27498.7 3165.22   1
   1   9  -7 28698.5 1333.65  23
  -1  -9  -7 26829.2 2485.99  17
   1   9  -7 27954.7 1557.41  14
  -1  -9  -6 59690.1 3506.19  17
   1  -9   6 52457.4 2775.43   2
  -1   9   6 51842.1 4217.12   1
  -1  -9  -5 32906.2 2503.26  17
   1  -9   5 28895.8 1997.74   2
  -1   9   5 25334.4 2973.33   1
  -1  -9  -4 50015.8 3039.60  17
  -1   9   4 50144.2 4160.45   1
  -1   9   3 246.870 477.424   4
  -1  -9  -3-23.6032 449.920  18
  -1   9   3-1075.85 872.459   1
  -1  -9  -2 14668.5 1788.21  18
  -1   9   2 15277.4 1683.12   4
   1   9  -2 15048.4 1447.35   4
  -1  -9  -1 26506.8 2259.67  18
   1   9  -1 25433.3 1841.60   4
  -1   9   1 25188.5 2123.79   4
  -1  -9   0 6588.37 1099.92  18
  -1   9   0 8474.53 1254.01   4
  -1   9  -1 23508.6 2060.14   4
   1  -9  -2 15266.2 1497.88  15
  -1   9  -2 13063.9 1561.15   4
   1  -9  -3 243.272 377.494  15
  -1   9  -3 136.568 626.683   4
   1  -9  -4 62511.7 3192.98  15
  -1   9  -4 55270.7 3236.70   4
  -1   9  -5 30913.9 2487.18   4
   1  -9  -5 36553.9 2575.83  15
   1   9   5 33598.0 2359.11   1
  -1   9  -6 61029.9 3550.62   4
   1   9   6 55343.7 3158.49   1
   1  -9  -6 64591.7 3465.43  15
   1   9   7 32415.7 1562.17   9
  -1   9  -7 28296.0 2470.10   4
   1   9   7 31239.2 1459.81   7
   1  -9  -7 30285.7 2464.08  15
   1   9   7 30137.7 1592.31  14
  -1   9  -7 28878.0 1263.14  12
   1   9   7 27454.9 1342.47  24
  -1   9  -7 29677.6 1387.12  23
   1   9   7 29111.4 2397.90   1
   1   9   8 3564.73 629.369   9
   1   9   8 3657.88 509.053   5
  -1   9  -8 1905.79 633.540   4
  -1   9  -8 3816.33 537.871   8
   1  -9  -8 3480.20 1022.51  15
   1   9   8 3189.96 642.893  14
  -1   9  -8 3151.11 532.334   6
   1   9   8 4247.72 652.103   7
  -1   9  -8 3207.24 472.731  12
  -1   9  -8 3385.27 563.132  23
   1   9   8 3135.95 601.087  24
   1   9   8 4286.80 1135.86   1
  -1   9  -9 10557.7 1633.79   4
   1   9   9 11401.4 957.635   7
  -1   9  -9 9843.50 763.025   8
   1  -9  -9 7816.10 1306.97  15
   1   9   9 9310.63 1029.11  14
  -1   9  -9 9017.10 754.150  12
  -1   9  -9 8849.15 842.233  23
   1   9   9 11008.0 834.992   5
  -1   9  -9 9760.10 828.403   6
   1   9   9 9208.32 972.839   9
   1   9   9 9222.96 1437.78   1
   1   9  10 25584.9 2496.24   1
   1   9  10 29033.1 1483.39   7
  -1   9 -10 26684.9 1210.66   8
  -1   9 -10 27568.7 1292.27  12
   1   9  10 28050.4 1700.13  14
   1   9  10 27406.0 1536.66   9
  -1   9 -10 27065.6 1280.68   6
   1   9  10 27030.9 1312.26   5
  -1   9 -10 27330.1 2621.29   4
  -1   9 -10 25593.8 1392.40  23
  -1   9 -11 19567.1 1109.59  12
   1   9  11 18365.6 1410.15  14
  -1   9 -11 18302.3 1160.31  23
   1   9  11 19205.0 1138.71   5
  -1   9 -11 18328.9 1079.99   6
   1   9  11 17651.7 1306.57   9
  -1   9 -11 19435.2 1067.16   8
   1   9  11 20894.4 1261.98   7
  -1   9 -12 40268.1 1619.05  12
   1   9  12 47170.3 2165.26  14
  -1   9 -12 46136.6 1815.66  23
   1   9  12 40818.8 1650.23   5
   1   9  12 43336.5 1936.02   9
   1   9  12 43393.9 1748.94   7
  -1   9 -12 40972.4 1516.02   8
   1   9  13 29676.2 1748.45  14
  -1   9 -13 26432.3 1322.15  12
  -1   9 -13 29936.2 1426.39  23
   1   9  13 27488.8 1392.11   5
   1   9  13 25379.2 1487.58   9
  -1   9 -13 28125.1 1261.36   8
   1   9  13 30657.2 1448.26   7
   1   9  14 9102.21 1035.04  14
  -1   9 -14 7211.38 735.127  12
  -1   9 -14 7696.31 811.346  23
   1   9  14 8322.50 797.709   5
   1   9  14 7506.11 837.367   9
   1   9  14 8128.46 823.037   7
  -1   9 -14 8288.07 746.947   8
   1   9  15 4553.49 845.878  14
  -1   9 -15 6234.08 685.201  12
  -1   9 -15 5749.25 668.693  23
   1   9  15 5838.98 710.198   5
   1   9  15 4877.17 709.269   9
   1   9  15 5450.78 717.216   7
  -1   9 -15 6949.51 685.302   8
  -1   9 -16 5817.17 644.229  12
   1   9  16 5876.12 887.665  14
  -1   9 -16 6141.16 657.880  23
   1   9  16 6390.46 713.124   5
   1   9  16 4711.46 643.223   9
  -1   9 -16 6683.75 675.308   8
   1   9  16 5841.90 694.030   7
  -1   9 -17 16858.1 934.535   8
   1   9  17 13483.7 948.687   7
  -1   9 -17 16400.5 965.073  12
   1   9  17 17353.2 1266.91  14
  -1   9 -17 16594.0 938.297  23
   1   9  17 15484.7 982.861   5
  -1  -9  17 15187.0 959.810  20
   1   9  17 12773.0 897.222   9
  -1   9 -18 8030.95 648.811  12
   1   9  18 8785.22 933.219  14
   1   9  18 8395.00 658.791   7
  -1   9 -18 7454.73 613.347   8
  -1  -9  18 7641.87 685.837  20
   1   9  18 7764.84 691.573   5
  -1   9 -19 12118.0 698.903   8
   1   9  19 12854.1 954.242  14
  -1   9 -19 11322.9 698.569  12
  -1  -9  19 10911.3 741.887  20
  -1   9 -20 4328.45 412.571  12
   1   9  20 4060.11 542.869  14
  -1   9 -20 5345.21 472.139   8
  -1  -9  20 4918.67 491.397  20
  -1   9 -21 3227.31 329.813  12
   1   9  21 3291.97 424.103  14
  -1   9 -21 4408.38 389.804   8
  -1  -9  21 3220.68 369.522  20
  -1   9 -22 7031.39 395.089   8
  -1  10  20 1724.77 348.768  14
   1  10 -20 1563.09 231.640   8
   1  10 -20 1592.56 261.918  23
  -1  10  19 2370.41 444.992  14
  -1  10  19 940.571 297.604   7
   1  10 -19 1568.97 220.975  12
   1  10 -19 1748.08 280.210   8
   1  10 -19 2056.82 356.187  23
  -1  10  18 2780.70 524.538  14
  -1  10  18 2493.02 435.488   7
  -1  10  18 3139.78 482.539  11
   1  10 -18 2552.32 301.443  12
   1  10 -18 3278.56 362.436   8
   1  10 -18 3252.49 448.524  23
  -1  10  17 4908.06 712.241  14
   1  10 -17 4724.19 436.133  12
  -1  10  17 4821.76 471.616   5
  -1  10  17 4912.45 604.819  11
   1  10 -17 4983.96 567.939  23
  -1  10  17 3893.85 606.905   7
   1  10 -17 4697.89 461.811   8
   1  10 -16 18728.5 868.396  12
  -1  10  16 20523.8 1358.64  14
  -1  10  16 17581.0 869.059   5
   1  10 -16 18726.5 1074.00  23
  -1  10  16 18743.2 1085.01  11
   1  10 -16 16572.1 853.857   8
   1  10 -15 9387.04 659.374  12
  -1  10  15 11736.5 1118.99  14
   1  10 -15 9814.15 840.211  23
  -1  10  15 10379.8 905.527  11
   1  10 -15 10662.6 696.799   8
  -1  10  15 9782.78 1014.68   7
  -1  10  14 5333.15 852.974  14
   1  10 -14 5605.41 556.514  12
   1  10 -14 5530.97 688.473  23
  -1  10  14 5203.54 707.650  11
  -1  10  14 4844.59 771.551   7
   1  10 -14 4306.36 520.062   8
  -1  10  13 12521.6 1185.10  14
  -1  10  13 12427.7 1002.01  11
   1  10 -13 13366.1 989.812  23
  -1  10  13 15314.0 1197.21   7
  -1  10  12 9527.96 1029.34  14
   1  10 -12 10678.9 722.585   6
  -1  10  12 10376.2 912.279  11
   1  10 -12 10576.7 928.522  23
  -1  10  12 12295.9 1119.91   7
  -1  10  11 3799.84 693.679  14
  -1  10  11 3947.58 661.929  11
   1  10 -11 3947.81 623.768  23
   1  10 -11 4261.60 516.686   6
  -1  10  11 4296.30 785.515   7
  -1  10  11 4441.64 661.506  24
  -1  10  10 8548.02 963.908  14
   1  10 -10 8205.17 690.330   6
  -1  10  10 7519.53 782.067  11
  -1  10  10 9791.80 1039.42   7
  -1  10  10 8745.71 865.136  24
   1  10 -10 7896.51 815.064  23
  -1  10   9 13700.1 1157.07  14
   1  10  -9 12324.5 814.842   6
   1  10  -9 11598.3 932.036   9
  -1  10   9 11920.7 942.380  11
  -1  10   9 13209.6 999.847  24
   1  10  -9 12885.8 1018.76  23
  -1  10   9 15027.4 1252.41   7
  -1  10   8 8782.82 944.124   7
  -1 -10  -8 3218.35 1008.03  17
  -1  10   8 6936.54 840.022  14
   1  10  -8 6846.79 631.981   6
   1  10  -8 6550.27 743.978   9
  -1  10   8 6800.50 709.565  11
  -1  10   8 5868.02 731.067  24
   1  10  -8 6172.42 677.827  23
  -1  10   8 2174.70 1195.65   1
  -1  10   7 14515.7 1193.52   7
  -1  10   7 14046.1 1104.55  14
   1  10  -7 12477.0 822.605   6
   1  10  -7 12506.2 937.168   9
  -1  10   7 12064.7 911.161  11
   1  10  -7 12814.9 934.894  23
  -1  10   7 10933.4 917.754  24
  -1  10   7 11705.3 2450.79   1
   1  10  -6 20649.1 1259.96  14
  -1  10   6 20705.1 1298.70  14
  -1 -10  -6 16901.8 1988.72  17
   1  10  -6 21398.2 1063.12   6
   1  10  -6 19107.0 1119.06   9
  -1  10   6 20031.1 1114.02  11
  -1  10   6 20285.8 1168.02  24
   1  10  -6 19553.5 1104.34  23
  -1  10   6 18667.5 2802.97   1
  -1  10   5 11627.6 1006.84  14
   1  10  -5 11008.1 886.086  14
   1  10  -5 11948.1 897.477   9
   1  10  -5 11458.5 786.928   6
  -1  10   5 11669.9 1102.72   7
   1  10  -5 12199.4 882.299  23
  -1  10   5 12872.8 982.606  24
  -1  10   5 8285.12 940.426  23
   1  10  -4 8990.71 796.722  14
  -1  10   4 9653.45 871.234  14
   1  10  -4 9542.51 820.893   9
   1  10  -4 9821.78 739.751   6
  -1  10   4 9700.45 770.796   6
  -1  10   4 10968.7 970.034   7
  -1  10   4 6326.57 1691.95   1
  -1  10   4 9480.56 802.902  24
   1  10  -4 9223.69 752.114  23
  -1  10   4 8830.54 852.714  23
  -1  10   3 28017.9 1273.99   6
   1  10  -3 29915.1 1236.82   6
   1  10  -3 28242.6 1375.20  14
  -1  10   3 29253.2 1421.72  14
  -1  10   3 28593.4 1437.89  23
  -1  10   3 29476.4 1311.61  24
   1  10  -3 29390.9 1347.78   9
  -1  10   2 28573.9 2483.99   4
  -1  10   2 28266.6 1279.29   6
   1  10  -2 31919.6 1284.80   6
   1  10  -2 28685.7 1392.12  14
  -1  10   2 29931.4 1301.40  24
   1  10  -2 28267.5 1314.35   9
  -1  10   1 7982.71 1319.23   4
  -1  10   1 9140.22 763.011   6
   1  10  -1 10114.6 740.884   6
   1  10  -1 9619.19 854.623  14
  -1  10   1 9483.65 785.294  24
   1  10  -1 8745.75 749.386   9
  -1  10   0 9377.68 1416.05   4
  -1  10   0 8886.89 762.432   6
   1  10   0 7881.77 781.555  14
  -1  10   0 6759.00 667.017  24
   1  10   0 9214.15 793.592   9
  -1  10  -1 7978.09 1294.91   4
  -1  10  -1 7882.82 750.500   6
   1  10   1 7869.49 812.549  14
  -1  10  -1 7779.18 739.257  23
  -1  10  -1 8868.32 758.651  24
   1  10   1 8034.09 732.819   9
  -1  10  -2 31755.9 2594.12   4
  -1  10  -2 31810.8 1412.97   6
   1  10   2 32098.1 1540.42  14
  -1  10  -2 31559.6 1471.89  23
   1  10   2 31596.6 1364.50  24
  -1  10  -2 32452.9 1348.93  24
   1  10   2 34929.4 1496.48   9
  -1  10  -2 36046.6 1481.36   9
   1  10   3 30410.3 1437.95   9
  -1  10  -3 28912.0 1345.10   9
   1  10   3 23045.8 1289.35   7
   1  10   3 28238.8 1138.11   6
  -1  10  -3 25310.7 1284.06   6
   1  10   3 27233.9 1438.61  14
  -1  10  -3 29585.4 2506.03   4
  -1  10  -3 28939.7 1405.99  23
  -1  10  -3 30192.2 1283.89  24
   1  10   3 28076.5 1309.85  24
   1  10   4 12979.3 986.151   9
  -1  10  -4 10984.6 891.319   9
   1  10   4 11915.2 889.565   7
  -1  10  -4 11092.6 870.272   6
   1  10   4 11099.3 989.134  14
  -1  10  -4 10740.3 1517.40   4
   1  10   4 10245.7 883.000  24
  -1  10  -4 12359.5 941.713  23
  -1  10  -4 12583.6 889.035  24
  -1  10  -5 12347.1 950.908   9
   1  10   5 13366.1 1005.55   9
   1  10   5 11821.4 946.445   7
  -1  10  -5 12163.3 905.716   6
  -1  10  -5 11692.5 865.313  14
   1  10   5 13365.8 1094.35  14
  -1  10  -5 12213.5 1653.45   4
  -1  10  -5 14752.3 945.792  24
  -1  10  -5 14083.0 1009.00  23
   1  10   5 13483.2 976.896  24
  -1  10  -6 16651.6 1151.76   9
   1  10   6 19580.0 1241.48   9
   1 -10  -6 19120.0 1883.97  15
  -1  10  -6 20826.8 1292.23  14
   1  10   6 18894.5 1292.86  14
   1  10   6 16602.7 1184.08   7
  -1  10  -6 19320.8 1102.14   6
  -1  10  -6 19184.6 1201.54  23
   1  10   6 16815.9 1151.34  24
  -1  10  -6 19962.0 1102.05  24
  -1  10  -6 14831.4 1838.23   4
   1  10   7 10141.5 956.967   9
   1  10   7 11650.2 1067.62  14
   1 -10  -7 9284.34 1432.11  15
  -1  10  -7 9908.43 759.507  12
   1  10   7 11501.9 971.175   7
  -1  10  -7 9828.42 803.619   6
  -1  10  -7 9803.09 1563.26   4
  -1  10  -7 11269.2 935.175  23
   1  10   7 9891.32 904.753  24
  -1  10  -7 12293.9 840.383  24
  -1  10  -8 5400.93 610.383  12
   1  10   8 6774.60 889.865  14
  -1  10  -8 5561.20 656.402   6
   1  10   8 5391.68 742.102   7
   1  10   8 6261.85 769.909   9
  -1  10  -8 5804.62 719.806  23
  -1  10  -9 11643.3 814.946   8
   1  10   9 10853.7 1004.33   7
  -1  10  -9 11130.6 861.925  12
   1  10   9 11616.3 1111.99  14
  -1  10  -9 11009.1 898.186   6
   1  10   9 12010.6 1051.66   9
  -1  10  -9 12314.6 1012.51  23
   1  10  10 7228.39 828.268   7
  -1  10 -10 7718.23 713.604   8
  -1  10 -10 7936.85 733.188  12
   1  10  10 7760.41 931.701  14
  -1  10 -10 8183.31 771.960   6
   1  10  10 7516.89 861.768   9
  -1  10 -10 8325.05 878.569  23
  -1  10 -11 5176.69 611.496  12
   1  10  11 5105.48 831.549  14
  -1  10 -11 4828.38 705.830  23
   1  10  11 4875.69 733.576   7
  -1  10 -11 4528.58 589.229   6
   1  10  11 4451.03 736.744   9
  -1  10 -11 5370.73 646.008   8
   1  10  12 11647.6 994.582   7
  -1  10 -12 10764.0 827.155   8
  -1  10 -12 11458.8 880.256  12
   1  10  12 13919.2 1216.30  14
  -1  10 -12 11139.3 825.834   6
   1  10  12 10296.2 974.161   9
  -1  10 -12 11641.7 990.935  23
   1  10  13 15347.9 1097.04   7
  -1  10 -13 15446.4 964.871   8
   1  10  13 16395.8 1337.84  14
   1  10  13 14429.5 1118.85   9
  -1  10 -13 18063.4 1140.00  23
  -1  10 -13 15188.4 995.811  12
  -1  10 -14 6905.83 656.995   8
   1  10  14 6206.16 742.819   7
   1  10  14 6824.35 947.102  14
   1  10  14 5065.09 708.331   9
  -1  10 -14 7619.17 784.983  23
  -1  10 -14 6751.25 716.501  12
   1  10  15 11146.4 885.913   7
  -1  10 -15 11133.9 772.304   8
   1  10  15 10013.6 1055.68  14
   1  10  15 9520.43 820.039   9
  -1  10 -15 10613.5 849.733  23
  -1  10 -15 10481.9 794.588  12
  -1  10 -16 19815.4 960.180   8
   1  10  16 19995.9 1088.48   7
   1  10  16 18971.7 1300.06  14
   1  10  16 16662.8 970.804   9
  -1  10 -16 19720.5 1016.86  12
  -1  10 -16 20963.6 1099.36  23
  -1  10 -17 4089.10 484.337  12
   1  10  17 4562.00 666.037  14
  -1  10 -17 4145.24 501.633  23
  -1  10 -17 4204.35 482.153   8
   1  10  17 4872.51 547.296   7
   1  10  18 2715.53 518.460  14
  -1  10 -18 2822.22 404.006  12
   1  10  18 2586.62 391.942   7
  -1  10 -18 2615.97 413.977   8
   1  10  19 2416.46 446.681  14
  -1  10 -19 2268.72 326.275  12
  -1  10 -19 2869.29 386.605   8
   1  10  20 1220.93 307.251  14
  -1  10 -20 1652.16 281.338   8
  -1  10 -21 1260.38 205.448   8
   1  11 -19-13.8687 194.462  23
  -1  11  19-99.6635 206.891   7
  -1  11  19-55.9631 211.425  14
  -1  11  18 83.7502 239.076   7
  -1  11  18 130.595 278.895  14
   1  11 -18 302.975 234.841  23
   1  11 -18-85.4944 182.638   8
  -1  11  17 773.009 325.236   7
  -1  11  17 720.656 371.956  14
   1  11 -17 1095.55 369.510  23
   1  11 -17 675.975 244.640   8
  -1  11  16 286.546 382.770   7
  -1  11  16 1006.89 441.950  14
   1  11 -16 1184.49 384.075  23
   1  11 -16 471.810 278.368   8
   1  11 -15 3961.47 554.536  23
  -1  11  15 5106.26 704.341  14
  -1  11  15 4139.37 631.638   7
   1  11 -15 3714.80 398.662   8
  -1  11  14 14672.7 1160.26  14
  -1  11  14 15285.8 995.973  11
   1  11 -14 15356.3 1023.79  23
  -1  11  14 17429.8 1163.62   7
  -1  11  13 5665.21 822.318  14
   1  11 -13 5849.79 521.792   6
  -1  11  13 6299.01 717.459  11
   1  11 -13 6608.03 745.080  23
  -1  11  13 7868.90 838.961   7
  -1  11  12 2528.98 637.973  14
   1  11 -12 2512.62 561.610  23
   1  11 -12 2047.06 376.649   6
  -1  11  12 2784.48 668.082   7
  -1  11  12 1964.56 531.227  11
  -1  11  11 18238.9 1320.83  14
  -1  11  11 19353.5 1185.67  11
   1  11 -11 18974.7 958.551   6
  -1  11  11 23203.3 1401.33   7
   1  11 -11 21028.7 1204.85  23
  -1  11  11 19648.4 1201.47  24
  -1  11  10 8914.67 952.027  14
   1  11 -10 9659.11 736.735   6
  -1  11  10 7709.54 809.821  11
   1  11 -10 8258.63 847.468  23
  -1  11  10 7190.10 779.357  24
  -1  11  10 10151.0 1025.62   7
   1  11  -9 295.705 378.261  23
  -1  11   9 734.114 429.065  14
   1  11  -9 724.359 323.566   6
  -1  11   9 1774.10 638.049   7
  -1  11   9 854.925 437.888  11
  -1  11   9 432.877 443.637  24
   1  11  -9 561.901 363.692   9
   1  11  -8 2115.83 475.901  23
  -1  11   8 2192.74 598.984  14
  -1  11   8 2686.20 529.506  11
   1  11  -8 3122.85 584.787   9
  -1  11   8 2119.92 604.170  24
  -1  11   8 4003.01 736.482   7
   1  11  -8 2611.12 458.502   6
  -1  11   7 29070.4 1558.41  14
   1  11  -7 32281.0 1310.75   6
  -1  11   7 28138.8 1334.34  11
   1  11  -7 28887.8 1429.22  23
  -1  11   7 29949.6 1464.76  24
   1  11  -7 28312.8 1409.49   9
  -1  11   6 3691.64 641.739  14
   1  11  -6 4042.51 535.410   6
  -1  11   6 5527.19 731.272   7
   1  11  -6 4719.56 641.279  23
  -1  11   6 4442.00 661.578  24
   1  11  -6 4553.94 585.579   9
   1  11  -5 23814.6 1158.41   6
  -1  11   5 22991.4 1402.42  14
   1  11  -5 24904.9 1377.20  14
   1  11  -5 24276.5 1263.78  23
  -1  11   5 24185.9 1352.09  24
  -1  11   5 20212.9 1357.69  23
   1  11  -5 23285.9 1259.81   9
  -1  11   4 22141.6 1233.66   7
   1  11  -4 19662.7 1043.57   6
  -1  11   4 17636.1 1058.51   6
   1  11  -4 18334.4 1138.06  14
  -1  11   4 17074.8 1186.34  14
  -1  11   4 17691.2 1212.75  23
  -1  11   4 20889.1 1204.51  24
   1  11  -4 19448.8 1111.67  23
   1  11  -4 17973.0 1127.24   9
  -1  11   3 18983.0 1157.84   7
  -1  11   3 15781.7 1047.69   6
   1  11  -3 17513.0 1002.53   6
  -1  11   3 15019.4 1093.22  14
   1  11  -3 16848.3 1102.44  14
   1  11  -3 17952.5 1041.27  23
  -1  11   3 17510.3 1217.41  23
  -1  11   3 20260.2 1174.62  24
   1  11  -3 18959.8 1086.34  24
  -1  11   3 18458.0 1083.95   9
   1  11  -3 18834.2 1133.25   9
  -1  11   2 22381.4 1211.40   6
   1  11  -2 23944.5 1159.81   6
   1  11  -2 21413.8 1245.14  14
  -1  11   2 19997.5 1216.99  14
  -1  11   2 21600.5 1198.13  24
  -1  11   2 20868.1 1336.42  23
   1  11  -2 20420.0 1127.48  24
   1  11  -2 21462.5 1122.63  23
   1  11  -2 23894.3 1262.87   9
  -1  11   2 22147.3 1188.88   9
  -1  11   1 9808.27 1537.07   4
   1  11  -1 10941.8 799.874   6
  -1  11   1 9776.67 850.296   6
   1  11  -1 10423.8 903.313  14
  -1  11   1 10680.4 904.198  14
   1  11  -1 10064.2 849.410  24
  -1  11   1 9199.03 861.186  24
  -1  11   1 9322.99 939.055  23
  -1  11   1 10712.1 860.948   9
   1  11  -1 10668.9 883.294   9
  -1  11   0 13338.1 1726.48   4
  -1  11   0 12874.4 976.909   6
   1  11   0 13705.0 882.458   6
  -1  11   0 12452.4 961.869  14
   1  11   0 13022.1 1011.12  14
  -1  11   0 11108.1 971.563  23
   1  11   0 12764.3 962.828  24
  -1  11   0 12460.4 930.495  24
   1  11   0 12797.0 941.115   9
  -1  11   0 12645.2 926.964   9
  -1  11  -1 10845.9 865.208   9
   1  11   1 10913.0 894.558   9
   1  11   1 11565.2 805.549   7
  -1  11  -1 10310.8 879.786   6
   1  11   1 10838.2 793.231   6
  -1  11  -1 9011.85 733.081  14
   1  11   1 10864.9 956.732  14
  -1  11  -1 10548.6 1618.95   4
   1  11   1 11108.6 914.958  24
  -1  11  -1 11658.8 917.009  24
  -1  11  -1 11182.5 975.911  23
   1  11   2 25196.5 1322.54   9
  -1  11  -2 25295.3 1287.41   9
   1  11   2 22674.0 1193.29   7
  -1  11  -2 23537.7 1297.06   6
   1  11   2 24165.6 1110.31   6
  -1  11  -2 19966.7 1143.27  14
   1  11   2 21830.6 1348.33  14
  -1  11  -2 23698.4 2356.76   4
   1  11   2 22318.5 1239.31  24
  -1  11  -2 22570.2 1315.78  23
  -1  11  -2 22990.8 1227.41  24
   1  11   3 20934.7 1246.92   9
  -1  11  -3 21837.0 1259.60   9
   1  11   3 19378.5 1137.92   7
  -1  11  -3 20307.3 1213.37   6
   1  11   3 21802.1 1054.06   6
   1  11   3 21617.1 1329.81  14
  -1  11  -3 20135.5 1124.50  14
  -1  11  -3 19776.5 2111.31   4
   1  11   3 20780.0 1224.92  24
  -1  11  -3 22489.5 1230.41  24
  -1  11  -3 22258.7 1315.76  23
   1  11   4 16963.6 1072.09   7
   1  11   4 16811.2 917.446   6
  -1  11  -4 16515.5 1095.30   6
  -1  11  -4 15980.9 989.075  14
   1  11   4 16865.8 1247.10  14
   1  11   4 17083.9 1144.74  24
  -1  11  -4 16664.7 1160.44  23
  -1  11  -4 17719.7 1108.00  24
   1  11   4 17599.9 1168.18   9
  -1  11  -4 17677.5 1153.47   9
   1  11   5 20729.7 1219.71   7
  -1  11  -5 22542.4 1253.45   6
  -1  11  -5 21651.9 1291.31  14
   1  11   5 23750.3 1462.23  14
  -1  11  -5 22739.7 1229.65  24
   1  11   5 22325.5 1280.64  24
  -1  11  -5 21612.2 1318.20  23
   1  11   5 23933.8 1359.15   9
  -1  11  -5 20351.4 1267.36   9
  -1  11  -6 5117.17 676.214   6
   1  11   6 4597.47 697.276   7
   1  11   6 5539.58 816.454  14
  -1  11  -6 5763.37 768.201  23
   1  11   6 4131.71 695.997  24
  -1  11  -6 6157.55 699.888  24
   1  11   6 5524.36 734.171   9
   1  11   7 29799.9 1533.70   7
   1  11   7 31637.8 1691.63  14
  -1  11  -7 28975.2 1423.83   6
  -1  11  -7 28331.0 1518.97  23
  -1  11  -7 29576.3 1339.09  24
   1  11   7 30467.6 1610.65   9
  -1  11  -8 2959.92 555.855   6
   1  11   8 2853.48 674.771   7
   1  11   8 2933.67 633.879   9
  -1  11  -8 2913.81 632.285  23
   1  11   8 3240.07 647.181  14
   1  11   9 319.435 475.699   7
  -1  11  -9 606.211 353.548   6
   1  11   9 426.206 443.734   9
  -1  11  -9 319.928 437.231  23
   1  11   9 337.030 455.589  14
   1  11  10 8336.22 863.202   7
   1  11  10 9355.88 989.620  14
  -1  11 -10 8062.19 786.076   6
  -1  11 -10 7676.14 864.649  23
   1  11  10 8477.54 926.944   9
  -1  11 -11 21785.2 1059.73   8
   1  11  11 20320.5 1301.96   7
   1  11  11 23358.5 1511.23  14
  -1  11 -11 20552.7 1125.46  12
  -1  11 -11 21619.9 1148.30   6
  -1  11 -11 23116.4 1359.28  23
   1  11  11 22208.9 1339.33   9
   1  11  12 2344.34 559.626   9
   1  11  12 3190.54 713.940  14
   1  11  12 1945.59 618.738   7
  -1  11 -12 2246.70 443.618  12
  -1  11 -12 2920.99 511.272   8
  -1  11 -12 2858.52 577.763  23
   1  11  13 5564.00 844.268  14
  -1  11 -13 4620.19 554.921  12
  -1  11 -13 5644.27 595.011   8
   1  11  13 4991.66 679.094   7
  -1  11 -13 5057.27 677.989  23
   1  11  13 4483.44 661.982   9
   1  11  14 15653.4 1189.36  14
  -1  11 -14 15340.2 894.583  12
  -1  11 -14 15977.8 1017.48  23
   1  11  14 13206.1 948.515   9
  -1  11 -14 15694.7 862.534   8
   1  11  14 14051.8 993.089   7
  -1  11 -15 3818.26 496.599  12
   1  11  15 3848.87 649.889  14
   1  11  15 3730.05 744.022   7
  -1  11 -15 4385.10 507.685   8
  -1  11 -15 3815.50 532.683  23
   1  11  15 3188.01 469.821   9
   1  11  16 938.706 348.944   7
  -1  11 -16 991.986 341.049   8
  -1  11 -16 770.930 317.482  23
   1  11  16 679.504 424.076  14
   1  11  17 1053.45 307.994   7
  -1  11 -17 962.727 293.408   8
  -1  11 -17 923.712 287.295  23
   1  11  17 1238.17 390.784  14
  -1  11 -18-15.6968 219.393   8
   1  11  18 307.043 279.360  14
   1  11  18-173.163 235.177   7
  -1  11 -19-152.045 194.216   8
   1  11  19 93.2990 228.865  14
  -1  12  18 10.6602 173.337   7
   1  12 -18-128.459 195.835  23
  -1  12  17 456.700 256.502   7
  -1  12  17 633.806 262.478  14
   1  12 -17 467.904 237.352  23
  -1  12  16 2217.16 400.550   7
  -1  12  16 2666.31 451.008  14
   1  12 -16 2700.16 405.274  23
  -1  12  15 2997.95 482.028   7
   1  12 -15 2349.64 449.801  23
  -1  12  15 2736.73 488.460  14
  -1  12  14 6751.84 672.823   7
  -1  12  14 5645.14 689.776  14
   1  12 -14 6452.77 641.527  23
  -1  12  13 4568.18 635.198   7
   1  12 -13 3995.11 429.999   6
  -1  12  13 3792.36 605.334  14
   1  12 -13 3814.71 579.886  23
   1  12 -12 1026.01 290.918   6
  -1  12  12 1182.26 544.914   7
  -1  12  12 1007.70 468.591  14
   1  12 -12 1252.63 444.518  23
   1  12 -11 1538.66 347.747   6
  -1  12  11 1960.37 577.386   7
   1  12 -11 1387.45 481.281  23
  -1  12  11 918.601 402.531  24
  -1  12  11 1192.71 490.814  14
  -1  12  10 14779.4 1119.08   7
   1  12 -10 13106.0 813.991   6
   1  12 -10 12058.1 954.027  23
  -1  12  10 11125.1 940.559  24
  -1  12  10 13524.2 1067.81  14
  -1  12   9 4028.85 714.374   7
   1  12  -9 3529.72 491.481   6
  -1  12   9 3879.90 675.247  14
   1  12  -9 3562.13 622.266  23
  -1  12   9 2635.04 581.495  24
  -1  12   8 10401.5 968.891  14
   1  12  -8 10035.5 761.620   6
  -1  12   8 12073.9 1071.07   7
   1  12  -8 10825.1 875.852  23
  -1  12   8 10881.9 979.074  24
   1  12  -8 9627.68 859.144   9
  -1  12   7 6006.33 776.783  14
  -1  12   7 7605.27 857.817   7
   1  12  -7 5340.83 679.218  23
  -1  12   7 4718.20 728.795  24
   1  12  -7 6074.17 616.806   6
   1  12  -7 5661.46 687.781   9
  -1  12   6 2722.00 597.767  14
  -1  12   6 3191.09 628.858   7
   1  12  -6 3162.48 494.250   6
   1  12  -6 2611.80 518.955  23
  -1  12   6 1996.56 592.226  24
   1  12  -6 2623.04 501.114   9
  -1  12   5 9748.34 931.261  14
   1  12  -5 9817.07 771.933   6
  -1  12   5 11529.4 960.046   7
   1  12  -5 9145.79 830.063  23
  -1  12   5 9917.32 921.485  24
   1  12  -5 10321.4 878.568   9
   1  12  -4 21516.0 1245.75  14
  -1  12   4 21221.5 1314.44  14
  -1  12   4 21254.3 1178.15   6
   1  12  -4 23179.6 1160.82   6
  -1  12   4 25121.0 1297.23   7
   1  12  -4 21282.3 1193.34  23
  -1  12   4 21565.2 1262.08  24
   1  12  -4 23268.7 1275.23   9
   1  12  -3 25404.1 1326.76   9
  -1  12   3 26174.1 1304.59   9
   1  12  -3 23235.1 1201.01  23
  -1  12   3 23598.7 1445.15  23
   1  12  -3 24814.8 1211.39  24
  -1  12   3 25034.5 1332.96  24
  -1  12   3 25175.1 1285.58   6
   1  12  -3 25133.8 1226.63   6
   1  12  -3 23259.0 1298.87  14
  -1  12   3 24974.5 1372.05  14
  -1  12   2 32260.3 1422.38   9
   1  12  -2 30047.2 1442.03   9
  -1  12   2 27636.0 1363.42   6
   1  12  -2 29983.8 1322.24   6
  -1  12   2 30251.1 1608.32  23
   1  12  -2 30767.7 1382.46  24
   1  12  -2 28912.9 1313.89  23
  -1  12   2 30761.1 1474.09  24
   1  12  -2 29354.2 1459.91  14
  -1  12   2 29557.2 1470.03  14
  -1  12   1 1004.30 452.840  14
   1  12  -1 1116.32 402.200  14
  -1  12   1 1556.95 584.075  24
   1  12  -1 1474.97 563.426  24
  -1  12   1 1106.69 502.047  23
  -1  12   1 1261.79 433.606   6
   1  12  -1 628.041 358.293   6
   1  12  -1 1565.51 470.200   9
  -1  12   1 1313.13 420.315   9
   1  12   0-187.952 503.030  14
  -1  12   0-414.659 539.482  14
   1  12   0 345.383 438.032  24
  -1  12   0 307.051 456.857  23
  -1  12   0 7.25429 461.342  24
   1  12   0 616.766 387.262   6
  -1  12   0 131.593 336.615   6
   1  12   0 288.387 393.896   9
  -1  12   0 420.641 349.096   9
  -1  12  -1 1177.33 377.394  14
   1  12   1 1562.77 462.492  14
  -1  12  -1 1029.70 398.968   6
   1  12   1 1356.95 328.651   7
   1  12   1 1593.68 393.890   6
   1  12   1 2211.51 625.705  24
  -1  12  -1 2022.81 583.410  24
  -1  12  -1 1412.18 489.487  23
  -1  12  -1 1651.28 450.530   9
   1  12   1 1668.16 447.052   9
  -1  12  -2 27439.9 1315.71  14
   1  12   2 27493.2 1528.83  14
  -1  12  -2 25493.9 1388.57   6
   1  12   2 28042.3 1226.10   6
   1  12   2 30046.3 1258.56   7
  -1  12  -2 27196.6 1505.43  23
   1  12   2 28709.0 1431.66  24
  -1  12  -2 28516.2 1399.36  24
   1  12   2 28699.7 1457.85   9
  -1  12  -2 27808.0 1415.69   9
  -1  12  -3 22238.7 1178.52  14
   1  12   3 26118.7 1485.60  14
  -1  12  -3 23175.4 1341.26   6
   1  12   3 24985.6 1138.71   6
   1  12   3 25040.6 1192.40   7
   1  12   3 24221.0 1325.62  24
  -1  12  -3 24393.8 1318.47  24
  -1  12  -3 24603.9 1435.84  23
  -1  12  -3 24257.6 1309.60   9
   1  12   3 24698.0 1363.59   9
   1  12   4 20169.0 1331.44  14
  -1  12  -4 19685.8 1198.13  14
  -1  12  -4 19679.1 1221.17   6
   1  12   4 20278.3 1005.47   6
   1  12   4 20981.4 1160.51   7
  -1  12  -4 21026.1 1212.06  24
   1  12   4 17786.2 1198.93  24
  -1  12  -4 18842.1 1265.08  23
   1  12   4 22337.8 1306.27   9
  -1  12  -4 18604.2 1213.73   9
   1  12   5 8890.89 944.117  14
   1  12   5 7856.74 760.131   7
  -1  12  -5 8789.43 824.260  24
   1  12   5 6949.71 831.639  24
  -1  12  -5 8018.36 877.109  23
  -1  12  -5 7764.92 807.958   6
   1  12   5 8932.19 855.045   9
   1  12   6 1698.77 524.594  14
  -1  12  -6 1908.63 492.925  24
  -1  12  -6 2346.91 623.103  23
  -1  12  -6 2171.21 477.449   6
   1  12   6 1836.69 505.077   7
   1  12   6 1971.42 501.590   9
   1  12   7 5869.30 819.660  14
  -1  12  -7 6235.17 738.114   6
   1  12   7 3952.07 728.015   7
  -1  12  -7 6696.09 810.395  23
  -1  12  -7 5718.45 688.182  24
   1  12   7 7094.89 795.943   9
   1  12   8 12349.1 1122.72  14
   1  12   8 11292.2 986.011   7
  -1  12  -8 13314.0 1103.85  23
  -1  12  -8 13119.8 976.836   6
   1  12   8 12647.5 1044.15   9
   1  12   9 3826.28 723.614  14
  -1  12  -9 3555.26 574.679   6
   1  12   9 2094.91 526.837   7
  -1  12  -9 4544.00 709.449  23
   1  12   9 3597.86 629.956   9
   1  12  10 14405.3 1151.06  14
   1  12  10 11641.1 1014.84   7
  -1  12 -10 13392.5 1058.37  23
  -1  12 -10 12964.8 912.424   6
   1  12  10 11817.0 997.184   9
   1  12  11 1898.55 568.090  14
  -1  12 -11 1288.75 497.518  23
   1  12  11 1285.51 505.355   7
   1  12  11 1756.06 479.376   9
   1  12  12 790.682 481.107  14
  -1  12 -12 789.829 439.937  23
   1  12  12 517.852 402.182   7
   1  12  12 1708.19 477.015   9
   1  12  13 4557.29 701.277  14
   1  12  13 3891.91 583.157   7
  -1  12 -13 4240.75 654.434  23
   1  12  13 3837.34 536.967   9
  -1  12 -13 4613.95 489.010   8
   1  12  14 6635.73 748.536  14
   1  12  14 5710.16 635.028   7
  -1  12 -14 5836.46 626.056  23
  -1  12 -14 6235.27 497.086   8
   1  12  14 5126.93 523.613   9
   1  12  15 2544.09 451.239   7
  -1  12 -15 2684.37 353.375   8
  -1  12 -15 2359.84 413.712  23
   1  12  15 3030.57 545.496  14
   1  12  16 3234.42 392.665   7
  -1  12 -16 2989.92 330.178   8
  -1  12 -16 2617.51 380.041  23
   1  12  16 2355.12 455.801  14
   1  12  17 715.200 212.688   7
  -1  12 -17 1214.10 228.398   8
   1  12  17 966.942 307.518  14
  -1  12 -17 362.874 208.354  23
   1  12  18-667.113 248.577  14
  -1  13  16 532.928 219.196   7
   1  13 -16 101.072 211.006  23
  -1  13  16 332.165 186.743  14
  -1  13  15 4116.94 449.267   7
  -1  13  15 3878.09 434.248  14
   1  13 -15 4061.06 455.641  23
  -1  13  14 3187.90 452.564   7
  -1  13  14 3145.78 454.247  14
   1  13 -14 3135.81 448.132  23
   1  13 -13 1911.59 269.230   6
  -1  13  13 2116.13 405.986   7
   1  13 -13 2245.90 429.305  23
  -1  13  13 2739.87 486.539  14
  -1  13  12 5258.74 594.654   7
   1  13 -12 4802.22 444.628   6
   1  13 -12 5540.85 593.754  23
  -1  13  12 5545.90 639.276  14
   1  13 -11 1861.95 334.496   6
  -1  13  11 2485.45 502.230   7
   1  13 -11 2213.83 506.453  23
  -1  13  11 2348.22 498.709  14
   1  13 -10 1214.01 339.490   6
  -1  13  10 1679.61 459.253   7
   1  13 -10 1978.86 494.549  23
  -1  13  10 1741.69 467.863  14
   1  13  -9-66.6788 269.655   6
  -1  13   9 275.772 422.561   7
  -1  13   9 466.939 494.921  24
   1  13  -9 367.261 358.838  23
  -1  13   9-462.112 414.433  14
   1  13  -8 3215.81 460.877   6
  -1  13   8 3703.59 593.618   7
  -1  13   8 2826.82 595.786  14
  -1  13   8 3673.19 664.787  24
   1  13  -8 3746.58 587.696  23
  -1  13   7 9234.23 838.298  14
  -1  13   7 10913.8 857.181   7
   1  13  -7 8916.64 818.088  23
  -1  13   7 9131.14 866.416  24
   1  13  -7 9802.21 742.651   6
   1  13  -7 9055.92 802.147   9
  -1  13   6 2470.17 539.296  14
  -1  13   6 2546.85 606.766  24
   1  13  -6 2508.10 502.051  23
  -1  13   6 2570.93 510.360   7
   1  13  -6 2794.71 487.117   6
   1  13  -6 3171.89 517.016   9
  -1  13   5 309.301 413.467  14
   1  13  -5 410.593 311.607   6
  -1  13   5 24.7036 345.630   7
   1  13  -5 336.715 343.167  23
  -1  13   5 561.286 506.716  24
   1  13  -5 381.182 394.683   9
  -1  13   4 12258.6 954.912  14
   1  13  -4 13285.6 890.064   6
  -1  13   4 9440.00 847.207   7
  -1  13   4 12620.3 1001.39  24
   1  13  -4 11515.9 889.221  23
   1  13  -4 13470.2 958.358   9
   1  13  -3 7289.61 737.288   9
  -1  13   3 8211.36 729.954   9
   1  13  -3 7716.01 720.332   6
  -1  13   3 6273.96 668.474   6
  -1  13   3 5870.02 783.837  23
  -1  13   3 8162.49 853.181  24
   1  13  -3 7426.70 706.823  23
   1  13  -3 9222.01 871.176  14
  -1  13   3 7405.62 768.718  14
  -1  13   2 2158.14 432.830  14
   1  13  -2 2985.03 517.976  14
  -1  13   2 3210.99 648.120  24
  -1  13   2 2462.54 604.745  23
   1  13  -2 2823.09 593.008  24
  -1  13   2 3391.26 562.913   6
   1  13  -2 3104.33 501.403   6
   1  13  -2 3786.40 572.446   9
  -1  13   2 3561.86 558.911   9
  -1  13   1 3084.14 493.329  14
   1  13  -1 3066.96 521.422  14
  -1  13   1 2549.08 629.431  24
  -1  13   1 2742.44 628.092  23
   1  13  -1 2877.37 577.980  24
  -1  13   1 2377.53 503.833   6
   1  13  -1 2585.77 466.424   6
   1  13  -1 2690.91 538.072   9
  -1  13   1 2661.93 486.038   9
   1  13   0 799.419 415.993  14
  -1  13   0-136.986 438.515  14
  -1  13   0 1535.16 577.896  24
  -1  13   0 505.960 440.874  23
   1  13   0 777.176 503.615  24
  -1  13   0 374.199 340.032   6
   1  13   0 904.603 369.496   6
   1  13   0 499.887 356.914   9
  -1  13   0 849.075 360.243   9
  -1  13  -1 2139.50 417.743  14
   1  13   1 2345.52 536.796  14
  -1  13  -1 3517.21 639.645  24
  -1  13  -1 3017.12 654.235  23
   1  13   1 3269.47 666.076  24
  -1  13  -1 2616.19 558.302   6
   1  13   1 3153.60 489.180   6
   1  13   1 2956.22 552.429   9
  -1  13  -1 2942.70 550.865   9
  -1  13  -2 3153.55 480.175  14
   1  13   2 4037.62 617.526  14
  -1  13  -2 3671.07 609.915   6
   1  13   2 3861.00 500.589   6
   1  13   2 4194.57 500.108   7
  -1  13  -2 4420.34 681.230  24
  -1  13  -2 3937.51 700.472  23
   1  13   2 3743.26 577.413   9
  -1  13  -2 4411.37 622.533   9
   1  13   3 8305.20 846.394  14
  -1  13  -3 7955.17 824.613   6
   1  13   3 8188.25 667.848   6
   1  13   3 9143.13 690.562   7
  -1  13  -3 7989.21 895.403  23
  -1  13  -3 9284.71 872.763  24
  -1  13  -3 7499.95 768.768   9
   1  13   3 9272.93 843.185   9
   1  13   4 14759.1 1114.22  14
   1  13   4 12724.8 844.499   7
  -1  13  -4 12661.8 952.555  24
  -1  13  -4 11707.3 1066.35  23
  -1  13  -4 11579.9 936.562   6
   1  13   4 12507.3 780.872   6
   1  13   4 11818.5 934.259   9
   1  13   5 46.2735 414.777  14
  -1  13  -5 166.824 501.683  23
  -1  13  -5 282.762 454.719  24
  -1  13  -5 189.760 365.169   6
   1  13   5-321.742 407.959   7
   1  13   5 24.8038 357.811   9
   1  13   6 1703.78 549.221  14
  -1  13  -6 2200.39 525.520   6
   1  13   6 585.589 438.117   7
  -1  13  -6 2008.51 599.058  23
  -1  13  -6 1965.59 509.883  24
   1  13   6 2241.34 537.744   9
   1  13   7 10178.8 952.522  14
   1  13   7 7227.67 804.525   7
  -1  13  -7 8673.43 918.755  23
  -1  13  -7 8905.64 754.240  24
  -1  13  -7 8684.86 817.079   6
   1  13   7 8527.39 838.767   9
   1  13   8 3354.39 630.570  14
  -1  13  -8 2580.97 609.386  23
   1  13   8 2547.50 580.620   7
  -1  13  -8 2797.75 523.329   6
   1  13   8 3521.74 585.251   9
   1  13   9 262.131 424.833  14
  -1  13  -9 658.245 507.062  23
  -1  13  -9 241.142 321.539   6
   1  13   9-163.592 381.477   7
   1  13   9 493.365 391.459   9
   1  13  10 821.648 467.918  14
  -1  13 -10 797.360 498.906  23
   1  13  10 945.827 436.631   7
   1  13  10 1405.04 440.509   9
   1  13  11 2746.72 582.694  14
   1  13  11 1873.87 467.830   7
  -1  13 -11 2058.62 505.123  23
   1  13  11 2087.91 423.867   9
   1  13  12 4933.23 645.408  14
   1  13  12 5634.62 594.005   7
  -1  13 -12 6617.46 693.742  23
   1  13  12 5149.66 548.396   9
   1  13  13 2421.57 490.016  14
   1  13  13 2436.26 424.648   7
  -1  13 -13 2313.14 464.903  23
   1  13  13 1795.83 334.040   9
  -1  13 -14 3971.96 488.457  23
   1  13  14 3318.70 492.938  14
   1  13  14 3906.93 427.673   7
   1  13  15 4284.26 388.566   7
   1  13  15 4332.95 496.436  14
  -1  13 -15 5173.57 462.929  23
   1  13  16 305.200 215.203  14
   1  13  16 203.246 171.482   7
   1  14 -14 1357.75 274.938  23
  -1  14  14 1060.45 237.552   7
  -1  14  13 4832.93 415.315   7
  -1  14  13 3749.93 389.743  14
   1  14 -13 5141.75 470.010  23
   1  14 -12 755.225 197.461   6
  -1  14  12 838.483 314.387   7
  -1  14  12 1234.29 315.361  14
   1  14 -12 888.781 304.507  23
  -1  14  11 2842.67 422.341   7
   1  14 -11 2990.56 345.226   6
   1  14 -11 2533.10 431.623  23
  -1  14  11 3522.68 462.870  14
  -1  14  10 3932.12 505.331   7
  -1  14  10 4291.81 517.497  14
   1  14 -10 3410.61 484.303  23
   1  14 -10 4621.47 446.051   6
  -1  14   9 5422.36 560.913   7
   1  14  -9 6021.18 536.260   6
   1  14  -9 5375.66 585.963  23
  -1  14   9 6171.29 613.661  14
   1  14  -8 1105.26 326.389   6
  -1  14   8 1221.06 365.060   7
   1  14  -8 475.406 356.379  23
  -1  14   8 911.771 481.189  24
  -1  14   8 743.977 367.300  14
   1  14  -7 3681.40 483.037   6
  -1  14   7 4131.88 481.421   7
  -1  14   7 4008.47 619.181  24
   1  14  -7 4013.69 565.259  23
  -1  14   7 3954.68 537.740  14
   1  14  -6 1550.55 372.520   6
  -1  14   6 1664.72 394.437   7
   1  14  -6 2041.43 438.747   9
  -1  14   6 1544.14 519.470  24
   1  14  -6 1987.07 446.227  23
  -1  14   6 2183.59 419.339  14
   1  14  -5 1401.96 360.109   6
  -1  14   5 1289.14 357.260   7
   1  14  -5 1152.13 383.758   9
  -1  14   5 1180.00 571.032  24
   1  14  -5 966.103 376.388  23
  -1  14   5 973.193 383.998  14
   1  14  -4 601.764 336.333   6
   1  14  -4 525.686 346.179   9
   1  14  -4 486.860 337.975  23
  -1  14   4 574.470 560.894  24
  -1  14   4-191.373 407.559  14
  -1  14   3 3011.62 477.623  14
   1  14  -3 3986.70 551.411   9
  -1  14   3 3699.14 520.517   9
   1  14  -3 3168.22 465.088   6
  -1  14   3 3585.46 658.240  24
  -1  14   2 3830.05 530.329  14
  -1  14   2 4107.68 525.398   9
   1  14  -2 4620.90 635.239   9
   1  14  -2 4034.94 518.940   6
  -1  14   2 4482.95 668.890  24
   1  14  -1 3204.45 468.182   6
  -1  14   1 2091.61 409.935   9
   1  14  -1 3096.97 521.972   9
  -1  14   1 2025.42 582.180  24
  -1  14   1 1782.59 483.110  23
   1  14  -1 2413.44 509.370  14
  -1  14   1 1636.70 353.118  14
  -1  14   0 1574.33 426.752   6
   1  14   0 2392.86 431.619   6
   1  14   0 2333.04 486.517   9
  -1  14   0 1977.07 408.844   9
  -1  14   0 2475.98 573.829  24
  -1  14   0 1774.31 514.854  23
  -1  14   0 1536.67 346.425  14
   1  14   0 2353.58 500.555  14
   1  14   1 2720.42 508.262  14
   1  14   1 2532.52 499.658   9
   1  14   1 3244.19 469.262   6
  -1  14  -1 2297.50 468.606   6
  -1  14  -1 3031.35 640.949  24
  -1  14  -1 2150.77 555.157  23
  -1  14  -1 4233.43 542.741  14
   1  14   2 3605.60 562.016  14
   1  14   2 4817.68 611.171   9
  -1  14  -2 3224.66 531.342   6
   1  14   2 3729.12 493.061   6
  -1  14  -2 4414.08 675.696  24
  -1  14  -2 3518.56 633.468  23
   1  14   3 3092.47 553.331  14
   1  14   3 4534.93 463.542   7
  -1  14  -3 2944.86 586.560  24
  -1  14  -3 3059.23 598.300  23
  -1  14  -3 3616.93 549.556   6
   1  14   3 4140.87 469.623   6
   1  14   3 3559.80 608.346   9
   1  14   4 200.036 417.602  14
  -1  14  -4 807.188 441.598  24
  -1  14  -4 678.306 427.712  23
   1  14   4 310.627 277.143   7
   1  14   4 886.077 273.715   6
  -1  14  -4 375.804 359.024   6
   1  14   4 611.654 398.713   9
   1  14   5 649.365 435.862  14
  -1  14  -5 1881.09 553.298  23
  -1  14  -5 962.017 425.329  24
  -1  14  -5 1256.44 416.852   6
   1  14   5 1799.94 413.038   7
   1  14   5 1652.54 439.774   9
   1  14   6 2689.27 561.821  14
   1  14   6 2404.29 447.940   7
  -1  14  -6 1793.69 442.780   6
  -1  14  -6 2848.26 480.829  24
  -1  14  -6 2170.61 552.767  23
   1  14   6 2610.32 518.997   9
   1  14   7 4766.53 649.871  14
   1  14   7 4073.64 532.891   7
  -1  14  -7 4266.19 651.472  23
   1  14   7 4234.24 562.707   9
   1  14   8 1342.61 448.324  14
   1  14   8 1351.36 400.420   7
  -1  14  -8 872.446 439.431  23
   1  14   8 1122.08 380.993   9
   1  14   9 5329.88 650.453  14
  -1  14  -9 5475.19 697.674  23
   1  14   9 5213.22 556.620   9
   1  14   9 5640.49 567.513   7
   1  14  10 5028.45 607.445  14
  -1  14 -10 4112.01 573.122  23
   1  14  10 4162.08 472.550   9
   1  14  10 4290.63 495.320   7
   1  14  11 4307.58 550.085  14
   1  14  11 3891.41 447.284   7
  -1  14 -11 3824.79 526.604  23
   1  14  11 3829.40 422.058   9
   1  14  12 1078.01 346.464  14
   1  14  12 743.746 260.169   7
  -1  14 -12 592.336 308.559  23
   1  14  12 669.361 212.255   9
   1  14  13 5265.17 395.568   7
   1  14  13 4688.98 473.813  14
  -1  14 -13 5081.03 505.400  23
   1  14  14 1237.31 225.349   7
   1  14  14 591.510 226.992  14
  -1  14 -14 1088.57 269.106  23
   1  15 -11 2911.50 336.245  23
  -1  15  10 1237.13 242.245   7
   1  15 -10 1157.89 216.912   6
   1  15 -10 1340.77 313.291  23
   1  15  -9 640.083 216.121   6
  -1  15   9 366.573 189.433   7
   1  15  -9 731.606 265.580  23
   1  15  -8 1753.40 305.885   6
  -1  15   8 1479.52 272.394   7
   1  15  -8 1675.44 363.916  23
  -1  15   8 1278.40 286.845  14
  -1  15   7 7864.81 471.728   7
   1  15  -7 9886.39 618.203   6
   1  15  -7 9410.78 645.012  23
  -1  15   7 8227.16 601.874  14
  -1  15   6 3728.29 443.050  14
   1  15  -6 4565.95 481.024   6
   1  15  -6 4205.99 456.489  23
  -1  15   6 4047.42 560.698  24
   1  15  -5 8978.16 640.586   6
   1  15  -5 8763.73 618.894  23
  -1  15   5 8075.58 735.933  24
  -1  15   5 7409.85 574.914  14
   1  15  -4 1112.70 331.737   6
   1  15  -4 1206.11 361.854   9
  -1  15   4 1352.07 466.899  24
  -1  15   4 845.286 267.491  14
   1  15  -3 1302.86 335.187   6
   1  15  -3 724.938 326.534   9
  -1  15   3 961.417 474.132  24
  -1  15   3 54.5577 280.998  14
   1  15  -2 4212.65 491.588   6
   1  15  -2 4331.78 509.526   9
  -1  15   2 4331.92 639.326  24
  -1  15   2 3674.22 440.458  14
   1  15  -1 2046.61 429.131   9
  -1  15   1 1525.35 490.491  24
   1  15  -1 1749.79 338.982   6
   1  15   0 90.5865 299.486   9
   1  15   0 270.632 242.687   6
  -1  15   0 124.084 415.975  24
   1  15   1 3093.41 492.901  14
  -1  15  -1 1745.45 471.341  23
  -1  15  -1 1876.93 517.482  24
   1  15   1 2414.10 370.846   6
   1  15   1 2172.44 416.578   9
   1  15   2 3934.54 505.946  14
  -1  15  -2 3778.96 591.386  24
  -1  15  -2 3406.03 574.804  23
   1  15   2 4438.51 442.641   6
   1  15   2 4825.70 540.205   9
   1  15   3 544.093 329.591  14
  -1  15  -3 1085.80 431.173  24
  -1  15  -3 1045.65 427.022  23
   1  15   3 1710.71 294.195   6
   1  15   3 1942.08 436.339   9
   1  15   4 1700.59 370.741  14
   1  15   4 1379.44 263.756   7
  -1  15  -4 2111.81 428.159  24
  -1  15  -4 1745.40 441.808  23
   1  15   4 2590.90 430.592   9
   1  15   5 9112.54 729.946  14
   1  15   5 9729.25 534.173   7
  -1  15  -5 8063.42 766.208  23
  -1  15  -5 8835.26 634.566  24
   1  15   5 9187.12 681.829   9
   1  15   6 4177.32 385.440   7
   1  15   6 3742.80 523.555  14
  -1  15  -6 3946.69 598.319  23
   1  15   6 4105.21 485.748   9
   1  15   7 7421.11 645.677  14
   1  15   7 8242.10 513.722   7
  -1  15  -7 7808.50 705.843  23
   1  15   7 8353.22 623.627   9
   1  15   8 799.250 316.710  14
  -1  15  -8 1453.26 415.267  23
   1  15   8 1371.94 272.969   7
   1  15   8 1680.30 321.809   9
  -1  15  -9 1336.75 386.247  23
   1  15   9 850.928 230.229   7
   1  15   9 1564.56 286.291   9
   1  15  10 1653.57 255.940   7
  -1  15 -10 1540.19 360.536  23
   1  15  10 892.013 293.871  14
   1  15  11 2829.01 268.741   7
  -1  15 -11 2465.40 366.982  23
   1  16  -7 145.536 159.814   6
   1  16  -6 7709.04 467.232   6
   1  16  -5 4291.35 387.344   6
   1  16  -4 4137.54 388.033   6
   1  16  -3 1326.05 275.185   6
  -1  16   2 1632.03 420.828  24
   1  16  -2 1618.10 279.621   6
   1  16  -1 2531.16 365.859   9
  -1  16   1 2924.69 450.171  24
   1  16  -1 3195.76 356.143   6
   1  16   0 5079.41 476.316   9
  -1  16   0 4486.36 528.810  24
   1  16   0 5157.50 414.024   6
   1  16   1 2516.34 369.591   9
  -1  16  -1 2666.46 425.140  24
   1  16   1 2779.79 308.517   6
  -1  16  -2 633.369 334.503  24
   1  16   2 1080.48 271.422   9
  -1  16  -3 1951.17 352.702  24
   1  16   3 2382.70 353.460   9
   1  16   4 6208.68 549.575  14
   1  16   4 3521.38 377.271   9
   1  16   5 4773.20 459.402  14
   1  16   5 4962.54 411.192   9
  -1  16  -6 5791.12 518.731  23
   1  16   6 7238.34 453.185   9
   1  16   6 6799.13 497.377  14
  -1  16  -7 248.211 242.794  23
   1  16   7-203.939 213.737  14
  -1  16  -8 503.160 241.488  23
   1  16   8-45.0273 184.163  14
   2   0   0 2511.87 554.560  16
  -2   0   0 3217.65 530.972  18
  -2   0   0 3263.80 291.247   4
  -2   0  -1 178305. 2488.09   4
   2   0   1 185596. 4066.17  16
   2   0  -1 188550. 3988.57  16
  -2   0   1 190106. 3767.21  18
  -2   0  -1 182159. 3782.34  18
  -2   0  -2 13904.9 787.650   4
   2   0  -2 15534.6 1159.13  16
   2   0   2 15017.4 1215.63  16
  -2   0   2 16712.8 1147.13  18
   2   0  -2 16052.6 1174.63   3
   2   0  -3 47206.6 2080.36  16
   2   0  -3 41369.8 1853.69   3
   2   0  -4 1378.47 489.031   3
   2   0  -5 92812.9 2836.43   3
   2   0  -6 265877. 4971.43   3
   2   0  -7 523567. 7276.74   3
   2   0  -8 140468. 3740.12   3
   2   0  -9 2436.49 555.620  15
   2   0   9 2132.47 643.432   1
   2   0  -9 2814.98 618.745   3
   2   0 -10 7511.67 988.831   3
   2   0 -10 9853.53 1051.34  15
   2   0  10 7640.34 1003.43   1
   2   0 -11 4342.10 739.620  15
   2   0  11 6290.90 980.775   1
   2   0 -11 5201.32 937.591   3
   2   0  12 848.281 411.625   1
   2   0 -12 651.892 513.335   3
   2   0 -13 60247.4 3155.27   3
   2   0  13 59591.5 2988.98   1
   2   0  14 454.064 485.729   1
   2   0 -14 299.290 435.010   3
   2   0  15 31622.9 2320.22   1
   2   0  15 26230.9 1413.05  20
   2   0 -15 28285.4 1398.06  21
  -2   0 -15 27433.8 1300.85  19
  -2   0  15 28465.5 1217.61  13
  -2   0  16 461.295 378.882  13
  -2   0 -16 625.960 345.605  19
   2   0 -16 575.165 386.862  21
   2   0  16 989.968 430.666  20
  -2   0  16 240.670 318.730  11
  -2   0  17 178.444 375.471  13
  -2   0 -17 269.655 362.528  19
   2   0 -17 384.980 360.811  19
   2   0 -17 141.133 376.422  21
   2   0  17 282.749 414.427  20
  -2   0  17-46.7660 339.124  11
  -2   0  18 114.666 373.900  13
   2   0 -18-11.7282 279.621  19
  -2   0  18-117.589 324.137   5
  -2   0  18 35.3816 311.234  11
   2   0  18-180.062 439.861  20
  -2   0 -18 257.323 352.775  19
  -2   0  19 9728.55 813.568  13
  -2   0  19 8912.70 781.675  11
   2   0  19 8945.93 963.697  20
   2   0 -19 9035.28 722.279  19
  -2   0 -19 9748.78 830.207  19
  -2   0  19 10235.0 817.898  20
  -2   0  19 10572.2 814.178   5
  -2   0  20 221.790 412.292  13
   2   0 -20 452.985 318.325  19
  -2   0  20 625.693 361.903   5
  -2   0  20 202.803 402.483  20
   2   0  20 489.926 519.568  20
  -2   0 -20 393.936 435.659  19
  -2   0  20 549.324 343.170  11
  -2   0  21 3093.10 539.174  13
   2   0 -21 3484.54 461.027  19
  -2   0  21 3755.28 525.513   5
  -2   0  21 2880.86 461.873  11
   2   0 -21 3425.09 492.128  12
  -2   0 -21 3365.26 579.393  19
  -2   0  21 2909.08 486.981  20
   2   0  21 3530.45 687.741  20
  -2   0  22 537.685 333.455  20
   2   0  22 146.627 407.665  20
  -2   0 -22-134.023 336.612  19
  -2   0  22 571.604 361.163  13
   2   0 -22 124.460 233.808  19
   2   0  22 198.655 501.094  21
  -2   0  22 7.64379 290.207   5
   2   0 -22 331.328 294.726  12
  -2   0  23 279.872 266.854  20
  -2   0 -23-36.5141 286.411  19
   2   0  23 281.007 415.794  20
  -2   0  23-118.657 303.279  13
   2   0 -23 150.773 212.400  19
   2   0  23-418.148 482.564  21
  -2   0  23 238.396 255.050   5
   2   0 -23 400.211 255.293  12
   2   0 -24 12267.6 597.586  12
  -2   0  24 12403.8 649.200  13
   2   0  24 13353.3 858.106  20
  -2   0  24 10951.1 574.249  20
  -2   0  24 13537.0 653.330   5
   2   0 -24 11357.8 549.848  19
  -2   0 -24 12641.5 675.036  19
   2   0 -25 2433.57 257.785  12
  -2   0  25 2527.00 271.624   5
  -2   0 -25 3107.05 309.148  19
   2  -1  25 6359.72 515.710  20
  -2   1  25 6825.27 402.583   5
  -2  -1 -25 6448.11 422.068  19
   2   1 -25 6314.42 365.012  12
   2   1 -24 497.299 202.759  19
  -2   1  24 87.9891 276.722  13
  -2  -1 -24 271.324 260.414  19
   2  -1  24 504.554 353.546  20
   2  -1  24-197.991 403.327  21
  -2   1  24 297.194 218.535   5
   2   1 -24 249.169 190.400  12
   2   1 -23 9837.65 608.882  12
  -2   1  23 10162.0 703.209  13
   2   1 -23 9256.43 547.838  19
  -2  -1 -23 10387.2 700.387  19
   2  -1  23 10405.7 863.898  20
   2  -1  23 8605.63 914.501  21
  -2   1  23 10052.0 626.230   5
  -2  -1 -23 8135.93 588.607  22
  -2   1  22 6897.89 652.572  13
   2   1 -22 6962.88 529.831  19
  -2  -1 -22 7257.48 655.157  19
   2  -1  22 8238.01 832.855  20
  -2   1  22 7347.76 620.460   5
  -2   1  22 6438.45 570.641  11
   2   1 -22 7271.13 594.630  12
  -2   1  21 15050.7 960.140  13
   2   1 -21 12960.2 754.053  19
  -2  -1 -21 14870.1 964.817  19
  -2   1  21 14239.4 872.556  20
   2  -1  21 14033.2 1103.09  20
  -2   1  21 12536.5 835.765  11
   2   1 -21 14203.5 850.970  12
  -2   1  21 15427.3 905.754   5
  -2   1  20 2555.34 552.066  13
  -2  -1 -20 3108.68 559.251  19
  -2   1  20 3166.39 519.393  20
   2  -1  20 3829.75 701.889  20
  -2   1  20 2628.00 476.861   5
   2   1 -20 2704.46 423.761  19
   2   1 -20 2568.74 468.098  12
  -2   1  20 2553.31 480.167  11
  -2   1  19 4999.75 673.516  13
  -2   1  19 4259.93 553.180  11
   2   1 -19 4743.78 544.028  19
  -2   1  19 4878.68 579.814  20
  -2  -1 -19 5113.27 671.233  19
   2  -1  19 4980.05 739.133  20
  -2   1  19 4702.65 578.102   5
  -2   1  18 10999.7 875.719  13
  -2   1  18 10245.5 833.364  11
   2  -1  18 11274.8 1030.60  20
  -2   1  18 10924.6 820.566   5
   2   1 -18 10053.3 744.751  19
  -2  -1 -18 11701.3 925.644  19
  -2   1  18 10452.9 830.226  20
   2   1 -17 23038.3 1095.11  19
  -2  -1 -17 23624.4 1244.04  19
  -2   1  17 23459.5 1189.77  13
  -2   1  17 22894.0 1201.80  11
   2  -1  17 24108.4 1395.85  20
  -2   1  17 24092.2 1158.32   5
   2   1 -17 22854.1 1288.96  21
   2   1 -16 18796.6 986.715  19
  -2  -1 -16 18536.4 1099.98  19
  -2   1  16 20566.3 1124.55  11
  -2   1  16 20464.6 1098.64  13
   2  -1  16 18866.1 1213.40  20
   2   1 -16 21010.1 2044.90   3
   2   1 -16 20633.9 1198.28  21
  -2  -1 -15 15984.3 993.651  19
   2   1 -15 18443.0 1133.60  21
  -2   1  15 16077.2 970.470  13
   2  -1  15 15248.2 1080.56  20
   2  -1  15 15204.7 1610.71   2
  -2   1  15 16904.1 1024.63  11
   2   1 -15 15382.0 1813.47   3
   2  -1  14 646.916 590.714   1
   2   1 -14 1597.37 636.051   3
  -2  -1 -14 628.974 337.807  19
  -2   1  14 772.462 314.128  13
   2  -1  13 13037.0 1403.02   1
   2   1 -13 13049.3 1516.77   3
   2  -1  12 845.177 428.920   1
   2   1 -12 922.223 532.353   3
   2  -1  11 65698.8 2784.01   1
   2   1 -11 66328.4 3018.54   3
   2  -1  10 15822.8 1383.08   1
   2   1 -10 18466.2 1548.18   3
   2   1  -9 158511. 3540.53  15
   2   1  -9 156517. 4270.48   3
   2   1  -8 85566.1 2514.28  15
   2   1  -8 91539.0 3123.81   3
   2   1  -7 8816.00 976.668   3
   2   1  -6 18156.8 1341.83   3
   2   1  -5 19724.1 1393.28   3
   2   1  -4 44002.5 1976.54   3
   2   1  -3 131922. 3372.72   3
   2   1  -2 82517.2 2507.74  16
  -2   1   2 79700.7 1843.83   4
   2  -1   1 7043.50 918.785  16
   2   1  -1 6499.83 723.645  16
   2   1  -1 7150.78 832.880   3
  -2   1   1 7278.85 562.784   4
   2   1   0 20419.5 1230.22  16
   2  -1   0 21074.1 1466.88  16
  -2   1   0 19906.0 1096.82  18
  -2  -1   0 20598.8 1366.34  18
  -2   1   0 24985.8 1045.77   4
   2  -1  -1 7441.15 901.733  16
   2   1   1 6742.35 734.001  16
  -2  -1   1 7171.73 857.421  18
  -2   1  -1 6903.07 671.207  18
  -2   1  -1 6941.66 616.093   4
  -2  -1   2 82119.4 2699.20  18
   2  -1  -2 79488.5 2755.83  16
   2   1   2 79586.6 2501.86  16
   2  -1  -2 84281.0 2576.90   3
  -2   1  -2 84480.5 2175.48   4
   2  -1  -3 130615. 3558.32  16
   2  -1  -3 132833. 3210.39   3
  -2   1  -3 127157. 2885.13   4
   2  -1  -4 41783.5 1827.83   3
  -2   1  -4 39572.0 1739.77   4
   2  -1  -5 20148.1 1311.42   3
   2  -1  -6 23727.0 1432.23   3
   2  -1  -7 8368.46 903.067   3
   2   1   8 83044.1 2928.08   1
   2  -1  -8 88282.0 2831.39   3
   2  -1  -9 151251. 4092.68  15
   2   1   9 146654. 3993.16   1
   2  -1  -9 158784. 3979.23   3
   2  -1 -10 16964.2 1456.01  15
   2   1  10 18278.0 1499.55   1
   2  -1 -10 18186.8 1430.65   3
   2  -1 -11 76198.0 3101.04  15
   2   1  11 71798.9 3086.42   1
   2  -1 -11 68931.1 2931.33   3
   2  -1 -12 766.229 486.173  15
   2   1  12 1250.17 602.964   1
   2  -1 -12 29.9058 299.359   3
   2  -1 -13 11111.8 1290.73  15
   2   1  13 9596.82 1263.38   1
   2  -1 -13 10238.8 1275.54   3
  -2   1 -14 365.523 316.838  19
   2   1  14 772.494 382.653  20
   2   1  14 296.357 536.524   1
   2   1  15 17036.2 1761.79   1
   2   1  15 16581.2 1128.76  20
  -2  -1  15 16899.1 987.482  13
  -2   1 -15 16641.2 1031.98  19
   2  -1 -15 19192.4 1162.54  21
   2   1  16 22559.3 2138.04   1
   2   1  16 19549.2 1271.87  20
  -2   1 -16 20120.7 1138.77  19
   2  -1 -16 21130.2 1221.06  21
  -2  -1  16 20991.1 1092.58  13
  -2  -1  17 23294.6 1164.52  13
   2  -1 -17 25115.1 1180.02  19
  -2   1 -17 23639.1 1238.37  19
   2   1  17 22175.4 1396.29  20
  -2  -1  17 23058.3 1187.41  11
   2  -1 -17 23296.2 1293.62  21
   2   1  18 9227.39 949.449  20
  -2  -1  18 9199.70 793.508  11
  -2   1 -18 10476.9 885.173  19
   2  -1 -18 11559.7 820.070  19
  -2  -1  18 10684.3 845.004  13
  -2  -1  19 4927.40 623.658  13
  -2  -1  19 5007.74 605.118  11
   2   1  19 5713.79 801.709  20
  -2   1 -19 5743.83 673.263  19
   2  -1 -19 5341.07 591.145  19
  -2  -1  19 5105.20 607.590   5
  -2  -1  20 3025.43 514.701  13
   2  -1 -20 2901.17 483.294  19
  -2  -1  20 2838.89 488.930   5
  -2  -1  20 2198.54 431.105  11
  -2  -1  20 2966.78 517.708  20
  -2   1 -20 3092.96 540.306  19
   2   1  20 2997.83 619.416  20
   2   1  21 14453.6 1124.80  20
  -2  -1  21 14333.1 955.682  20
  -2  -1  21 13802.6 877.134   5
   2  -1 -21 13994.6 836.019  19
  -2   1 -21 14307.0 923.087  19
  -2  -1  21 13432.5 886.612  13
  -2  -1  22 7062.97 633.436  13
   2  -1 -22 8036.21 633.060  12
  -2  -1  22 7745.34 688.789  20
   2   1  22 8913.84 874.007  20
  -2  -1  22 7745.91 613.919   5
  -2   1 -22 6659.85 620.951  19
   2  -1 -22 7868.63 601.931  19
  -2  -1  23 9520.51 634.017  13
   2  -1 -23 10236.5 632.008  12
  -2  -1  23 10363.0 636.598   5
  -2   1 -23 10757.9 698.314  19
   2  -1 -23 10026.3 613.490  19
   2   1  23 11264.8 879.572  20
  -2  -1  23 10277.1 694.153  20
  -2  -1  24-128.026 238.749  20
   2   1  24 1114.22 386.153  20
  -2   1 -24 178.757 224.120  19
   2   1  24 465.600 391.529  21
   2  -1 -24 290.468 204.567  19
  -2  -1  24 344.019 240.216   5
   2  -1 -24 423.535 213.052  12
   2   1  25 7124.26 543.162  20
   2  -1 -25 5885.14 352.087  19
  -2   1 -25 6043.04 382.567  19
   2  -1 -25 6290.98 368.091  12
  -2  -1  25 7602.48 413.497   5
  -2   2  25 3434.08 290.450   5
   2  -2  25 2892.78 368.720  20
  -2  -2 -25 2839.33 300.763  19
   2   2 -25 3181.47 257.081  12
   2   2 -24 11382.5 561.958  12
  -2   2  24 11957.1 604.947   5
   2  -2  24 8717.95 831.511  21
   2  -2  24 12551.9 806.342  20
  -2  -2 -24 11742.0 645.797  19
  -2   2  24 11412.7 656.702  13
  -2  -2 -24 8622.65 533.197  22
   2   2 -23 588.845 200.017  19
  -2   2  23 475.707 345.293  13
   2  -2  23 11.7711 355.129  20
  -2  -2 -23 498.299 305.355  19
   2  -2  23 396.520 513.118  21
  -2   2  23 452.692 289.120   5
  -2   2  23 526.451 245.255  11
   2   2 -23 360.264 230.056  12
  -2   2  22 11304.0 813.993  13
  -2  -2 -22 9717.48 751.655  19
   2   2 -22 9876.12 574.970  19
   2  -2  22 11124.9 928.831  20
  -2   2  22 10249.0 687.765   5
  -2   2  22 9253.02 678.021  11
   2   2 -22 10885.4 690.190  12
  -2   2  21 4870.32 537.722   5
   2   2 -21 4888.21 473.642  19
  -2  -2 -21 5749.65 661.474  19
   2  -2  21 5562.33 755.552  20
  -2   2  21 6574.08 692.695  13
  -2   2  21 5082.73 588.477  11
   2   2 -21 5207.76 558.677  12
  -2   2  20 15854.0 1014.48  13
   2   2 -20 14774.7 810.304  19
  -2  -2 -20 16882.5 1046.70  19
   2  -2  20 15985.3 1180.84  20
  -2   2  20 14130.3 941.173  11
   2   2 -20 15086.2 899.649  12
  -2   2  20 15452.7 924.972   5
  -2   2  19 4172.20 621.643  13
  -2  -2 -19 3374.88 593.913  19
   2  -2  19 3315.46 651.329  20
  -2   2  19 4014.29 533.671   5
  -2   2  19 3380.32 540.552  11
   2   2 -19 3983.27 530.455  12
   2   2 -19 3259.21 444.377  19
  -2   2  18 16418.2 1050.01  13
  -2   2  18 15335.6 1014.33  11
   2  -2  18 15268.1 1145.33  20
  -2   2  18 15949.4 963.319   5
  -2  -2 -18 16097.2 1050.39  19
   2   2 -18 15447.8 857.741  19
   2   2 -17 6406.47 577.460  19
  -2  -2 -17 5872.45 673.307  19
  -2   2  17 5177.15 649.144  11
  -2   2  17 5676.38 649.710  13
   2  -2  17 6261.02 784.353  20
  -2   2  17 5683.41 612.020   5
   2   2 -17 5660.72 707.894  21
   2   2 -16 7245.95 616.043  19
  -2  -2 -16 6702.00 699.034  19
  -2   2  16 6617.35 699.804  11
   2  -2  16 6492.93 1154.79   2
   2   2 -16 5713.73 1177.00   3
  -2   2  16 7218.22 686.147  13
   2  -2  16 6054.61 760.748  20
  -2   2  16 6934.87 663.853   5
   2   2 -16 6357.62 742.185  21
   2   2 -15 8806.35 659.342  19
  -2  -2 -15 8425.66 757.381  19
  -2   2  15 9027.86 762.794  11
   2  -2  15 6440.45 1185.42   2
   2   2 -15 7943.59 1280.98   3
   2  -2  15 7515.33 783.772  20
  -2   2  15 9570.76 735.664   5
   2   2 -15 8741.30 836.164  21
  -2   2  15 9188.83 743.670  13
  -2  -2 -14 20790.4 1116.11  19
   2   2 -14 20077.7 1140.81  21
  -2   2  14 19868.2 1037.33  13
   2  -2  14 18383.1 1134.13  20
  -2   2  14 20832.4 1097.88  11
   2   2 -14 22500.1 2101.38   3
   2   2 -13 21758.6 1970.29   3
   2  -2  13 23858.5 1819.70   1
   2   2 -12 40410.0 2616.12   3
  -2  -2 -12 41354.6 2864.32  17
  -2   2  12 34580.7 3518.48   1
   2  -2  12 38341.0 2187.67   1
   2   2 -11 27156.9 1991.37   3
  -2  -2 -11 25358.4 2215.45  17
  -2   2  11 24041.0 2811.32   1
   2  -2  11 25594.0 1734.48   1
  -2  -2 -10 61460.7 3281.21  17
  -2   2  10 54974.6 4118.58   1
   2  -2  10 55146.8 2464.03   1
   2   2  -9 76373.1 3118.10   3
  -2  -2  -9 79018.3 3536.98  17
  -2   2   9 70702.4 4528.82   1
  -2   2   8 1393.47 957.276   1
   2   2  -8 3196.98 719.497   3
   2   2  -7 37603.1 2007.93   3
  -2   2   7 28043.7 2728.82   1
   2   2  -6 92063.5 3109.03   3
   2   2  -5 36974.3 1944.17   3
   2   2  -4 47551.4 2121.18   3
   2   2  -3 39776.7 1933.40   3
  -2   2   2 73491.5 2143.08   4
   2   2  -2 74557.2 2584.39   3
  -2   2   1 39663.4 1538.84   4
   2  -2   1 37827.8 2121.69  16
   2   2  -1 40159.3 1900.11   3
  -2   2   0 56323.0 1850.48   4
   2   2   0 53530.8 1792.51  16
   2  -2   0 54736.5 2492.12  16
  -2  -2   0 55154.2 2413.60  18
   2   2   0 54651.4 2240.88   3
  -2   2  -1 36898.1 1539.32   4
   2   2   1 36441.9 1457.78  16
   2  -2  -1 37791.7 2024.71  16
  -2   2  -1 36711.3 1239.07  18
  -2  -2   1 39012.1 2040.29  18
  -2   2  -2 74543.6 2291.74   4
   2  -2  -2 76585.4 2866.83  16
   2   2   2 73093.9 2133.70  16
  -2  -2   2 74934.5 2805.29  18
  -2   2  -2 73355.4 1797.63  18
   2  -2  -2 75538.4 2366.94   3
  -2   2  -3 35675.5 1682.25   4
   2   2   3 34126.9 1534.83  16
   2  -2  -3 37970.1 2027.46  16
  -2  -2   3 37255.4 2020.25  18
   2  -2  -3 36943.1 1679.94   3
  -2   2  -4 49853.2 2078.62   4
   2  -2  -4 46831.7 2319.01  16
   2  -2  -4 48640.6 1887.25   3
  -2   2  -5 32175.2 1816.35   4
   2  -2  -5 33868.2 1596.55   3
   2  -2  -6 88686.1 2629.78   3
  -2   2  -6 80639.9 3008.18   4
   2  -2  -7 40088.3 1797.37   3
   2   2   7 37612.0 1944.82   1
   2   2   8 3492.98 698.307   1
   2  -2  -8 2653.54 545.085   3
   2  -2  -9 72427.2 2529.53   3
   2   2   9 74817.8 2936.16   1
   2  -2 -10 71908.1 2680.26   3
   2   2  10 67047.3 2954.28   1
   2  -2 -10 68720.0 3057.32  15
   2   2  11 29328.0 2028.58   1
   2  -2 -11 27838.4 2038.63  15
   2   2  12 45604.0 2603.83   1
   2  -2 -12 43612.9 2597.86  15
   2   2  13 24695.5 1989.12   1
   2  -2 -13 21851.8 1900.12  15
  -2   2 -14 20712.8 1120.27  19
   2   2  14 21925.9 1283.75  20
   2   2  14 21044.4 1938.13   1
   2   2  15 8304.10 880.180  20
  -2   2 -15 7905.42 740.387  19
  -2   2 -15 7491.31 655.388   8
  -2  -2  15 7784.08 702.603  13
   2   2  15 6434.27 1188.03   1
   2   2  15 6846.10 654.937   5
   2  -2 -15 7190.12 831.736  21
  -2   2 -16 5531.61 612.939   8
  -2  -2  16 5114.43 600.444  13
  -2   2 -16 5368.08 580.110  12
   2   2  16 4713.55 582.928   5
   2  -2 -16 5182.35 712.000  21
  -2   2 -16 4511.09 598.218  19
   2   2  16 4938.22 763.319  20
   2  -2 -17 7177.69 683.211  19
  -2   2 -17 6622.17 705.181  19
  -2   2 -17 7027.24 674.268   8
  -2  -2  17 6533.27 666.690  13
  -2   2 -17 6691.72 645.367  12
   2   2  17 5802.18 611.740   5
   2   2  17 7774.26 881.563  20
   2  -2 -17 6284.05 730.623  21
  -2   2 -18 14866.3 882.104   8
  -2  -2  18 15931.5 982.948  13
  -2   2 -18 15638.1 906.177  12
  -2  -2  18 15271.6 956.114  11
   2   2  18 14749.2 910.386   5
  -2   2 -18 16187.2 1025.22  19
   2  -2 -18 16714.0 985.897  19
   2   2  18 16511.9 1223.77  20
  -2   2 -19 3313.97 575.411  19
   2   2  19 3213.67 664.454  20
   2  -2 -19 2966.27 503.956  19
  -2  -2  19 2460.23 501.849  13
  -2   2 -19 2789.19 432.908  12
  -2  -2  19 3335.42 503.884  11
  -2   2 -19 2903.06 458.304   8
   2   2  19 2611.79 424.427   5
  -2  -2  20 16435.5 958.438   5
  -2  -2  20 17487.8 997.035  13
  -2   2 -20 15676.8 844.060  12
   2   2  20 16122.4 905.917   5
   2   2  20 17656.6 1233.98  20
  -2  -2  20 17658.2 1098.25  20
   2  -2 -20 15656.0 944.808  19
  -2   2 -20 16498.7 997.493  19
  -2  -2  21 5583.02 578.224  13
  -2  -2  21 6470.19 682.561  20
   2   2  21 4521.92 708.956  21
   2   2  21 6883.76 836.019  20
   2  -2 -21 6518.97 616.036  19
  -2   2 -21 5541.98 596.206  19
  -2  -2  21 6201.05 610.839   5
  -2  -2  22 10576.7 698.849  13
  -2  -2  22 10950.0 719.382   5
  -2  -2  22 11022.4 791.980  20
   2   2  22 11841.8 944.613  20
   2  -2 -22 9886.93 677.027  19
  -2   2 -22 9594.76 687.566  19
  -2  -2  23 508.754 326.603  20
   2   2  23 1053.34 417.881  20
  -2   2 -23 518.004 291.567  19
   2  -2 -23 787.066 260.250  12
   2  -2 -23 140.124 231.205  19
   2   2  23 447.605 387.843  21
  -2  -2  23 439.316 252.699   5
  -2  -2  24 12114.6 593.211   5
   2  -2 -24 11882.9 584.266  12
   2  -2 -24 12059.4 596.738  19
  -2   2 -24 11305.2 574.629  19
  -2  -2  24 12166.3 675.328  20
   2   2  24 12473.2 789.435  20
   2  -2 -25 2818.62 256.170  12
   2   2  25 3027.40 364.347  20
   2  -2 -25 2774.26 259.451  19
   2  -3  24 2446.42 528.037  21
  -2   3  24 2975.34 391.655  13
  -2  -3 -24 2289.87 317.387  22
  -2   3  24 3028.64 328.795   5
  -2  -3 -24 2720.42 343.579  19
   2  -3  24 3378.16 473.999  20
   2   3 -24 3010.46 300.943  12
  -2   3  23 1918.36 419.538  13
   2  -3  23 2322.35 597.360  21
   2   3 -23 2326.99 326.525  12
  -2   3  23 1857.93 342.341  11
  -2   3  23 2434.72 357.995   5
  -2  -3 -23 2906.96 414.027  19
   2  -3  23 2460.99 470.856  20
  -2   3  22 2047.06 374.264   5
  -2   3  22 2945.11 525.891  13
   2  -3  22 2480.91 715.400  21
   2   3 -22 2258.18 359.040  23
  -2  -3 -22 1860.00 415.869  19
   2  -3  22 2322.75 520.874  20
   2   3 -22 2383.16 361.618  12
  -2   3  22 2006.80 409.283  11
  -2   3  21 6537.18 696.858  13
   2  -3  21 7098.42 792.629  20
  -2  -3 -21 6997.19 656.625  19
  -2   3  21 7342.44 626.256   5
  -2   3  21 6415.18 647.498  11
   2   3 -21 7014.24 590.663  12
  -2   3  20 2078.00 519.423  13
   2   3 -20 1622.42 378.734  12
  -2   3  20 1825.40 467.871  11
  -2  -3 -20 1826.07 450.925  19
   2  -3  20 1763.07 556.006  20
  -2   3  20 1063.25 364.511   5
  -2   3  19 17408.6 1069.92  13
   2  -3  19 15036.8 1115.36  20
  -2   3  19 16232.6 1031.79  11
   2   3 -19 17047.0 968.324  12
  -2  -3 -19 17180.6 1059.48  19
  -2   3  19 16353.7 954.181   5
  -2  -3 -18 1070.07 421.756  19
  -2   3  18 1086.28 454.534  13
   2   3 -18 1081.64 361.271  12
  -2   3  18 533.516 375.931  11
  -2   3  18 784.584 375.453   5
   2  -3  18 829.854 444.099  20
   2  -3  17 403.262 382.493  20
  -2  -3 -17 888.633 422.608  19
  -2   3  17 391.287 347.315  13
  -2   3  17 388.684 334.943  11
   2   3 -17 359.650 304.676  12
  -2   3  17 274.741 379.070  10
   2   3 -17 295.721 412.466  21
  -2   3  17 332.562 327.147   5
   2   3 -16 17969.5 1149.88  21
  -2   3  16 17858.3 1040.65  13
   2  -3  16 15597.6 1107.48  20
  -2   3  16 17743.4 979.666  10
  -2   3  16 18725.2 1093.26  11
  -2   3  16 18579.4 999.798   5
  -2  -3 -16 17983.7 1066.35  19
  -2  -3 -15 39700.9 1526.43  19
   2  -3  15 35707.8 2661.88   2
  -2   3  15 36054.4 3993.42   1
  -2   3  15 40885.5 1501.39  13
   2  -3  15 39204.1 1641.99  20
  -2   3  15 42905.1 1505.47  10
  -2   3  15 43742.8 1602.42  11
  -2   3  15 42768.4 1478.24   5
   2   3 -15 50032.6 3294.43   3
   2   3 -15 39554.3 1635.21  21
   2   3 -14 22231.8 1216.29  21
   2  -3  14 20050.2 1157.22  20
  -2  -3 -14 22083.4 1140.54  19
  -2  -3 -14 23986.1 2372.95  17
  -2   3  14 23073.7 1074.57  10
  -2   3  14 22257.6 1157.76  11
  -2   3  14 17799.5 2796.49   1
  -2   3  14 24153.2 1083.31   5
   2   3 -14 25955.2 2249.54   3
  -2   3  14 21993.9 1086.75  13
  -2  -3 -13 71160.6 3980.16  17
   2   3 -13 75635.7 3764.18   3
  -2   3  13 69863.5 5222.07   1
  -2  -3 -12 27505.1 2440.33  17
   2   3 -12 23943.2 2068.18   3
  -2   3  12 19646.3 2772.09   1
  -2  -3 -11 19270.8 2028.81  17
   2   3 -11 19207.7 1749.63   3
   2  -3  11 14500.8 1386.66   1
  -2   3  11 15871.7 2580.96   1
  -2  -3 -10 46219.0 3002.56  17
   2   3 -10 45952.0 2557.11   3
  -2  -3  -9 22111.6 2002.91  17
   2   3  -9 19564.9 1646.28   3
  -2   3   9 18586.3 2509.88   1
  -2  -3  -8 101718. 4022.83  17
   2   3  -8 103937. 3530.38   3
  -2   3   8 98322.8 5291.99   1
  -2  -3  -7 91599.5 3645.39  17
   2   3  -7 93514.4 3231.22   3
  -2   3   7 84823.7 4795.03   1
   2   3  -6 56630.1 2458.85   3
  -2   3   6 43763.1 3428.76   1
   2   3  -5 14307.2 1263.40   3
   2   3  -4 97445.5 3138.27   3
  -2   3   3 7068.38 816.596   4
   2   3  -3 6064.39 829.816   3
  -2   3   2 6942.66 798.494   4
   2   3  -2 7976.84 929.275   3
   2  -3   1 34147.4 2126.36  16
  -2   3   1 34024.9 1648.28   4
   2   3  -1 35170.7 1840.79   3
   2  -3   0 1481.97 488.664  16
  -2  -3   0 2400.50 610.724  18
  -2   3   0 1787.72 479.902   4
   2   3   0 2043.45 574.701   3
   2  -3  -1 31749.5 2009.96  16
  -2  -3   1 34276.1 2036.84  18
  -2   3  -1 33133.9 1641.37   4
   2   3   1 31717.5 1767.52   3
   2   3   2 6929.77 558.648  16
   2  -3  -2 9088.14 1107.50  16
  -2  -3   2 8561.95 1059.23  18
  -2   3  -2 8045.60 881.142   4
   2  -3  -2 8182.96 796.608   3
   2   3   2 8424.81 991.161   3
   2  -3  -3 7415.16 1015.76  16
   2   3   3 6073.12 545.168  16
  -2  -3   3 6532.82 956.981  18
  -2   3  -3 6388.43 828.124   4
   2  -3  -3 6874.33 736.544   3
   2  -3  -4 99831.3 3522.19  16
  -2   3  -4 95709.1 3082.72   4
   2   3   4 89041.8 2708.58   1
   2  -3  -4 96410.2 2553.65   3
   2  -3  -5 14291.2 1000.94   3
  -2   3  -5 12045.7 1220.09   4
   2   3   5 13136.6 1102.35   1
   2  -3  -6 51515.8 1830.75   3
  -2   3  -6 48103.0 2422.96   4
   2   3   6 51147.2 2203.89   1
   2  -3  -7 97794.3 2573.88   3
  -2   3  -7 91657.3 3512.63   4
   2   3   7 100202. 3208.60   1
  -2   3  -8 100153. 3847.12   4
   2   3   8 105537. 3486.21   1
  -2   3  -9 17939.7 1758.80   4
   2   3   9 19000.3 1574.16   1
   2  -3 -10 48422.5 2720.60  15
  -2   3 -10 43492.2 2825.34   4
   2   3  10 47259.7 2552.06   1
   2  -3 -11 15285.1 1606.87  15
  -2   3 -11 14025.6 1747.71   4
   2   3  11 16837.3 1618.05   1
   2  -3 -12 22883.1 2003.64  15
  -2   3 -12 21318.6 2165.09   4
   2   3  12 24453.5 1982.44   1
   2  -3 -13 77866.4 3830.37  15
   2   3  13 78432.0 3643.55   1
   2   3  14 22196.5 2046.50   1
   2  -3 -14 17642.2 1144.80  21
   2   3  14 19790.7 1258.56  20
  -2   3 -14 19769.0 1083.22  19
   2  -3 -14 21080.7 2059.59  15
  -2  -3  14 20443.9 1045.29  13
  -2   3 -14 20810.5 1077.58  12
   2   3  14 19562.2 1055.58   5
  -2   3 -14 21691.1 1083.25   8
  -2   3 -14 18621.4 2181.86   4
   2  -3 -15 37264.7 1617.86  21
   2   3  15 40661.8 1810.36  20
  -2   3 -15 40540.4 1573.38  19
  -2   3 -15 42541.5 1498.09   8
  -2  -3  15 43131.7 1518.07  13
  -2   3 -15 40741.6 1503.45  12
   2   3  15 39319.9 1500.12   5
   2   3  15 47414.7 3060.56   1
  -2   3 -15 33608.1 3008.36   4
  -2   3 -16 20427.7 1150.40  19
  -2   3 -16 21181.3 1071.98   8
  -2  -3  16 20336.3 1072.60  13
   2  -3 -16 18779.0 1178.25  21
   2   3  16 17986.0 1054.52   5
  -2   3 -16 19651.0 1057.11  12
   2   3  16 20990.8 1362.48  20
  -2   3 -17 1615.54 451.644  19
   2   3  17 1588.70 509.297  20
  -2  -3  17 1573.31 420.044  13
   2  -3 -17 1699.97 442.645  19
   2   3  17 1035.09 371.560   5
  -2   3 -17 1029.56 334.604  12
  -2   3 -17 1687.04 477.127   8
   2   3  18 826.660 459.148  20
  -2   3 -18 731.771 351.698  19
   2  -3 -18 1349.82 405.811  19
  -2  -3  18 1339.50 408.031  13
   2   3  18 1033.82 330.301   5
  -2   3 -18 797.106 289.653  12
  -2   3 -18 641.974 384.768   8
  -2   3 -19 16783.7 963.939   8
  -2  -3  19 19350.5 1012.50  13
   2   3  19 17412.8 997.032   5
  -2   3 -19 18380.7 971.230  12
   2   3  19 19329.5 1293.12  20
  -2   3 -19 17493.3 1017.38  19
   2  -3 -19 18257.7 1028.87  19
   2   3  20 984.347 503.468  21
  -2  -3  20 1456.66 492.274  20
   2   3  20 2438.22 577.552  20
  -2   3 -20 1778.73 437.801  19
   2  -3 -20 1587.64 422.470  19
  -2  -3  20 1757.27 419.140   5
   2   3  20 1874.67 407.139   5
  -2   3 -20 2089.94 413.255   8
  -2   3 -20 1137.06 345.687  12
  -2  -3  21 7159.62 736.780  20
   2  -3 -21 6933.29 621.741  19
  -2   3 -21 6815.38 615.423  19
  -2   3 -21 8708.87 642.384   8
  -2   3 -21 6368.70 543.601  12
   2   3  21 6997.69 584.181   5
  -2  -3  21 7497.43 628.247   5
   2   3  21 7228.01 820.940  20
   2  -3 -22 1999.32 377.510  19
  -2  -3  22 2101.28 457.081  20
  -2   3 -22 2414.55 394.715  19
   2   3  22 2665.38 544.718  20
  -2   3 -22 2209.89 313.968  12
  -2  -3  22 2178.06 389.661   5
   2   3  22 2213.02 338.175   5
   2  -3 -23 2456.38 350.213  19
  -2  -3  23 2077.32 397.952  20
  -2   3 -23 1927.43 303.285  19
   2   3  23 2652.07 479.184  20
   2  -3 -23 2394.57 334.802  12
  -2  -3  23 1752.42 314.965   5
   2  -3 -24 2472.19 300.852  19
   2  -3 -24 3187.55 321.534  12
  -2   3 -24 2178.80 256.120  19
  -2  -3  24 2646.17 370.654  20
   2   3  24 3408.00 441.171  20
  -2  -3  24 3201.79 316.242   5
  -2  -4 -24 404.078 212.582  22
   2   4 -24 533.661 177.726   8
  -2   4  24-167.317 236.578  14
  -2   4  24 527.304 195.182   5
  -2  -4 -24 668.876 206.813  19
   2  -4  24 106.845 243.632  20
   2  -4  24 515.207 338.994  21
   2   4 -24 339.801 145.115  12
  -2   4  23 2326.00 419.420  13
  -2   4  23 2042.56 324.803   5
  -2  -4 -23 2115.68 343.727  19
   2  -4  23 1818.96 401.338  20
   2  -4  23 2188.69 554.276  21
  -2   4  23 1875.88 326.994  11
   2   4 -23 2286.01 300.047  12
   2  -4  22 848.295 565.221  21
  -2  -4 -22 902.063 316.381  19
   2  -4  22 2066.13 463.892  20
  -2   4  22 1810.39 362.224   5
  -2   4  22 1655.52 399.267  13
  -2   4  22 1682.53 374.312  11
   2   4 -22 1748.34 308.280  12
   2   4 -22 1319.98 285.827  23
  -2   4  21 5597.23 658.030  13
  -2   4  21 4744.56 506.491   5
  -2   4  21 5050.39 580.072  11
   2   4 -21 4679.76 474.414  12
   2   4 -21 4225.49 508.041  23
  -2  -4 -21 4889.75 545.984  19
   2  -4  21 4010.81 609.534  20
  -2   4  20 16212.7 879.088   5
  -2  -4 -20 15916.5 961.278  19
  -2   4  20 14090.9 970.315  13
   2  -4  20 14319.4 1034.28  20
  -2   4  20 15091.0 961.575  11
   2   4 -20 14865.6 850.913  12
  -2   4  19 328.176 418.631  13
  -2   4  19 776.259 355.338   5
   2   4 -19 427.677 314.418  12
  -2   4  19 736.754 396.199  11
  -2  -4 -19 581.772 364.390  19
   2  -4  19 594.984 447.132  20
  -2   4  18 338.749 401.526  13
  -2  -4 -18 180.713 317.924  19
   2  -4  18 319.830 409.886  20
  -2   4  18 456.954 337.134   5
   2   4 -18 77.1296 267.438  12
  -2   4  18 342.811 388.455  11
  -2   4  17 4902.03 628.833  13
  -2  -4 -17 5186.13 625.994  19
   2  -4  17 5057.84 682.295  20
  -2   4  17 4851.62 578.683   5
  -2   4  17 4006.20 572.934  11
   2   4 -17 4908.06 565.892  12
  -2  -4 -16 24725.0 1233.09  19
  -2   4  16 24624.6 1162.88   5
  -2   4  16 25881.2 1239.63  13
   2   4 -16 24203.3 1304.39  21
   2  -4  16 22905.2 1275.22  20
  -2   4  16 24058.7 1165.41  10
  -2   4  16 24261.4 1266.90  11
   2   4 -16 25459.7 1203.90  12
  -2  -4 -15 15480.3 972.581  19
  -2   4  15 17656.0 974.475   5
  -2   4  15 15895.9 984.219  13
   2   4 -15 16913.2 1064.70  21
   2  -4  15 16066.4 1872.74   2
  -2   4  15 14283.8 2767.79   1
  -2   4  15 17127.9 1016.33  10
  -2   4  15 17804.8 1065.33  11
   2   4 -15 17871.9 988.099  12
   2  -4  15 13625.2 987.604  20
   2   4 -14 2721.22 541.056  21
   2  -4  14 2177.65 519.304  20
  -2  -4 -14 3148.20 1027.92  17
  -2  -4 -14 3013.48 505.254  19
  -2   4  14 2437.13 474.514  13
  -2   4  14 2125.49 440.803   5
  -2   4  14 4673.21 1633.63   1
   2   4 -14 4105.15 976.899   3
  -2   4  14 2475.20 485.109  10
   2   4 -14 2918.32 466.005  12
  -2   4  14 3072.35 541.241  11
  -2   4  13 11153.4 2383.36   1
  -2   4  13 13406.9 856.526  13
   2   4 -13 13338.6 938.150  21
  -2   4  13 13721.6 862.437  10
  -2   4  13 14358.6 939.465  11
  -2  -4 -13 13758.3 1882.90  17
   2   4 -13 13534.2 1640.15   3
  -2   4  13 14411.6 840.809   5
  -2   4  12 9228.57 2231.79   1
  -2  -4 -12 10879.4 1702.43  17
   2   4 -12 11335.0 1488.43   3
  -2  -4 -11 4005.95 1073.93  17
  -2   4  11 2998.77 1317.80   1
   2   4 -11 4967.89 971.860   3
  -2  -4 -10 5316.37 1209.84  17
  -2   4  10 3159.97 1410.11   1
   2   4 -10 4361.00 895.156   3
  -2   4   9 65987.7 4853.41   1
  -2  -4  -9 66988.2 3558.66  17
   2   4  -9 67974.8 3081.28   3
  -2  -4  -8 4779.09 1027.99  17
  -2   4   8 3842.02 1333.12   1
   2   4  -8 5253.18 912.822   3
  -2   4   7 8462.12 1776.13   1
  -2  -4  -7 9514.29 1309.00  17
   2   4  -7 9765.45 1130.42   3
  -2   4   6 226.565 980.176   1
   2   4  -6 2230.41 632.988   3
  -2   4   5 55504.7 4028.73   1
   2   4  -5 78272.9 2958.70   3
   2   4  -4 49767.3 2307.73   3
   2   4  -3 237958. 4982.25   3
  -2   4   3 232885. 4880.60   4
   2   4  -2 4625.96 723.754   3
  -2   4   2 4913.12 727.076   4
   2   4  -1 6814.88 890.611   3
   2  -4   1 7243.79 1117.52  16
  -2   4   1 7263.23 909.811   4
   2   4   0 849.106 337.075   1
   2   4   0 1697.84 533.766   3
   2  -4   0 1383.35 600.737  16
  -2  -4   0 1803.49 669.455  18
  -2   4   0 1627.92 489.030   4
   2   4   1 11489.4 921.067   1
   2   4   1 12984.8 1184.38   3
   2  -4  -1 9935.02 1261.95  16
  -2  -4   1 9007.33 1115.70  18
  -2   4  -1 12030.7 1126.81   4
   2   4   2 5923.82 700.580   1
   2  -4  -2 4852.57 602.152   3
   2   4   2 5811.97 789.426   3
  -2  -4   2 5032.36 890.249  18
   2  -4  -2 5032.47 938.247  16
  -2   4  -2 5125.72 787.016   4
   2   4   3 243259. 4482.09   1
   2  -4  -3 235481. 3877.53   3
   2   4   3 227817. 5027.09   3
   2  -4  -3 245214. 5803.58  16
  -2  -4   3 246928. 5873.68  18
  -2   4  -3 242450. 5094.90   4
   2   4   4 50567.9 2097.85   1
   2  -4  -4 50222.5 2640.18  16
  -2  -4   4 47248.0 2638.82  18
  -2   4  -4 46997.4 2341.03   4
   2   4   5 82540.4 2794.16   1
   2  -4  -5 79556.6 3411.01  16
  -2   4  -5 78655.1 3114.36   4
   2   4   6 2194.76 578.410   1
  -2   4  -6 1812.31 621.210   4
   2   4   7 8582.66 1026.21   1
  -2   4  -7 5937.98 994.785   4
   2   4   8 4445.52 810.159   1
  -2   4  -8 4545.75 960.042   4
   2   4   9 69769.6 3056.07   1
  -2   4  -9 62158.1 3336.76   4
   2   4  10 5999.09 1032.68   1
   2  -4 -10 6013.51 1102.24  15
  -2   4 -10 5538.08 1142.12   4
   2   4  11 5626.29 966.702   1
   2  -4 -11 7666.03 1249.29  15
  -2   4 -11 5949.57 1170.97   4
   2   4  12 12854.0 1512.90   1
  -2   4 -12 9636.96 1533.45   4
   2  -4 -12 11847.0 1562.45  15
  -2   4 -13 12611.8 1754.79   4
  -2   4 -13 11506.4 841.858  19
   2  -4 -13 12579.2 1654.22  15
   2   4  13 11074.1 863.687   5
   2   4  13 11591.5 1004.69  20
   2   4  13 15335.2 1696.45   1
  -2   4 -13 11746.3 872.462   8
  -2   4 -14 2978.62 507.355  19
   2   4  14 2445.34 576.653  20
   2  -4 -14 2757.17 919.160  15
  -2   4 -14 2230.57 424.518  12
   2   4  14 2566.79 914.393   1
  -2   4 -14 757.345 558.606   4
   2   4  14 1841.30 427.215   5
  -2   4 -14 2165.00 488.006   8
  -2   4 -15 18166.4 1058.03  12
   2   4  15 17225.9 1071.35   5
  -2   4 -15 18183.4 1047.53  19
  -2   4 -15 17073.3 997.780   8
   2   4  15 17495.7 1242.82  20
  -2   4 -16 26512.5 1243.17  12
   2   4  16 24369.2 1236.70   5
  -2   4 -16 27511.8 1253.95   8
   2   4  16 28606.1 1560.08  20
  -2   4 -16 26375.3 1256.33  19
   2   4  17 3902.13 590.898   5
  -2   4 -17 5407.63 645.793   8
  -2   4 -17 5708.24 617.552  12
   2   4  17 5586.11 767.009  20
  -2   4 -17 5260.82 615.796  19
   2  -4 -17 5676.68 644.787  19
  -2   4 -18 120.428 314.594  19
   2   4  18 0.97958 464.666  20
   2   4  18-3.57021 322.885   5
   2  -4 -18 149.263 314.623  19
  -2   4 -18 434.117 293.844  12
  -2   4 -18 284.431 376.642   8
  -2   4 -19 259.829 317.960  19
   2   4  19 345.418 443.554  20
   2  -4 -19 209.342 327.624  19
   2   4  19 538.817 350.869   5
  -2   4 -19 400.899 368.857   8
  -2   4 -19 462.214 273.331  12
  -2   4 -20 13522.3 815.532  19
   2  -4 -20 14704.8 897.796  19
  -2   4 -20 14605.2 828.669  12
  -2   4 -20 15490.7 888.959   8
  -2  -4  20 15767.0 880.963   5
   2   4  20 13954.7 880.023   5
   2   4  20 15619.5 1098.12  20
  -2   4 -21 5981.60 570.930   8
  -2   4 -21 4944.43 474.228  12
  -2  -4  21 5439.49 543.731   5
   2   4  21 4655.08 660.138  20
   2  -4 -21 6035.41 592.089  19
  -2   4 -21 4987.62 486.232  19
  -2  -4  21 5526.08 656.825  20
   2   4  21 5428.52 544.456   5
  -2  -4  22 1848.39 338.236   5
  -2  -4  22 1433.17 407.721  20
  -2   4 -22 1448.83 307.734  19
   2   4  22 1469.52 449.442  20
  -2   4 -22 1675.23 280.738  12
   2  -4 -22 1506.67 356.464  19
  -2   4 -22 1713.90 360.283   8
  -2  -4  23 2248.23 313.497   5
  -2  -4  23 2472.69 419.570  20
   2   4  23 2252.31 431.820  20
  -2   4 -23 1399.18 224.991  19
   2  -4 -23 2438.07 331.289  12
  -2   4 -23 2148.50 249.453  12
   2  -4 -23 1809.52 324.035  19
  -2   4 -23 1944.59 281.314   8
   2  -4 -24 820.955 198.411  12
   2  -4 -24 854.079 211.809  19
  -2  -4  24 1349.06 232.326   5
  -2  -4  24 835.498 259.752  20
  -2  -5 -24 245.417 184.025  22
   2  -5  24-313.095 316.251  21
  -2   5  23 6965.63 495.618  11
   2   5 -23 6776.55 405.507  12
  -2   5  23 6844.06 450.337   5
  -2  -5 -23 6236.26 431.390  19
   2  -5  23 6470.44 523.864  20
   2  -5  23 7136.58 694.919  21
  -2   5  23 5773.27 517.516  13
  -2   5  23 4701.28 511.873  14
  -2   5  22 3000.65 372.132   5
  -2   5  22 3476.43 489.019  13
  -2  -5 -22 3311.53 411.902  19
   2  -5  22 3057.52 478.413  20
   2   5 -22 3544.69 367.844  12
  -2   5  22 3377.47 443.416  11
   2  -5  22 3815.95 694.703  21
   2   5 -22 3102.46 363.639  23
  -2  -5 -21 492.713 294.788  19
   2  -5  21 214.833 327.530  20
  -2   5  21 75.7120 355.619  13
  -2   5  21 171.428 246.620   5
   2   5 -21 22.0782 238.016  23
   2  -5  21 329.476 487.539  21
   2   5 -21-77.4577 209.417  12
  -2   5  21-32.4278 315.337  11
  -2   5  20 500.033 322.860   5
   2   5 -20 387.882 333.949  23
  -2  -5 -20 628.190 308.978  19
   2  -5  20 126.197 355.335  20
  -2   5  20 857.635 439.186  13
   2   5 -20 434.187 259.905  12
  -2   5  20 808.591 407.615  11
  -2   5  19 2791.52 575.556  13
   2   5 -19 2851.18 434.348  12
  -2   5  19 3221.88 550.812  11
  -2  -5 -19 2872.92 486.971  19
   2  -5  19 2204.81 471.319  20
  -2   5  19 3070.15 486.016   5
  -2   5  18 373.568 403.259  13
   2   5 -18 592.740 305.102  12
  -2   5  18 497.749 382.089  11
  -2   5  18-296.005 444.050   7
  -2  -5 -18 596.753 379.744  19
   2  -5  18 685.221 422.126  20
  -2   5  18 339.178 317.244   5
  -2   5  17 17320.8 969.739   5
  -2   5  17 17283.9 1061.45  13
  -2   5  17 16603.4 1084.79  11
   2   5 -17 16888.9 970.883  12
   2  -5  17 13940.1 1025.93  20
  -2  -5 -17 18346.5 1053.57  19
  -2  -5 -16 1204.05 390.602  19
  -2   5  16 1262.36 419.555  13
   2  -5  16 1224.88 420.927  20
   2   5 -16 1300.22 383.266  12
  -2   5  16 1408.77 428.948  11
  -2   5  16 919.596 453.158  10
  -2   5  16 968.219 347.460   5
  -2  -5 -15 22538.9 1147.21  19
  -2   5  15 22830.4 1204.17  10
  -2   5  15 22869.3 1238.63  11
   2   5 -15 23062.3 1108.44  12
  -2   5  15 22173.2 1142.61  13
   2   5 -15 22506.3 1211.04  21
  -2   5  15 21754.7 1076.43   5
   2  -5  15 19546.6 1149.04  20
  -2  -5 -14 9545.81 771.253  19
  -2  -5 -14 10731.0 1840.89  17
  -2   5  14 10343.7 801.759  13
  -2   5  14 12164.5 815.456   5
   2   5 -14 12102.4 1733.09   3
  -2   5  14 10414.5 2486.40   1
  -2   5  14 11075.7 867.308  11
  -2   5  14 10224.6 823.989  10
   2   5 -14 10767.4 769.059  12
   2   5 -14 9307.26 825.601  21
  -2  -5 -13 13341.6 884.831  19
  -2  -5 -13 13803.5 1989.01  17
  -2   5  13 14606.2 882.950  13
   2   5 -13 16568.2 1859.61   3
  -2   5  13 16149.2 894.075   5
  -2   5  13 11571.2 2424.76   1
   2   5 -13 13753.7 953.974  21
  -2   5  13 13701.1 920.316  10
   2   5 -13 15421.2 886.490  12
  -2   5  13 14422.7 969.723  11
  -2   5  12 3672.28 1567.38   1
   2   5 -12 3668.42 952.580   3
  -2   5  12 5076.92 617.509  10
  -2   5  12 4086.75 529.775  11
  -2   5  12 4422.77 512.376  13
  -2  -5 -12 3100.84 1044.38  17
   2   5 -11 13246.0 1600.45   3
  -2  -5 -11 14238.6 1915.71  17
  -2   5  11 10464.3 2180.61   1
   2   5 -10 41926.3 2614.85   3
  -2  -5 -10 41657.1 3158.61  17
  -2   5  10 35707.9 3954.53   1
  -2  -5  -9-400.374 529.384  17
  -2   5   9 614.810 914.088   1
   2   5  -9-251.583 496.714   3
   2   5  -8 51442.7 2663.94   3
  -2  -5  -8 46671.1 3010.96  17
  -2   5   8 47796.5 4280.12   1
   2   5  -7 23607.0 1764.35   3
  -2  -5  -7 21218.6 1939.51  17
  -2   5   7 20450.3 2780.83   1
   2   5  -6 14179.4 1351.32   3
  -2   5   6 8011.00 1806.44   1
   2   5  -5 57483.2 2592.04   3
  -2   5   5 41739.8 3716.78   1
  -2   5   4 81304.6 3202.09   4
   2   5  -4 73302.7 2896.33   3
  -2   5   3 3917.90 743.458   4
   2   5  -3 3614.70 671.822   3
  -2   5   2 147069. 4124.46   4
   2   5  -2 153252. 4053.16   3
   2  -5   2 142287. 4972.54  16
  -2   5   1 37311.6 2072.29   4
   2  -5   1 38327.4 2568.11  16
  -2  -5  -1 38393.8 2444.94  18
   2   5  -1 34864.3 1902.37   3
   2   5  -1 37136.0 1520.37   1
  -2   5   0 1506.91 499.512   4
   2  -5   0 896.079 537.690  16
  -2  -5   0 1580.62 612.456  18
   2   5   0 2035.74 469.839   1
   2   5   0 2186.50 551.898   3
  -2   5  -1 34398.3 2022.66   4
   2  -5  -1 35692.6 2416.03  16
  -2  -5   1 36711.5 2404.06  18
   2   5   1 33923.7 1895.47   3
   2   5   1 34628.0 1644.99   1
  -2   5  -2 147430. 4175.55   4
   2  -5  -2 150918. 4852.84  16
  -2  -5   2 148873. 4876.40  18
   2   5   2 147066. 3949.18   3
   2   5   2 147434. 3525.55   1
  -2   5  -3 4480.31 798.184   4
  -2  -5   3 5295.53 1002.81  18
   2  -5  -3 3486.40 845.903  16
   2   5   3 5021.98 703.869   1
   2   5   3 4706.55 799.317   3
  -2   5  -4 65381.1 2931.56   4
   2  -5  -4 65472.9 3193.96  16
  -2  -5   4 63290.7 3273.38  18
   2   5   4 66538.8 2559.56   1
   2   5   4 72982.0 2882.08   3
  -2   5  -5 53298.9 2757.61   4
   2  -5  -5 58427.2 3049.31  16
   2   5   5 56846.3 2457.32   1
   2   5   5 48066.3 2456.57   3
  -2   5  -6 9000.81 1199.97   4
   2   5   6 10170.1 1103.79   1
   2   5   6 7449.70 1014.39   3
  -2   5  -7 19990.5 1831.64   4
   2   5   7 23027.3 1681.57   1
  -2   5  -8 51375.9 3001.31   4
   2   5   8 55445.0 2701.27   1
  -2   5  -9 263.705 543.229   4
   2  -5  -9 243.101 447.873  15
   2   5   9 163.496 400.906   1
  -2   5 -10 39991.0 2921.42   4
   2  -5 -10 45457.0 2941.81  15
   2   5  10 46622.7 2702.75   1
  -2   5 -11 12374.6 1738.30   4
   2  -5 -11 15363.3 1826.41  15
   2   5  11 13271.7 1518.64   1
   2   5  12 4465.12 669.523  20
   2  -5 -12 4527.12 1245.93  15
   2   5  12 3876.06 863.385   1
  -2   5 -12 4291.76 558.817  12
  -2   5 -12 4416.26 1126.49   4
   2   5  12 4742.23 585.519   5
  -2   5 -12 4715.71 578.698   8
  -2   5 -13 13221.1 963.075   8
   2  -5 -13 16447.1 1982.62  15
   2   5  13 14497.7 1707.69   1
   2   5  13 14623.8 1093.95  20
   2   5  13 14151.9 980.980   5
  -2   5 -13 15626.4 998.346  12
  -2   5 -13 12675.5 1933.91   4
  -2   5 -14 12309.5 892.290   8
   2  -5 -14 11728.2 1713.19  15
   2   5  14 11438.3 1568.48   1
  -2   5 -14 11025.8 883.775  12
   2   5  14 12518.1 929.100   5
  -2   5 -14 11627.9 1924.09   4
   2   5  14 9633.29 944.784  20
  -2   5 -15 23422.5 1192.06  12
   2   5  15 20120.8 1188.48   5
  -2   5 -15 22912.7 1142.17  19
   2   5  15 22758.3 1397.38  20
  -2   5 -15 22613.0 1169.56   8
  -2   5 -16 1234.30 355.702  12
   2   5  16 1546.48 564.657  20
  -2   5 -16 1732.61 423.687  19
   2   5  16 1632.01 472.661   5
  -2   5 -16 1200.90 454.202   8
  -2   5 -17 20293.4 1094.52  12
   2   5  17 18094.2 1114.59   5
  -2   5 -17 17824.6 1070.37   8
   2   5  17 20457.0 1322.10  20
  -2   5 -17 18824.0 1020.09  19
   2  -5 -17 20602.1 1093.93  19
  -2   5 -18 831.978 340.790  19
   2   5  18 35.4243 404.411  20
   2  -5 -18 67.1951 321.752  19
  -2   5 -18 598.676 314.399  12
   2   5  18 423.245 380.005   5
  -2   5 -18 256.276 382.452   8
  -2   5 -19 3580.74 490.201  12
  -2   5 -19 4043.07 562.115   8
   2   5  19 3122.10 521.487   5
   2  -5 -19 4077.59 561.949  19
  -2   5 -19 2636.53 425.595  19
   2   5  19 3273.43 592.581  20
   2   5  20 894.965 414.130  20
  -2   5 -20 527.809 253.553  12
   2  -5 -20 471.427 350.857  19
  -2  -5  20 641.965 290.155   5
   2   5  20 680.427 333.792   5
  -2   5 -20 502.786 346.868   8
  -2  -5  21 368.647 378.489  20
   2   5  21 281.524 341.050  20
   2  -5 -21 552.477 302.501  19
  -2   5 -21 337.215 265.777  12
  -2  -5  21 20.4216 234.970   5
   2   5  21 204.480 276.268   5
  -2   5 -21-19.4261 312.090   8
  -2   5 -22 3195.27 360.819  12
  -2   5 -22 3907.58 415.934   8
  -2  -5  22 3875.52 389.296   5
  -2  -5  22 2940.39 495.785  20
   2   5  22 3620.25 487.711  20
   2  -5 -22 3905.24 431.515  19
  -2  -5  23 6100.12 380.760   5
  -2   5 -23 6442.97 371.852  12
   2  -5 -23 6180.23 421.473  12
   2  -5 -23 7414.98 491.495  19
  -2   5 -23 6963.44 424.224   8
  -2  -5  23 6827.11 570.098  20
  -2  -5  24 98.5131 227.005  20
   2  -5 -24 326.540 166.683  19
  -2   6  23 886.573 187.704   5
   2   6 -23 986.032 202.660   8
  -2   6  23 1022.67 243.761  11
  -2  -6 -23 1363.62 296.114  22
   2   6 -22 5643.74 424.356  23
  -2   6  22 6737.07 533.442  11
   2   6 -22 6819.82 418.818  12
  -2   6  22 6993.42 468.575   5
  -2   6  22 6504.03 556.647  13
  -2   6  22 5604.51 573.708  14
   2  -6  22 6400.17 703.254  21
  -2  -6 -22 6736.57 431.711  19
   2   6 -21 3625.15 403.434  23
  -2   6  21 3488.29 473.792  11
   2   6 -21 3565.72 368.107  12
  -2   6  21 3499.08 403.716   5
  -2   6  21 3934.55 580.229  14
  -2   6  21 3563.86 511.116  13
   2  -6  21 3522.33 628.008  21
  -2  -6 -21 3353.67 394.461  19
   2  -6  21 3944.09 490.906  20
   2   6 -20 8035.25 665.906  23
  -2   6  20 9421.46 745.923  11
   2   6 -20 8589.46 575.251  12
  -2   6  20 8904.03 619.601   5
  -2   6  20 8480.76 717.856  13
   2  -6  20 8384.57 703.505  20
   2  -6  20 9093.60 985.483  21
  -2  -6 -20 9211.50 642.435  19
  -2   6  19 4349.62 588.870  13
  -2   6  19 4136.55 485.159   5
  -2   6  19 4608.38 599.913  11
   2   6 -19 4340.56 475.218  12
   2   6 -19 4668.74 584.258  23
  -2  -6 -19 4247.36 501.710  19
   2  -6  19 3613.70 562.304  20
   2   6 -18 6425.15 703.961  23
  -2   6  18 6775.44 713.759  13
  -2  -6 -18 6571.06 637.998  19
  -2   6  18 6885.77 610.384   5
   2  -6  18 5636.38 623.949  20
  -2   6  18 7221.69 727.817  11
   2   6 -18 6146.66 589.609  12
  -2   6  17 117.177 392.657  13
  -2   6  17 200.537 277.495   5
  -2   6  17 434.720 503.008   7
  -2  -6 -17 375.589 332.938  19
   2   6 -17 405.358 279.522  12
  -2   6  17 115.291 371.447  11
  -2   6  16 6798.95 713.482  13
  -2   6  16 6886.15 655.810   5
  -2  -6 -16 7271.58 675.378  19
  -2   6  16 7963.80 802.715  11
   2   6 -16 7030.04 635.745  12
  -2   6  15 6517.99 704.283  10
  -2   6  15 7342.07 765.342  11
   2   6 -15 7123.74 625.252  12
  -2   6  15 7039.15 708.351  13
  -2  -6 -15 6787.04 656.155  19
  -2   6  15 6719.90 647.185   5
  -2   6  14 11318.2 832.810  13
  -2   6  14 10547.1 879.516  10
  -2   6  14 12144.7 925.729  11
   2   6 -14 11433.4 794.676  12
   2   6 -14 10420.6 854.810  21
  -2   6  14 10332.7 752.885   5
  -2  -6 -13 3178.07 1093.36  17
  -2   6  13 4862.69 610.015  13
  -2   6  13 4656.74 618.476  11
  -2   6  13 3422.93 1693.90   1
   2   6 -13 5411.65 1233.92   3
  -2   6  13 5117.05 642.546  10
   2   6 -13 3638.69 545.146  21
  -2  -6 -12 69211.3 4393.34  17
  -2   6  12 65444.5 1801.26  13
   2   6 -12 58012.5 1899.44  21
  -2   6  12 59928.8 5621.50   1
   2   6 -12 74682.2 3885.37   3
  -2   6  12 64001.7 1856.79  10
  -2   6  12 68571.1 2008.29  11
  -2   6  11 2147.90 396.072  13
  -2   6  11 49.5810 1109.63   1
   2   6 -11 2349.14 833.896   3
  -2   6  11 1776.40 470.228  10
  -2  -6 -11 2559.44 885.905  17
  -2   6  11 2343.26 456.273  11
  -2  -6 -10 41321.6 3290.71  17
  -2   6  10 38767.1 4413.71   1
   2   6 -10 41904.4 2762.09   3
  -2  -6  -9 43491.5 3181.38  17
  -2   6   9 38731.2 4190.36   1
   2   6  -9 41227.2 2633.65   3
  -2  -6  -8 9873.98 1502.69  17
  -2   6   8 11015.2 2272.11   1
   2   6  -8 14122.2 1471.55   3
  -2  -6  -7 37136.7 2719.45  17
  -2   6   7 34575.0 3682.16   1
   2   6  -7 38086.3 2313.36   3
  -2   6   6 2280.86 1181.54   1
   2   6  -6 4731.69 852.351   3
  -2   6   5 14578.5 2413.43   1
   2   6  -5 25525.2 1787.81   3
  -2   6   4 36742.6 2343.73   4
   2   6  -4 35163.3 2045.63   3
  -2   6   3 47688.2 2614.37   4
   2   6  -3 47811.7 2352.87   3
   2  -6   3 44513.7 3005.11  16
   2  -6   2 105.971 467.591  16
   2   6  -2 48.1230 397.819   3
  -2   6   2 371.133 422.542   4
   2  -6   1 2496.82 835.529  16
  -2  -6  -1 2797.28 869.062  18
   2   6  -1 5348.92 796.825   3
  -2   6   1 3416.47 791.363   4
   2  -6   0 1450.11 716.217  16
  -2  -6   0 719.606 593.765  18
   2   6   0 1101.16 393.773   1
   2   6   0 1209.78 487.174   3
  -2   6   0 595.528 425.017   4
   2  -6  -1 2549.73 646.969  16
  -2  -6   1 3683.39 983.649  18
   2   6   1 4778.77 671.087   1
   2   6   1 4371.25 750.528   3
  -2   6  -1 2967.37 712.307   4
  -2  -6   2-239.311 514.519  18
   2  -6  -2 2.18853 449.222  16
   2   6   2-18.9974 282.440   1
   2   6   2 44.5721 316.070   3
  -2   6  -2-407.703 487.627   4
   2  -6  -3 41581.6 2707.03  16
  -2  -6   3 46621.7 2929.16  18
   2   6   3 40863.6 2125.26   3
   2   6   3 43575.9 2075.84   1
  -2   6  -3 40622.4 2421.77   4
   2  -6  -4 38296.9 2621.04  16
  -2  -6   4 40386.1 2794.84  18
   2   6   4 36792.7 2055.16   3
   2   6   4 39852.0 2067.38   1
  -2   6  -4 33195.4 2291.80   4
   2   6   5 23093.6 1707.49   3
   2   6   5 27464.5 1788.69   1
  -2   6  -5 27197.4 2086.95   4
   2   6   6 4975.25 865.112   1
  -2   6  -6 3475.29 830.766   4
   2   6   7 37837.5 2275.30   1
  -2   6  -7 35341.8 2583.56   4
   2   6   8 12899.2 1385.95   1
  -2   6  -8 9931.10 1469.20   4
   2  -6  -9 52344.9 3223.21  15
   2   6   9 45477.6 2683.20   1
  -2   6  -9 45477.0 3137.96   4
   2  -6 -10 45724.5 3121.23  15
  -2   6 -10 39438.8 2992.31   4
   2   6  10 45130.9 2751.85   1
  -2   6 -11 2259.67 466.056  12
   2   6  11 2513.53 560.763  20
   2  -6 -11 2562.10 815.129  15
  -2   6 -11 2140.31 524.949   8
   2   6  11 2310.78 750.370   1
  -2   6 -11 1790.90 707.927   4
   2   6  11 2775.16 525.973   5
   2   6  12 72235.9 2298.85  20
  -2   6 -12 67505.4 2034.33   8
   2   6  12 70571.8 2044.64   7
   2  -6 -12 81439.5 4380.42  15
  -2   6 -12 73667.3 2103.65  12
   2   6  12 79398.5 3951.37   1
  -2   6 -12 68023.4 4192.43   4
   2   6  12 66316.1 2095.38   5
  -2   6 -13 3876.55 605.718  12
   2   6  13 4369.63 688.706  20
   2  -6 -13 4157.24 1132.11  15
   2   6  13 4432.13 722.769  14
  -2   6 -13 3539.38 1136.91   4
   2   6  13 5036.84 1065.78   1
   2   6  13 5367.02 686.906   5
   2   6  13 4653.06 559.709   7
  -2   6 -13 4557.75 659.602   8
   2   6  14 7876.26 804.397   5
  -2   6 -14 8148.09 806.391  12
   2   6  14 8550.56 962.493  14
   2   6  14 10218.7 961.770  20
  -2   6 -14 8894.54 805.322   8
   2   6  15 6914.45 757.766   5
   2   6  15 6154.47 848.978  14
  -2   6 -15 7381.57 721.494  12
   2   6  15 6179.17 782.550  20
  -2   6 -15 6252.35 734.978   8
  -2   6 -16 7578.69 780.345   8
  -2   6 -16 8301.03 765.927  12
   2   6  16 7460.53 878.705  14
   2   6  16 8624.92 815.206   5
   2  -6 -16 8824.77 762.878  19
   2   6  16 8385.38 896.008  20
   2   6  17 664.808 404.286  20
   2  -6 -17 187.462 306.373  19
   2   6  17-420.215 421.149  14
  -2   6 -17 146.277 322.168  12
   2   6  17-222.830 367.523   5
  -2   6 -17-128.547 430.824   8
   2   6  18 5618.45 776.093  14
  -2   6 -18 7128.46 662.275  12
   2  -6 -18 7593.52 679.001  19
   2   6  18 7147.99 739.226   5
   2   6  18 6988.73 767.272  20
  -2   6 -18 7710.68 730.676   8
  -2   6 -19 4026.83 513.591  12
  -2   6 -19 4746.62 573.527   8
   2   6  19 4308.87 570.444   5
   2  -6 -19 4467.78 538.044  19
   2   6  19 4939.97 667.559  20
  -2   6 -20 8236.82 615.613  12
  -2   6 -20 9252.39 697.126   8
  -2  -6  20 7511.44 591.470   5
   2   6  20 7692.31 696.420  20
  -2  -6  20 9789.93 822.983  20
   2  -6 -20 7829.14 610.406  19
  -2   6 -21 3447.67 394.279  12
  -2   6 -21 4306.55 465.737   8
   2   6  21 2950.68 469.449   9
  -2  -6  21 3451.70 380.281   5
  -2  -6  21 3843.11 564.051  20
   2  -6 -21 3614.53 429.371  19
   2   6  21 3245.78 478.728  20
  -2  -6  22 7825.99 624.350  20
  -2   6 -22 7923.59 477.775  12
   2  -6 -22 7737.24 511.734  19
  -2   6 -22 8623.60 537.910   8
  -2  -6  22 7165.80 427.140   5
  -2  -6  23 889.543 278.074  20
  -2   6 -23 1265.91 241.928   8
   2  -6 -23 810.257 174.204  12
   2  -6 -23 733.618 198.754  19
   2   7 -22 1198.43 226.203   8
  -2   7  22 1119.27 269.119  11
  -2   7  22 627.432 230.237  14
   2   7 -22 873.270 209.913  23
   2  -7  22 616.039 349.932  21
   2   7 -21 8558.35 452.446  12
  -2   7  21 8597.46 707.388  14
  -2   7  21 9041.58 512.301   5
  -2   7  21 9266.48 647.758  11
   2   7 -21 8501.15 565.076  23
   2  -7  21 8260.14 781.497  21
   2   7 -20 2556.68 413.634  23
  -2   7  20 3007.31 509.048  14
  -2   7  20 2552.49 474.574  13
   2   7 -20 2582.90 311.035  12
  -2   7  20 2323.31 442.404  11
   2  -7  20 1920.28 538.026  21
  -2   7  20 2699.03 363.806   5
  -2   7  19 2958.91 504.299  11
   2   7 -19 3689.11 401.616  12
  -2   7  19 3722.55 437.597   5
  -2   7  19 3352.16 621.672  14
  -2   7  19 3320.68 512.574  13
   2  -7  19 2262.72 652.586  21
   2   7 -19 3020.90 465.221  23
  -2   7  18 4763.38 737.680  14
  -2   7  18 5504.00 612.801  13
  -2   7  18 5711.10 543.668   5
  -2   7  18 6278.48 697.883  11
   2   7 -18 5302.48 489.779  12
   2  -7  18 4022.27 733.953  21
   2   7 -18 5587.38 628.414  23
   2   7 -17 24216.8 1214.91  23
  -2   7  17 22813.2 1154.72  13
  -2   7  17 23939.0 1231.15  11
   2   7 -17 23831.7 1048.94  12
  -2   7  17 23858.4 1058.58   5
   2  -7  17 20299.2 1422.76  21
  -2   7  16 4553.95 522.140   5
  -2   7  16 4275.52 597.290  13
   2   7 -16 4497.41 630.807  23
  -2   7  16 4536.42 637.462  11
   2   7 -16 4304.82 494.867  12
  -2   7  15 13683.5 928.805  13
  -2   7  15 14859.8 1044.93  11
  -2   7  15 13843.7 859.845   5
  -2   7  14 24805.9 1287.13  11
  -2   7  14 22932.8 1182.74  10
  -2   7  14 24508.7 1183.01  13
  -2   7  13 6552.44 730.461  10
  -2   7  13 7970.13 796.379  11
  -2   7  13 7420.22 706.017  13
  -2   7  12 14804.1 950.506  10
  -2   7  12 16700.4 1073.49  11
  -2   7  12 16265.4 958.494  13
  -2  -7 -11 61255.4 4273.97  17
  -2   7  11 65485.6 1797.71  13
  -2   7  11 69896.3 6428.14   1
  -2   7  11 65107.2 1870.49  10
  -2   7  11 68083.3 2068.98  11
   2   7 -11 70829.9 3810.64   3
   2   7 -10 5387.25 511.440   6
  -2   7  10 6280.67 669.745  10
  -2   7  10 7546.64 711.062  11
   2   7 -10 6424.16 1247.66   3
  -2   7  10 3520.41 1671.26   1
  -2  -7 -10 5955.36 1367.36  17
  -2  -7  -9 23469.3 2537.88  17
  -2   7   9 24502.6 1114.03  10
  -2   7   9 18421.6 3278.81   1
   2   7  -9 25732.2 2191.49   3
   2   7  -8 1831.70 747.854   3
  -2   7   8 1397.03 963.176   1
  -2   7   7 11337.8 2395.00   1
   2   7  -7 17768.9 1642.85   3
  -2   7   6 2381.15 1332.39   1
   2   7  -6 9714.03 1211.42   3
   2   7  -5 9424.69 1132.27   3
   2  -7   4 17806.8 2089.99  16
   2   7  -4 19404.8 1579.37   3
   2  -7   3 12930.1 1769.83  16
  -2   7   3 11241.6 1442.45   4
   2   7  -3 11184.5 1167.28   3
  -2  -7  -2 4580.23 1046.45  18
   2  -7   2 5786.50 1210.09  16
  -2   7   2 5218.74 1003.07   4
   2   7  -2 5777.69 898.223   3
   2  -7   1 20335.2 2150.82  16
  -2  -7  -1 24461.3 2273.91  18
  -2   7   1 21639.6 1849.52   4
   2   7  -1 23119.0 1627.11   3
   2  -7   0 6768.54 1244.38  16
  -2  -7   0 6543.03 1223.76  18
  -2   7   0 5791.65 1029.43   4
   2   7   0 6795.05 860.586   3
   2  -7  -1 21255.5 2122.76  16
  -2  -7   1 22347.0 2129.93  18
   2   7   1 21771.3 1566.76   3
  -2   7  -1 21157.4 1862.38   4
   2   7   2 6472.09 809.800   1
  -2  -7   2 6261.31 1214.52  18
   2  -7  -2 5910.13 1112.80  16
  -2   7  -2 5048.85 917.553   4
   2   7   2 6683.54 907.360   3
   2   7   3 11141.7 1106.14   1
   2  -7  -3 11090.2 1537.78  16
  -2  -7   3 13492.8 1731.27  18
  -2   7  -3 11152.0 1380.18   4
   2   7   4 17143.1 1447.67   1
   2  -7  -4 19002.4 1944.28  16
  -2   7  -4 16251.8 1719.98   4
   2   7   5 9187.33 1130.21   1
  -2   7  -5 9064.94 1329.64   4
   2   7   6 8326.18 1127.35   1
  -2   7  -6 8998.58 1373.24   4
   2   7   7 15736.4 1528.88   1
  -2   7  -7 13143.5 1691.25   4
   2   7   8 1416.27 603.606   1
  -2   7  -8 1475.60 674.320   4
   2  -7  -8 2178.21 875.609  15
   2  -7  -9 25915.3 2427.83  15
  -2   7  -9 22169.2 1109.58  12
   2   7   9 24147.4 1164.98   5
   2   7   9 26619.5 2165.62   1
  -2   7  -9 22332.8 1118.74   8
  -2   7  -9 24808.9 2489.83   4
   2  -7 -10 5778.90 1301.16  15
  -2   7 -10 6764.18 673.626  12
   2   7  10 7468.98 707.294   5
   2   7  10 7073.66 1221.21   1
  -2   7 -10 4872.00 1190.82   4
  -2   7 -10 6644.18 719.289   8
   2   7  10 6437.87 714.921   7
   2   7  11 71703.8 2113.49   7
  -2   7 -11 71551.6 2138.12   8
   2  -7 -11 84161.2 4506.10  15
   2   7  11 73287.6 2583.17  14
  -2   7 -11 74812.1 2172.93  12
   2   7  11 74813.4 2158.65   5
   2   7  11 76954.0 3933.63   1
   2   7  11 75942.1 2311.50  20
  -2   7 -11 75370.5 4388.26   4
   2   7  12 15641.4 1103.79   5
  -2   7 -12 17946.3 1084.34  12
   2   7  12 19537.5 1363.62  14
   2   7  12 19859.5 1238.26  20
   2   7  12 16427.0 1000.44   7
  -2   7 -12 18024.8 1135.70   8
   2   7  13 9856.97 922.330   5
   2   7  13 9024.30 1035.20  14
  -2   7 -13 10333.4 862.498  12
   2   7  13 11186.0 982.314  20
   2   7  13 11352.9 875.824   7
  -2   7 -13 10152.7 877.881   8
   2   7  14 23309.9 1305.97   5
  -2   7 -14 23868.3 1252.53  12
   2   7  14 23855.5 1571.54  14
   2   7  14 25560.7 1429.87  20
   2   7  14 27193.3 1272.89   7
  -2   7 -14 25967.1 1304.23   8
  -2   7 -15 12962.7 940.295   8
   2   7  15 15648.5 916.089   7
   2   7  15 12975.3 1151.80  14
  -2   7 -15 13529.8 965.158  12
   2   7  15 15396.3 1056.10   5
   2   7  15 14880.1 1102.37  20
   2  -7 -15 13880.7 901.604  19
  -2   7 -16 4112.64 630.026   8
   2   7  16 3310.01 641.616  14
  -2   7 -16 4226.73 560.123  12
   2   7  16 4009.57 636.524   5
   2   7  16 3465.86 586.281  20
   2  -7 -16 3875.04 526.760  19
  -2   7 -17 22379.1 1138.02   8
   2   7  17 23175.5 1199.00   5
   2   7  17 20220.2 1180.78  20
   2  -7 -17 21059.9 1022.09  19
  -2   7 -17 21561.2 1107.21  12
   2   7  17 18968.9 1266.52  14
  -2   7 -18 5947.19 636.114   8
   2   7  18 4469.49 636.063  14
  -2   7 -18 6161.23 605.720  12
   2   7  18 6580.03 706.700  20
   2  -7 -18 6799.88 595.938  19
   2   7  19 2458.79 509.993  14
  -2   7 -19 3518.08 452.296  12
   2  -7 -19 2581.57 390.739  19
   2   7  19 2329.94 536.474   9
  -2  -7  20 2148.17 456.117  20
   2  -7 -20 1871.33 347.642  19
   2   7  20 1454.93 413.366   9
  -2   7 -20 2293.85 345.872  12
  -2  -7  20 1946.19 292.995   5
  -2   7 -20 2587.45 438.373   8
  -2  -7  21 10792.7 739.348  20
   2  -7 -21 9449.41 540.252  19
  -2   7 -21 11100.0 619.465   8
  -2   7 -21 10280.1 575.759  12
   2  -7 -22 1015.02 217.825  19
  -2   7 -22 1119.17 257.204   8
  -2  -7  22 967.663 306.569  20
  -2  -8 -22 8451.80 470.345  22
  -2   8  21 921.221 270.969  14
   2   8 -21 912.623 218.358   8
   2   8 -21 1486.79 279.948  23
  -2   8  21 1022.01 296.628  11
  -2   8  20 994.276 340.428  14
   2  -8  20 2018.37 451.058  21
  -2   8  20 451.055 261.863   7
   2   8 -20 1401.71 312.811  23
  -2   8  20 1765.37 376.243  11
  -2   8  19 228.694 330.653  11
  -2   8  19-26.4873 303.106   7
  -2   8  19-69.0234 362.658  14
  -2   8  19-336.460 228.717   5
   2  -8  19 468.237 400.892  21
   2   8 -19 34.5364 272.616  23
  -2   8  18 4293.11 563.568  11
  -2   8  18 4547.57 661.717  14
  -2   8  18 3572.61 491.060  13
   2  -8  18 2228.43 531.354  21
   2   8 -18 4047.04 532.685  23
  -2   8  17-48.2980 381.509  11
  -2   8  17-281.664 407.834   7
  -2   8  17 887.960 442.535  14
  -2   8  17-25.2824 358.617  13
   2  -8  17 426.789 433.735  21
   2   8 -17 276.077 365.196  23
  -2   8  16 1412.99 516.695  11
  -2   8  16 195.106 530.150   7
   2   8 -16 1066.95 439.876  23
  -2   8  16 927.314 485.582  14
  -2   8  16 1463.56 433.909  13
   2  -8  16 650.963 481.028  21
  -2   8  15 8300.78 722.836  13
  -2   8  15 8928.59 998.371  14
   2   8 -15 8784.59 836.502  23
  -2   8  15 9138.10 843.486  11
  -2   8  14 15371.2 954.350  13
  -2   8  14 16960.3 1329.06  14
   2   8 -14 16424.8 1070.10  23
  -2   8  14 18254.5 1121.85  11
  -2   8  13 11669.5 832.008  13
  -2   8  13 11443.2 1153.01  14
   2   8 -13 13419.2 990.617  23
  -2   8  13 12684.6 958.155  11
  -2   8  13 11391.5 1192.29   7
  -2   8  12 5566.76 848.680  14
  -2   8  12 5607.30 693.926  10
  -2   8  12 6979.05 739.468  11
   2   8 -12 7064.77 767.588  23
  -2   8  12 6926.21 1020.09   7
  -2   8  11 15809.3 971.996  10
  -2   8  11 16706.6 1075.45  11
   2   8 -11 16380.2 854.433   6
   2   8 -11 18126.1 1112.34  23
   2   8 -10 36459.0 1291.32   6
   2   8 -10 40789.9 2833.83   3
  -2   8  10 33984.3 1359.20  10
  -2   8  10 35312.6 1493.54  11
  -2   8  10 31249.3 4245.88   1
   2   8 -10 38665.7 1577.02  23
  -2   8   9 5574.11 680.737  10
  -2   8   9 6654.79 697.482  11
   2   8  -9 7692.82 728.787  23
   2   8  -9 7953.96 1282.08   3
   2   8  -9 6899.86 586.791   6
   2   8  -8 30469.2 1206.04   6
   2   8  -8 34877.9 2508.51   3
  -2   8   8 30367.7 1250.00  10
  -2   8   8 32460.5 1360.58  11
   2   8  -8 35244.1 1455.90  23
  -2   8   7 35107.5 1287.10  10
   2   8  -7 35842.4 1437.49  23
   2   8  -7 38811.1 1366.81   6
   2   8  -6 9658.16 1245.68   3
   2  -8   5 64023.8 4181.63  16
   2   8  -5 66463.9 3066.39   3
   2  -8   4 645.159 597.931  16
   2   8  -4 1286.75 548.987   3
  -2  -8  -3 6449.31 1254.53  18
   2  -8   3 6938.15 1397.66  16
  -2   8   3 7665.46 1296.14   4
   2   8  -3 8471.57 1027.90   3
  -2   8   2-319.259 585.837   4
   2  -8   2-1114.23 689.135  16
  -2  -8  -2 502.291 501.111  18
   2   8  -2 724.239 453.827   3
   2  -8   1 22399.0 2288.37  16
  -2  -8  -1 19742.5 2177.57  18
  -2   8   1 21392.5 1963.90   4
   2  -8   0 14521.9 1855.51  16
  -2  -8   0 12843.4 1767.85  18
  -2   8   0 15156.4 1653.67   4
   2  -8  -1 19244.7 2117.76  16
  -2  -8   1 16910.3 2040.06  18
  -2   8  -1 17867.6 1817.00   4
  -2  -8   2-2.92892 458.577  18
   2  -8  -2 96.6288 448.184  16
  -2   8  -2-271.944 522.781   4
   2  -8  -3 5240.97 1131.86  16
  -2  -8   3 4819.08 1108.40  18
  -2   8  -3 4788.97 1034.40   4
  -2   8  -4 1372.47 585.192   4
  -2   8  -5 65122.8 3606.87   4
   2   8   5 68046.8 3157.75   1
  -2   8  -6 8660.17 1447.10   4
   2   8   6 9573.99 1267.03   1
   2  -8  -7 42869.1 3065.65  15
  -2   8  -7 35012.1 1416.77  12
   2   8   7 41472.3 1792.32   9
  -2   8  -7 37611.1 2896.93   4
   2   8   7 39349.9 2601.49   1
   2   8   7 33563.1 1485.84   7
  -2   8  -7 38136.5 1426.19   8
  -2   8  -8 31269.4 1321.87   8
   2   8   8 27486.1 1341.15   7
   2  -8  -8 35242.2 2881.35  15
   2   8   8 33530.1 1605.25  14
  -2   8  -8 31016.4 1340.82  12
   2   8   8 31828.5 1649.79   9
  -2   8  -8 29433.3 2623.06   4
  -2   8  -8 33576.4 1431.33  24
  -2   8  -8 34210.0 1541.53  23
   2   8   8 31345.7 2387.42   1
   2   8   9 7228.31 815.360  14
   2  -8  -9 9544.42 1546.19  15
  -2   8  -9 7157.28 727.176  12
   2   8   9 6218.95 1110.69   1
  -2   8  -9 6151.05 1262.80   4
  -2   8  -9 7814.88 687.091  24
  -2   8  -9 8620.76 865.736  23
   2   8   9 6297.91 744.137   7
  -2   8  -9 6244.38 693.189   8
   2  -8 -10 42426.4 3306.74  15
   2   8  10 41129.6 1882.07  14
  -2   8 -10 38979.2 1549.85  12
   2   8  10 36331.0 2733.33   1
  -2   8 -10 41702.1 1744.57  23
  -2   8 -10 37630.1 3176.29   4
   2   8  10 31626.9 1598.61   7
  -2   8 -10 35968.2 1507.96   8
  -2   8 -11 17283.1 1083.80   8
   2   8  11 17693.9 1133.18   7
   2   8  11 20544.3 1379.11  14
  -2   8 -11 21100.2 1245.41  23
  -2   8 -11 18411.6 1118.31  12
  -2   8 -12 5342.41 665.754   8
   2   8  12 6602.43 742.991   7
   2   8  12 6028.25 854.113  14
  -2   8 -12 5723.45 700.942  23
  -2   8 -12 6320.68 699.551  12
   2   8  13 12841.1 1142.11  14
  -2   8 -13 11607.2 908.442   8
   2   8  13 11408.0 921.892   7
  -2   8 -13 11142.4 917.208  12
   2  -8 -14 18412.9 959.024  19
  -2   8 -14 19295.0 1123.15   8
   2   8  14 20105.5 1112.33   7
  -2   8 -14 18486.4 1136.43  12
   2   8  14 17953.9 1325.37  14
   2   8  15 8000.63 970.329  14
  -2   8 -15 8144.70 755.815  12
   2  -8 -15 8339.18 652.405  19
  -2   8 -15 8339.69 776.180   8
   2   8  15 9571.65 758.057   7
   2   8  15 8248.86 941.687   9
   2  -8 -16 1597.42 360.219  19
   2   8  16 1819.89 562.811  14
  -2   8 -16 2465.69 532.064   8
   2   8  16 1766.01 387.568   7
  -2   8 -16 1730.48 433.811  12
   2   8  16 1692.74 556.234   9
   2   8  17 381.040 362.570  14
   2  -8 -17 182.658 248.194  19
   2   8  17 294.158 354.097   9
  -2   8 -17 128.292 280.018  12
  -2   8 -17 469.355 447.814   8
   2  -8 -18 4991.95 481.872  19
   2   8  18 4301.36 609.092   9
  -2   8 -18 5440.94 552.351  12
   2   8  18 4503.95 590.742  14
   2   8  19 75.0977 287.358   9
   2   8  19-125.322 284.570  14
  -2   8 -19 43.8835 262.301  12
   2  -8 -19 131.632 211.040  19
  -2   8 -19 248.683 312.963   8
  -2  -8  19-136.438 308.982  20
  -2  -8  20 2413.50 430.427  20
   2   8  20 1837.47 337.891   9
  -2   8 -20 3056.94 407.681   8
  -2   8 -20 2118.62 316.335  12
   2  -8 -20 1721.72 272.988  19
  -2  -8  21 1224.87 316.146  20
  -2   8 -21 1048.71 274.611   8
  -2   8 -22 10485.6 460.787   8
   2   9 -20 2883.35 284.189   8
  -2   9  20 3437.95 357.670  14
  -2   9  20 4405.86 415.776  11
  -2  -9 -20 3274.46 368.395  22
   2   9 -20 4400.17 389.245  23
  -2   9  19 3998.91 485.573  14
   2   9 -19 3039.75 381.090  23
  -2   9  19 3626.42 473.408  11
  -2   9  18-113.235 300.999  14
   2   9 -18 357.955 306.490  23
  -2   9  18 189.005 328.398  11
  -2   9  18-15.7285 310.845   7
  -2   9  17 2540.24 500.823  14
  -2   9  17 1078.43 467.237   7
   2   9 -17 2718.31 475.601  23
  -2   9  17 2145.00 467.840  11
  -2   9  16 5957.61 672.343  11
  -2   9  16 6132.86 744.755  14
   2   9 -16 6199.25 670.103  23
  -2   9  15 182.957 391.260  14
  -2   9  15 66.8302 317.875  13
   2   9 -15 39.8994 388.941  23
  -2   9  15 366.760 392.807  11
  -2   9  15 186.779 495.370   7
  -2   9  14 1881.14 558.257  14
  -2   9  14 1124.59 599.882   7
   2   9 -14 1218.05 457.445  23
  -2   9  14 1325.59 496.815  11
  -2   9  13 6238.04 712.925  11
  -2   9  13 5460.90 917.365   7
   2   9 -13 6982.00 747.761  23
  -2   9  13 7083.15 850.609  14
  -2   9  12 14806.6 1210.25  14
   2   9 -12 13940.9 789.209   6
  -2   9  12 13953.3 1000.74  11
   2   9 -12 16570.6 1086.24  23
  -2   9  12 13163.9 1348.09   7
  -2   9  11 5978.00 701.390  11
  -2   9  11 5015.70 913.116   7
   2   9 -11 7447.21 632.077   6
   2   9 -11 6515.22 727.133  23
  -2   9  11 5125.24 786.071  14
  -2   9  10 11831.5 1132.87  14
   2   9 -10 15189.4 855.148   6
  -2   9  10 14061.6 988.399  11
  -2   9  10 12260.1 870.676  10
  -2   9  10 12683.3 1384.52   7
   2   9 -10 14362.3 1003.41  23
  -2   9   9 1247.40 632.066   7
   2   9  -9 1685.95 368.186   6
   2   9  -9 1985.88 464.000  23
  -2   9   9 1743.88 471.102  10
  -2   9   9 1267.73 427.962  11
  -2   9   8 32276.0 1356.07  24
   2   9  -8 32500.9 1421.35  23
  -2   9   8 27379.7 1209.77  10
  -2   9   8 29668.3 1352.16  11
   2   9  -8 31696.3 1257.64   6
   2   9  -8 29848.7 2400.78   3
   2   9  -7-472.608 421.017   3
  -2   9   7 462.555 534.759   7
   2   9  -7 269.753 286.925   6
  -2   9   7 458.855 400.730  10
   2   9  -7-226.198 276.471   9
  -2   9   7 346.638 321.109  11
   2   9  -7 38.5494 310.623  23
  -2   9   7 546.678 399.288  24
   2   9  -6 107265. 2355.85   6
  -2   9   6 112813. 2506.02  24
   2   9  -6 109642. 2493.91  23
  -2   9   6 100440. 2184.49  10
   2   9  -6 105615. 2490.94   9
   2  -9   6 102465. 5609.55  16
   2   9  -5 26480.8 1157.36   6
  -2   9   5 27511.5 1273.41  24
   2   9  -5 27385.6 1222.53  23
  -2   9   5 23113.5 1039.23  10
   2   9  -5 24216.0 1341.32  14
   2  -9   5 23188.8 2602.53  16
  -2  -9  -5 24955.3 2724.83  18
   2   9  -5 29012.5 1293.86   9
   2   9  -4 21406.5 1125.79   9
   2   9  -4 18979.5 1125.15  14
   2  -9   4 18734.2 2304.71  16
  -2  -9  -4 18596.8 2376.81  18
  -2   9   4 16706.8 1497.95   7
  -2   9   4 21007.9 1104.64  24
  -2   9   4 18383.5 1296.93  23
   2   9  -3 6697.54 595.840   6
   2  -9   3 4428.53 1180.31  16
  -2  -9  -3 5841.29 1307.29  18
   2   9  -3 6565.24 675.757  14
  -2   9   3 6859.62 703.211  24
  -2   9   3 5239.80 733.863  23
   2   9  -2 10635.1 756.586   6
   2  -9   2 11873.2 1765.48  16
  -2  -9  -2 9671.68 1630.44  18
  -2   9   2 7943.60 1355.04   4
  -2   9   2 9616.00 916.253  23
  -2   9   2 8596.65 728.839  24
   2   9  -1 22379.8 1068.83   6
   2  -9   1 21939.5 2377.65  16
  -2  -9  -1 19553.7 2273.38  18
  -2   9   1 16508.6 1918.53   4
  -2   9   1 21721.1 1307.90  23
  -2   9   0 18353.8 1090.16   6
   2  -9   0 21009.9 2281.36  16
  -2  -9   0 20205.0 2299.16  18
  -2   9   0 18598.4 1990.08   4
  -2   9   0 21529.3 1270.60  23
  -2   9  -1 17452.6 1100.16   6
  -2  -9   1 20881.1 2336.95  18
  -2   9  -1 20230.8 1227.15  23
  -2   9  -1 20063.6 1118.79  24
  -2   9  -1 19135.4 2005.90   4
  -2   9  -2 14359.7 1763.19   4
  -2   9  -2 10632.8 914.984   6
  -2  -9   2 12194.6 1778.52  18
  -2   9  -2 12286.4 968.496  23
  -2   9  -2 13539.2 926.749  24
   2   9   2 13882.0 997.768   9
  -2   9  -3 5048.56 1121.44   4
  -2   9  -3 4628.41 682.547   6
  -2   9  -3 5690.82 707.016  23
  -2   9  -3 5901.67 656.293  24
   2   9   3 5628.26 567.855   7
   2   9   3 5601.57 696.367   9
   2   9   4 27432.3 1220.06   7
  -2   9  -4 26286.7 2435.60   4
  -2   9  -4 21260.1 1296.48   6
   2   9   4 24333.3 1331.94  14
  -2   9  -4 23932.4 1312.98  23
  -2   9  -4 24492.8 1195.32  24
   2   9   4 27963.4 1421.21   9
   2   9   5 29740.1 1309.14   7
  -2   9  -5 24761.6 2357.89   4
  -2   9  -5 26307.3 1347.35   6
   2   9   5 28539.5 1444.95  14
   2  -9  -5 25499.4 2394.45  15
  -2   9  -5 30263.1 1351.28  24
  -2   9  -5 30719.7 1497.42  23
   2   9   5 29186.5 1497.28   9
   2   9   6 104571. 2548.81   7
   2  -9  -6 108955. 4966.47  15
   2   9   6 102886. 2798.22  14
  -2   9  -6 102319. 4883.80   4
  -2   9  -6 95659.3 2559.13   6
   2   9   6 114591. 2997.75   9
  -2   9  -6 100100. 2322.10   8
  -2   9  -6 110677. 2584.34  24
  -2   9  -6 105427. 2749.36  23
  -2   9  -7 200.327 406.219   8
   2  -9  -7 1242.26 670.350  15
   2   9   7-82.1868 387.101  14
   2   9   7 279.590 383.524   7
  -2   9  -7 273.430 419.155  23
  -2   9  -7 73.1011 398.481  24
   2   9   7 495.644 420.661   9
   2   9   8 26576.4 2291.06   1
  -2   9  -8 30456.1 1362.35   8
   2   9   8 31623.5 1493.20   7
   2  -9  -8 31584.2 2801.24  15
   2   9   8 34065.1 1692.95  14
  -2   9  -8 29824.4 1387.07  12
   2   9   8 34883.7 1769.42   9
  -2   9  -8 34016.0 1455.84  24
  -2   9  -8 33472.8 1590.95  23
  -2   9  -9 1850.34 480.628  24
  -2   9  -9 1484.60 489.065  23
  -2   9  -9 1637.04 430.133  12
   2   9   9 1565.39 579.794  14
   2   9   9 1677.19 512.752   7
   2   9   9 1604.75 553.286   9
  -2   9  -9 1789.82 534.946   8
  -2   9 -10 15768.4 1076.35   8
   2   9  10 15705.6 1103.44   7
   2   9  10 18178.1 1301.58  14
   2   9  10 15946.0 1302.23   9
  -2   9 -10 15209.3 1137.78  23
  -2   9 -10 15412.1 1009.12  12
  -2   9 -11 6692.28 752.187   8
   2   9  11 6193.69 702.698   7
   2   9  11 6083.26 831.882  14
   2   9  11 5809.71 872.068   9
  -2   9 -11 4810.37 671.224  23
  -2   9 -11 5998.68 682.469  12
  -2   9 -12 12855.9 965.426   8
   2   9  12 13596.3 953.704   7
   2   9  12 13268.2 1118.52  14
   2   9  12 13131.0 1184.72   9
  -2   9 -12 12921.7 986.115  23
  -2   9 -12 13001.9 954.651  12
  -2   9 -13 7880.41 794.070   8
   2   9  13 6791.90 769.797   7
   2   9  13 6492.07 845.101  14
  -2   9 -13 6713.21 743.229  12
   2   9  13 5713.01 823.519   9
  -2   9 -13 7166.83 754.851  23
  -2   9 -14 1935.67 454.495  23
   2   9  14 1500.89 478.814  14
  -2   9 -14 1743.85 434.965  12
   2   9  14 2154.06 477.685   7
   2   9  14 1404.68 538.789   9
  -2   9 -14 2028.66 553.173   8
   2   9  15 432.821 476.670  14
  -2   9 -15 253.518 323.542  12
   2   9  15 443.632 346.600   7
  -2   9 -15 507.229 436.557   8
   2   9  15 26.6469 378.974   9
  -2   9 -16 7075.20 663.959  12
   2   9  16 6444.74 813.982   9
   2   9  16 7606.87 799.150  14
   2   9  16 7510.77 618.635   7
  -2   9 -16 7720.10 713.221   8
   2   9  17 2231.95 458.522  14
  -2   9 -17 2348.20 423.022  12
   2   9  17 2917.31 387.631   7
   2   9  17 1730.77 482.123   9
  -2   9 -17 2861.70 476.505   8
   2   9  18 370.720 290.479  14
  -2  -9  18 107.298 291.359  20
   2   9  18 540.959 332.070   9
  -2   9 -18 171.774 249.129  12
  -2   9 -18 425.996 309.421   8
  -2  -9  19 3635.27 450.667  20
  -2   9 -19 3870.67 436.386   8
   2   9  19 2541.40 383.961   9
  -2   9 -20 5233.60 421.284   8
  -2  -9  20 4219.38 414.490  20
  -2   9 -21 637.482 216.057   8
  -2  10  19 47.7391 204.970   7
   2  10 -19 766.530 244.111  23
  -2  10  18 475.429 250.409  14
  -2  10  18 53.3509 283.620   7
  -2  10  18 633.159 296.358  11
  -2 -10 -18 647.604 248.769  22
   2  10 -18 828.163 325.040  23
   2  10 -18 350.061 190.745   8
   2  10 -17 2124.88 336.816   8
  -2  10  17 1669.98 487.070   7
  -2  10  17 4249.42 513.627  14
   2  10 -17 3738.23 471.576  23
  -2  10  17 3842.74 500.001  11
   2  10 -16 2238.64 330.434   8
  -2  10  16 4044.00 556.424  14
   2  10 -16 3437.93 477.736  23
  -2  10  16 3741.73 531.306  11
  -2  10  16 2027.90 537.375   7
  -2  10  15 1874.44 466.407  14
  -2  10  15 870.530 392.325  11
   2  10 -15 1540.02 429.302  23
  -2  10  15 426.632 487.684   7
  -2  10  14 8519.92 825.923  14
  -2  10  14 9133.96 800.510  11
   2  10 -14 8328.12 742.728  23
  -2  10  14 6328.32 923.377   7
  -2  10  13 1404.01 498.353  14
   2  10 -13 1940.17 474.708  23
  -2  10  13 1814.18 599.725   7
  -2  10  13 2277.10 510.656  11
  -2  10  12 10908.3 950.486  14
  -2  10  12 10122.7 860.506  11
   2  10 -12 11079.1 683.622   6
  -2  10  12 10867.7 1163.25   7
   2  10 -12 11442.0 919.192  23
  -2  10  11 10144.1 938.193  14
  -2  10  11 9408.36 825.964  11
   2  10 -11 10685.0 713.372   6
  -2  10  11 10209.6 1148.23   7
   2  10 -11 9394.55 845.032  23
  -2  10  10 6494.25 834.005  14
   2  10 -10 7068.33 612.030   6
  -2  10  10 5520.30 639.623  11
   2  10 -10 6920.52 749.714  23
  -2  10  10 8047.37 1010.16   7
   2  10  -9 21548.1 1032.19   6
   2  10  -9 21469.7 1147.24   9
  -2  10   9 19711.0 1135.39  11
   2  10  -9 21085.3 1193.06  23
  -2  10   9 21522.2 1170.16  24
   2  10  -8 25396.6 1153.81   6
   2  10  -8 26953.4 1284.61   9
  -2  10   8 26276.8 1272.73  11
  -2  10   8 33911.6 1756.08   7
   2  10  -8 28287.0 1348.31  23
  -2  10   8 31117.9 1404.73  24
   2  10  -7 10303.0 823.831   9
   2  10  -7 10660.8 855.122  23
  -2  10   7 9694.24 875.915  24
   2  10  -7 10579.1 761.151   6
   2  10  -6 13805.4 867.025   6
   2  10  -6 13189.5 915.974   9
   2  10  -6 15317.0 969.176  23
  -2  10   6 14301.6 987.897  24
  -2 -10  -5 5920.55 1376.69  18
   2  10  -5 7186.90 954.170  14
   2  10  -5 3900.00 518.576  23
   2  10  -5 5282.49 585.307   6
  -2  10   5 4508.25 654.611  24
  -2  10   5 4240.57 884.470   7
   2  10  -5 4371.01 550.293   9
   2  10  -4 20646.4 1137.47   9
  -2 -10  -4 14600.3 2092.94  18
   2  10  -4 18364.8 1148.71  14
   2  10  -4 20603.9 1051.55   6
  -2  10   4 16348.4 1383.55   7
  -2  10   4 19954.2 1151.63  24
  -2  10   4 14830.8 1298.95  23
   2  10  -3 46169.3 1570.39   6
   2  10  -3 40958.7 1708.08  14
  -2 -10  -3 43540.7 3599.98  18
  -2  10   3 41428.0 1942.45  23
  -2  10   3 44863.1 1656.49  24
   2  10  -3 44529.9 1668.94   9
   2  10  -2 19408.5 906.876   7
   2  10  -2 17967.1 1090.30   9
   2  10  -2 19229.9 1013.64   6
  -2 -10  -2 15361.5 1982.87  18
   2  10  -2 16234.7 1060.20  14
  -2  10   2 14221.6 1896.26   4
  -2  10   2 18835.5 1108.08  24
  -2  10   2 16822.6 1221.20  23
   2  10  -1 14421.9 822.853   7
   2  10  -1 11622.5 918.824   9
   2  10  -1 12972.0 851.158   6
  -2 -10  -1 12473.4 1877.75  18
   2  10  -1 11464.7 895.444  14
  -2  10   1 12123.8 1675.08   4
  -2  10   1 12786.2 931.163  24
  -2  10   1 13440.3 1112.58  23
   2  10   0 34020.5 1254.39   7
   2  10   0 31534.4 1481.16   9
   2  10   0 32405.4 1307.30   6
   2  10   0 30762.5 1495.42  14
  -2 -10   0 35310.3 3092.53  18
  -2  10   0 30417.9 2657.73   4
  -2  10   0 33781.4 1683.15  23
  -2  10   0 30770.3 1399.15  24
   2  10   1 13377.5 820.350   7
   2  10   1 12690.3 993.538   9
  -2  10  -1 9870.55 914.031   6
   2  10   1 12234.5 806.359   6
  -2 -10   1 13572.9 1950.01  18
   2  10   1 12423.8 994.904  14
  -2  10  -1 9406.79 1475.87   4
  -2  10  -1 13891.1 973.197  24
  -2  10  -1 13287.4 1081.51  23
   2  10   2 18808.1 986.394   7
   2  10   2 17164.9 1145.02   9
  -2  10  -2 15624.3 1098.79   6
   2  10   2 17519.7 934.995   6
   2  10   2 16327.1 1125.17  14
  -2  10  -2 16727.3 1974.53   4
  -2  10  -2 16612.7 1179.18  23
  -2  10  -2 16965.5 1065.70  24
   2  10   3 47845.1 1593.91   7
   2  10   3 48364.3 1877.87   9
   2  10   3 50145.5 1551.88   6
  -2  10  -3 41192.1 1804.69   6
   2  10   3 45066.6 1876.55  14
  -2  10  -3 50704.3 3481.34   4
  -2  10  -3 46485.1 1922.91  23
  -2  10  -3 47265.9 1720.67  24
   2  10   4 19841.7 1124.36   7
   2 -10  -4 17570.5 1947.75  15
   2  10   4 22102.2 1356.61  14
   2  10   4 21721.5 1311.68   9
  -2  10  -4 19225.1 1223.81   6
   2  10   4 22402.2 1029.39   6
  -2  10  -4 22348.6 1227.73  24
  -2  10  -4 22085.9 1355.22  23
  -2  10  -4 21520.8 2261.72   4
   2  10   5 4201.61 678.274  14
  -2  10  -5 3883.03 637.592   6
   2  10   5 4448.64 613.962   7
  -2  10  -5 4325.61 703.150  23
  -2  10  -5 3960.40 610.668  24
   2 -10  -5 6503.54 1286.61  15
   2  10   5 4412.59 663.170   9
   2  10   6 14608.7 1152.79  14
  -2  10  -6 16839.6 1062.11  24
  -2  10  -6 14440.0 1134.52  23
   2  10   6 16327.0 1225.74   9
   2  10   6 14508.4 997.781   7
   2  10   7 7905.78 883.911  14
  -2  10  -7 9540.31 858.729  24
  -2  10  -7 8511.94 942.878  23
  -2  10  -7 7142.68 669.462   8
   2  10   7 8141.38 888.160   9
   2  10   7 7475.41 781.359   7
   2  10   8 28831.2 1591.86  14
  -2  10  -8 32248.9 1390.20  24
  -2  10  -8 30958.7 1613.95  23
  -2  10  -8 24568.7 1211.94   8
   2  10   8 28894.7 1618.92   9
   2  10   8 24443.3 1351.65   7
   2  10   9 24423.9 1479.84  14
  -2  10  -9 23908.8 1190.07  24
  -2  10  -9 22033.3 1400.60  23
   2  10   9 23882.8 1505.51   9
  -2  10  -9 22706.0 1195.98   8
   2  10   9 21589.7 1307.44   7
   2  10  10 7949.01 928.738  14
  -2  10 -10 7648.86 900.175  23
  -2  10 -10 8138.20 776.112   8
   2  10  10 7667.32 925.239   9
   2  10  10 9229.96 829.669   7
   2  10  11 9460.34 971.223  14
  -2  10 -11 9753.46 918.352  23
   2  10  11 10453.3 1044.92   9
  -2  10 -11 9626.62 816.926   8
   2  10  11 9552.18 868.580   7
   2  10  12 10852.7 1010.46  14
  -2  10 -12 10149.8 853.484   8
   2  10  12 10598.4 882.909   7
  -2  10 -12 11158.4 929.080  23
   2  10  12 10786.7 1074.93   9
   2  10  13 914.071 472.325  14
   2  10  13 2164.59 461.469   7
  -2  10 -13 1281.18 426.980  23
   2  10  13 2559.59 588.047   9
  -2  10 -13 1773.61 481.739   8
   2  10  14 8367.37 846.808  14
   2  10  14 8383.31 876.261   9
  -2  10 -14 8899.22 736.915   8
  -2  10 -14 8814.45 752.868  23
   2  10  14 8676.13 704.859   7
   2  10  15 2030.13 499.337   9
   2  10  15 1651.84 367.869   7
  -2  10 -15 2048.48 473.880   8
   2  10  15 1377.28 436.438  14
   2  10  16 4019.49 546.676  14
   2  10  16 4228.90 581.007   9
  -2  10 -16 3952.92 539.843   8
   2  10  16 4279.83 448.686   7
   2  10  17 4297.24 507.917  14
  -2  10 -17 4541.10 496.043   8
  -2 -10  17 4065.87 465.960  20
   2  10  17 3981.37 405.204   7
   2  10  18 343.608 240.504  14
  -2  10 -18 1096.78 316.446   8
  -2 -10  18 1188.05 295.625  20
   2  10  18 693.431 247.966   9
  -2 -10  19 775.357 224.620  20
  -2  10 -19 759.794 250.862   8
  -2  10 -20 11444.8 483.706   8
   2  11 -18 283.659 213.024  23
  -2  11  18 484.907 208.413   7
   2  11 -17 3543.06 407.768  23
  -2  11  17 1451.95 337.470   7
  -2  11  16 2561.84 464.124   7
  -2  11  16 2244.44 369.122  14
  -2  11  15-446.520 278.256  14
   2  11 -15 616.816 368.846  23
  -2  11  15 408.733 326.646  11
  -2  11  15 781.017 386.838   7
  -2  11  14 2671.25 452.336  14
  -2  11  14 2795.14 472.870  11
   2  11 -14 2541.27 451.496  23
  -2  11  14 2589.79 587.048   7
  -2  11  13 20316.3 1109.17  14
  -2  11  13 18234.7 1004.16  11
   2  11 -13 20785.6 834.544   6
  -2  11  13 21754.2 1288.49   7
   2  11 -13 20549.0 1086.27  23
  -2  11  12 14994.7 985.554  14
   2  11 -12 15850.4 791.557   6
  -2  11  12 14439.7 928.265  11
  -2  11  12 19141.3 1232.30   7
   2  11 -12 17571.2 1038.94  23
  -2  11  11 3825.21 608.750  14
   2  11 -11 3620.09 440.241   6
  -2  11  11 3898.43 724.726   7
  -2  11  11 3267.03 535.676  11
   2  11 -11 3586.22 576.721  23
  -2  11  10 2554.94 542.961  14
  -2  11  10 1650.34 427.435  11
   2  11 -10 2425.83 544.678  23
  -2  11  10 1448.04 608.045   7
   2  11 -10 1910.65 359.226   6
  -2  11  10 1546.46 474.751  24
  -2  11   9 4488.07 786.275   7
   2  11  -9 3624.08 464.161   6
   2  11  -9 4357.07 583.828   9
  -2  11   9 3352.79 540.860  11
   2  11  -9 3637.50 605.227  23
  -2  11   9 3310.98 600.206  24
   2  11  -8 10561.0 749.426   6
   2  11  -8 9740.15 810.386  23
  -2  11   8 9766.63 895.413  24
  -2  11   8 11926.1 1085.65   7
   2  11  -8 10000.1 819.053   9
   2  11  -7 25992.5 1167.81   6
   2  11  -7 26597.1 1280.21  23
  -2  11   7 26788.7 1354.31  24
   2  11  -7 26460.2 1272.66   9
   2  11  -6 2371.93 457.004   6
  -2  11   6 853.113 619.356   7
   2  11  -6 1664.93 415.873  23
  -2  11   6 912.118 474.423  24
   2  11  -6 1932.07 461.310   9
  -2  11   5 6969.07 925.474   7
   2  11  -5 8584.40 733.277  23
  -2  11   5 7420.54 796.406  24
   2  11  -5 8317.68 699.642   6
   2  11  -5 9189.04 800.498   9
  -2  11   4 91.9833 419.754  24
  -2  11   4 40.7721 405.723   7
   2  11  -4 579.596 330.364   6
   2  11  -4 326.120 313.683   9
   2  11  -3 9268.35 816.872  14
  -2  11   3 7657.48 1015.66  23
  -2  11   3 9380.41 860.241  24
   2  11  -3 9714.42 755.927   6
   2  11  -3 9561.61 832.149   9
   2  11  -2 10364.8 849.256  14
   2  11  -2 10074.5 763.314   6
  -2  11   2 8459.97 1033.73  23
  -2  11   2 9387.70 905.860  24
   2  11  -2 10201.8 850.134   9
   2  11  -1 1443.39 353.052   7
   2  11  -1 1003.17 334.178   6
   2  11  -1 985.082 389.745   9
  -2  11   1 2211.32 590.863  24
  -2  11   1 1578.16 601.979  23
   2  11  -1 1006.89 399.346  14
   2  11   0 8353.66 655.914   7
   2  11   0 8264.72 776.560  14
   2  11   0 8546.34 699.384   6
  -2  11   0 7402.98 942.916  23
  -2  11   0 7614.31 783.910  24
   2  11   0 8109.56 803.869   9
   2  11   1 953.179 358.001   7
   2  11   1 1185.39 339.980   6
   2  11   1 1366.70 497.471   9
  -2  11  -1 1425.58 508.074  24
  -2  11  -1 1602.48 583.676  23
   2  11   1 753.042 453.005  14
   2  11   2 10028.9 742.287   7
   2  11   2 9864.72 739.126   6
   2  11   2 9725.56 866.979  14
  -2  11  -2 10007.7 1032.95  23
  -2  11  -2 9429.98 881.113  24
   2  11   2 8689.57 852.158   9
   2  11   3 10391.4 784.814   7
   2  11   3 9850.28 925.281  14
   2  11   3 9442.76 707.084   6
  -2  11  -3 9250.33 947.008  23
  -2  11  -3 10171.4 907.129  24
   2  11   3 8816.28 908.479   9
   2  11   4 388.594 273.424   6
   2  11   4-276.098 358.857   7
  -2  11  -4 388.739 460.714  24
  -2  11  -4 224.854 480.190  23
   2  11   4 140.340 366.697   9
   2  11   4 524.372 412.617  14
   2  11   5 8534.44 789.110   7
   2  11   5 10004.1 941.151  14
  -2  11  -5 10582.2 891.989  24
  -2  11  -5 8475.15 949.514  23
   2  11   5 9651.97 941.065   9
   2  11   6 1745.60 457.904   7
  -2  11  -6 1231.29 472.348  24
  -2  11  -6 1910.95 603.363  23
   2  11   6 1643.01 519.682   9
   2  11   6 1897.86 569.860  14
   2  11   7 26337.6 1298.66   7
  -2  11  -7 28766.5 1560.78  23
  -2  11  -7 31033.8 1394.98  24
   2  11   7 27940.4 1574.51   9
   2  11   7 27526.8 1540.05  14
   2  11   8 9242.35 876.661   7
   2  11   8 11256.8 1019.33  14
  -2  11  -8 10765.8 850.056  24
  -2  11  -8 9686.15 978.354  23
   2  11   8 11492.6 1061.39   9
  -2  11  -8 10551.9 825.178   8
   2  11   9 3029.02 681.057  14
   2  11   9 2742.54 600.674   9
   2  11   9 2498.96 571.575   7
  -2  11  -9 3540.63 708.776  23
  -2  11  -9 2554.19 463.999  24
  -2  11  -9 2993.35 513.817   8
   2  11  10 2286.14 594.430  14
   2  11  10 2509.15 627.001   9
   2  11  10 2917.27 546.241   7
  -2  11 -10 2724.69 597.635  23
  -2  11 -10 2486.06 496.745   8
   2  11  11 3139.49 629.500  14
   2  11  11 3793.41 596.037   7
  -2  11 -11 3965.06 643.245  23
  -2  11 -11 3844.75 562.187   8
   2  11  11 3004.24 648.909   9
   2  11  12 17120.1 979.642   7
  -2  11 -12 17486.9 1097.14  23
  -2  11 -12 15183.5 912.865   8
   2  11  12 16333.6 1165.67   9
   2  11  12 16070.7 1124.55  14
   2  11  13 21364.2 1058.79   7
   2  11  13 20102.7 1195.69  14
  -2  11 -13 20216.4 1113.63  23
   2  11  13 19985.4 1197.66   9
  -2  11 -13 18575.9 974.573   8
   2  11  14 2874.41 513.203  14
   2  11  14 2745.76 500.202   9
   2  11  14 3022.13 430.085   7
  -2  11 -14 2908.90 499.193  23
  -2  11 -14 2747.38 437.203   8
   2  11  15 70.5522 318.034  14
   2  11  15 229.418 304.885   9
   2  11  15-113.739 268.508   7
  -2  11 -15 318.966 349.727   8
  -2  11 -15 315.881 297.420  23
   2  11  16 2884.70 417.937  14
   2  11  16 3872.38 395.337   7
  -2  11 -16 3177.56 421.260   8
   2  11  16 3078.41 439.456   9
   2  11  17 1895.12 301.526  14
   2  11  17 3706.16 329.644   7
   2  11  17 2233.49 318.747   9
  -2  11 -17 3660.89 391.206   8
  -2  11 -18 311.949 213.596   8
   2  12 -17 928.756 226.670  23
   2  12 -16 9892.79 567.533  23
  -2  12  16 6670.93 531.876   7
  -2  12  15 1387.34 332.047   7
   2  12 -15 1264.88 329.824  23
   2  12 -14 6790.49 584.038  23
  -2  12  14 6614.90 619.941   7
   2  12 -13 1141.70 227.449   6
  -2  12  13 1823.26 457.962   7
   2  12 -13 2113.55 438.261  23
   2  12 -12 7703.92 530.691   6
   2  12 -12 7385.09 688.432  23
  -2  12  12 9241.82 791.553   7
   2  12 -11 12353.6 692.913   6
   2  12 -11 12760.5 863.863  23
  -2  12  11 14516.3 1017.13   7
   2  12 -10 1894.92 352.075   6
  -2  12  10 1505.70 493.613   7
  -2  12  10 850.518 367.860  24
   2  12 -10 1332.33 398.671  23
   2  12  -9 6707.64 577.451   6
  -2  12   9 5020.55 656.617  24
   2  12  -9 6183.49 646.719  23
  -2  12   9 7938.73 833.671   7
   2  12  -8 6721.60 599.893   6
   2  12  -8 5780.29 615.501   9
  -2  12   8 4969.12 683.944  24
   2  12  -8 5537.16 655.903  23
  -2  12   8 6051.92 762.318   7
   2  12  -7 5082.30 543.964   6
   2  12  -7 4500.25 562.049   9
  -2  12   7 4227.51 656.266  24
   2  12  -7 5076.24 623.976  23
  -2  12   7 4406.14 709.369   7
   2  12  -6 8869.30 705.241   6
   2  12  -6 8792.06 756.958   9
   2  12  -6 8818.30 734.235  23
  -2  12   6 9362.11 868.676  24
  -2  12   6 10591.6 915.090   7
   2  12  -5 6407.28 612.427   6
   2  12  -5 6405.42 666.134   9
   2  12  -5 4822.72 575.130  23
  -2  12   5 6319.88 810.555  24
  -2  12   5 5714.88 704.040   7
   2  12  -4 1287.29 379.815   6
   2  12  -4 983.058 370.526   9
   2  12  -3 12912.2 849.272   6
  -2  12   3 11653.1 954.621  24
   2  12  -3 12589.3 907.909   9
   2  12  -2 4402.79 541.652   6
   2  12  -2 5267.96 632.164   9
  -2  12   2 2740.30 746.967  23
  -2  12   2 4408.22 706.706  24
   2  12  -2 4059.34 556.561  14
   2  12  -1 3133.27 489.535   6
   2  12  -1 2759.97 526.526   9
  -2  12   1 2619.55 634.393  23
  -2  12   1 1972.42 598.823  24
   2  12  -1 2299.45 478.120  14
   2  12   0 5999.28 679.060  14
   2  12   0 6731.95 733.534   9
   2  12   0 6290.92 611.892   6
  -2  12   0 6115.06 761.262  24
  -2  12   0 6062.22 888.535  23
   2  12   0 6742.20 576.553   7
   2  12   1 2534.36 422.899   6
   2  12   1 2110.82 413.728   7
   2  12   1 2848.73 525.288   9
  -2  12  -1 3097.87 646.408  24
  -2  12  -1 2744.83 682.291  23
   2  12   1 2165.03 481.284  14
   2  12   2 4752.34 615.972  14
   2  12   2 5287.24 560.012   6
   2  12   2 5006.20 662.705   9
  -2  12  -2 4157.15 672.888  24
  -2  12  -2 4829.63 781.049  23
   2  12   2 5432.68 567.115   7
   2  12   3 12517.4 831.253   7
   2  12   3 13325.0 1004.21  14
   2  12   3 12558.4 775.208   6
  -2  12  -3 11509.2 1108.11  23
  -2  12  -3 12754.9 1025.93  24
   2  12   3 13735.2 1027.70   9
   2  12   4 1108.93 324.153   6
   2  12   4 1290.12 431.086   7
  -2  12  -4 507.508 472.429  24
  -2  12  -4 551.787 517.382  23
   2  12   4 746.905 453.761   9
   2  12   4 468.740 425.471  14
   2  12   5 6761.81 665.806   7
  -2  12  -5 6142.87 722.589  24
  -2  12  -5 5421.85 812.672  23
   2  12   5 6628.37 776.592   9
   2  12   5 7484.62 838.685  14
   2  12   6 8790.21 760.587   7
   2  12   6 9164.75 925.585  14
  -2  12  -6 9387.34 820.426  24
  -2  12  -6 7843.26 922.665  23
   2  12   6 8780.70 896.801   9
   2  12   7 4278.32 593.047   7
  -2  12  -7 4763.01 666.542  24
  -2  12  -7 4401.30 730.301  23
   2  12   7 3879.96 678.573   9
   2  12   7 4149.30 677.363  14
   2  12   8 5895.89 694.353   7
  -2  12  -8 6227.84 657.249  24
  -2  12  -8 5827.09 833.349  23
   2  12   8 5665.48 785.321   9
   2  12   8 6345.14 787.845  14
   2  12   9 6664.17 708.995   7
   2  12   9 6805.72 806.034  14
  -2  12  -9 6716.49 675.513  24
  -2  12  -9 7221.55 840.627  23
   2  12   9 8082.50 845.053   9
   2  12  10 2162.31 483.542   7
  -2  12 -10 2262.46 560.584  23
   2  12  10 2190.25 524.434   9
   2  12  10 1585.73 506.503  14
   2  12  11 12966.0 820.691   7
  -2  12 -11 12437.0 965.309  23
  -2  12 -11 11482.4 740.032   8
   2  12  11 12878.2 964.404   9
   2  12  11 12206.0 950.284  14
   2  12  12 10183.1 693.141   7
   2  12  12 8589.84 779.802  14
  -2  12 -12 8435.76 757.011  23
  -2  12 -12 9275.49 683.101   8
   2  12  12 8948.32 781.080   9
   2  12  13 1548.47 445.188  14
   2  12  13 1673.59 369.426   7
  -2  12 -13 1675.08 409.455  23
  -2  12 -13 1717.12 367.332   8
   2  12  13 1813.87 426.704   9
   2  12  14 6319.41 509.701   7
   2  12  14 5971.14 571.799  14
  -2  12 -14 6241.04 567.927  23
   2  12  14 5196.30 552.490   9
  -2  12 -14 6039.06 506.167   8
   2  12  15 1100.12 292.334  14
   2  12  15 881.693 258.593   7
   2  12  15 682.150 259.480   9
  -2  12 -15 949.503 269.952   8
  -2  12 -15 479.418 234.530  23
  -2  12 -16 8066.40 461.094   8
   2  12  16 8234.23 471.192   9
   2  13 -15 5722.12 391.391  23
  -2  13  15 4301.47 349.015   7
  -2  13  14 418.115 250.617   7
   2  13 -14 466.794 247.117  23
  -2  13  13 2006.52 344.844   7
   2  13 -13 2654.65 374.796  23
   2  13 -12 9846.47 501.164   6
   2  13 -12 9696.48 647.859  23
  -2  13  12 11043.1 683.949   7
   2  13 -11 270.685 217.515   6
  -2  13  11 1104.90 381.906   7
   2  13 -11 1162.73 361.294  23
   2  13 -10 79.2383 209.643   6
  -2  13  10 416.088 345.798   7
   2  13 -10 321.218 294.399  23
  -2  13  10 63.8754 363.444  24
   2  13  -9 3367.21 398.456   6
  -2  13   9 3882.27 532.468   7
  -2  13   9 2998.34 501.739  24
   2  13  -9 3687.24 473.067  23
   2  13  -8 10362.6 671.624   6
   2  13  -8 9548.62 714.674  23
  -2  13   8 9424.78 775.661  24
  -2  13   8 12114.6 824.338   7
   2  13  -7 10861.1 720.624   6
   2  13  -7 9424.94 730.868   9
   2  13  -7 11617.9 770.140  23
  -2  13   7 11418.2 861.679  24
  -2  13   7 11874.1 821.346   7
   2  13  -6 8264.92 653.745   6
   2  13  -6 7399.54 658.645   9
   2  13  -6 7577.55 646.207  23
  -2  13   6 7785.20 777.415  24
  -2  13   6 7755.11 728.113   7
  -2  13   5 70.2042 483.840  24
   2  13  -5-78.2385 285.675   6
   2  13  -5 46.0550 294.130   9
  -2  13   4 280.478 456.256  24
   2  13  -4 878.170 364.335   6
   2  13  -4 906.280 364.103   9
  -2  13   3 6664.04 764.149  24
   2  13  -3 7459.12 645.008   6
   2  13  -3 6140.24 641.527   9
   2  13  -2 5617.30 583.147   6
  -2  13   2 5198.71 708.785  24
   2  13  -2 5630.65 633.596   9
   2  13  -1 2580.76 432.601   6
   2  13  -1 3234.09 510.207   9
  -2  13   1 2149.37 608.477  23
  -2  13   1 3537.16 700.091  24
   2  13  -1 3276.77 598.408  14
   2  13   0 37652.1 1164.83   7
   2  13   0 36517.3 1534.17  14
   2  13   0 39491.7 1381.20   6
  -2  13   0 35079.3 1534.80  24
   2  13   0 37073.5 1568.04   9
   2  13   1 3460.09 453.455   6
   2  13   1 3215.50 417.431   7
   2  13   1 3395.68 553.001   9
  -2  13  -1 3349.81 667.082  24
  -2  13  -1 3592.89 703.685  23
   2  13   1 3261.25 544.435  14
   2  13   2 3821.42 570.224  14
   2  13   2 4754.80 495.055   6
   2  13   2 5543.56 666.489   9
  -2  13  -2 4493.82 706.193  24
  -2  13  -2 4007.08 717.161  23
   2  13   2 4964.57 508.046   7
   2  13   3 7372.57 598.708   7
   2  13   3 6746.99 733.826  14
   2  13   3 7056.85 572.722   6
  -2  13  -3 7630.62 920.519  23
  -2  13  -3 7853.11 787.329  24
   2  13   3 8231.27 787.532   9
   2  13   4 340.576 233.993   6
   2  13   4 788.645 390.233   7
   2  13   4 425.561 358.931   9
  -2  13  -4 376.380 444.121  24
  -2  13  -4 93.0994 508.383  23
   2  13   4-162.427 430.851  14
   2  13   5-12.3127 302.748   7
  -2  13  -5 320.003 425.152  24
  -2  13  -5 15.8071 484.894  23
   2  13   5-0.81186 366.049   9
   2  13   5 87.1134 435.205  14
   2  13   6 8257.31 650.026   7
  -2  13  -6 6938.99 712.628  24
  -2  13  -6 7961.83 918.603  23
   2  13   6 8537.38 804.487   9
   2  13   6 7649.00 771.867  14
   2  13   7 10831.2 766.931   7
  -2  13  -7 11057.9 801.084  24
  -2  13  -7 10993.2 984.135  23
   2  13   7 10548.3 879.478   9
   2  13   7 10943.2 905.399  14
   2  13   8 12171.7 788.422   7
   2  13   8 10980.7 896.219  14
  -2  13  -8 9882.00 925.458  23
  -2  13  -8 10784.9 752.291  24
   2  13   8 12180.4 930.809   9
   2  13   9 3489.61 514.028   7
   2  13   9 3373.39 543.203   9
  -2  13  -9 3484.88 616.521  23
   2  13   9 3123.86 546.645  14
   2  13  10 568.838 309.920   7
   2  13  10 139.878 340.823   9
  -2  13 -10 737.780 416.629  23
   2  13  10 360.547 342.729  14
   2  13  11 272.473 293.374   7
  -2  13 -11 966.560 403.325  23
   2  13  11 371.385 302.782   9
   2  13  11 903.121 346.627  14
   2  13  12 10204.6 616.598   7
   2  13  12 8405.42 653.415  14
  -2  13 -12 8801.79 693.140  23
   2  13  12 9513.61 668.415   9
   2  13  13 2235.44 348.154  14
   2  13  13 2352.41 353.709   9
  -2  13 -13 3038.54 412.919  23
   2  13  13 3271.74 356.275   7
  -2  13 -14-167.465 202.391  23
   2  13  14 411.215 212.747   7
   2  13  14 178.594 188.134   9
  -2  14  12 1316.91 225.897   7
   2  14 -12 1275.69 248.493  23
   2  14 -11 5746.18 370.130   6
   2  14 -11 4915.72 407.865  23
  -2  14  11 4928.16 400.632   7
   2  14 -10 3405.41 325.126   6
   2  14 -10 2819.36 356.273  23
  -2  14  10 3216.06 366.148   7
   2  14  -9 4814.19 413.325   6
   2  14  -9 4142.95 430.170  23
  -2  14   9 4164.37 416.992   7
   2  14  -8 1977.60 318.507   6
  -2  14   8 2623.50 375.684   7
  -2  14   8 1957.50 432.298  24
   2  14  -8 2349.25 361.368  23
   2  14  -7 6693.84 526.360   6
  -2  14   7 4904.25 589.999  24
  -2  14   7 6077.74 483.881   7
  -2  14   6 2367.56 511.504  24
   2  14  -6 1723.84 330.167   6
   2  14  -6 2144.41 387.019   9
  -2  14   5 16351.6 1011.86  24
   2  14  -5 19644.9 885.300   6
   2  14  -5 18250.0 931.913   9
  -2  14   4 1245.02 504.851  24
   2  14  -4 468.456 255.975   6
   2  14  -4 442.562 291.676   9
  -2  14   3 3295.36 605.261  24
   2  14  -3 3702.97 451.870   6
  -2  14   2 2086.79 555.776  24
   2  14  -2 2099.22 379.729   6
   2  14  -2 1794.09 394.352   9
  -2  14   1 5892.57 720.632  24
   2  14  -1 6326.02 558.008   6
  -2  14   0 2164.14 574.977  24
   2  14   0 1903.30 346.053   6
   2  14   0 1493.05 401.307   9
   2  14   1 6997.07 694.810  14
   2  14   1 6883.94 544.106   6
  -2  14  -1 6416.67 712.578  24
   2  14   1 7124.63 682.871   9
   2  14   2 2008.03 305.951   7
   2  14   2 2321.31 355.699   6
   2  14   2 2096.54 461.116   9
  -2  14  -2 2091.05 609.964  23
  -2  14  -2 2240.75 562.750  24
   2  14   2 2188.61 450.699  14
   2  14   3 3765.83 396.021   6
   2  14   3 3298.79 373.687   7
   2  14   3 3737.27 544.507   9
  -2  14  -3 2668.44 562.802  24
  -2  14  -3 2755.38 606.112  23
   2  14   3 2965.65 487.681  14
   2  14   4 930.920 308.691   7
  -2  14  -4 816.387 411.473  24
  -2  14  -4 679.888 465.635  23
   2  14   4 522.619 347.860   9
   2  14   4 271.835 331.754  14
   2  14   5 18259.8 803.021   7
   2  14   5 17605.3 998.473  14
  -2  14  -5 17843.5 961.770  24
  -2  14  -5 16207.0 1121.55  23
   2  14   5 18381.4 1008.97   9
   2  14   6 2317.54 357.954   7
  -2  14  -6 1552.41 413.543  24
  -2  14  -6 1400.33 504.303  23
   2  14   6 1369.58 390.231   9
   2  14   6 1442.18 376.912  14
   2  14   7 6866.37 534.343   7
   2  14   7 5504.48 591.166  14
  -2  14  -7 5623.81 536.765  24
  -2  14  -7 5582.28 692.389  23
   2  14   7 5906.44 605.830   9
   2  14   8 2788.88 388.649   7
  -2  14  -8 2933.60 543.300  23
   2  14   8 1517.29 379.920  14
   2  14   8 2273.41 422.335   9
   2  14   9 5211.52 537.937   9
  -2  14  -9 4669.34 587.163  23
   2  14   9 4711.32 442.305   7
   2  14  10 3218.72 348.099   7
  -2  14 -10 2826.51 462.799  23
   2  14  10 3481.69 428.298   9
   2  14  10 2245.36 370.003  14
   2  14  11 6526.81 435.467   7
   2  14  11 4230.16 419.387  14
  -2  14 -11 4979.33 518.547  23
   2  14  11 6601.98 493.115   9
  -2  14 -12 1160.13 283.350  23
   2  14  12 1114.03 215.539   7
   2  14  12 1674.15 261.864   9
   2  15  -9 1665.51 208.238   6
   2  15  -8 33.2929 175.422   6
   2  15  -7 375.631 193.878   6
  -2  15   6 2837.52 399.029  24
   2  15  -6 3654.07 363.654   6
  -2  15   5 2660.00 444.014  24
   2  15  -5 2997.84 342.958   6
  -2  15   4 910.028 411.529  24
   2  15  -4 1099.10 286.578   6
   2  15  -4 804.412 269.385   9
  -2  15   3 3522.11 534.548  24
   2  15  -3 3203.57 377.487   6
   2  15  -3 2694.73 387.640   9
  -2  15   2 2828.32 492.367  24
   2  15  -2 3684.49 387.484   6
   2  15  -2 3505.14 437.563   9
  -2  15   1 1914.37 476.890  24
   2  15  -1 1955.79 336.939   6
   2  15  -1 2239.40 375.976   9
  -2  15   0 2300.92 502.737  24
   2  15   0 3367.08 372.284   6
   2  15   0 3180.59 433.604   9
  -2  15  -1 2368.88 478.814  24
   2  15   1 2495.84 314.714   6
   2  15   1 1764.90 363.869   9
   2  15   2 4104.49 363.855   6
   2  15   2 4043.13 487.252   9
  -2  15  -3 4041.16 509.683  24
   2  15   3 3110.27 442.730   9
   2  15   4 258.066 172.625   7
   2  15   4 575.374 276.293   9
   2  15   5 2764.88 282.769   7
  -2  15  -5 2718.27 406.994  24
   2  15   5 2479.67 387.334   9
   2  15   5 2962.81 407.185  14
   2  15   6 2776.77 369.554  14
  -2  15  -6 2772.36 366.799  24
   2  15   6 3374.31 314.403   7
   2  15   7 493.060 188.469   7
  -2  15  -7 280.498 324.410  23
   2  15   7-294.209 268.080  14
   2  15   7 610.015 268.224   9
   2  15   8 60.2836 172.831   7
   2  15   8 121.420 202.186   9
   2  15   9 1668.28 213.751   7
   2  15   9 1513.11 249.877   9
   2  16  -4 490.005 161.656   6
  -2  16   3-217.889 276.365  24
   2  16  -3 242.726 153.432   6
  -2  16   2 847.297 290.659  24
   2  16  -2 1366.36 213.684   6
  -2  16   1-169.270 278.744  24
   2  16   0 501.343 208.506   9
  -2  16   0-97.9898 277.783  24
   2  16   1 345.886 191.862   9
  -2  16  -1 224.622 264.576  24
   2  16   2 1432.52 260.360   9
  -2  16  -2 1485.72 301.683  24
   2  16   3-7.12683 182.090   9
   2  16   4 41.9434 163.650   9
  -3   0   0-63.4033 301.517  18
   3   0   0-308.282 433.143  16
   3   0   0-244.464 431.056   3
  -3   0  -1-151.452 354.735  18
   3   0  -1 63.9486 401.059  16
   3   0   1 78.0874 433.672  16
  -3   0   1-157.834 290.912  18
   3   0  -1-110.680 360.652   3
   3   0  -2 21083.2 1743.41  16
   3   0   2 21116.4 1755.11  16
  -3   0  -2 20677.1 1630.62  18
   3   0  -2 20052.9 1715.52   3
   3   0   3 36899.3 2378.50  16
  -3   0  -3 35459.6 2155.15  18
   3   0  -3 33815.0 2162.53   3
   3   0   4 27552.6 2074.94  16
  -3   0  -4 27143.9 1922.30  18
   3   0  -4 28761.7 1978.16   3
   3   0   5 58574.7 3114.40  16
   3   0  -5 57446.9 2783.04   3
   3   0   6 74789.2 3579.43  16
   3   0  -6 89162.9 3458.48   3
   3   0  -7 54237.3 2709.32   3
   3   0  -8 1319.21 545.397   3
   3   0  -9 5828.70 977.670   3
   3   0  10 270.469 430.388   1
   3   0 -10 926.372 596.774   3
   3   0  11 2584.41 811.459   1
   3   0 -11 2556.70 762.618   3
  -3   0 -12 47882.7 1736.70  19
  -3   0  12 46860.7 1547.63  13
   3   0 -12 51857.2 2945.82   3
   3   0  12 52276.0 3008.53   1
   3   0 -12 51526.3 1808.87  21
  -3   0  12 51486.5 1830.73  22
   3   0  12 47527.4 2160.20  21
   3   0  12 44006.9 1849.55  20
   3   0  13 5488.65 899.492  21
   3   0  13 4475.45 966.298   1
  -3   0  13 5640.85 634.324  13
  -3   0  13 5451.19 672.414  22
   3   0 -13 5712.90 708.846  21
  -3   0 -13 5349.31 670.712  19
   3   0  13 4505.23 686.966  20
  -3   0  14 7888.92 740.146  13
   3   0 -14 7568.95 793.523  21
   3   0  14 6432.93 822.929  20
   3   0  14 7392.92 1028.57  21
  -3   0 -14 7725.47 789.174  19
  -3   0  15 14528.2 983.256  13
  -3   0 -15 14192.8 1017.44  19
   3   0 -15 14104.6 1064.85  21
   3   0  15 13473.2 1303.30  21
   3   0  15 12882.5 1096.89  20
  -3   0  16 2220.48 523.018  11
  -3   0 -16 1610.03 453.363  19
   3   0  16 1654.41 567.511  20
  -3   0  16 2037.59 488.962  13
   3   0 -16 2343.21 604.080  21
   3   0  16 1954.43 702.963  21
  -3   0  17 537.964 401.513  13
  -3   0 -17 298.345 367.652  19
   3   0  17 849.427 506.346  20
  -3   0  17 1002.12 409.812  11
  -3   0 -17 986.456 427.875  22
   3   0  17 306.904 534.075  21
   3   0 -17 35.0988 393.471  21
  -3   0  18 14475.6 870.477   5
  -3   0  18 12891.8 918.109  13
  -3   0 -18 12876.4 946.436  19
   3   0 -18 14299.6 848.539  19
  -3   0  18 13358.5 930.389  11
  -3   0 -18 11210.3 918.031  22
   3   0 -18 11861.6 989.109  21
   3   0  18 12271.1 1077.83  20
   3   0  18 12286.5 1251.50  21
   3   0  19 413.667 553.143  21
   3   0 -19-5.12623 243.365  19
  -3   0  19 155.786 393.296  13
  -3   0  19-73.2351 297.357  20
   3   0  19-209.899 453.939  20
  -3   0 -19 51.2156 396.480  19
  -3   0  19-232.178 327.324  11
  -3   0 -19-77.2298 286.176  22
  -3   0  19-24.7198 293.009   5
  -3   0  20 46161.9 1388.24   5
  -3   0  20 43480.9 1479.08  13
   3   0 -20 42587.3 1272.65  19
  -3   0 -20 44028.9 1512.83  19
  -3   0  20 42824.4 1438.55  11
  -3   0 -20 42007.0 1415.89  22
   3   0  20 41931.5 1859.66  21
   3   0  20 44596.5 1777.04  20
   3   0  21 561.331 442.498  21
   3   0 -21 756.621 252.705  19
  -3   0  21 841.549 386.246  13
  -3   0 -21 726.780 356.215  19
   3   0  21 571.727 446.967  20
   3   0 -21 886.018 278.737  12
  -3   0  21 447.455 289.778  11
  -3   0 -21 710.058 225.472  22
  -3   0  21 677.123 271.388   5
  -3   0  22 7785.58 590.790  13
   3   0 -22 7799.22 478.175  19
  -3   0 -22 8026.77 593.550  19
  -3   0  22 6920.68 505.869  11
   3   0 -22 8466.92 519.559  12
  -3   0  22 9097.44 556.253   5
   3   0  22 7881.67 733.233  20
  -3   0  23 9191.90 537.807  13
   3   0 -23 8362.70 403.607  19
  -3   0 -23 10340.9 575.166  19
   3   0 -23 9500.48 461.424  12
  -3   0  23 9988.94 510.604   5
   3   0  23 9760.30 697.737  20
  -3   1  23 4137.17 399.669  13
  -3  -1 -23 4942.50 419.898  19
  -3   1  23 3596.88 322.292  11
   3   1 -23 4253.01 310.824  12
   3  -1  23 4902.99 510.330  20
  -3   1  23 4923.68 360.996   5
   3  -1  22 1380.99 503.361  21
   3   1 -22 1445.36 227.094  19
  -3   1  22 1900.76 400.169  13
  -3  -1 -22 1348.18 320.427  19
   3  -1  22 1506.93 403.875  20
   3   1 -22 1558.62 254.940  12
  -3   1  22 1818.46 326.706  11
  -3  -1 -22 1519.32 309.648  22
  -3   1  22 1640.74 296.236   5
  -3   1  21 6435.81 528.258   5
  -3   1  21 5654.02 569.955  13
   3   1 -21 5656.89 432.898  19
  -3  -1 -21 5829.83 580.175  19
  -3   1  21 6325.32 566.268  11
   3   1 -21 5532.15 475.510  12
  -3  -1 -21 5158.51 526.934  22
   3  -1  21 5443.77 684.823  20
   3  -1  21 6910.67 825.725  21
  -3   1  20 6119.01 546.851   5
  -3   1  20 7388.99 673.455  13
   3   1 -20 6170.02 498.745  19
  -3  -1 -20 7126.52 666.405  19
  -3   1  20 5848.65 583.367  11
   3   1 -20 6551.88 553.667  12
  -3  -1 -20 6502.73 633.419  22
   3  -1  20 7293.05 916.240  21
   3  -1  20 6958.36 777.177  20
   3  -1  19 2728.14 727.254  21
   3   1 -19 1947.55 347.467  19
  -3   1  19 2345.09 487.996  13
   3  -1  19 1692.64 541.694  20
  -3  -1 -19 2657.88 505.423  19
  -3   1  19 2074.03 470.128  11
  -3  -1 -19 2168.42 468.646  22
  -3   1  19 3123.32 475.823   5
   3   1 -18 2725.34 411.095  19
  -3   1  18 2726.50 534.455  13
  -3   1  18 3140.29 470.484   5
  -3   1  18 2127.45 477.612  11
   3   1 -18 2187.97 540.280  21
   3  -1  18 2371.41 756.801  21
  -3  -1 -18 2160.26 484.509  19
   3  -1  18 2248.26 606.829  20
   3   1 -17 14316.6 846.257  19
  -3  -1 -17 14733.7 1013.87  19
  -3   1  17 15033.3 956.472  13
  -3   1  17 15456.0 910.307   5
  -3   1  17 15627.7 1027.80  11
   3   1 -17 13906.3 1068.54  21
   3  -1  17 13798.8 1129.53  20
   3  -1  17 13134.7 1339.83  21
   3  -1  16 16211.1 1190.91  20
   3  -1  16 16227.5 1460.61  21
  -3   1  16 16711.5 1065.18  11
  -3   1  16 17232.0 1015.84  13
   3   1 -16 15715.5 1162.41  21
  -3  -1 -16 16625.0 1092.23  19
   3  -1  15 27911.2 1545.14  20
   3  -1  15 33169.7 1913.07  21
  -3   1  15 31144.3 1410.53  11
  -3   1  15 31377.7 1332.24  13
   3   1 -15 29924.7 1501.22  21
  -3  -1 -15 31405.5 1485.46  19
   3  -1  14 16901.6 1179.88  20
   3  -1  14 16902.4 1446.78  21
  -3   1  14 18336.8 1046.31  13
  -3   1  14 16466.2 952.896  10
   3   1 -14 18145.6 1184.05  21
  -3  -1 -14 16995.1 1113.84  19
  -3  -1 -13 29555.2 1423.46  19
   3   1 -13 30119.7 2474.76   3
  -3   1  13 31028.0 1300.35  13
  -3   1  13 31054.7 1278.66  10
   3  -1  13 30156.0 2354.05   1
  -3   1  13 33112.9 1525.77  22
   3   1 -13 31048.6 1487.15  21
   3  -1  13 26416.1 1483.66  20
   3  -1  13 29546.1 1830.73  21
  -3  -1 -12 44948.1 1699.13  19
   3  -1  12 49301.6 2154.49  21
   3  -1  12 45626.1 1794.21  20
  -3   1  12 47062.4 1579.92  13
  -3   1  12 46964.1 1489.92  10
   3  -1  12 51042.4 2938.25   1
  -3   1  12 51195.0 1814.05  22
   3   1 -12 50947.4 1793.23  21
   3   1 -12 50974.7 3080.44   3
   3  -1  11 8671.33 1234.77   1
   3   1 -11 8755.87 1246.85   3
  -3   1  11 8944.09 709.853  13
   3   1 -10 25563.0 2045.45   3
   3  -1  10 17941.9 1860.43   1
   3   1  -9 854.885 414.511   3
   3   1  -8 14416.7 1498.19   3
   3   1  -7 25357.6 1936.86   3
   3   1  -6 8759.61 1169.91   3
   3  -1   5 39446.9 2682.62  16
   3   1  -5 40499.8 2366.92   3
   3  -1   4 136117. 4843.38  16
   3   1  -4 138621. 4333.88   3
   3  -1   3 686.609 629.898  16
  -3  -1  -3 603.262 446.859  18
   3   1  -3 916.688 514.753   3
   3  -1   2 14769.9 1585.49  16
  -3  -1  -2 15434.3 1519.80  18
   3   1  -2 14073.4 1444.62   3
   3  -1   1-235.746 483.882  16
  -3  -1  -1-231.486 506.215  18
   3   1  -1-19.8558 295.727  16
   3   1  -1-287.805 457.644   3
  -3  -1   0 318.464 350.630  18
   3   1   0-218.349 366.943  16
   3  -1   0-16.9497 421.311  16
   3  -1   0 251.109 411.572   3
   3   1   0 271.622 391.527   3
  -3   1  -1 22.9219 219.156  18
  -3  -1   1-235.350 338.713  18
   3  -1  -1-386.164 476.750  16
   3   1   1-115.158 367.926  16
   3   1   1-103.610 469.653   3
   3  -1  -1-203.907 422.389   3
   3  -1  -2 12803.6 1407.08  16
   3   1   2 11844.0 1248.36  16
  -3   1  -2 11917.2 1119.84  18
   3  -1  -2 12345.5 1322.28   3
   3   1   3 805.544 393.666  16
  -3   1  -3 743.246 315.250  18
   3  -1  -3 735.260 494.845  16
   3  -1  -3 569.421 368.058   3
   3   1   4 134936. 4336.38  16
  -3   1  -4 131076. 3855.45  18
   3   1   5 41220.6 2460.39  16
  -3   1  -5 36926.5 2105.08  18
   3   1   6 7531.83 1158.72  16
   3  -1  -6 8801.18 1108.39   3
   3   1   7 20123.2 1853.86  16
  -3   1  -7 17748.7 1554.68   4
   3  -1  -8 14267.9 1404.30   3
  -3   1  -8 10802.3 1272.74   4
  -3   1  -9-483.054 432.059   4
   3   1   9 308.922 501.796   1
   3  -1  -9 179.327 410.920   3
   3  -1 -10 25628.9 1974.97  15
   3   1  10 23998.7 1969.57   1
   3  -1 -10 25046.8 1929.71   3
  -3   1 -10 19584.0 1935.60   4
   3   1  11 10886.1 1388.95   1
  -3   1 -11 7503.33 1279.08   4
  -3   1 -11 9610.56 804.970  19
  -3   1 -12 47686.1 1768.52  19
  -3  -1  12 47880.5 1589.80  13
  -3   1 -12 42619.7 3109.33   4
   3   1  12 51968.2 3051.74   1
  -3  -1  12 55744.2 1843.37  22
   3  -1 -12 53572.5 1846.50  21
  -3   1 -12 49174.0 1825.33  22
   3   1  12 51068.7 2132.62  21
   3   1  12 45728.3 1884.00  20
   3   1  13 30025.8 1729.08  21
   3   1  13 26676.0 1510.52  20
   3   1  13 31856.2 2452.66   1
  -3  -1  13 28251.2 1279.97  13
  -3   1 -13 27946.6 1390.54  19
  -3   1 -13 27855.5 1415.07  22
   3  -1 -13 30577.0 1452.68  21
  -3  -1  13 29932.5 1437.34  22
  -3  -1  14 17922.0 1038.07  13
  -3   1 -14 18822.6 1176.07  22
   3  -1 -14 18930.0 1180.24  21
  -3   1 -14 17622.2 1137.36  19
   3   1  14 18155.8 1400.27  21
   3   1  14 16365.6 1249.63  20
  -3  -1  15 35064.7 1438.21  13
  -3   1 -15 34555.2 1526.92  22
   3  -1 -15 36110.6 1664.13  21
  -3   1 -15 35311.7 1556.09  19
   3   1  15 35110.3 1927.88  21
   3   1  15 34340.6 1714.29  20
  -3  -1  16 16803.1 1037.28  13
   3   1  16 15875.3 1212.13  20
   3   1  16 15076.6 1351.51  21
   3  -1 -16 13614.4 1094.71  21
  -3   1 -16 15272.8 1025.33  22
  -3   1 -16 16922.7 1082.74  19
  -3  -1  17 12707.9 905.110  13
   3   1  17 13058.3 1206.41  21
   3   1  17 12600.3 1103.92  20
  -3  -1  17 12407.3 938.809  11
   3  -1 -17 12699.1 1020.07  21
  -3   1 -17 11685.6 884.910  22
  -3   1 -17 12826.4 963.615  19
   3  -1 -18 2386.73 426.368  19
  -3  -1  18 2675.85 514.404  13
   3   1  18 1867.88 675.816  21
   3  -1 -18 1977.35 495.053  21
  -3  -1  18 2014.78 459.607  11
  -3   1 -18 1827.17 400.927  22
  -3   1 -18 2704.63 542.033  19
   3   1  18 2213.19 582.273  20
   3  -1 -19 2848.49 430.441  19
  -3  -1  19 3152.47 524.007  13
   3   1  19 2521.79 656.940  21
  -3  -1  19 2259.08 469.243  11
  -3   1 -19 2573.43 509.137  19
   3   1  19 2266.34 633.744  20
  -3  -1  19 3261.61 476.937   5
  -3  -1  20 7189.28 664.149  13
   3   1  20 6478.05 807.368  20
   3   1  20 5957.32 813.537  21
  -3  -1  20 6465.08 596.337  11
  -3  -1  20 7199.49 617.597  20
   3  -1 -20 7791.45 601.616  19
  -3   1 -20 7241.15 662.117  19
  -3  -1  20 6726.61 587.041   5
  -3  -1  21 6364.41 583.234  13
  -3  -1  21 6163.40 527.006  20
   3   1  21 6749.86 733.756  20
  -3  -1  21 5848.30 539.364  11
   3  -1 -21 6799.36 526.011  19
  -3   1 -21 6814.33 609.245  19
  -3  -1  21 7005.63 546.652   5
   3  -1 -22 1897.61 294.329  19
  -3  -1  22 1565.57 341.547  13
   3   1  22 570.394 360.590  21
  -3  -1  22 1435.82 277.541  11
   3  -1 -22 2467.22 326.521  12
  -3  -1  22 1737.43 299.530   5
  -3  -1  22 2127.33 325.401  20
  -3   1 -22 2145.39 380.526  19
   3   1  22 1396.30 435.604  20
  -3  -1  23 3878.48 357.662  13
   3   1  23 4587.53 514.631  20
   3  -1 -23 4088.07 329.505  12
  -3  -1  23 4465.02 357.491   5
   3  -1 -23 3808.49 307.159  19
  -3   1 -23 3894.67 370.460  19
  -3   2  23 1635.06 313.493  13
   3   2 -23 1308.67 180.280  12
  -3   2  23 1107.46 221.186  11
  -3   2  23 2023.37 251.983   5
  -3  -2 -23 1850.75 288.324  19
   3  -2  23 1799.73 340.959  20
  -3   2  22 2653.30 334.861   5
  -3   2  22 2382.20 405.893  13
   3  -2  22 3496.74 608.939  21
  -3   2  22 2435.47 344.968  11
   3   2 -22 2651.42 295.461  12
   3   2 -22 1466.71 269.293  23
  -3  -2 -22 2343.82 372.865  22
  -3  -2 -22 3075.99 396.874  19
   3  -2  22 2595.35 451.761  20
  -3   2  21 2331.07 351.640   5
  -3   2  21 2559.53 437.928  13
   3  -2  21 1522.33 610.426  21
   3   2 -21 1692.94 292.320  12
  -3   2  21 2077.36 393.489  11
  -3  -2 -21 1592.63 387.467  22
  -3  -2 -21 1947.71 398.365  19
   3  -2  21 2079.74 477.595  20
  -3  -2 -20 679.348 368.292  19
   3  -2  20 1245.29 459.503  20
   3   2 -20 1297.03 268.526  19
  -3   2  20 1046.92 402.801  13
   3  -2  20 1038.27 569.229  21
   3   2 -20 1028.86 293.857  12
  -3   2  20 595.928 364.866  11
  -3  -2 -20 1430.51 423.694  22
  -3   2  20 1069.11 331.897   5
   3   2 -19 356.455 230.098  19
  -3   2  19 126.080 368.458  13
   3  -2  19 661.030 564.541  21
   3   2 -19 516.161 268.180  12
  -3   2  19-67.7701 349.719  11
   3  -2  19 366.863 429.710  20
  -3  -2 -19 421.680 357.770  19
  -3   2  19 304.654 276.330   5
   3   2 -18 1144.61 292.413  19
  -3   2  18 1583.42 458.074  13
  -3  -2 -18 1107.19 418.047  19
   3  -2  18 1801.58 569.658  20
   3   2 -18 1451.18 360.802  12
  -3   2  18 1309.67 454.849  11
   3  -2  18 610.408 604.830  21
   3   2 -18 1129.92 470.982  21
  -3   2  18 1307.51 360.751   5
  -3   2  17 8833.39 694.959   5
  -3   2  17 9118.87 775.412  13
  -3  -2 -17 9625.22 825.732  19
   3   2 -17 9036.63 656.055  19
  -3   2  17 9042.13 801.129  11
   3  -2  17 8193.50 856.790  20
   3  -2  17 9231.90 1136.83  21
   3   2 -17 9430.84 896.901  21
  -3   2  16 5422.20 584.688   5
  -3   2  16 4965.08 614.160  13
  -3  -2 -16 5224.73 684.899  19
   3  -2  16 4295.91 710.452  20
  -3   2  16 4881.64 577.523  10
  -3   2  16 5386.54 675.311  11
   3  -2  16 5425.13 946.854  21
   3   2 -16 5192.06 715.262  21
  -3  -2 -15 1340.25 441.195  19
   3  -2  15 873.948 439.266  20
  -3   2  15 937.667 409.060  13
  -3   2  15 1628.48 401.910   5
  -3   2  15 1196.40 433.992  11
   3  -2  15 830.778 618.035  21
   3   2 -15 1251.48 483.217  21
  -3   2  15 1131.41 418.444  10
  -3   2  14-13.7540 415.959  10
  -3   2  14 143.855 339.577  13
  -3   2  14-75.3563 325.206  11
   3  -2  14 572.573 624.209  21
   3   2 -14 308.371 364.109  21
  -3  -2 -14 63.0174 396.690  19
   3  -2  14-371.623 430.851  20
  -3  -2 -13 22847.0 1269.18  19
   3   2 -13 22293.4 2158.69   3
  -3   2  13 23128.4 1120.75  13
  -3   2  13 21929.6 1108.84  10
   3  -2  13 23630.2 2063.07   1
   3   2 -13 22763.4 1287.07  21
  -3   2  13 22402.6 1280.56  22
   3  -2  13 20996.0 1290.29  20
   3  -2  13 21793.7 1576.66  21
   3  -2  12 7447.76 781.321  20
   3  -2  12 6905.34 927.415  21
  -3   2  12 8351.16 726.889  13
  -3   2  12 7197.27 675.000  10
   3  -2  12 6634.47 1107.60   1
   3   2 -12 7572.85 1233.56   3
  -3   2  12 8769.71 802.838  22
   3   2 -12 8214.96 783.326  21
  -3  -2 -12 8683.08 782.573  19
  -3   2  11 35041.7 1314.43  13
   3  -2  11 31680.8 2349.48   1
   3  -2  11 33168.4 1716.08  21
  -3   2  11 37518.4 1481.63  22
   3   2 -11 35291.1 1444.36  21
  -3  -2 -11 31802.8 1363.14  19
   3   2 -10 57758.8 3134.73   3
   3   2  -9 5156.82 994.881   3
   3   2  -8 12559.4 1397.20   3
   3   2  -7 7522.16 1075.56   3
   3   2  -6 15348.9 1516.09   3
   3   2  -5 71794.9 3231.93   3
   3  -2   5 67718.2 3663.03  16
   3   2  -4 448.967 405.459   3
   3  -2   4 636.387 492.932  16
   3   2  -3 41829.4 2461.38   3
   3  -2   3 39191.0 2702.99  16
  -3  -2  -3 37643.1 2521.84  18
   3   2  -2 28260.0 2003.79   3
   3  -2   2 26894.7 2205.89  16
  -3  -2  -2 28410.9 2201.98  18
   3   2  -1 75641.7 3247.83   3
   3  -2   1 70439.2 3529.65  16
  -3  -2  -1 73888.7 3436.26  18
   3  -2   0 4614.66 872.463   3
   3   2   0 4191.93 866.709   3
  -3  -2   0 4530.58 912.882  18
   3   2   0 4186.40 717.571  16
   3  -2   0 4524.71 964.532  16
   3   2   1 70630.8 3254.20   3
   3  -2  -1 67341.6 2981.97   3
   3   2   1 65601.1 2696.62  16
   3  -2  -1 62233.1 3230.56  16
  -3  -2   1 69746.0 3348.87  18
   3  -2  -2 27307.8 1869.13   3
   3   2   2 25885.4 1985.79   3
   3  -2  -2 27388.1 2165.27  16
   3   2   2 24415.9 1652.82  16
  -3  -2   2 27180.7 2123.58  18
   3  -2  -3 33520.7 2086.51   3
   3  -2  -3 34402.8 2412.64  16
   3   2   3 32699.3 1905.59  16
   3  -2  -4 840.256 371.409   3
  -3   2  -4 864.644 351.871   4
   3  -2  -4 613.564 640.779  16
   3  -2  -5 74820.6 2998.54   3
  -3   2  -5 64320.2 2743.68   4
   3  -2  -6 16150.3 1408.50   3
  -3   2  -6 12277.5 1274.91   4
   3   2   7 5120.17 913.182   1
   3  -2  -7 5233.27 824.842   3
  -3   2  -7 5451.11 932.825   4
   3   2   8 10277.1 1250.53   1
   3  -2  -8 12275.4 1218.04   3
  -3   2  -8 10773.1 1325.49   4
   3   2   9 6321.03 1043.24   1
  -3   2  -9 5942.99 1044.72   4
   3   2  10 58905.2 3093.21   1
  -3   2 -10 49863.6 3114.25   4
  -3   2 -11 34425.8 1443.57  19
   3  -2 -11 36984.8 2592.28  15
  -3  -2  11 36484.0 1346.51  13
   3   2  11 39207.6 2610.23   1
  -3   2 -11 31260.8 2619.60   4
   3   2  11 35079.4 1593.90  20
   3   2  12 6437.53 908.423  21
   3   2  12 7099.41 826.106  20
  -3   2 -12 6977.52 735.319  19
   3  -2 -12 7319.93 1206.86  15
  -3  -2  12 7262.53 667.413  13
  -3   2 -12 7458.11 763.345   8
   3   2  12 5575.59 1107.99   1
  -3   2 -12 4212.95 1028.43   4
   3  -2 -12 6884.49 766.370  21
  -3   2 -13 21378.3 1228.56  19
  -3  -2  13 21938.1 1137.74  13
   3   2  13 20670.9 1343.71  20
   3   2  13 19130.5 1465.42  21
   3   2  13 24948.6 2179.75   1
   3  -2 -13 21063.5 1296.08  21
  -3   2 -13 23553.0 1205.36   8
  -3  -2  14 222.652 384.940  13
   3   2  14 97.0137 433.461  20
  -3   2 -14 52.1524 388.700  19
   3   2  14-461.476 513.369  21
   3  -2 -14-101.238 381.285  21
  -3   2 -14 523.371 456.445   8
  -3  -2  15 976.083 408.391  13
  -3   2 -15 1121.48 424.067   8
  -3   2 -15 1087.61 430.661  19
   3   2  15 369.007 481.130  20
   3   2  15 1187.63 604.664  21
   3  -2 -15 1211.32 487.833  21
  -3  -2  16 5228.75 644.562  13
  -3   2 -16 4568.13 567.305   8
   3   2  16 3562.13 746.437  21
   3   2  16 5604.73 827.119  20
   3  -2 -16 4405.49 705.088  21
  -3   2 -16 6013.26 711.618  19
   3  -2 -17 9949.00 898.080  21
  -3  -2  17 9025.64 807.034  13
   3   2  17 8967.29 1051.91  21
   3   2  17 9264.80 965.017  20
  -3   2 -17 9696.64 723.964   8
  -3   2 -17 9790.39 839.578  19
  -3  -2  18 1495.01 453.800  13
   3   2  18 1083.13 567.494  21
   3  -2 -18 847.744 397.422  21
  -3  -2  18 1501.53 423.348  11
  -3   2 -18 1081.30 418.051  19
   3   2  18 1488.16 567.396  20
   3  -2 -18 1715.59 415.424  19
  -3  -2  19 69.7666 344.203  13
   3   2  19 272.515 487.856  21
  -3  -2  19 478.806 336.380  11
   3   2  19 632.793 467.735  20
  -3   2 -19 229.758 340.080  19
   3  -2 -19 315.247 314.467  19
   3  -2 -20 1307.44 352.987  19
  -3  -2  20 1032.79 363.312  13
   3   2  20 832.177 443.196  21
  -3  -2  20 740.926 301.653  11
  -3  -2  20 954.105 342.426  20
  -3   2 -20 913.007 360.934  19
   3   2  20 1254.90 513.403  20
  -3  -2  20 541.878 314.366   5
   3  -2 -21 1815.03 335.558  19
  -3  -2  21 1415.73 347.116  13
   3   2  21 1045.74 376.407  21
  -3  -2  21 1328.73 289.821  11
  -3  -2  21 1804.00 368.203  20
  -3   2 -21 1725.04 369.414  19
   3   2  21 2045.52 503.211  20
  -3  -2  21 2183.81 357.858   5
   3  -2 -22 2581.90 333.214  19
   3  -2 -22 3436.14 369.193  12
  -3  -2  22 2948.39 368.566  13
  -3   2 -22 2695.81 362.957  19
  -3  -2  22 3334.84 391.493  20
   3   2  22 3212.87 534.286  20
  -3  -2  22 3250.18 368.749   5
   3  -2 -23 1266.78 209.772  19
   3  -2 -23 1876.24 250.023  12
   3   2  23 2213.61 386.134  20
  -3   2 -23 1518.14 255.546  19
  -3  -2  23 1361.94 233.596   5
  -3   3  23 1506.27 287.189  13
  -3  -3 -23 1796.78 251.432  19
  -3   3  23 990.002 197.183  11
   3  -3  23 1452.73 382.619  21
  -3  -3 -23 1328.98 224.818  22
  -3   3  22 1744.81 267.801   5
  -3   3  22 1502.69 341.572  13
   3  -3  22 1730.48 341.621  20
  -3  -3 -22 2004.65 331.376  19
   3   3 -22 1019.84 186.163  12
  -3   3  22 1809.16 329.067  11
   3  -3  22 2321.59 529.721  21
  -3  -3 -22 2230.48 359.879  22
   3   3 -22 1765.74 290.400  23
  -3   3  21 2499.70 335.920   5
  -3   3  21 2573.94 442.155  13
  -3  -3 -21 2385.51 396.215  19
   3  -3  21 2298.74 456.385  20
   3   3 -21 2500.81 301.102  12
  -3   3  21 2953.48 430.727  11
   3  -3  21 3246.93 696.725  21
  -3  -3 -21 2321.53 431.264  22
  -3   3  20 5636.78 495.526   5
  -3   3  20 6070.29 629.342  13
  -3  -3 -20 5561.19 562.312  19
   3  -3  20 4396.43 567.605  20
  -3   3  20 5827.12 585.423  11
   3   3 -20 4832.39 442.509  12
   3  -3  20 4815.52 808.065  21
  -3  -3 -20 5361.44 640.333  22
  -3   3  19 2988.39 517.311  13
  -3  -3 -19 2958.70 498.997  19
   3  -3  19 3008.79 575.926  20
  -3   3  19 3517.40 546.238  11
   3   3 -19 3377.81 413.688  12
   3  -3  19 2091.21 673.282  21
  -3   3  19 4359.14 478.135   5
  -3   3  18 1035.71 399.437  13
  -3  -3 -18 775.240 375.376  19
   3  -3  18 712.126 461.480  20
   3   3 -18 555.314 257.076  12
  -3   3  18 1389.04 429.465  11
   3  -3  18 971.934 631.968  21
   3   3 -18 511.141 383.451  21
  -3   3  18 846.339 317.611   5
  -3   3  17 6864.78 616.989   5
  -3   3  17 6347.40 667.339  13
  -3  -3 -17 7145.90 718.160  19
  -3   3  17 6111.36 639.726  10
  -3   3  17 7378.38 744.595  11
   3   3 -17 7084.73 612.812  12
   3  -3  17 6798.95 751.281  20
   3  -3  17 7881.66 1032.12  21
   3   3 -17 7097.68 751.868  21
  -3   3  16 986.875 333.910   5
  -3   3  16 1404.81 436.890  13
  -3  -3 -16 1249.45 425.221  19
   3  -3  16 871.621 449.542  20
   3   3 -16 1063.57 331.417  12
  -3   3  16 1133.69 428.655  11
   3  -3  16 894.230 556.884  21
   3   3 -16 1325.88 483.088  21
  -3   3  16 1131.03 436.169  10
  -3  -3 -15 16243.9 1045.50  19
  -3   3  15 15654.8 968.900  13
   3   3 -15 15769.1 1119.93  21
  -3   3  15 16506.7 1000.23  10
  -3   3  15 15387.7 1033.44  11
  -3   3  15 15325.4 877.460   5
   3  -3  15 16416.4 1414.16  21
   3  -3  15 15088.2 1077.68  20
  -3  -3 -14 6736.17 737.850  19
  -3   3  14 8173.83 733.458  13
   3   3 -14 8648.67 827.561  21
  -3   3  14 8090.35 744.905  10
  -3   3  14 7562.81 744.316  11
  -3   3  14 7768.52 642.550   5
   3  -3  14 6250.80 755.568  20
   3  -3  14 7570.96 1035.11  21
  -3  -3 -13 15835.1 1049.61  19
  -3   3  13 17484.1 1131.80  22
   3   3 -13 19025.8 1138.01  21
  -3   3  13 18422.5 1000.84  13
  -3   3  13 18090.8 1025.39  10
  -3   3  13 17754.5 1071.51  11
  -3   3  13 17996.9 940.292   5
   3  -3  13 15186.5 1088.70  20
   3  -3  13 17668.5 1437.51  21
  -3  -3 -12 22522.9 1183.14  19
  -3   3  12 21775.4 1215.73  22
   3   3 -12 22414.5 1239.73  21
  -3   3  12 22647.2 1084.12  13
  -3   3  12 23016.6 1142.94  10
  -3   3  12 24511.9 1204.58  11
   3  -3  12 18278.3 1920.09   1
   3   3 -12 21984.0 2070.16   3
   3  -3  12 18533.0 1141.59  20
   3  -3  12 20341.1 1499.11  21
   3   3 -11 8380.31 784.713  21
  -3   3  11 7580.09 732.587  22
  -3   3  11 7554.38 649.970  13
   3  -3  11 6389.50 1058.97   1
   3   3 -11 7065.66 1218.32   3
   3  -3  11 8748.93 1007.86  21
  -3   3  11 7630.57 692.975  10
  -3   3  11 7434.45 698.075  11
  -3  -3 -11 7447.40 678.515  19
   3   3 -10 21004.9 1967.12   3
   3   3  -9 6478.14 1054.91   3
   3   3  -8 576.997 382.038   3
   3   3  -7 40207.9 2481.71   3
   3   3  -6 13979.6 1529.78   3
   3   3  -5 22784.0 1838.74   3
   3  -3   5 19637.6 2113.49  16
   3   3  -4 19978.2 1716.21   3
   3  -3   4 19818.7 2084.42  16
   3   3  -3 16917.1 1566.39   3
   3  -3   3 13748.5 1758.91  16
  -3  -3  -3 14467.6 1686.30  18
   3   3  -2 54671.2 2814.20   3
   3  -3   2 51381.9 3219.25  16
  -3  -3  -2 47957.6 2993.25  18
   3   3  -1 46394.8 2612.09   3
   3  -3   1 44028.4 2926.10  16
  -3  -3  -1 42565.7 2756.48  18
   3   3   0 45311.7 2564.97   3
   3  -3   0 44966.0 2918.68  16
  -3  -3   0 45365.2 2882.36  18
   3   3   1 48177.4 2696.41   3
   3  -3  -1 47117.8 2464.62   3
  -3   3  -1 49380.4 2196.63   4
   3  -3  -1 47735.0 2992.22  16
  -3  -3   1 46704.5 2882.34  18
   3  -3  -2 51390.6 2529.52   3
   3   3   2 48231.6 2719.64   3
  -3   3  -2 44913.5 2161.42   4
   3  -3  -2 47638.1 2982.41  16
  -3  -3   2 50326.3 3008.14  18
   3  -3  -3 16345.0 1396.39   3
   3   3   3 16676.4 1688.27   3
  -3   3  -3 16451.2 1346.31   4
   3  -3  -3 16415.5 1752.18  16
  -3  -3   3 16105.4 1781.62  18
   3  -3  -4 26226.7 1734.21   3
   3   3   4 24958.1 2062.99   3
  -3   3  -4 22659.6 1698.07   4
   3  -3  -4 23357.8 2138.47  16
   3   3   5 18953.5 1577.29   1
   3  -3  -5 20973.9 1538.59   3
  -3   3  -5 19595.7 1607.83   4
   3   3   6 13224.5 1376.36   1
  -3   3  -6 13851.2 1435.91   4
   3   3   7 34421.2 2210.70   1
  -3   3  -7 30930.8 2236.71   4
   3   3   8 388.558 397.091   1
  -3   3  -8 758.794 510.038   4
   3   3   9 7135.17 1116.83   1
  -3   3  -9 6634.72 1184.97   4
   3   3  10 17311.5 1759.97   1
  -3   3 -10 15025.7 1733.39   4
   3   3  11 6328.98 744.271  20
  -3   3 -11 6282.06 641.031  19
   3  -3 -11 6862.99 1193.99  15
  -3  -3  11 6811.35 624.480  13
   3  -3 -11 6565.17 700.464  21
   3   3  11 6976.75 1184.32   1
  -3   3 -11 7101.51 772.088   8
  -3   3 -11 6308.45 1198.40   4
   3   3  12 18852.8 1396.66  21
   3   3  12 21407.2 1341.94  20
  -3   3 -12 22242.5 1211.35  19
   3  -3 -12 22515.8 2157.95  15
  -3  -3  12 21299.9 1110.79  13
   3  -3 -12 20340.2 1202.76  21
   3   3  12 23262.1 2139.59   1
  -3   3 -12 17085.6 2162.48   4
  -3   3 -12 23623.7 1254.35   8
  -3   3 -13 19654.8 1163.78   8
  -3  -3  13 16610.9 993.320  13
  -3   3 -13 16190.4 1074.50  19
   3  -3 -13 18288.4 1171.33  21
   3   3  13 16497.7 1257.61  20
   3   3  13 13349.1 1243.76  21
  -3   3 -13 16832.3 2082.15   4
  -3  -3  14 8153.32 780.527  13
   3   3  14 6658.00 904.762  21
   3   3  14 7755.70 952.064  20
   3  -3 -14 9222.64 851.175  21
  -3   3 -14 9804.19 865.440   8
  -3   3 -14 8863.34 833.066  19
  -3  -3  15 20251.4 1105.44  13
   3   3  15 15597.3 1290.61  21
   3   3  15 18615.6 1331.96  20
   3  -3 -15 19758.3 1188.98  21
  -3   3 -15 18632.4 1147.83  19
  -3   3 -15 19886.3 1122.88   8
  -3  -3  16 1286.11 434.060  13
  -3   3 -16 1388.95 448.320   8
   3   3  16 593.076 483.624  21
   3  -3 -16 1832.79 512.150  21
  -3   3 -16 1547.92 467.045  19
   3   3  16 1590.61 628.125  20
   3   3  17 5573.45 826.907  21
   3   3  17 8800.56 967.697  20
  -3  -3  17 7855.36 701.312  13
   3  -3 -17 6345.57 761.653  21
  -3   3 -17 7574.79 685.743   8
  -3   3 -17 7997.49 749.982  19
   3  -3 -18 1291.69 420.766  19
  -3  -3  18 1346.19 412.007  13
  -3   3 -18 542.424 331.531  19
   3   3  18 1402.59 584.658  20
   3   3  18 787.050 447.319  21
  -3  -3  18 882.925 371.113  11
  -3   3 -18 740.841 352.208   8
   3  -3 -19 2708.88 428.119  19
  -3  -3  19 2958.33 454.302  13
  -3   3 -19 3493.96 506.353  19
   3   3  19 3225.80 614.982  20
  -3  -3  19 2383.42 427.350  11
  -3   3 -19 3170.56 436.033   8
   3  -3 -20 6241.75 564.538  19
  -3  -3  20 6742.04 629.547  20
  -3   3 -20 5543.60 542.159  19
   3   3  20 5471.09 725.793  20
  -3  -3  20 6524.26 572.145   5
  -3  -3  20 5470.19 518.981  11
  -3  -3  20 5779.67 562.449  13
  -3  -3  21 2601.93 416.165  20
   3   3  21 1930.87 496.212  20
  -3   3 -21 2114.08 351.503  19
  -3  -3  21 2700.87 364.894   5
   3  -3 -21 2402.31 371.063  19
  -3  -3  21 1806.07 343.592  13
   3  -3 -22 1647.20 279.808  19
   3  -3 -22 1938.10 297.095  12
  -3  -3  22 2401.07 313.481   5
  -3  -3  22 1687.29 309.498  20
  -3   3 -22 1613.52 277.113  19
   3   3  22 1508.34 399.701  20
   3  -3 -23 1082.12 199.633  19
  -3  -3  23 1578.00 216.138   5
   3   3  23 1330.73 310.885  20
   3  -3 -23 1515.71 218.466  12
  -3   4  23 3117.77 310.836  13
   3  -4  23 2822.83 400.237  21
  -3  -4 -22 6154.96 428.269  19
   3   4 -22 4524.77 370.435  23
  -3   4  22 5912.95 464.432  11
  -3   4  22 5503.28 358.556   5
  -3   4  22 5120.36 459.055  13
  -3  -4 -22 5820.89 486.277  22
   3  -4  22 7177.22 669.626  21
  -3  -4 -21 5836.73 494.109  19
   3   4 -21 4641.51 438.632  23
  -3   4  21 5825.74 547.102  13
   3  -4  21 4990.23 513.128  20
   3  -4  21 6225.15 757.383  21
  -3   4  21 5518.83 430.244   5
  -3  -4 -21 5870.61 574.216  22
  -3   4  21 6477.21 534.657  11
   3   4 -21 5560.25 372.534  12
  -3  -4 -20 1122.42 351.057  19
   3  -4  20 1629.91 390.010  20
  -3   4  20 1747.32 402.789  13
  -3   4  20 1637.68 305.244   5
   3  -4  20 1573.75 629.307  21
  -3  -4 -20 1985.63 446.961  22
   3   4 -20 1368.48 252.117  12
  -3   4  20 1727.08 408.986  11
  -3   4  19 2166.04 356.788   5
  -3   4  19 2211.36 468.656  13
   3  -4  19 1573.02 587.817  21
  -3  -4 -19 1866.28 390.024  19
   3  -4  19 1617.57 425.556  20
   3   4 -19 1758.97 296.387  12
  -3   4  19 1920.21 436.251  11
  -3   4  18 19820.9 924.429   5
  -3   4  18 20943.1 1060.54  13
   3  -4  18 16746.6 1033.13  20
   3  -4  18 20039.1 1469.08  21
  -3   4  18 19271.0 1085.05  11
   3   4 -18 19088.5 869.241  12
  -3  -4 -18 20705.5 1066.58  19
  -3   4  17 4624.94 509.354   5
  -3   4  17 5084.05 641.617  13
   3  -4  17 4383.99 615.547  20
  -3  -4 -17 3970.88 539.824  19
  -3   4  17 4682.79 597.827  11
   3   4 -17 4676.14 494.556  12
   3  -4  17 5466.70 895.093  21
   3   4 -17 4153.63 632.136  21
  -3   4  17 4231.31 565.682  10
  -3   4  16 5553.97 549.857   5
  -3   4  16 5597.07 622.202  13
  -3  -4 -16 4789.21 588.907  19
  -3   4  16 5726.50 675.439  10
  -3   4  16 5708.21 682.108  11
   3  -4  16 5004.44 648.020  20
   3  -4  16 5321.24 865.796  21
   3   4 -16 5676.73 688.268  21
  -3   4  15 3377.94 468.979   5
  -3   4  15 3442.04 525.338  13
  -3  -4 -15 3588.60 541.198  19
   3  -4  15 2823.74 513.931  20
  -3   4  15 3056.20 552.983  11
   3   4 -15 3461.98 608.234  21
   3  -4  15 2276.77 714.114  21
  -3   4  15 3225.99 553.770  10
  -3  -4 -14 12433.2 911.183  19
  -3   4  14 14426.2 907.824  13
  -3   4  14 14005.8 825.630   5
  -3   4  14 14329.4 918.161  10
  -3   4  14 13182.3 966.840  11
   3  -4  14 12449.6 1250.82  21
   3   4 -14 13915.6 1011.63  21
  -3   4  13 13506.2 877.225  13
   3   4 -13 14720.9 1004.24  21
  -3   4  13 15031.7 967.000  10
  -3   4  13 13513.6 935.432  11
   3  -4  13 14204.6 1301.28  21
  -3  -4 -13 12289.2 911.590  19
  -3  -4 -12 24048.9 1190.70  19
   3   4 -12 28840.1 2472.60   3
  -3   4  12 24138.6 1127.00  13
  -3   4  12 26623.7 1265.59  11
  -3   4  12 28305.9 1250.11  10
   3  -4  12 21678.1 1605.13  21
   3   4 -12 26593.4 1328.90  21
  -3   4  12 24488.4 1342.75  22
   3   4 -11 7854.30 770.110  21
  -3   4  11 7333.01 734.354  22
  -3   4  11 7816.09 675.949  13
  -3   4  11 7423.61 734.167  10
  -3   4  11 7786.54 716.318  11
   3   4 -11 6746.13 1215.71   3
   3  -4  11 7492.69 928.609  21
  -3  -4 -11 6731.27 624.968  19
  -3   4  10 2800.16 498.668  22
  -3   4  10 2813.69 442.059  13
   3   4 -10 2203.43 713.887   3
   3   4 -10 2289.92 472.953  21
   3  -4  10 2099.94 549.202  21
  -3   4  10 1919.99 440.634  10
  -3   4  10 2265.08 434.901  11
   3   4  -9 13055.5 1545.80   3
   3   4  -8 27874.8 2178.79   3
   3   4  -7 21894.1 1909.87   3
   3   4  -6 22832.7 1947.26   3
   3  -4   5 32687.5 2833.53  16
   3   4  -5 36928.1 2428.16   3
   3  -4   4 12882.4 1830.75  16
   3   4  -4 13559.9 1469.03   3
   3  -4   3 53066.0 3464.53  16
  -3  -4  -3 54404.4 3406.00  18
   3   4  -3 56628.3 2895.26   3
   3   4  -2 829.306 485.434   3
   3  -4   2 729.454 534.864  16
  -3  -4  -2 410.738 489.136  18
  -3   4   2 170.277 303.360   4
   3   4  -1 16177.3 1583.48   3
   3  -4   1 17435.7 2002.82  16
  -3  -4  -1 15836.9 1792.98  18
  -3   4   1 17659.9 1448.40   4
   3  -4   0 2323.06 624.036   3
   3   4   0 1946.43 616.320   3
   3  -4   0 1751.61 693.303  16
  -3  -4   0 1439.90 693.122  18
  -3   4   0 2016.83 542.928   4
   3   4   1 16938.8 1616.32   3
   3  -4  -1 13989.3 1342.69   3
   3  -4  -1 18256.8 1993.95  16
  -3  -4   1 18528.6 1962.45  18
  -3   4  -1 16798.5 1448.08   4
   3   4   2 1187.98 516.715   1
   3   4   2 43.6542 408.885   3
  -3  -4   2 1065.18 503.952  18
   3  -4  -2 877.305 525.206  16
  -3   4  -2-179.129 382.843   4
   3   4   3 57153.6 2557.93   1
   3   4   3 61602.8 3205.10   3
   3  -4  -3 57993.4 3450.57  16
  -3  -4   3 60386.1 3550.03  18
  -3   4  -3 56136.2 2710.00   4
   3   4   4 10161.6 1138.57   1
   3   4   4 10355.3 1402.93   3
   3  -4  -4 10297.2 1484.33  16
  -3   4  -4 10526.7 1248.59   4
   3   4   5 37035.5 2180.55   1
   3   4   5 32716.9 2417.17   3
  -3   4  -5 33554.5 2271.64   4
   3   4   6 24511.1 1825.80   1
   3   4   6 21853.7 2048.88   3
  -3   4  -6 22572.8 1922.62   4
   3   4   7 21952.5 1794.44   1
  -3   4  -7 18025.3 1787.63   4
   3   4   8 27224.6 2093.57   1
  -3   4  -8 26596.3 2286.27   4
   3   4   9 11623.7 1406.30   1
  -3   4  -9 10536.5 1523.67   4
   3  -4 -10 3853.68 922.520  15
  -3  -4  10 2878.92 473.639  13
   3   4  10 2562.03 782.344   1
  -3   4 -10 3468.77 601.705   8
  -3   4 -10 2934.77 475.820  19
   3   4  10 2630.25 555.372  20
  -3   4 -11 8162.92 748.690  19
   3  -4 -11 7893.89 1399.27  15
  -3  -4  11 9034.29 728.351  13
  -3   4 -11 5229.48 1127.68   4
   3   4  11 8490.93 1239.11   1
  -3   4 -11 8541.86 859.357   8
   3   4  11 8867.21 897.943  20
   3   4  12 28096.8 1556.65  20
  -3   4 -12 27338.3 1313.30  19
   3  -4 -12 29026.0 2533.23  15
  -3  -4  12 29128.6 1259.42  13
   3  -4 -12 28586.6 1358.85  21
   3   4  12 30108.4 2369.47   1
  -3   4 -12 30639.0 1457.05   8
  -3  -4  13 13551.4 948.359  13
  -3   4 -13 14718.6 1074.13   8
   3  -4 -13 12906.0 949.368  21
   3   4  13 13613.3 1183.39  20
  -3   4 -13 13372.3 969.011  19
  -3  -4  14 15987.8 992.303  13
   3   4  14 16711.2 1272.76  20
   3  -4 -14 17219.6 1067.87  21
  -3   4 -14 16120.2 1044.49  19
  -3   4 -14 17868.4 1126.86   8
  -3  -4  15 3362.48 537.944  13
  -3   4 -15 2625.04 535.574  19
   3   4  15 3013.18 718.007  20
   3  -4 -15 3274.83 591.888  21
  -3   4 -15 3141.32 630.197   8
  -3  -4  16 4327.92 588.149  13
  -3   4 -16 4188.27 628.921   8
   3  -4 -16 3947.76 590.727  21
  -3   4 -16 4749.51 624.151  19
   3   4  16 5545.35 827.967  20
   3  -4 -17 4325.12 604.536  21
  -3  -4  17 5272.86 598.737  13
  -3   4 -17 5298.26 605.161  19
   3   4  17 5577.16 788.833  20
  -3   4 -17 5321.41 625.984   8
  -3  -4  18 19223.3 966.120  13
  -3   4 -18 21887.9 1067.85   8
   3   4  18 21846.1 1367.60  20
  -3   4 -18 18545.7 989.697  19
   3  -4 -18 22147.6 1062.64  19
  -3  -4  19 2675.22 384.020  13
  -3  -4  19 2048.10 395.340  11
   3  -4 -19 2743.43 431.607  19
  -3   4 -19 3067.48 472.238   8
  -3   4 -19 2160.46 389.016  19
   3   4  19 3173.52 654.749  20
   3  -4 -20 733.363 315.968  19
  -3   4 -20 2002.65 390.909   8
   3   4  20 1018.24 443.889  20
  -3   4 -20 943.534 311.822  19
  -3  -4  20 1727.68 333.564   5
   3   4  21 5679.69 626.562  20
  -3   4 -21 5972.52 459.509   8
  -3  -4  21 5777.98 458.705   5
  -3   4 -21 5329.86 427.799  19
   3  -4 -21 5762.47 478.060  19
  -3  -4  21 5832.31 554.885  20
  -3  -4  22 6649.17 497.273  20
   3   4  22 6504.46 572.851  20
  -3   4 -22 4917.30 330.491  19
   3  -4 -22 6122.42 430.469  19
  -3  -4  22 6665.10 432.225   5
   3  -4 -23 3426.28 265.992  12
   3  -4 -23 3153.19 263.585  19
  -3   5  22 1226.76 264.351  11
  -3   5  22 802.312 255.231  13
   3   5 -22 1032.03 206.245  23
  -3  -5 -22 975.304 254.439  22
   3  -5  22 1405.64 380.946  21
  -3  -5 -21 13635.4 619.643  19
   3   5 -21 10804.3 611.172  23
  -3   5  21 11768.0 679.093  13
   3  -5  21 14568.9 922.737  21
  -3   5  21 11357.3 505.562   5
  -3  -5 -21 12818.6 762.878  22
  -3   5  21 12374.8 688.336  11
  -3  -5 -20 1424.84 305.108  19
  -3   5  20 1612.80 280.885   5
  -3   5  20 1282.86 366.738  13
   3  -5  20 1166.58 547.677  21
   3   5 -20 1490.37 351.953  23
  -3  -5 -20 1348.75 400.644  22
  -3   5  20 1483.69 374.382  11
  -3   5  19 8329.89 679.381  13
   3  -5  19 8315.87 958.370  21
  -3   5  19 9074.80 571.201   5
  -3  -5 -19 8430.80 624.880  19
  -3   5  19 8411.65 716.511  11
  -3   5  18 2437.17 368.118   5
  -3   5  18 3075.17 511.018  13
   3  -5  18 2908.85 687.298  21
  -3   5  18 3194.31 515.222  11
  -3  -5 -18 2831.81 436.369  19
  -3   5  17 2452.44 377.932   5
  -3   5  17 2558.42 512.565  13
  -3  -5 -17 1993.98 413.932  19
  -3   5  17 2991.04 551.689  11
   3  -5  17 2100.33 708.695  21
  -3   5  17 2183.40 505.828  10
  -3   5  16 4365.76 477.405   5
  -3   5  16 5666.31 629.809  13
  -3   5  16 4751.68 611.602  10
  -3   5  16 5265.39 651.623  11
  -3  -5 -16 5133.61 586.114  19
   3  -5  16 4856.21 850.359  21
   3   5 -16 4875.96 613.197  21
  -3   5  15 6381.56 652.125  13
   3   5 -15 6024.03 723.724  21
  -3   5  15 6470.27 697.810  10
  -3   5  15 7385.97 737.432  11
  -3  -5 -15 6894.74 673.499  19
   3  -5  15 5291.80 894.191  21
  -3   5  14 27409.3 1209.07  13
   3   5 -14 26592.3 1333.88  21
  -3   5  14 27861.7 1287.77  10
  -3   5  14 27954.7 1326.88  11
  -3  -5 -14 25102.6 1223.78  19
   3  -5  14 25207.8 1689.32  21
  -3   5  13 13482.8 873.552  13
   3   5 -13 12175.6 913.086  21
  -3   5  13 13188.1 904.720  10
  -3   5  13 13836.7 942.849  11
  -3  -5 -13 11489.9 846.699  19
   3  -5  13 12265.2 1249.94  21
  -3   5  12 1740.39 501.270  10
  -3   5  12 1699.05 402.727  13
  -3   5  12 1963.38 460.708  11
   3  -5  12 1536.63 606.781  21
   3   5 -12 2115.65 492.226  21
  -3  -5 -12 1092.31 361.930  19
  -3   5  11 8927.64 706.091  13
  -3   5  11 10233.4 829.686  11
  -3   5  11 10097.0 811.868  10
   3   5 -11 8767.60 1399.13   3
   3  -5  11 9505.18 1034.34  21
   3   5 -11 9833.58 823.983  21
  -3   5  11 8903.69 840.506  22
  -3   5  10 7616.59 638.812  13
  -3   5  10 9076.62 783.646  10
  -3   5  10 8520.97 733.858  11
   3   5 -10 6858.93 1198.23   3
   3  -5  10 8000.68 924.777  21
   3   5 -10 8194.38 778.315  21
  -3   5  10 8264.40 781.995  22
  -3   5   9 6868.14 694.613  10
  -3   5   9 7738.94 706.528  11
   3  -5   9 6595.60 806.371  21
   3   5  -9 6706.05 1226.78   3
   3   5  -9 7233.64 694.602  21
  -3   5   9 7410.79 707.903  22
  -3   5   8 37630.4 1352.50  10
   3   5  -8 38499.8 2637.89   3
   3   5  -7 62863.4 3225.12   3
   3   5  -6 5258.99 990.220   3
   3  -5   6 2601.13 962.747  16
   3   5  -5 8680.22 1206.18   3
   3  -5   5 7622.79 1508.13  16
   3   5  -4 5522.30 998.045   3
   3  -5   4 5038.12 1171.94  16
   3   5  -3 23288.2 1937.90   3
   3  -5   3 23823.7 2430.83  16
  -3  -5  -3 22588.9 2337.88  18
   3   5  -2 1342.00 457.497   3
  -3   5   2 982.173 605.408   4
   3  -5   2 1751.57 827.653  16
  -3  -5  -2 1949.95 756.121  18
   3   5  -1 6585.34 1018.71   3
  -3   5   1 6672.00 996.804   4
   3  -5   1 7060.75 1367.09  16
  -3  -5  -1 5632.11 1152.20  18
   3   5   0 224.163 351.632   1
   3   5   0 520.368 414.228   3
  -3   5   0 242.206 323.450   4
   3  -5   0 936.536 578.869  16
  -3  -5   0 167.109 422.883  18
   3   5   1 6860.37 899.094   1
   3   5   1 7636.50 1128.07   3
  -3   5  -1 6993.58 1071.05   4
  -3  -5   1 6771.97 1242.60  18
   3  -5  -1 8372.75 1432.74  16
   3   5   2 1736.89 454.209   1
   3   5   2 1894.60 698.684   3
  -3   5  -2 1180.14 504.456   4
  -3  -5   2 2003.48 737.038  18
   3  -5  -2 1616.63 656.993  16
   3   5   3 22405.4 1679.29   1
   3   5   3 21388.2 1911.83   3
  -3   5  -3 22938.9 1886.59   4
   3  -5  -3 23274.9 2347.34  16
  -3  -5   3 24547.8 2389.73  18
   3   5   4 4756.00 783.306   1
   3   5   4 5141.96 1007.79   3
  -3   5  -4 5373.08 967.195   4
   3  -5  -4 3776.93 1031.39  16
  -3   5  -5 9365.58 1323.65   4
   3   5   5 9643.82 1178.89   1
   3   5   5 8053.51 1248.21   3
  -3   5  -6 1604.11 580.018   4
   3   5   6 3296.25 784.762   1
   3   5   6 1320.64 685.985   3
  -3   5  -7 61239.1 3438.97   4
   3   5   7 65773.3 3172.43   1
   3   5   8 39592.1 1672.09  20
   3   5   8 41588.5 2613.56   1
  -3   5  -8 36679.9 2779.58   4
  -3   5  -8 37917.6 1488.07   8
  -3   5  -9 6834.24 650.054  19
   3   5   9 7319.96 680.275   7
  -3   5  -9 7650.51 667.234  12
   3   5   9 6040.43 739.762  20
   3   5   9 6955.53 1142.17   1
  -3   5  -9 7070.55 1282.90   4
  -3   5  -9 7420.60 768.840   8
  -3   5 -10 9167.61 834.085   8
   3   5  10 9448.92 933.501  20
   3  -5 -10 9053.53 1508.38  15
  -3  -5  10 9903.74 721.843  13
  -3   5 -10 8895.67 737.809  12
  -3   5 -10 8968.55 768.184  19
   3   5  10 9002.65 1280.62   1
  -3   5 -10 6772.27 1293.69   4
   3   5  10 8639.00 723.109   7
   3   5  11 10305.8 985.942  20
  -3   5 -11 9787.97 793.282  19
   3  -5 -11 9700.78 1616.07  15
  -3   5 -11 9561.45 769.440  12
  -3  -5  11 10145.0 790.901  13
   3   5  11 10312.4 1453.10   1
  -3   5 -11 8543.04 1488.62   4
  -3   5 -11 11030.9 923.292   8
   3   5  11 8987.29 722.529   7
  -3   5 -12 1587.02 410.322  12
  -3   5 -12 2317.24 629.498   8
  -3   5 -12 2033.46 488.337  19
   3   5  12 2330.05 577.278  20
  -3  -5  12 2317.33 450.291  13
  -3   5 -13 17131.9 1161.65   8
  -3   5 -13 14303.3 938.451  12
  -3  -5  13 15714.4 976.693  13
   3   5  13 15972.2 1244.23  20
  -3   5 -13 14483.6 977.671  19
  -3   5 -14 30203.9 1429.75   8
  -3   5 -14 26851.8 1241.44  12
  -3  -5  14 30709.3 1312.79  13
   3   5  14 29499.7 1651.91  20
  -3   5 -14 27483.5 1301.84  19
  -3   5 -15 6464.62 741.389   8
   3   5  15 6145.14 853.890  20
  -3   5 -15 5392.96 585.373  12
  -3  -5  15 6210.53 650.713  13
  -3   5 -15 5179.19 609.483  19
  -3   5 -16 4974.16 550.568  12
  -3  -5  16 5019.94 560.575  13
  -3   5 -16 5040.09 589.253  19
   3   5  16 5521.61 805.888  20
  -3   5 -16 5184.69 626.934   8
   3  -5 -17 2645.82 485.373  19
  -3   5 -17 2163.68 354.020  12
  -3  -5  17 2143.70 400.570  13
   3   5  17 2096.03 609.121  20
  -3   5 -17 2028.99 427.984  19
  -3   5 -17 2342.06 487.098   8
   3  -5 -18 3699.99 482.543  19
  -3   5 -18 3268.58 398.573  12
   3   5  18 3383.38 608.128  20
  -3   5 -18 3050.77 407.592  19
  -3   5 -18 3413.56 498.054   8
  -3   5 -19 10627.0 723.391   8
  -3   5 -19 8763.82 599.516  19
   3  -5 -19 8700.20 643.013  19
   3   5  19 10268.7 860.983  20
  -3  -5  20 1280.37 308.982   5
   3   5  20 552.467 391.027  20
  -3   5 -20 819.334 236.088  19
  -3   5 -20 1560.61 369.574   8
   3  -5 -20 525.780 269.631  19
  -3   5 -21 14643.4 669.581   8
  -3  -5  21 13640.9 630.408   5
   3  -5 -21 13240.6 637.076  19
  -3  -5  21 15960.8 794.540  20
   3   5  21 14203.3 816.191  20
   3  -5 -22 1438.94 231.066  19
  -3  -5  22 815.980 190.930   5
  -3  -5  22 1148.73 265.546  20
   3   5  22 1842.97 330.900  20
  -3  -6 -22 1328.35 227.765  22
  -3   6  21 325.543 240.981  11
  -3   6  21 235.593 229.390  13
  -3  -6 -21 300.974 242.250  22
   3   6 -21 373.338 206.118  23
   3  -6  21 731.377 351.040  21
   3   6 -20 8764.49 590.772  23
  -3   6  20 8398.49 611.828  11
  -3   6  20 8071.84 582.324  13
  -3  -6 -20 8710.45 675.297  22
   3  -6  20 8918.80 786.780  21
   3   6 -19 6482.38 582.575  23
  -3   6  19 5667.50 543.079  13
   3  -6  19 6622.00 788.338  21
  -3   6  19 6080.82 584.556  11
  -3  -6 -19 6047.22 647.948  22
  -3   6  18 3298.43 488.040  13
   3  -6  18 2855.80 673.936  21
  -3   6  18 3640.48 548.181  11
   3   6 -18 2997.96 509.725  23
  -3   6  17 7506.56 709.421  11
   3  -6  17 5790.35 848.476  21
  -3   6  17 6528.58 627.220  13
   3  -6  16 4824.94 834.409  21
  -3   6  16 4338.24 535.479  13
  -3   6  16 4703.02 608.172  11
  -3   6  16 3783.63 592.510  10
   3  -6  15 1208.52 601.750  21
   3   6 -15 1504.74 432.822  21
  -3   6  15 1538.48 477.780  10
  -3   6  15 1812.26 479.581  11
  -3   6  15 1883.38 433.404  13
   3  -6  14 28201.3 1697.73  21
  -3   6  14 30314.6 1265.70  13
  -3   6  14 29475.1 1321.18  10
  -3   6  14 31284.5 1389.20  11
   3   6 -14 26073.6 1282.97  21
   3  -6  13 16934.1 1358.41  21
  -3   6  13 18612.3 1000.87  13
  -3   6  13 19340.7 1069.20  10
  -3   6  13 18850.7 1095.88  11
   3   6 -13 18625.0 1081.07  21
  -3   6  12 829.958 311.016  13
   3   6 -12 1390.26 431.066  21
   3  -6  12 1172.53 568.191  21
  -3   6  12 1380.21 496.321  10
  -3   6  12 1614.92 441.575  11
  -3   6  11 19190.0 971.424  13
   3   6 -11 21194.5 1023.22   6
  -3   6  11 22411.3 1108.77  10
  -3   6  11 21677.0 1161.80  11
   3  -6  11 18671.4 1352.43  21
   3   6 -11 21349.3 1149.15  21
   3   6 -10 5682.25 589.416   6
   3  -6  10 5144.39 799.495  21
   3   6 -10 6883.78 712.566  21
  -3   6  10 6502.41 714.981  22
  -3   6  10 6927.27 707.351  11
  -3   6  10 6736.42 692.016  10
   3  -6   9 8783.59 881.806  21
  -3   6   9 10974.0 867.811  22
   3   6  -9 12348.3 1576.82   3
  -3   6   9 11277.2 822.805  11
  -3   6   9 11027.6 825.424  10
   3  -6   8 35494.9 1667.17  21
   3   6  -8 37349.0 2624.85   3
  -3   6   8 34985.8 1357.30  10
  -3   6   8 36672.2 1395.78  11
  -3   6   8 36629.8 1438.61  22
   3  -6   7 42941.2 3662.23  16
   3   6  -7 47693.0 2913.25   3
  -3   6   7 43207.7 1452.53  10
  -3   6   7 42001.7 1496.76  22
   3   6  -6 20159.1 1864.70   3
   3  -6   6 17873.1 2375.36  16
   3   6  -5 23084.4 1998.86   3
   3  -6   5 20145.8 2437.08  16
   3   6  -4 14511.4 1540.77   3
   3  -6   4 11582.5 1838.14  16
  -3  -6  -4 13277.0 1899.05  18
   3   6  -3 16925.7 1658.31   3
   3  -6   3 13553.7 2000.33  16
  -3  -6  -3 15701.5 2063.27  18
  -3   6   2 3538.53 806.481   4
   3  -6   2 2627.05 938.850  16
  -3  -6  -2 4652.94 1180.84  18
   3   6  -2 4658.89 940.885   3
  -3   6   1 13240.9 1535.04   4
   3   6  -1 13963.4 1503.04   3
   3  -6   1 11812.9 1786.03  16
  -3  -6  -1 12528.4 1760.47  18
  -3   6   0 17439.3 1720.49   4
   3  -6   0 19368.7 2260.60  16
  -3  -6   0 16079.7 1991.33  18
   3   6   0 17122.7 1667.76   3
  -3   6  -1 14958.7 1661.32   4
   3  -6  -1 16085.4 2097.00  16
  -3  -6   1 16171.9 2024.76  18
   3   6   1 15244.7 1598.04   3
  -3   6  -2 4499.56 936.602   4
  -3  -6   2 4136.74 1133.69  18
   3  -6  -2 3196.63 904.290  16
   3   6   2 4661.18 755.123   1
   3   6   2 4200.81 850.204   3
  -3   6  -3 14735.1 1633.44   4
   3  -6  -3 15168.1 1925.69  16
  -3  -6   3 15139.2 1971.64  18
   3   6   3 15531.3 1628.26   3
   3   6   3 13802.9 1368.27   1
  -3   6  -4 14070.9 1618.62   4
   3  -6  -4 13597.9 1917.20  16
   3   6   4 14117.3 1580.82   3
   3   6   4 15713.2 1481.69   1
  -3   6  -5 24662.9 2171.95   4
   3   6   5 23507.6 2043.75   3
   3   6   5 23488.8 1860.69   1
  -3   6  -6 16523.7 1833.68   4
   3   6   6 13780.5 1544.71   3
   3   6   6 19145.9 1726.29   1
   3   6   7 46589.1 2724.29   1
   3   6   7 43848.7 1759.48  20
  -3   6  -7 43776.3 3051.98   4
   3   6   7 45678.0 1545.57   7
  -3   6  -7 43775.7 1594.87   8
   3   6   8 40715.1 2618.23   1
   3   6   8 36056.5 1440.96   7
   3   6   8 39249.0 1711.43  20
  -3   6  -8 34169.5 2811.90   4
  -3   6  -8 37675.0 1531.34   8
  -3   6  -9 13247.3 956.439   8
   3  -6  -9 14488.5 1918.77  15
  -3   6  -9 12990.5 888.338  12
   3   6   9 13332.2 931.355   7
   3   6   9 14154.9 1625.28   1
   3   6   9 13765.1 1061.97  20
  -3   6  -9 9736.22 1566.10   4
   3   6  10 8391.72 860.838  20
  -3   6 -10 8272.39 733.574  12
  -3  -6  10 8259.78 690.999  13
   3   6  10 9119.26 733.093   7
   3   6  10 7461.99 1231.23   1
  -3   6 -10 8169.96 847.915   8
  -3   6 -10 5417.52 1206.35   4
  -3   6 -11 19154.9 1099.51  12
  -3  -6  11 20619.5 1036.78  13
  -3   6 -11 20186.7 1219.21   8
   3   6  11 21501.0 1372.99  20
   3   6  11 18134.9 1041.25   7
  -3   6 -12 1777.52 627.491   8
  -3  -6  12 573.793 332.864  13
   3   6  12 1505.00 439.350   7
  -3   6 -12 969.067 382.000  19
   3   6  12 653.299 455.800  20
  -3   6 -12 1123.97 394.761  12
  -3   6 -13 19271.3 1113.36  12
  -3  -6  13 19093.1 1031.56  13
  -3   6 -13 20766.0 1089.18  19
  -3   6 -13 20810.7 1268.04   8
   3   6  13 21546.8 1416.63  20
  -3   6 -14 30287.2 1332.32  12
  -3  -6  14 30474.2 1263.73  13
   3   6  14 30686.0 1669.42  20
  -3   6 -14 28939.6 1247.09  19
  -3   6 -14 28629.6 1458.79   8
  -3   6 -15 1916.61 459.390  12
  -3   6 -15 1701.68 529.331   8
  -3   6 -15 1418.25 382.930  19
   3   6  15 1633.10 574.831  20
   3   6  16 6349.03 781.855  20
  -3   6 -16 5180.87 557.837  12
  -3   6 -16 5658.56 675.677   8
   3   6  17 6775.40 792.681  20
   3  -6 -17 7438.68 640.495  19
  -3   6 -17 7814.70 693.436   8
  -3   6 -17 6870.17 590.821  12
  -3   6 -18 5557.06 637.323   8
   3   6  18 3866.54 599.520  20
   3  -6 -18 3861.25 465.138  19
  -3   6 -19 6962.77 594.844   8
   3   6  19 6359.23 661.645  20
   3  -6 -19 6397.56 524.459  19
  -3   6 -20 10168.2 620.339   8
  -3  -6  20 9037.02 536.433   5
   3   6  20 9739.37 699.495  20
   3  -6 -20 9750.22 567.431  19
  -3  -6  20 10119.0 722.757  20
  -3  -6  21 513.327 280.113  20
   3   6  21 659.192 265.142  20
   3  -6 -21 404.230 196.711  19
  -3  -6  21 642.746 188.097   5
   3   6  21 400.420 252.127   9
  -3   6 -21 73.1991 229.367   8
  -3  -6  22 1678.65 260.570  20
   3  -6 -22 1500.89 186.973  12
  -3   7  21 6303.33 417.396  11
  -3  -7 -21 6267.80 431.075  22
   3   7 -21 5758.75 359.200  23
  -3   7  20 901.609 262.381  13
  -3   7  20 1193.94 294.901  11
   3   7 -20 1207.18 277.967  23
  -3  -7 -20 1434.37 337.048  22
   3  -7  20 1559.93 371.594  21
  -3   7  19 391.443 268.570  13
  -3   7  19 260.854 276.601  11
  -3   7  19 113.904 271.392   7
  -3  -7 -19 360.179 324.040  22
   3   7 -19 321.921 267.853  23
   3  -7  19-77.9479 370.018  21
  -3   7  18 1025.43 316.009  13
  -3   7  18 1263.31 374.280  11
  -3   7  18 353.350 378.575   7
  -3  -7 -18 1219.33 399.463  22
   3   7 -18 1420.13 390.997  23
   3  -7  18 995.914 446.279  21
  -3   7  17 2599.04 420.322  13
  -3   7  17 2593.50 488.256  11
  -3  -7 -17 2973.73 539.051  22
   3   7 -17 2739.05 504.611  23
   3  -7  17 2474.27 584.031  21
  -3   7  16 3338.28 465.564  13
  -3   7  16 3664.74 544.100  11
   3   7 -16 3725.60 564.321  23
   3  -7  16 3552.67 663.519  21
  -3   7  15 2813.81 452.400  13
  -3   7  15 3570.44 554.022  11
  -3   7  15 2582.55 533.641  10
   3  -7  15 2633.32 575.064  21
  -3   7  14 3325.25 491.448  13
  -3   7  14 3959.71 643.554  10
  -3   7  14 4312.42 592.631  11
   3  -7  14 2548.01 648.633  21
  -3   7  13 19960.2 1112.45  10
  -3   7  13 21641.5 1164.51  11
  -3   7  13 19660.4 993.904  13
   3  -7  13 18998.2 1340.67  21
   3  -7  12 17740.9 1265.91  21
  -3   7  12 19950.4 1092.76  10
  -3   7  12 20456.9 1145.78  11
   3   7 -11 1064.55 338.091   6
   3  -7  11 883.542 520.543  21
  -3   7  11 1243.06 410.239  11
  -3   7  11 1258.51 490.881  10
   3   7 -10 28068.2 1175.26   6
  -3   7  10 25251.2 1221.66  10
  -3   7  10 25200.6 1244.77  11
   3   7  -9 35995.7 1385.94   6
  -3   7   9 34531.6 1423.14  11
  -3   7   9 36769.3 1391.45  10
   3   7  -8 1215.04 360.255   6
  -3   7   8 799.013 378.804  22
  -3  -7  -8 263.486 332.893  22
  -3   7   8 885.502 368.810  11
   3   7  -8 410.508 466.317   3
  -3   7   8 1177.55 428.549  10
  -3  -7  -7 3171.55 528.606  22
  -3   7   7 3056.82 499.314  22
  -3   7   7 4077.43 552.883  10
   3  -7   7 3420.09 1142.08  16
   3   7  -7 4557.83 955.749   3
   3   7  -6 13250.5 1570.01   3
   3   7  -6 12898.3 820.350   7
   3  -7   6 13139.9 2064.77  16
  -3  -7  -6 11944.4 1977.40  18
  -3   7   6 13804.6 866.990  10
   3   7  -5 24542.1 2062.13   3
   3   7  -5 24749.6 1066.28   7
   3  -7   5 22540.2 2725.77  16
  -3  -7  -5 19655.7 2419.51  18
  -3   7   5 22442.2 1072.98  10
   3   7  -4 20600.8 1882.97   3
   3   7  -4 19914.1 953.549   7
  -3   7   4 18673.4 974.641  10
   3  -7   4 19266.8 2423.69  16
  -3  -7  -4 16986.4 2242.40  18
   3   7  -3 10840.6 1373.86   3
   3  -7   3 10355.1 1757.52  16
  -3  -7  -3 8978.06 1671.75  18
   3   7  -2 20167.3 1852.93   3
  -3   7   2 15922.4 1789.01   4
   3  -7   2 16198.0 2236.71  16
  -3  -7  -2 17087.8 2183.65  18
  -3   7   1-1623.69 654.526   4
   3   7  -1 397.391 484.060   3
  -3  -7  -1-125.018 499.333  18
   3  -7   1-1056.15 708.219  16
  -3   7   0 29983.7 2385.32   4
   3   7   0 30396.5 2258.32   3
   3  -7   0 28457.8 2843.73  16
  -3  -7   0 29448.8 2863.57  18
  -3   7  -1-862.298 564.791   4
  -3  -7   1-248.645 473.765  18
   3  -7  -1-72.2527 548.483  16
  -3   7  -2 18296.3 1905.80   4
   3   7   2 15240.2 1597.32   3
   3  -7  -2 16439.1 2148.43  16
  -3  -7   2 16159.1 2131.95  18
   3   7   3 10032.0 749.333   7
   3  -7  -3 7108.60 1459.23  16
  -3   7  -3 9863.99 1528.24   4
   3   7   3 8911.23 1182.75   3
   3   7   4 19328.9 989.693   7
   3   7   4 15931.5 1061.81  20
  -3   7  -4 16655.5 1909.73   4
   3   7   4 17061.9 1195.29   9
  -3   7  -4 16669.0 1042.05   8
   3   7   5 22645.0 1873.79   1
  -3   7  -5 22543.1 1328.92  23
   3   7   5 23307.3 1099.69   7
   3   7   5 21147.2 1208.80  20
  -3   7  -5 19491.9 2085.80   4
  -3   7  -5 21013.2 1181.86   8
   3   7   5 22517.9 1351.56   9
   3   7   6 16060.2 1633.08   1
   3   7   6 18593.1 1015.76   7
  -3   7  -6 16723.1 1167.80  23
   3   7   6 15564.1 1112.49  20
  -3   7  -6 15952.7 1078.06   8
  -3   7  -6 14160.5 1827.99   4
  -3   7  -7 4941.31 691.940   8
  -3   7  -7 4418.59 684.742  23
   3   7   7 4643.96 595.423   7
   3   7   7 4647.33 713.372  20
   3   7   7 2874.68 716.455   1
  -3   7  -7 3957.94 1045.71   4
  -3   7  -8-663.152 589.996   4
   3   7   8 1180.57 432.684   7
   3   7   8 633.312 452.241  20
  -3   7  -8 1079.46 519.517   8
   3   7   8-1334.06 564.108   1
  -3   7  -9 36458.3 1551.36   8
   3   7   9 36247.5 1460.13   7
   3   7   9 38936.8 1756.16  20
  -3   7 -10 25723.9 1341.74   8
  -3  -7  10 25174.7 1122.07  13
   3   7  10 26766.3 1242.85   7
   3   7  10 25747.3 1463.74  20
   3   7  11 1604.07 466.351   7
   3   7  11 1243.92 537.291  20
  -3   7 -11 1711.36 554.516   8
  -3   7 -12 20706.0 1080.47  24
  -3   7 -12 20419.3 1243.55   8
   3   7  12 22685.4 1087.53   7
   3   7  12 20653.5 1363.53  20
  -3   7 -13 20246.8 1229.54   8
   3   7  13 22659.9 1421.30  20
   3   7  13 21249.1 1051.53   7
   3   7  14 4521.29 506.433   7
  -3   7 -14 4151.13 636.415   8
   3   7  14 3953.34 692.490  20
  -3   7 -15 2831.71 576.856   8
   3   7  15 3610.43 657.588  20
  -3   7 -16 3404.21 544.273   8
   3   7  16 3913.33 652.521  20
   3  -7 -16 4196.29 502.210  19
   3  -7 -17 2815.31 390.791  19
   3   7  17 3536.09 592.361  20
  -3   7 -17 3470.89 536.599   8
   3   7  18 1631.15 459.396   9
   3  -7 -18 1257.84 305.555  19
   3   7  18 1556.45 441.767  20
  -3   7 -18 1488.53 391.006   8
   3   7  19 259.280 334.705   9
   3  -7 -19 362.270 217.460  19
  -3   7 -19 426.530 310.693   8
   3   7  19 598.116 318.417  20
  -3  -7  20 1496.62 327.562  20
   3  -7 -20 1069.71 222.160  19
  -3  -7  20 1298.53 220.284   5
   3   7  20 327.697 252.963   9
  -3   7 -20 1131.56 296.313   8
  -3  -7  21 7548.08 472.183  20
   3   8 -20 4281.86 342.803  23
  -3  -8 -20 3544.68 337.187  22
  -3  -8 -19 2101.11 335.657  22
   3   8 -19 2513.76 350.179  23
  -3   8  19 1765.61 324.786  11
  -3   8  18 3040.86 415.177  11
  -3  -8 -18 2676.22 426.900  22
   3   8 -18 3143.80 420.150  23
  -3   8  17 631.771 338.860  11
  -3   8  17 4.20163 364.470   7
  -3  -8 -17 477.721 312.964  22
   3   8 -17 780.030 357.005  23
   3  -8  17 517.027 361.160  21
  -3   8  17 732.535 284.283  13
   3   8 -16 12708.4 839.052  23
  -3   8  16 12344.0 819.291  11
  -3   8  16 11158.3 684.536  13
   3  -8  16 10483.0 855.184  21
  -3  -8 -16 11345.5 878.434  22
  -3   8  15 116.531 485.734   7
  -3  -8 -15 263.384 345.414  22
   3   8 -15 671.047 361.279  23
   3  -8  15-33.6958 418.903  21
  -3   8  15 966.652 405.605  11
   3   8 -14 7792.15 747.873  23
  -3   8  14 8610.07 749.452  11
  -3  -8 -14 6535.01 724.476  22
   3   8 -13 7649.27 782.733  23
  -3   8  13 6049.62 684.080  10
  -3   8  13 6011.21 670.975  11
  -3  -8 -13 5252.01 686.522  22
   3   8 -12 11238.4 690.264   6
   3   8 -12 11711.5 936.833  23
  -3  -8 -12 10898.1 926.927  22
  -3   8  12 10984.2 845.527  10
  -3   8  12 11921.6 880.240  11
  -3   8  11 27265.0 1246.71  10
  -3   8  11 28542.9 1314.76  11
  -3  -8 -11 25597.0 1344.74  22
   3   8 -10 3048.79 444.103   6
  -3   8  10 3776.03 556.592  11
  -3  -8 -10 3505.87 555.773  22
  -3   8  10 3518.53 561.927  10
   3   8  -9 18218.4 979.355   6
  -3  -8  -9 16513.1 1037.91  22
  -3   8   9 17199.4 981.949  10
  -3   8   9 15725.6 988.484  11
   3   8  -8 5835.46 611.064   6
  -3  -8  -8 6238.24 655.489  22
  -3   8   8 6613.69 657.221  10
  -3   8   7 21483.4 1079.93  10
   3   8  -7 19823.8 1077.67   6
   3   8  -6 2669.37 468.843   6
  -3   8   6 2586.04 502.527  10
   3   8  -6 3025.27 506.546  23
  -3   8   6 1676.22 475.085  24
   3   8  -5 11979.3 803.108   7
   3   8  -5 11538.8 841.216   6
   3  -8   5 9701.82 1990.55  16
  -3  -8  -5 11247.1 1954.96  18
  -3   8   5 11087.2 801.118  10
   3   8  -5 12811.0 1506.98   3
  -3   8   5 10387.9 828.793  24
   3   8  -4 13003.7 791.358   7
   3   8  -4 13430.8 900.103   6
  -3   8   4 11906.1 818.810  10
   3   8  -4 13972.9 1606.87   3
  -3   8   4 12853.5 902.107  24
   3  -8   4 13414.9 2135.19  16
  -3  -8  -4 10581.9 1844.47  18
  -3   8   3 31105.8 1359.21  24
   3  -8   3 27560.8 3004.63  16
  -3  -8  -3 28538.7 2998.61  18
   3   8  -3 30147.6 1205.22   7
   3   8  -3 28616.8 2198.35   3
  -3   8   2 4209.52 634.181  24
   3   8  -2 4329.77 902.531   3
  -3   8   2 3485.29 927.618   4
  -3  -8  -2 3532.09 1001.49  18
   3  -8   2 4968.60 1327.90  16
   3   8  -2 4895.74 542.979   7
  -3   8   1 17898.0 1279.39  23
  -3   8   1 19338.5 1103.03  24
  -3   8   1 19659.1 2088.25   4
   3   8  -1 21898.9 1910.37   3
   3  -8   1 18624.9 2426.24  16
  -3  -8  -1 19715.9 2449.73  18
   3   8  -1 20129.5 1005.32   7
   3  -8   0 15409.4 2219.10  16
  -3  -8   0 15888.8 2189.02  18
  -3   8   0 16339.7 1218.55  23
  -3   8   0 16120.9 1018.35  24
  -3   8   0 14130.1 1794.07   4
   3   8   0 15816.4 1045.79   9
  -3   8   0 15170.4 1051.38   8
   3   8   0 18505.7 937.762   7
   3  -8  -1 21786.2 2603.91  16
  -3  -8   1 21896.9 2578.56  18
  -3   8  -1 22322.7 2185.34   4
  -3   8  -1 20567.6 1336.56  23
  -3   8  -1 19329.1 1129.54  24
   3   8   1 22326.3 1228.93   9
  -3   8  -1 18719.2 1123.97   8
   3   8   1 22045.4 1065.03   7
  -3  -8   2 3366.45 1063.99  18
   3   8   2 4312.07 536.421   7
  -3   8  -2 2205.70 796.593   4
  -3   8  -2 4366.62 696.312  23
  -3   8  -2 3988.39 611.802  24
   3   8   2 3933.87 595.902   9
  -3   8  -2 4399.87 723.674   8
   3  -8  -3 34108.3 3170.23  16
   3   8   3 31979.1 1281.89   6
  -3   8  -3 34940.2 2800.30   4
  -3   8  -3 31251.7 1624.60  23
  -3   8  -3 32203.0 1452.54  24
  -3   8  -3 31102.2 1483.43   8
   3   8   3 31861.2 1547.62   9
   3   8   3 32222.9 1299.55   7
   3   8   4 13690.3 875.112   6
  -3   8  -4 12449.5 1723.07   4
  -3   8  -4 13430.4 1019.60   8
   3   8   4 15466.7 1135.02   9
   3   8   4 13744.3 874.950   7
  -3   8  -4 13807.4 1085.82  23
  -3   8  -4 13845.8 957.483  24
  -3   8  -5 12231.5 1827.70   4
  -3   8  -5 10611.8 967.585  23
  -3   8  -5 10010.3 873.003  24
   3   8   5 10884.1 1009.56   9
  -3   8  -5 8923.27 873.857   8
   3   8   5 11755.9 822.672   7
  -3   8  -6 2038.16 481.872   8
   3   8   6 3182.74 534.042   7
  -3   8  -6 2627.25 586.566  23
  -3   8  -6 2595.27 598.845  24
   3   8   6 2955.23 612.464   9
   3   8   6 2076.02 505.053  20
  -3   8  -6 1821.42 793.880   4
  -3   8  -7 23689.3 1450.06  23
  -3   8  -7 24114.1 1305.38  24
   3   8   7 25546.1 1387.00  20
   3   8   7 21984.7 1477.89   9
  -3   8  -7 21229.5 1237.56   8
   3   8   7 23127.4 1179.93   7
  -3   8  -8 6129.18 826.789  23
  -3   8  -8 5886.04 728.090  24
   3   8   8 6602.62 824.424  20
   3   8   8 5548.50 827.948   9
  -3   8  -8 5525.65 723.621   8
   3   8   8 5394.86 684.877   7
  -3   8  -9 16039.9 1174.32  23
  -3   8  -9 16347.8 1046.25  24
   3   8   9 17505.8 1205.34  20
   3   8   9 14864.6 1024.56   7
  -3   8  -9 16511.9 1110.23   8
   3   8   9 15976.5 1312.01   9
  -3   8 -10 5212.87 662.779  24
   3   8  10 3978.79 759.556   9
  -3   8 -10 5455.42 738.924   8
   3   8  10 5219.15 619.984   7
   3   8  10 4761.77 721.544  20
   3   8  11 31461.9 1608.00  20
  -3   8 -11 32864.3 1515.98   8
   3   8  11 30724.5 1809.03   9
   3   8  11 33706.5 1325.83   7
  -3   8 -11 32871.5 1342.63  24
   3   8  12 10579.4 1003.07  20
  -3   8 -12 11782.0 993.718   8
   3   8  12 10459.9 1072.12   9
   3   8  12 11315.8 794.872   7
  -3   8 -12 11092.9 803.954  24
   3   8  13 6714.69 815.732  20
   3   8  13 8717.54 677.845   7
  -3   8 -13 7711.88 829.602   8
   3   8  13 6899.95 883.973   9
   3   8  14 8144.10 831.146  20
   3   8  14 7658.32 630.642   7
  -3   8 -14 8984.75 836.650   8
   3   8  14 8668.62 953.787   9
   3   8  15 694.377 300.558   7
   3   8  15 652.504 424.638   9
   3  -8 -15 874.534 331.201  19
  -3   8 -15 550.279 463.865   8
   3   8  15 939.854 436.603  20
   3   8  16 13294.3 897.550  20
   3  -8 -16 13401.1 699.212  19
  -3   8 -16 15322.9 915.194   8
   3   8  16 13275.2 1053.77   9
   3   8  17 697.750 377.547   9
   3  -8 -17 726.426 253.653  19
   3   8  17 1800.18 413.588  20
  -3   8 -17 1531.97 433.060   8
   3   8  18 1972.02 410.490   9
   3  -8 -18 2131.64 295.403  19
  -3   8 -18 2895.11 453.137   8
  -3  -8  19 2398.53 375.074  20
  -3   8 -19 1826.92 346.392   8
   3   8  19 1821.39 361.050   9
  -3  -8  19 1716.10 245.965   5
   3  -8 -19 1648.21 235.319  19
  -3   8 -20 4863.52 388.967   8
  -3  -8  20 5714.89 421.570  20
  -3   9  19 7936.53 447.588  11
   3   9 -19 8368.90 446.182  23
  -3   9  18 367.576 272.280   7
   3   9 -18 784.051 261.970  23
  -3  -9 -18 571.982 223.004  22
  -3   9  18 1130.93 299.328  11
   3   9 -17 12857.2 732.248  23
  -3   9  17 11917.9 700.400  11
  -3  -9 -17 10864.6 673.609  22
  -3  -9 -16 1818.79 368.881  22
   3   9 -16 2617.29 422.742  23
  -3   9  16 2701.32 424.421  11
   3   9 -15 11515.5 803.264  23
  -3   9  15 10760.3 736.647  11
  -3  -9 -15 9044.51 731.767  22
  -3   9  14 249.073 485.467   7
  -3  -9 -14 792.688 368.192  22
   3   9 -14 762.080 366.752  23
  -3   9  14 1359.76 416.984  11
   3   9 -13 9002.73 791.588  23
  -3   9  13 8183.43 707.323  11
  -3   9  13 5066.01 845.837   7
  -3  -9 -13 6306.16 656.266  22
  -3   9  12 1454.12 669.415   7
   3   9 -12 1769.26 330.424   6
  -3  -9 -12 1151.13 377.945  22
   3   9 -12 1658.51 467.233  23
  -3   9  12 1775.63 427.479  11
  -3   9  11 2006.61 745.730   7
   3   9 -11 3145.63 422.128   6
  -3   9  11 3176.68 554.118  10
   3   9 -11 3590.48 570.020  23
  -3  -9 -11 2844.73 530.303  22
  -3   9  11 3143.61 541.230  11
  -3   9  10 19985.7 1053.34  10
  -3   9  10 19147.2 1058.88  11
   3   9 -10 20137.6 979.276   6
   3   9 -10 21134.6 1201.55  23
   3   9  -9 3800.40 578.900  23
   3   9  -9 4066.68 486.072   6
  -3   9   9 3347.06 531.892  10
   3   9  -8 393.544 365.129  23
   3   9  -8 661.558 301.326   6
  -3   9   8 807.357 442.352  10
   3   9  -7 457.911 322.421   6
  -3   9   7 166.726 373.816  10
   3   9  -7 860.463 393.894  23
  -3   9   7-335.942 457.942  24
  -3   9   6 8694.11 730.585  10
  -3   9   6 7428.65 763.395  24
  -3   9   5 31102.0 1231.71  10
   3   9  -5 30970.3 1210.23   7
  -3   9   5 33557.9 1409.06  24
   3   9  -5 30998.8 1324.34   6
   3   9  -4 6642.74 591.008   7
  -3   9   4 6960.90 750.696  24
   3   9  -4 7057.23 676.412   6
   3   9  -3 12318.1 867.941   7
  -3   9   3 13742.6 973.527  24
   3   9  -3 14778.1 952.973   6
  -3   9   2 11520.5 916.067  24
   3   9  -2 12166.2 783.813   7
   3   9  -2 12295.9 878.435   9
   3   9  -2 11649.2 849.194   6
   3   9  -1 4458.62 590.846   9
  -3   9   1 3985.82 636.208  24
   3   9  -1 4226.86 554.849   6
   3   9  -1 4367.17 530.393   7
   3   9   0 333.715 362.649   9
  -3   9   0-62.2244 446.734  23
  -3   9   0 432.722 425.575  24
   3   9   0-134.744 327.521   6
   3   9   0 344.506 328.991   7
   3   9   1 5033.56 661.203   9
  -3   9  -1 3677.39 741.123  23
  -3   9  -1 3629.84 604.932  24
   3   9   1 4122.97 537.509   6
   3   9   1 4165.26 534.883   7
  -3   9  -2 10189.1 1063.94  23
  -3   9  -2 10634.1 934.586  24
   3   9   2 12349.0 844.747   7
   3   9   2 12205.3 973.123   9
  -3   9  -2 11309.2 949.968   8
   3   9   2 11833.8 824.869   6
  -3   9  -3 15077.0 1234.35  23
  -3   9  -3 16010.0 1104.65  24
   3   9   3 16558.7 930.519   7
  -3   9  -3 15137.4 1116.68   8
   3   9   3 15096.2 1158.15   9
   3   9   3 14661.8 888.429   6
  -3   9  -4 7164.96 887.265  23
  -3   9  -4 6497.34 773.053  24
   3   9   4 6997.98 661.490   7
   3   9   4 7944.58 843.224   9
  -3   9  -4 6048.96 753.225   8
   3   9   4 5552.53 565.683   6
  -3   9  -5 33360.9 1715.41  23
  -3   9  -5 32718.9 1538.03  24
   3   9   5 35844.0 1726.37   9
   3   9   5 33904.8 1364.78   7
  -3   9  -6 8559.08 971.014  23
  -3   9  -6 9858.94 891.824  24
   3   9   6 9742.98 794.877   7
   3   9   6 11173.1 1055.90   9
  -3   9  -6 8215.89 848.727   8
  -3   9  -7 730.827 515.423  23
  -3   9  -7 138.036 430.183  24
  -3   9  -7-43.7104 466.016   8
   3   9   7 9.24967 439.459   9
   3   9   7 366.944 413.368   7
  -3   9  -8 614.566 505.561  23
  -3   9  -8 203.351 424.038  24
  -3   9  -8 376.541 444.304   8
   3   9   8 247.092 458.441   9
   3   9   8 738.579 441.245   7
  -3   9  -9 5713.37 796.820  23
  -3   9  -9 6109.51 715.562  24
   3   9   9 6528.56 894.130   9
  -3   9  -9 5726.66 737.531   8
   3   9   9 5835.86 671.176   7
  -3   9 -10 22316.4 1291.63  23
  -3   9 -10 21587.3 1129.29  24
   3   9  10 20768.6 1092.20   7
   3   9  10 22699.1 1526.16   9
  -3   9 -10 21618.3 1247.98   8
  -3   9 -11 3107.47 507.521  24
  -3   9 -11 2898.12 617.977   8
   3   9  11 3715.88 727.737   9
   3   9  11 3185.99 530.832   7
  -3   9 -12 1756.85 416.465  24
   3   9  12 2359.26 454.678   7
   3   9  12 3069.92 669.606   9
  -3   9 -12 2226.47 615.412   8
  -3   9 -13 8413.21 792.653   8
   3   9  13 8353.46 925.468   9
   3   9  13 7228.33 642.955   7
   3   9  14 974.111 318.385   7
  -3   9 -14 725.882 451.049   8
   3   9  14 352.005 437.503   9
   3   9  15 12410.8 654.530   7
  -3   9 -15 10886.3 829.401   8
   3   9  15 10541.3 932.385   9
  -3   9 -16 2119.60 472.443   8
   3   9  16 1725.24 453.010   9
   3   9  17 11423.0 790.745   9
  -3   9 -17 12866.6 751.737   8
  -3   9 -18 303.661 272.618   8
   3   9  18 444.868 252.871   9
  -3  -9  19 8671.19 477.743  20
  -3   9 -19 8238.27 489.418   8
   3  10 -18 5866.75 372.680  23
  -3  10  17 2148.60 303.568  11
   3  10 -17 2344.51 314.394  23
  -3  10  16 2561.97 348.195  11
   3  10 -16 1835.95 328.164  23
  -3  10  15 7652.78 576.775  11
   3  10 -15 8123.09 603.509  23
  -3  10  14 4170.89 476.294  11
   3  10 -14 4433.30 504.142  23
  -3  10  13 941.423 338.375  11
   3  10 -13 1497.26 408.182  23
  -3  10  13 661.318 500.926   7
  -3  10  12 4014.70 502.415  11
  -3  10  12 3567.71 681.739   7
   3  10 -12 4033.78 402.510   6
   3  10 -12 4921.21 594.341  23
  -3  10  11 12396.9 815.084  11
  -3  10  11 10105.9 1065.54   7
   3  10 -11 12435.6 869.684  23
   3  10 -11 12634.7 720.747   6
  -3  10  10 11987.5 1098.19   7
   3  10 -10 13377.2 907.846  23
   3  10 -10 12104.9 763.782   6
  -3  10   9 9393.36 1030.05   7
   3  10  -9 10909.1 730.582   6
   3  10  -9 11116.8 834.097  23
  -3  10   8 22388.4 1065.07  10
   3  10  -8 24333.1 1102.18   6
  -3  10   8 22125.9 1430.58   7
   3  10  -8 25852.5 1225.08  23
  -3  10   7 1524.84 699.912   7
   3  10  -7 2664.21 447.270   6
   3  10  -7 2274.40 435.641  23
  -3  10   7 1230.31 444.471  24
  -3  10   7 1705.23 422.162  10
  -3  10   6-422.141 420.799  24
  -3  10   6-250.475 482.955   7
   3  10  -6 337.176 320.233   6
  -3  10   6-350.608 370.478  10
  -3  10   5 1156.19 606.288   7
   3  10  -5 1916.23 390.754   6
  -3  10   5 1924.48 526.878  24
   3  10  -4 9552.16 758.025   6
  -3  10   4 8458.58 811.627  24
   3  10  -4 9040.83 640.226   7
   3  10  -3 3712.99 536.539   6
   3  10  -3 4029.27 560.128   9
  -3  10   3 3997.07 665.524  24
   3  10  -3 3073.63 503.286   7
   3  10  -2 7144.04 674.197   6
   3  10  -2 6764.45 697.870   9
  -3  10   2 6422.90 738.618  24
   3  10  -2 6702.35 598.225   7
   3  10  -1 19008.3 1102.72  14
   3  10  -1 19328.2 1130.97   9
   3  10  -1 18597.4 1042.92   6
  -3  10   1 17833.5 1100.94  24
   3  10  -1 18817.4 948.689   7
   3  10   0 203.184 303.057   6
   3  10   0 365.665 321.514   7
   3  10   0 60.7130 289.561   9
  -3  10   0 200.021 498.727  23
  -3  10   0 28.4339 431.860  24
   3  10   0-511.526 470.538  14
   3  10   1 18865.8 1173.16   9
   3  10   1 17961.3 1000.64   6
   3  10   1 18416.0 947.495   7
  -3  10  -1 15030.4 1293.33  23
  -3  10  -1 17050.7 1129.12  24
   3  10   1 17005.6 1002.24  14
   3  10   2 6955.53 626.898   6
  -3  10  -2 7029.63 928.186  23
  -3  10  -2 6154.05 809.347  24
   3  10   2 6947.51 659.785   7
   3  10   2 7046.44 803.050   9
   3  10   3 4346.38 553.006   7
   3  10   3 3467.10 473.982   6
  -3  10  -3 4403.82 805.143  23
  -3  10  -3 4368.92 674.473  24
  -3  10  -3 3578.23 645.712   8
   3  10   3 4004.38 629.840   9
   3  10   4 8763.30 668.132   6
  -3  10  -4 8342.68 991.301  23
  -3  10  -4 9509.24 892.644  24
   3  10   4 9533.25 748.089   7
   3  10   4 8964.22 886.053   9
  -3  10  -4 8924.31 863.370   8
   3  10   5 3182.38 468.823   7
  -3  10  -5 2963.10 709.763  23
  -3  10  -5 2446.37 589.409  24
  -3  10  -5 2791.69 649.892   8
   3  10   5 3389.67 670.104   9
   3  10   6 320.605 385.425   7
  -3  10  -6 30.0928 461.784  23
  -3  10  -6 248.929 465.786  24
  -3  10  -6-208.026 437.521   8
   3  10   6-192.236 413.300   9
   3  10   7 2267.42 523.778   7
  -3  10  -7 1087.66 540.243  23
  -3  10  -7 1758.87 531.201  24
   3  10   7 1481.31 512.444   9
  -3  10  -7 1541.78 541.946   8
  -3  10  -8 27229.8 1546.72  23
  -3  10  -8 29113.3 1312.17  24
  -3  10  -8 25649.8 1340.05   8
   3  10   8 24999.9 1259.83   7
  -3  10  -9 10273.6 979.331  23
  -3  10  -9 9458.58 784.614  24
  -3  10  -9 9208.07 879.192   8
   3  10   9 10660.8 1015.13   9
   3  10   9 9866.51 812.921   7
  -3  10 -10 12814.8 1023.50  23
  -3  10 -10 12819.6 875.481  24
  -3  10 -10 11532.2 964.402   8
   3  10  10 12801.7 1091.17   9
   3  10  10 12464.0 848.831   7
  -3  10 -11 13790.0 958.698  23
  -3  10 -11 14163.4 858.760  24
   3  10  11 15838.0 894.511   7
  -3  10 -11 14307.1 964.843   8
   3  10  11 14995.6 1164.31   9
   3  10  12 5230.45 559.559   7
  -3  10 -12 4574.46 649.431   8
   3  10  12 6006.75 763.776   9
  -3  10 -13 809.665 428.707   8
   3  10  13 1144.50 453.285   9
   3  10  13 1286.25 353.227   7
   3  10  14 4202.78 432.165   7
  -3  10 -14 3282.14 549.179   8
   3  10  14 3965.45 596.000   9
   3  10  15 7792.08 493.130   7
   3  10  15 7721.60 691.974   9
  -3  10 -15 6755.58 623.528   8
  -3  10 -16 1552.02 366.842   8
   3  10  16 2001.25 377.699   9
   3  10  16 1442.22 219.224   7
  -3 -10  17 3187.65 350.514  20
   3  10  17 2183.20 347.995   9
  -3  10 -17 3163.67 400.595   8
  -3  10 -18 6592.94 418.151   8
   3  11 -16 1800.93 266.030  23
  -3  11  16 787.424 242.637   7
  -3  11  15 3175.25 434.957   7
   3  11 -15 6985.04 492.658  23
  -3  11  14 9146.00 695.510   7
   3  11 -14 12864.9 693.895  23
   3  11 -13 3601.59 445.888  23
  -3  11  13 2145.66 486.954   7
   3  11 -12 405.892 305.382  23
  -3  11  12 571.255 395.124   7
   3  11 -12 580.448 207.017   6
   3  11 -11 3179.82 438.708  23
   3  11 -11 3791.27 387.326   6
   3  11 -10 268.921 313.869  23
  -3  11  10 672.676 492.330   7
   3  11 -10 1163.64 304.644   6
   3  11  -9 333.351 293.101  23
  -3  11   9 756.773 490.623   7
   3  11  -9 1618.04 341.075   6
   3  11  -8 26169.2 1141.01  23
  -3  11   8 23342.0 1112.81  24
  -3  11   7 2966.19 631.672   7
   3  11  -7 3025.20 446.058   6
  -3  11   7 3041.15 576.888  24
   3  11  -6 17899.4 950.984   6
  -3  11   6 14592.1 968.471  24
   3  11  -5 9972.22 739.329   6
  -3  11   5 7995.90 771.984  24
   3  11  -4 2060.24 405.679   9
   3  11  -4 2682.04 441.048   6
   3  11  -3 11628.3 809.749   6
  -3  11   3 11526.3 924.809  24
   3  11  -3 12271.8 840.652   9
   3  11  -3 9859.95 647.737   7
   3  11  -2 9259.29 715.625   6
  -3  11   2 7984.62 814.329  24
   3  11  -2 8827.98 742.540   9
   3  11  -2 8269.25 627.635   7
   3  11  -1 4146.75 487.388   7
   3  11  -1 4313.99 534.095   6
   3  11  -1 4341.64 584.328   9
  -3  11   1 4304.13 661.195  24
   3  11   0 8086.63 633.754   7
   3  11   0 8474.82 752.728  14
   3  11   0 9060.66 709.085   6
   3  11   0 7674.16 749.870   9
  -3  11   0 5954.39 777.184  24
   3  11   1 3818.53 480.046   7
   3  11   1 4060.90 488.591   6
  -3  11  -1 2679.84 723.163  23
  -3  11  -1 3722.36 681.847  24
   3  11   1 3151.91 524.745   9
   3  11   1 2818.60 446.060  14
   3  11   2 9923.38 696.424   7
   3  11   2 9952.02 717.193   6
   3  11   2 8186.86 724.156  14
   3  11   2 9055.04 844.106   9
  -3  11  -2 7369.49 973.700  23
  -3  11  -2 8836.74 848.084  24
   3  11   3 13285.4 819.472   7
   3  11   3 11459.4 835.977  14
   3  11   3 12015.7 744.890   6
   3  11   3 11525.0 937.027   9
  -3  11  -3 11592.7 1139.78  23
  -3  11  -3 12065.3 956.820  24
   3  11   4 2941.32 490.032   7
   3  11   4 2451.02 361.483   6
   3  11   4 3212.58 652.272   9
   3  11   4 1578.92 356.809  14
  -3  11  -4 1998.38 631.209  23
  -3  11  -4 2254.16 564.754  24
  -3  11  -5 8122.12 972.149  23
  -3  11  -5 9470.09 873.666  24
   3  11   5 9718.18 760.571   7
   3  11   5 9614.30 912.953   9
  -3  11  -6 15298.4 1217.06  23
  -3  11  -6 16975.0 1056.18  24
   3  11   6 16220.0 1161.12   9
  -3  11  -6 16044.9 1024.44   8
   3  11   6 16818.6 933.896   7
   3  11   7 3464.65 576.174   7
  -3  11  -7 2284.25 600.346  23
  -3  11  -7 2487.95 509.285  24
  -3  11  -7 3472.04 618.999   8
   3  11   7 2203.94 552.223   9
  -3  11  -8 26023.1 1464.28  23
  -3  11  -8 27183.4 1217.72  24
  -3  11  -8 23638.5 1253.92   8
   3  11   8 29260.0 1524.92   9
   3  11   8 27640.2 1200.86   7
   3  11   9 1272.90 442.902   7
  -3  11  -9 259.551 430.867  23
  -3  11  -9 1188.62 479.727  24
   3  11   9 1811.78 548.424   9
  -3  11  -9 1515.79 485.907   8
   3  11  10 1348.81 366.079   7
  -3  11 -10 1127.79 465.455  23
  -3  11 -10 1562.22 424.973  24
   3  11  10 983.072 458.649   9
  -3  11 -10 797.862 450.646   8
   3  11  11 3855.55 457.538   7
  -3  11 -11 2864.79 507.914  23
  -3  11 -11 3996.30 452.884  24
   3  11  11 3315.18 595.433   9
  -3  11 -11 3546.33 588.289   8
   3  11  12 669.932 302.872   7
  -3  11 -12 1411.06 387.079  23
  -3  11 -12 927.992 442.421   8
   3  11  12 1410.80 436.413   9
   3  11  13 3265.01 376.649   7
  -3  11 -13 2942.87 490.551   8
   3  11  13 3087.57 505.525   9
   3  11  14 12984.3 590.569   7
  -3  11 -14 11809.5 718.858   8
   3  11  14 13857.9 819.836   9
   3  11  15 7022.98 388.775   7
  -3  11 -15 5774.72 520.494   8
   3  11  15 6847.28 539.722   9
  -3  11 -16 1809.09 301.771   8
   3  11  16 1700.20 277.344   9
   3  12 -14 5197.00 364.789  23
  -3  12  14 2700.49 363.141   7
  -3  12  13 417.384 260.005   7
   3  12 -13 35.3213 200.717  23
   3  12 -12 7903.42 416.968   6
   3  12 -12 8220.76 538.532  23
  -3  12  12 6975.87 608.432   7
   3  12 -11 821.713 223.798   6
  -3  12  11 361.250 333.644   7
   3  12 -11 224.755 243.565  23
   3  12 -10 14759.5 684.711   6
   3  12 -10 15227.6 774.814  23
  -3  12  10 12918.6 849.880   7
   3  12  -9 3489.75 384.640   6
  -3  12   9 2262.40 489.927   7
   3  12  -9 2986.43 415.700  23
   3  12  -8 3806.14 423.798   6
  -3  12   8 3295.96 523.651   7
  -3  12   8 3090.63 472.709  24
   3  12  -7 3481.20 447.511   6
  -3  12   7 1958.16 505.018   7
  -3  12   7 3330.78 552.503  24
   3  12  -6 14982.8 814.156   6
  -3  12   6 11794.0 868.300  24
   3  12  -5 4340.51 469.857   9
   3  12  -5 4637.09 516.112   6
   3  12  -4 280.363 268.806   9
   3  12  -4 852.148 355.109   6
  -3  12   4-138.959 439.434  24
   3  12  -3 19337.6 988.613   9
   3  12  -3 20686.4 984.517   6
  -3  12   3 19374.2 1113.24  24
   3  12  -2 6695.76 598.088   6
  -3  12   2 6827.58 750.135  24
   3  12  -2 6161.20 598.612   9
   3  12  -2 6380.97 512.640   7
   3  12  -1 6024.45 573.384   6
  -3  12   1 4900.18 672.450  24
   3  12  -1 5586.17 611.945   9
   3  12  -1 4536.66 460.637   7
   3  12   0 404.904 287.471   6
   3  12   0 22.1611 271.489   7
   3  12   0 224.247 324.763   9
  -3  12   0 56.8282 461.338  24
   3  12   1 7190.39 571.146   7
   3  12   1 7093.29 601.937   6
   3  12   1 8887.73 767.445  14
   3  12   1 7376.55 721.777   9
  -3  12  -1 6833.14 795.936  24
   3  12   2 7354.54 585.503   7
   3  12   2 7188.34 573.421   6
   3  12   2 7644.97 664.692  14
   3  12   2 6891.89 699.987   9
  -3  12  -2 7578.27 797.370  24
   3  12   3 18929.5 907.062   7
   3  12   3 16986.1 929.356  14
   3  12   3 19327.7 881.022   6
   3  12   3 19363.4 1136.31   9
  -3  12  -3 18454.5 1096.81  24
   3  12   4 422.869 216.027   6
   3  12   4 598.594 333.911   7
   3  12   4 342.911 340.164   9
  -3  12  -4 366.105 469.519  23
  -3  12  -4 386.019 463.970  24
   3  12   4-211.933 365.759  14
  -3  12  -5 3000.45 694.021  23
  -3  12  -5 3906.54 618.240  24
   3  12   5 4705.25 635.762   9
   3  12   5 5115.55 542.821   7
   3  12   5 3042.12 406.983  14
   3  12   6 13292.5 804.376   7
   3  12   6 11277.3 756.847  14
   3  12   6 14013.1 1008.76   9
  -3  12  -6 11230.8 1061.64  23
  -3  12  -6 13569.7 921.877  24
   3  12   7 4629.83 656.630   9
   3  12   7 3646.88 476.055   7
  -3  12  -7 2982.83 634.579  23
  -3  12  -7 4195.82 611.215  24
  -3  12  -8 3248.79 614.783  23
  -3  12  -8 4686.82 546.130  24
   3  12   8 5043.31 641.627   9
   3  12   8 4769.59 523.151   7
   3  12   9 3360.70 435.466   7
  -3  12  -9 3198.15 589.359  23
  -3  12  -9 2753.74 432.428  24
  -3  12  -9 3142.06 490.489   8
   3  12   9 3646.42 575.417   9
  -3  12 -10 12698.5 898.252  23
  -3  12 -10 15246.2 743.854  24
   3  12  10 16055.5 782.347   7
   3  12  10 15792.3 974.141   9
  -3  12 -10 14109.3 806.181   8
   3  12  11 524.918 252.216   7
  -3  12 -11 809.293 369.032   8
   3  12  11 546.768 348.420   9
   3  12  12 8199.97 507.760   7
   3  12  12 8394.20 653.684   9
  -3  12 -12 6770.27 527.271   8
   3  12  13 230.536 181.206   7
  -3  12 -13 782.083 301.513   8
   3  12  13 465.014 264.190   9
   3  12  14 4650.16 304.138   7
   3  12  14 4587.87 408.080   9
   3  13 -11 9418.03 419.033   6
  -3  13  11 7923.88 471.444   7
   3  13 -10 6150.29 396.618   6
  -3  13  10 5482.13 446.290   7
   3  13  -9 7020.21 456.856   6
  -3  13   9 6422.84 487.125   7
  -3  13   8 4691.26 468.569  24
  -3  13   8 5511.91 479.564   7
   3  13  -7-27.1116 216.133   6
  -3  13   7 106.966 339.491  24
   3  13  -6 4921.50 455.178   6
  -3  13   6 4311.75 557.260  24
   3  13  -5-148.146 212.532   9
   3  13  -5 355.623 281.571   6
  -3  13   5 571.411 409.433  24
   3  13  -4 4987.92 465.319   9
   3  13  -4 5217.33 490.913   6
  -3  13   4 5345.31 633.364  24
   3  13  -3 3868.42 436.021   9
   3  13  -3 3777.32 454.257   6
  -3  13   3 3329.95 569.429  24
   3  13  -2 5252.99 538.946   9
   3  13  -2 4990.27 493.614   6
  -3  13   2 4480.34 610.123  24
   3  13  -1 252.808 284.870   9
   3  13  -1 577.750 220.801   7
   3  13  -1 259.228 259.464   6
  -3  13   1 332.523 427.219  24
   3  13   0 62.3001 295.906   9
   3  13   0-118.234 237.951   6
   3  13   0 210.775 249.854   7
  -3  13   0 308.107 435.197  24
   3  13   1 486.117 333.519   9
   3  13   1 450.601 246.514   7
   3  13   1 123.610 228.236   6
  -3  13  -1 465.382 496.526  24
   3  13   2 4750.51 433.165   7
   3  13   2 4431.10 418.901   6
   3  13   2 4607.29 542.132   9
  -3  13  -2 4908.32 661.073  24
   3  13   3 4168.54 389.023   6
   3  13   3 3854.83 412.901   7
   3  13   3 3553.03 517.308   9
  -3  13  -3 4052.21 606.358  24
   3  13   4 5561.72 465.846   7
   3  13   4 5149.65 614.533   9
  -3  13  -4 5207.11 629.784  24
   3  13   5-190.525 256.904   7
   3  13   5 106.349 299.822   9
  -3  13  -5 350.438 378.950  24
   3  13   5-216.856 273.554  14
  -3  13  -6 4998.92 568.031  24
   3  13   6 5630.58 479.971   7
   3  13   6 4631.52 576.073   9
  -3  13  -7 242.366 322.382  24
   3  13   7 344.521 293.431   7
   3  13   7 408.107 324.245   9
  -3  13  -8 6214.13 538.686  24
   3  13   8 5801.13 594.746   9
   3  13   8 5745.02 491.387   7
  -3  13  -9 6582.28 500.347  24
   3  13   9 7054.14 615.807   9
   3  13   9 7379.26 495.749   7
   3  13  10 6193.70 535.391   9
   3  13  10 6729.77 438.369   7
   3  13  11 9682.79 602.478   9
   3  13  11 9692.19 486.732   7
   3  13  12 4630.13 379.559   9
   3  13  12 4368.77 304.258   7
   3  14  -9 3220.35 256.764   6
   3  14  -8 816.531 186.228   6
  -3  14   7 3525.57 356.810  24
   3  14  -7 5338.47 377.349   6
  -3  14   6 4328.61 443.950  24
   3  14  -6 5152.50 388.758   6
  -3  14   5 187.207 309.725  24
   3  14  -5 333.169 204.268   6
  -3  14   4 5289.90 534.645  24
   3  14  -4 6276.48 446.088   6
  -3  14   3 1747.07 421.650  24
   3  14  -3 1113.69 258.351   6
   3  14  -3 885.956 232.502   9
  -3  14   2 3307.50 509.980  24
   3  14  -2 2747.97 341.758   6
   3  14  -2 3190.01 382.897   9
  -3  14   1 753.533 398.903  24
   3  14  -1 1032.97 238.449   6
   3  14  -1 1186.55 293.951   9
  -3  14   0 469.010 400.213  24
   3  14   0 330.377 187.997   6
   3  14   0 685.713 276.622   9
  -3  14  -1 1220.17 428.958  24
   3  14   1 548.091 193.775   6
   3  14   1 1186.24 227.820   7
   3  14   1 1226.80 310.464   9
  -3  14  -2 2695.81 484.246  24
   3  14   2 2316.41 286.637   7
   3  14   2 2791.29 304.938   6
   3  14   2 2495.25 382.276   9
  -3  14  -3 1179.76 427.934  24
   3  14   3 1235.97 256.113   7
   3  14   3 1497.37 345.527   9
  -3  14  -4 5367.95 543.254  24
   3  14   4 5628.12 393.829   7
   3  14   4 5339.31 502.539   9
  -3  14  -5-8.48765 312.985  24
   3  14   5 150.605 198.671   7
   3  14   5 239.818 252.157   9
  -3  14  -6 5070.99 475.969  24
   3  14   6 5462.91 481.017   9
   3  14   6 5241.36 387.796   7
  -3  14  -7 4725.75 422.734  24
   3  14   7 5221.03 465.295   9
   3  14   7 5564.38 386.043   7
   3  14   8 681.329 247.421   9
   3  14   8 732.139 207.281   7
   3  14   9 2600.35 305.426   9
   3  14   9 2492.38 254.164   7
   3  15  -4 1073.56 185.062   6
  -3  15   3 1078.99 283.682  24
   3  15  -3 1380.42 213.763   6
  -3  15   2 2497.61 362.658  24
   3  15  -2 2452.81 257.718   6
  -3  15   1 2801.25 364.579  24
   3  15  -1 3292.83 275.455   6
  -3  15   0 8293.77 558.639  24
   3  15   1 2937.01 290.035   9
  -3  15  -1 2728.79 373.461  24
   3  15   2 2546.22 281.467   9
  -3  15  -2 1965.97 329.902  24
   3  15   3 1216.34 224.480   9
  -3  15  -3 848.979 278.552  24
   3  15   4 1482.25 229.310   9
   4   0   0 40932.2 2882.22   3
   4   0   0 40089.2 2857.70  16
   4   0   1 8014.05 1339.85   3
   4   0  -1 7743.76 1239.35   3
   4   0   1 7315.72 1227.73  16
   4   0  -2 12255.1 1573.91   3
   4   0   2 10468.4 1582.74   3
   4   0   2 12691.3 1656.89  16
   4   0  -3 454.001 521.897   3
   4   0   3 558.677 582.110   3
   4   0   3-181.617 427.058  16
   4   0   4 3942.01 984.491   3
   4   0  -4 3323.00 877.060   3
   4   0   4 4189.25 992.196  16
  -4   0   5 4905.71 807.197   8
  -4   0  -5 5350.56 596.879  19
   4   0  -5 5444.52 1081.03   3
  -4   0   5 5954.13 584.437  10
   4   0  -5 5791.20 662.519  21
   4   0   5 5651.08 726.213  21
  -4   0  -5 5749.40 642.893  22
  -4   0   5 5533.68 592.064  22
   4   0   6 36880.5 1669.77  21
   4   0  -6 35486.6 2605.96   3
  -4   0  -6 34990.3 1430.34  19
  -4   0   6 33775.0 1247.30  10
  -4   0   6 30518.4 1815.92   8
   4   0  -6 36770.8 1484.77  21
  -4   0  -6 36494.8 1553.46  22
  -4   0   6 37192.8 1448.44  22
   4   0   7 23301.7 1239.27  20
   4   0   7 25596.7 1434.82  21
   4   0  -7 26165.1 2280.61   3
  -4   0   7 25140.2 1118.47  13
  -4   0  -7 25775.1 1329.61  22
   4   0  -7 25172.3 1264.54  21
  -4   0   7 25906.2 1227.66  22
  -4   0   7 26552.4 1145.00  10
  -4   0   7 21569.1 1632.58   8
  -4   0  -7 23680.8 1190.84  19
   4   0   8 4256.23 632.476  20
  -4   0  -8 3847.40 566.468  19
  -4   0  -8 4159.70 611.854  22
  -4   0   8 4209.49 557.284  22
  -4   0   8 4379.17 547.820  13
   4   0  -8 2915.56 818.798   3
  -4   0   8 4921.68 545.997  10
   4   0   8 4699.42 747.023  21
   4   0  -8 3908.66 585.797  21
  -4   0   9 6493.24 695.697  22
   4   0  -9 5947.26 683.545  21
  -4   0  -9 6223.48 717.256  22
  -4   0   9 7122.55 667.637  13
  -4   0   9 7201.95 685.529  10
   4   0   9 7346.45 1235.56   1
   4   0  -9 4730.64 1007.27   3
   4   0   9 7326.40 892.432  21
   4   0   9 5791.76 728.777  20
  -4   0  -9 5382.53 649.073  19
   4   0 -10 5103.14 656.526  21
  -4   0  10 4392.59 606.321  22
  -4   0 -10 4451.97 659.231  22
   4   0  10 4696.97 781.460  21
  -4   0  10 4851.79 597.983  10
  -4   0  10 5110.15 630.585  13
   4   0  10 4344.65 654.770  20
  -4   0 -10 4277.37 621.455  19
  -4   0 -11 5107.07 689.294  22
  -4   0  11 5916.06 677.523  22
  -4   0  11 4626.51 594.849  13
   4   0 -11 5184.41 666.392  21
   4   0  11 5080.79 859.349  21
  -4   0  11 5074.32 610.693  10
  -4   0 -11 5140.27 659.663  19
   4   0  11 5311.01 717.989  20
  -4   0  12 16245.7 1043.85  13
   4   0  12 17032.4 1373.16  21
   4   0  12 16047.0 1170.63  20
  -4   0  12 17729.7 976.194  10
  -4   0  12 17232.1 1124.26  22
  -4   0 -12 15419.8 1142.72  22
   4   0 -12 15617.5 1108.66  21
  -4   0 -12 17048.9 1109.07  19
  -4   0 -13 1130.11 475.114  22
  -4   0  13 1826.78 482.101  22
   4   0 -13 1188.41 488.679  21
   4   0  13 1973.47 715.967  21
  -4   0  13 1332.16 461.161  10
  -4   0  13 1715.90 498.877  13
  -4   0 -13 1610.36 494.535  19
   4   0  13 1483.15 511.092  20
  -4   0  14 963.155 429.481  22
  -4   0 -14 916.097 426.623  22
  -4   0  14 1011.35 439.751  13
   4   0 -14 1285.78 537.154  21
   4   0  14 923.208 649.252  21
  -4   0  14 354.067 365.579  10
  -4   0 -14 936.162 454.257  19
   4   0  14 1042.53 477.952  20
  -4   0  15 4544.41 595.565  13
   4   0 -15 5369.45 693.058  21
   4   0  15 4693.35 850.820  21
  -4   0  15 5127.82 620.819  11
  -4   0 -15 4717.79 636.656  22
  -4   0 -15 5435.88 680.804  19
   4   0  15 4771.75 750.637  20
  -4   0  16 195.412 373.127  13
   4   0 -16 231.239 422.888  21
   4   0  16 660.090 541.876  21
  -4   0  16 225.835 353.780  11
  -4   0 -16-50.8760 317.958  22
  -4   0 -16-49.8617 387.118  19
   4   0  16-19.3491 382.914  20
  -4   0  17-68.2190 247.195   5
  -4   0  17-79.8238 340.476  13
   4   0  17-214.625 511.993  21
   4   0 -17 93.1700 381.918  21
  -4   0  17 394.572 351.978  11
  -4   0 -17-19.5970 283.851  22
   4   0  17-62.5835 395.484  20
  -4   0 -17 161.266 394.207  19
  -4   0  18 15270.8 741.284   5
  -4   0  18 16256.8 874.837  13
   4   0  18 15267.1 1005.09  20
   4   0  18 16447.2 1080.41  21
  -4   0  18 16015.7 877.609  11
   4   0 -18 14787.0 700.167  12
   4   0 -18 15415.1 931.605  21
  -4   0 -18 15275.6 848.508  22
  -4   0 -18 15561.4 889.561  19
   4   0 -18 15674.1 731.288  19
   4   0  19 373.625 335.583  20
  -4   0 -19 313.843 281.445  19
   4   0 -19 206.500 191.292  19
  -4   0  19 59.3197 285.409  13
   4   0  19-303.397 432.445  21
   4   0 -19 784.102 223.477  12
  -4   0  19 33.2157 282.349  11
  -4   0 -19 159.802 231.749  22
  -4   0  19-7.18930 195.188   5
   4   0 -20 1283.70 217.666  19
  -4   0  20 1517.99 337.301  13
   4   0  20 940.112 403.516  21
   4   0 -20 1001.35 180.995  12
  -4   0  20 1415.94 306.740  11
  -4   0  20 1544.10 254.633   5
  -4   0 -20 1396.49 317.112  19
   4   0  20 805.363 350.830  20
  -4   0  21-93.4782 215.829  13
   4   0  21-3.82359 258.377  21
  -4   0  21 99.0770 199.517  11
  -4   0  21 180.578 158.716   5
  -4   0 -21 461.380 224.568  19
   4   0  21 203.493 250.049  20
  -4   1  21 2597.60 309.039  11
   4  -1  21 1831.37 361.300  21
  -4   1  21 2857.94 334.743  13
   4  -1  21 2868.91 361.805  20
  -4  -1 -21 2699.42 310.459  19
  -4   1  20 6894.21 418.197   5
  -4   1  20 5656.07 488.561  13
   4  -1  20 4384.64 577.143  21
   4  -1  20 5409.96 539.284  20
  -4   1  20 5624.04 480.206  11
  -4  -1 -20 5428.73 431.155  22
  -4  -1 -20 5664.23 475.989  19
   4  -1  19 1701.47 408.140  20
  -4  -1 -19 1516.08 366.883  19
   4   1 -19 2041.10 255.661  19
  -4   1  19 2449.80 412.422  13
   4  -1  19 1345.70 492.750  21
  -4   1  19 1342.33 341.082  11
  -4  -1 -19 1717.16 354.562  22
  -4   1  19 2415.30 317.315   5
  -4   1  18 10924.1 618.790   5
  -4   1  18 9824.62 704.334  13
   4  -1  18 9699.03 809.578  20
   4  -1  18 10985.9 956.223  21
  -4   1  18 11381.9 763.109  11
[truncated: 160,513 more chars]
