# Supplementary material for: Formal Single Atom Editing of the Glycosylated Natural Product Fidaxomicin Improves Acid Stability and Retains Antibiotic Activity
Source: JACS Au. 2024 May 21;4(6):2267–80. doi: 10.1021/jacsau.4c00206 (PMC11200244; doi:10.1021/jacsau.4c00206)
Supplement: Supplementary file 13 — au4c00206_si_013.cif [file au4c00206_si_013.cif]

data_17c

# start Validation Reply Form
_vrf_PLAT340_17c
;
PROBLEM: Low Bond Precision on  C-C Bonds ...............    0.01333 Ang.  
RESPONSE: That value reflects the medium quality of the platelet, and its
weak diffraction. The large thermal parameters of the atoms in the model
probably result from a twinning issue along the smallest direction but
a cut was not possible. We considered that the structure deserves to be
reported as characterization proof.
;
# end Validation Reply Form

_publ_contact_author_name         'Dr. Blacque, Olivier'
_publ_contact_author_address
;
University of Zurich, Department of Chemistry B, Winterthurerstrasse 190
8057 Zurich
Switzerland
;
_publ_contact_author_email        olivier.blacque@chem.uzh.ch
_publ_contact_author_phone        0041446354651
_publ_contact_author_id_orcid     0000-0001-9857-4042

_publ_section_references
;
Dolomanov, O.V., Bourhis, L.J., Gildea, R.J, Howard, J.A.K. & Puschmann, H.
 (2009), J. Appl. Cryst. 42, 339-341.

Sheldrick, G.M. (2015a). Acta Cryst. A71, 3-8.

Sheldrick, G.M. (2015b). Acta Cryst. C71, 3-8.
;

_audit_creation_date               2023-11-13
_audit_creation_method
;
Olex2 1.5
(compiled 2023.08.24 svn.re1ec1418 for OlexSys, GUI svn.r6817)
;

_chemical_name_common              ?
_chemical_name_systematic          ?
_chemical_formula_moiety           'C15 H26 O5 S'
_chemical_formula_sum              'C15 H26 O5 S'
_chemical_formula_weight           318.42
_chemical_absolute_configuration   rm
_chemical_melting_point            ?

loop_
  _atom_type_symbol
  _atom_type_description
  _atom_type_scat_dispersion_real
  _atom_type_scat_dispersion_imag
  _atom_type_scat_source
 'C' 'C' 0.0181 0.0091 'International Tables Vol C Tables 4.2.6.8 and 6.1.1.4'
 'H' 'H' 0.0000 0.0000 'International Tables Vol C Tables 4.2.6.8 and 6.1.1.4'
 'O' 'O' 0.0492 0.0322 'International Tables Vol C Tables 4.2.6.8 and 6.1.1.4'
 'S' 'S' 0.3331 0.5567 'International Tables Vol C Tables 4.2.6.8 and 6.1.1.4'

_shelx_space_group_comment
;
The symmetry employed for this shelxl refinement is uniquely defined
by the following loop, which should always be used as a source of
symmetry information in preference to the above space-group names.
They are only intended as comments.
;
_space_group_crystal_system        'monoclinic'
_space_group_IT_number             5
_space_group_name_H-M_alt          'C 1 2 1'
_space_group_name_Hall             'C 2y'
loop_
  _space_group_symop_operation_xyz
 'x, y, z'
 '-x, y, -z'
 'x+1/2, y+1/2, z'
 '-x+1/2, y+1/2, -z'

_cell_length_a                     16.1776(9)
_cell_length_b                     10.9250(5)
_cell_length_c                     21.0953(14)
_cell_angle_alpha                  90
_cell_angle_beta                   109.647(7)
_cell_angle_gamma                  90
_cell_volume                       3511.3(4)
_cell_formula_units_Z              8
_cell_measurement_reflns_used      8433
_cell_measurement_temperature      160.0(1)
_cell_measurement_theta_max        73.2530
_cell_measurement_theta_min        4.4450
_shelx_estimated_absorpt_T_max     0.932
_shelx_estimated_absorpt_T_min     0.694
_exptl_absorpt_coefficient_mu      1.790
_exptl_absorpt_correction_T_max    0.939
_exptl_absorpt_correction_T_min    0.722
_exptl_absorpt_correction_type     analytical
_exptl_absorpt_process_details
;
CrysAlisPro 1.171.42.100a (Rigaku Oxford Diffraction, 2023)
Analytical numeric absorption correction using a multifaceted crystal
model based on expressions derived by R.C. Clark & J.S. Reid.
(Clark, R. C. & Reid, J. S. (1995). Acta Cryst. A51, 887-897)
Empirical absorption correction using spherical harmonics,
implemented in SCALE3 ABSPACK scaling algorithm.
;

_exptl_crystal_colour              colourless
_exptl_crystal_density_diffrn      1.205
_exptl_crystal_density_meas        ?
_exptl_crystal_density_method      ?
_exptl_crystal_description         plate
_exptl_crystal_F_000               1376
loop_
  _exptl_crystal_face_index_h
  _exptl_crystal_face_index_k
  _exptl_crystal_face_index_l
  _exptl_crystal_face_perp_dist
 -2 0 0 0.0355
 2 0 0 0.0235
 0 0 1 0.0187
 0 0 -1 0.0187
 0 3 -1 0.1037
 0 -3 1 0.1037

_exptl_crystal_size_max            0.22
_exptl_crystal_size_mid            0.08
_exptl_crystal_size_min            0.04

_diffrn_reflns_av_R_equivalents    0.0583
_diffrn_reflns_av_unetI/netI       0.0441
_diffrn_reflns_Laue_measured_fraction_full  1.000
_diffrn_reflns_Laue_measured_fraction_max  1.000
_diffrn_reflns_limit_h_max         18
_diffrn_reflns_limit_h_min         -19
_diffrn_reflns_limit_k_max         12
_diffrn_reflns_limit_k_min         -13
_diffrn_reflns_limit_l_max         25
_diffrn_reflns_limit_l_min         -23
_diffrn_reflns_number              30819
_diffrn_reflns_point_group_measured_fraction_full  0.991
_diffrn_reflns_point_group_measured_fraction_max  0.990
_diffrn_reflns_theta_full          67.684
_diffrn_reflns_theta_max           68.248
_diffrn_reflns_theta_min           2.224
_diffrn_ambient_environment        N~2~
_diffrn_ambient_temperature        160.0(1)
_diffrn_detector                   'Hybrid Pixel Array Detector'
_diffrn_detector_area_resol_mean   10.0000
_diffrn_detector_type              HyPix
_diffrn_measured_fraction_theta_full  1.000
_diffrn_measured_fraction_theta_max  1.000
_diffrn_measurement_details
;
List of Runs (angles in degrees, time in seconds):

  # Type    Start    End  Width  t~exp~   \w     \q     \k     \f   Frames
--------------------------------------------------------------------------
  1  \w   -119.00 -68.00   0.50    4.00    --  -49.61-134.00  22.00  102
  2  \w   -121.00 -66.00   0.50    4.00    --  -49.61-136.00-155.00  110
  3  \w    -94.00 -19.00   0.50    4.00    --  -49.61 136.00 -91.00  150
  4  \w    -93.00 -18.00   0.50    4.00    --  -49.61 134.00  90.00  150
  5  \w     39.00  99.00   0.50    4.00    --   49.61-134.00  22.00  120
  6  \w     41.00 101.00   0.50    4.00    --   49.61-136.00-155.00  120
  7  \w   -160.00 -68.00   0.50   16.00    --  -90.00-134.00  22.00  184
  8  \w    -94.00 -19.00   0.50   16.00    --  -90.00 136.00 -91.00  150
  9  \w   -160.00 -66.00   0.50   16.00    --  -90.00-136.00-155.00  188
 10  \w    -92.00 -20.00   0.50   16.00    --  -90.00 134.00  90.00  144
 11  \w     42.00 118.00   0.50   16.00    --  111.50-134.00  22.00  152
 12  \w     89.00 178.00   0.50   16.00    --  111.50 134.00  90.00  178
 13  \w     88.00 178.00   0.50   16.00    --  111.50 136.00 -91.00  180
 14  \w    -21.00   5.00   0.50    4.00    --   -6.00 -51.00  64.24   52
 15  \w    -27.00   0.00   0.50    4.00    --  -10.00 -46.00-170.76   54
 16  \w      0.00  26.00   0.50    4.00    --   10.00  47.00  36.23   52
 17  \w    -38.00 -10.00   0.50    4.00    --  -18.00 -39.00  -2.97   56
 18  \w    -64.00 -35.00   0.50    4.00    --  -42.00 -31.00  79.46   58
 19  \w    -26.00  24.00   0.50    4.00    --  -49.61  19.00 -60.00  100
 20  \w   -130.00 -50.00   0.50    4.00    --  -58.00 -29.00-176.05  160
 21  \w   -143.00 -62.00   0.50    4.00    --  -70.00 -25.00  91.15  162
 22  \w   -146.00 -66.00   0.50    4.00    --  -74.00 -24.00 128.73  160
 23  \w    -91.00 -66.00   0.50    4.00    --  -74.00 -25.00 106.47   50
 24  \w    -94.00 -66.00   0.50    4.00    --  -74.00 -25.00  84.62   56
 25  \w   -107.00 -82.00   0.50   16.00    --  -90.00 -29.00  79.20   50
 26  \w   -112.00 -85.00   0.50   16.00    --  -90.00 -29.00 137.93   54
 27  \w   -150.00-123.00   0.50   16.00    --  -90.00 -29.00  79.20   54
 28  \w   -107.00 -82.00   0.50   16.00    --  -90.00 -25.00 117.57   50
 29  \w   -109.00 -82.00   0.50   16.00    --  -90.00 -28.00  94.16   54
 30  \w   -118.00 -88.00   0.50   16.00    --  -90.00 -30.00 114.40   60
 31  \w   -160.00 -88.00   0.50   16.00    --  -90.00 -30.00  70.89  144
 32  \w   -115.00 -88.00   0.50   16.00    --  -90.00 -30.00  90.00   54
 33  \w   -153.00-126.00   0.50   16.00    --  -90.00 -29.00  94.47   54
 34  \w    -50.00 -19.00   0.50   16.00    --  -90.00  45.00-120.00   62
 35  \w   -115.00 -88.00   0.50   16.00    --  -90.00 -30.00 120.00   54
 36  \w   -117.00 -90.00   0.50   16.00    --  -90.00 -29.00  94.47   54
 37  \w    104.00 151.00   0.50   16.00    --  111.50  30.00-150.00   94
 38  \w    104.00 156.00   0.50   16.00    --  111.50  30.00 120.00  104
 39  \w    123.00 169.00   0.50   16.00    --  111.50  45.00 -30.00   92
 40  \w     42.00  71.00   0.50   16.00    --  111.50 -61.00 150.00   58
 41  \w    141.00 175.00   0.50   16.00    --  111.50  61.00-180.00   68
 42  \w    142.00 176.00   0.50   16.00    --  111.50  61.00 150.00   68
 43  \w     41.00  70.00   0.50   16.00    --  111.50 -61.00  60.00   58
 44  \w    108.00 177.00   0.50   16.00    --  111.50 125.00  60.00  138
 45  \w    137.00 166.00   0.50   16.00    --  111.50  61.00  30.00   58
 46  \w    131.00 163.00   0.50   16.00    --  111.50  77.00   0.00   64
 47  \w    131.00 173.00   0.50   16.00    --  111.50  77.00 120.00   84
 48  \w     43.00  69.00   0.50   16.00    --  111.50 -61.00  30.00   52
 49  \w    130.00 171.00   0.50   16.00    --  111.50  30.00  90.00   82
 50  \w     68.00  93.00   0.50   16.00    --  111.50 -77.00 -90.00   50
 51  \w    128.00 178.00   0.50   16.00    --  111.50  61.00 -60.00  100
 52  \w    109.00 159.00   0.50   16.00    --  111.50  30.00 150.00  100
 53  \w     42.00  68.00   0.50   16.00    --  111.50 -61.00 -90.00   52
 54  \w    105.00 161.00   0.50   16.00    --  111.50  30.00-180.00  112
 55  \w    108.00 160.00   0.50   16.00    --  111.50 125.00  30.00  104
 56  \w     43.00  70.00   0.50   16.00    --  111.50 -61.00 -60.00   54
 57  \w     45.00 110.00   0.50   16.00    --  111.50-125.00 -60.00  130
 58  \w     42.00  81.00   0.50   16.00    --  111.50 -77.00   0.00   78
 59  \w     72.00  99.00   0.50   16.00    --  111.50-125.00  60.00   54
 60  \w     45.00 102.00   0.50   16.00    --  111.50 -95.00-150.00  114
 61  \w     45.00  70.00   0.50   16.00    --  111.50-125.00  60.00   50
 62  \w    123.00 161.00   0.50   16.00    --  111.50 125.00 150.00   76
 63  \w    134.00 164.00   0.50   16.00    --  111.50  61.00-120.00   60
 64  \w     42.00  69.00   0.50   16.00    --  111.50 -95.00  30.00   54
 65  \w    105.00 140.00   0.50   16.00    --  111.50  30.00-120.00   70
 66  \w    135.00 173.00   0.50   16.00    --  111.50  77.00-120.00   76
 67  \w    130.00 177.00   0.50   16.00    --  111.50  61.00 -90.00   94
 68  \w    135.00 167.00   0.50   16.00    --  111.50  77.00 -30.00   64
 69  \w     49.00 111.00   0.50   16.00    --  111.50-136.00-155.00  124
;
_diffrn_measurement_device         'four-circle diffractometer'
_diffrn_measurement_device_type    'XtaLAB Synergy, Dualflex, HyPix'
_diffrn_measurement_method         '\w scans'
_diffrn_orient_matrix_type        
 'CrysAlisPro convention (1999,Acta A55,543-557)'
_diffrn_orient_matrix_UB_11        -0.0764285000
_diffrn_orient_matrix_UB_12        0.0806007000
_diffrn_orient_matrix_UB_13        -0.0430984000
_diffrn_orient_matrix_UB_21        0.0088160500
_diffrn_orient_matrix_UB_22        -0.0558699500
_diffrn_orient_matrix_UB_23        -0.0644714000
_diffrn_orient_matrix_UB_31        -0.0655978500
_diffrn_orient_matrix_UB_32        -0.1013068500
_diffrn_orient_matrix_UB_33        0.0013484000
_diffrn_radiation_monochromator    mirror
_diffrn_radiation_probe            x-ray
_diffrn_radiation_type             'Cu K\a'
_diffrn_radiation_wavelength       1.54184
_diffrn_source                     'micro-focus sealed X-ray tube'
_diffrn_source_type                'PhotonJet (Cu) X-ray Source'
_reflns_Friedel_coverage           0.873
_reflns_Friedel_fraction_full      0.981
_reflns_Friedel_fraction_max       0.978
_reflns_number_gt                  4023
_reflns_number_total               6365
_reflns_special_details
;
 Reflections were merged by SHELXL according to the crystal
 class for the calculation of statistics and refinement.
 
 _reflns_Friedel_fraction is defined as the number of unique
 Friedel pairs measured divided by the number that would be
 possible theoretically, ignoring centric projections and
 systematic absences.
;
_reflns_threshold_expression       'I > 2\s(I)'
_computing_cell_refinement         'CrysAlisPro 1.171.42.100a (Rigaku OD, 2023)'
_computing_data_collection         'CrysAlisPro 1.171.42.100a (Rigaku OD, 2023)'
_computing_data_reduction          'CrysAlisPro 1.171.42.100a (Rigaku OD, 2023)'
_computing_molecular_graphics      'Olex2 1.5 (Dolomanov et al., 2009)'
_computing_publication_material    'Olex2 1.5 (Dolomanov et al., 2009)'
_computing_structure_refinement    'SHELXL (Sheldrick, 2015b)'
_computing_structure_solution      'SHELXT (Sheldrick, 2015a)'
_refine_diff_density_max           0.754
_refine_diff_density_min           -0.254
_refine_diff_density_rms           0.099
_refine_ls_abs_structure_details
;
 Flack x determined using 1421 quotients [(I+)-(I-)]/[(I+)+(I-)]
 (Parsons, Flack and Wagner, Acta Cryst. B69 (2013) 249-259).
;
_refine_ls_abs_structure_Flack     0.02(4)
_refine_ls_extinction_coef         .
_refine_ls_extinction_method       none
_refine_ls_goodness_of_fit_ref     1.132
_refine_ls_hydrogen_treatment      mixed
_refine_ls_matrix_type             full
_refine_ls_number_parameters       399
_refine_ls_number_reflns           6365
_refine_ls_number_restraints       1
_refine_ls_R_factor_all            0.1356
_refine_ls_R_factor_gt             0.1027
_refine_ls_restrained_S_all        1.132
_refine_ls_shift/su_max            0.001
_refine_ls_shift/su_mean           0.000
_refine_ls_structure_factor_coef   Fsqd
_refine_ls_weighting_details      
 'w=1/[\s^2^(Fo^2^)+(0.2000P)^2^] where P=(Fo^2^+2Fc^2^)/3'
_refine_ls_weighting_scheme        calc
_refine_ls_wR_factor_gt            0.2830
_refine_ls_wR_factor_ref           0.3082
_refine_special_details            ?
_olex2_refinement_description
;
1. Fixed Uiso
 At 1.2 times of:
  All C(H) groups, All C(H,H) groups
 At 1.5 times of:
  All C(H,H,H) groups
2.a Ternary CH refined with riding coordinates:
 C1(H1), C2(H2A), C3(H3), C4(H4), C16(H16), C17(H17), C18(H18), C19(H19)
2.b Idealised Me refined as rotating group:
 C7(H7A,H7B,H7C), C8(H8A,H8B,H8C), C11(H11A,H11B,H11C), C12(H12A,H12B,H12C),
 C13(H13A,H13B,H13C), C14(H14A,H14B,H14C), C15(H15A,H15B,H15C), C22(H22A,H22B,
 H22C), C23(H23A,H23B,H23C), C26(H26A,H26B,H26C), C27(H27A,H27B,H27C), C28(H28A,
 H28B,H28C), C29(H29A,H29B,H29C), C30(H30A,H30B,H30C)
;
_atom_sites_solution_hydrogens     mixed
_atom_sites_solution_primary       dual
_atom_sites_solution_secondary     ?
loop_
  _atom_site_label
  _atom_site_type_symbol
  _atom_site_fract_x
  _atom_site_fract_y
  _atom_site_fract_z
  _atom_site_U_iso_or_equiv
  _atom_site_adp_type
  _atom_site_occupancy
  _atom_site_site_symmetry_order
  _atom_site_calc_flag
  _atom_site_refinement_flags_posn
  _atom_site_refinement_flags_adp
  _atom_site_refinement_flags_occupancy
  _atom_site_disorder_assembly
  _atom_site_disorder_group
 C1 C 0.2040(6) 0.4509(8) 0.3342(5) 0.088(2) Uani 1 1 d . . . . .
 H1 H 0.237731 0.528119 0.335422 0.106 Uiso 1 1 calc R U . . .
 S1 S 0.15099(17) 0.4060(3) 0.24774(13) 0.1130(9) Uani 1 1 d . . . . .
 O1 O 0.2664(3) 0.3510(4) 0.3662(3) 0.0857(14) Uani 1 1 d . . . . .
 C2 C 0.1417(5) 0.4707(7) 0.3689(4) 0.0801(19) Uani 1 1 d . . . . .
 H2A H 0.111704 0.550817 0.353614 0.096 Uiso 1 1 calc R U . . .
 O2 O 0.0766(4) 0.3781(6) 0.3553(3) 0.0965(16) Uani 1 1 d . . . . .
 O3 O 0.1020(3) 0.4351(6) 0.4626(3) 0.0915(16) Uani 1 1 d . . . . .
 C3 C 0.1765(4) 0.4705(6) 0.4446(4) 0.0737(16) Uani 1 1 d . . . . .
 H3 H 0.196042 0.554664 0.461782 0.088 Uiso 1 1 calc R U . . .
 O4 O 0.2974(3) 0.4152(4) 0.5432(3) 0.0820(14) Uani 1 1 d . . . . .
 C4 C 0.2505(4) 0.3799(6) 0.4738(4) 0.0711(16) Uani 1 1 d . . . . .
 H4 H 0.224861 0.296547 0.473493 0.085 Uiso 1 1 calc R U . . .
 O5 O 0.2598(5) 0.2462(5) 0.5861(3) 0.1064(19) Uani 1 1 d . . . . .
 C5 C 0.3163(4) 0.3747(6) 0.4356(4) 0.0789(18) Uani 1 1 d . . . . .
 C6 C 0.0385(6) 0.3831(11) 0.4068(5) 0.104(3) Uani 1 1 d . . . . .
 C7 C -0.0445(6) 0.4584(16) 0.3865(6) 0.137(4) Uani 1 1 d . . . . .
 H7A H -0.029690 0.545248 0.385654 0.205 Uiso 1 1 calc R U . . .
 H7B H -0.075045 0.445688 0.418944 0.205 Uiso 1 1 calc R U . . .
 H7C H -0.082676 0.433216 0.341591 0.205 Uiso 1 1 calc R U . . .
 C8 C 0.0224(9) 0.2497(13) 0.4213(8) 0.141(4) Uani 1 1 d . . . . .
 H8A H -0.011316 0.208848 0.379159 0.212 Uiso 1 1 calc R U . . .
 H8B H -0.010574 0.246749 0.452627 0.212 Uiso 1 1 calc R U . . .
 H8C H 0.078847 0.207967 0.441322 0.212 Uiso 1 1 calc R U . . .
 H1A H 0.167(10) 0.292(16) 0.270(8) 0.169 Uiso 1 1 d . U . . .
 H2 H 0.338(9) 0.508(14) 1.246(7) 0.169 Uiso 1 1 d . U . . .
 C9 C 0.2965(5) 0.3430(7) 0.5938(4) 0.0774(18) Uani 1 1 d . . . . .
 C10 C 0.3478(5) 0.3971(8) 0.6607(4) 0.085(2) Uani 1 1 d . . . . .
 C11 C 0.3196(8) 0.5322(9) 0.6647(5) 0.111(3) Uani 1 1 d . . . . .
 H11A H 0.257270 0.534852 0.660123 0.166 Uiso 1 1 calc R U . . .
 H11B H 0.329094 0.579721 0.628401 0.166 Uiso 1 1 calc R U . . .
 H11C H 0.354620 0.567161 0.708282 0.166 Uiso 1 1 calc R U . . .
 C12 C 0.3300(7) 0.3247(10) 0.7196(6) 0.111(3) Uani 1 1 d . . . . .
 H12A H 0.330224 0.236605 0.711007 0.167 Uiso 1 1 calc R U . . .
 H12B H 0.272771 0.348620 0.722038 0.167 Uiso 1 1 calc R U . . .
 H12C H 0.376035 0.344077 0.762347 0.167 Uiso 1 1 calc R U . . .
 C13 C 0.4463(6) 0.3925(15) 0.6697(6) 0.126(4) Uani 1 1 d . . . . .
 H13A H 0.480859 0.410002 0.716687 0.190 Uiso 1 1 calc R U . . .
 H13B H 0.459306 0.453803 0.640432 0.190 Uiso 1 1 calc R U . . .
 H13C H 0.461235 0.310918 0.657581 0.190 Uiso 1 1 calc R U . . .
 C14 C 0.3754(6) 0.2613(8) 0.4572(6) 0.103(3) Uani 1 1 d . . . . .
 H14A H 0.406032 0.263882 0.505883 0.154 Uiso 1 1 calc R U . . .
 H14B H 0.418422 0.260672 0.433764 0.154 Uiso 1 1 calc R U . . .
 H14C H 0.339292 0.187185 0.445617 0.154 Uiso 1 1 calc R U . . .
 C15 C 0.3700(5) 0.4876(8) 0.4432(5) 0.093(2) Uani 1 1 d . . . . .
 H15A H 0.331407 0.559427 0.433755 0.140 Uiso 1 1 calc R U . . .
 H15B H 0.402526 0.485346 0.411536 0.140 Uiso 1 1 calc R U . . .
 H15C H 0.411397 0.492630 0.489320 0.140 Uiso 1 1 calc R U . . .
 S2 S 0.34770(17) 0.6282(3) 1.25621(13) 0.1186(10) Uani 1 1 d . . . . .
 O6 O 0.2378(3) 0.5701(5) 1.1372(3) 0.0947(16) Uani 1 1 d . . . . .
 O7 O 0.4294(4) 0.5940(6) 1.1486(3) 0.0985(17) Uani 1 1 d . . . . .
 O8 O 0.4010(3) 0.6463(7) 1.0399(3) 0.1036(19) Uani 1 1 d . . . . .
 O9 O 0.2074(3) 0.6359(4) 0.9606(3) 0.0818(14) Uani 1 1 d . . . . .
 O10 O 0.2357(6) 0.4637(6) 0.9168(4) 0.121(2) Uani 1 1 d . . . . .
 C16 C 0.2978(6) 0.6668(8) 1.1680(5) 0.097(2) Uani 1 1 d . . . . .
 H16 H 0.263900 0.744603 1.164332 0.117 Uiso 1 1 calc R U . . .
 C17 C 0.3640(5) 0.6842(8) 1.1353(4) 0.085(2) Uani 1 1 d . . . . .
 H17 H 0.393539 0.764658 1.150607 0.102 Uiso 1 1 calc R U . . .
 C18 C 0.3270(5) 0.6858(7) 1.0591(4) 0.0815(19) Uani 1 1 d . . . . .
 H18 H 0.308772 0.770609 1.042360 0.098 Uiso 1 1 calc R U . . .
 C19 C 0.2529(4) 0.5970(6) 1.0295(4) 0.0747(17) Uani 1 1 d . . . . .
 H19 H 0.277606 0.513265 1.029052 0.090 Uiso 1 1 calc R U . . .
 C20 C 0.1861(4) 0.5927(7) 1.0675(4) 0.0817(19) Uani 1 1 d . . . . .
 C21 C 0.4674(5) 0.6007(10) 1.0966(5) 0.101(3) Uani 1 1 d . . . . .
 C22 C 0.5452(6) 0.6860(17) 1.1163(6) 0.148(5) Uani 1 1 d . . . . .
 H22A H 0.537216 0.749025 1.146782 0.222 Uiso 1 1 calc R U . . .
 H22B H 0.550207 0.724860 1.075899 0.222 Uiso 1 1 calc R U . . .
 H22C H 0.598755 0.639387 1.139075 0.222 Uiso 1 1 calc R U . . .
 C23 C 0.4892(10) 0.4723(13) 1.0827(7) 0.147(5) Uani 1 1 d . . . . .
 H23A H 0.517300 0.429569 1.125418 0.220 Uiso 1 1 calc R U . . .
 H23B H 0.529409 0.474183 1.056814 0.220 Uiso 1 1 calc R U . . .
 H23C H 0.435286 0.429229 1.056874 0.220 Uiso 1 1 calc R U . . .
 C24 C 0.2039(5) 0.5610(7) 0.9092(4) 0.0837(19) Uani 1 1 d . . . . .
 C25 C 0.1528(6) 0.6189(8) 0.8419(4) 0.094(2) Uani 1 1 d . . . . .
 C26 C 0.1831(8) 0.7526(9) 0.8400(6) 0.118(3) Uani 1 1 d . . . . .
 H26A H 0.235238 0.753920 0.826318 0.176 Uiso 1 1 calc R U . . .
 H26B H 0.197269 0.789174 0.884864 0.176 Uiso 1 1 calc R U . . .
 H26C H 0.135907 0.799589 0.807707 0.176 Uiso 1 1 calc R U . . .
 C27 C 0.1728(13) 0.5457(15) 0.7884(7) 0.167(6) Uani 1 1 d . . . . .
 H27A H 0.224227 0.580495 0.780356 0.251 Uiso 1 1 calc R U . . .
 H27B H 0.122283 0.548213 0.746691 0.251 Uiso 1 1 calc R U . . .
 H27C H 0.185040 0.460589 0.803386 0.251 Uiso 1 1 calc R U . . .
 C28 C 0.0579(6) 0.6189(19) 0.8331(7) 0.165(7) Uani 1 1 d . . . . .
 H28A H 0.027686 0.680116 0.799247 0.247 Uiso 1 1 calc R U . . .
 H28B H 0.050027 0.638795 0.875978 0.247 Uiso 1 1 calc R U . . .
 H28C H 0.033164 0.537749 0.818074 0.247 Uiso 1 1 calc R U . . .
 C29 C 0.1281(5) 0.4818(10) 1.0466(6) 0.107(3) Uani 1 1 d . . . . .
 H29A H 0.096586 0.484670 0.998041 0.161 Uiso 1 1 calc R U . . .
 H29B H 0.085709 0.480865 1.070664 0.161 Uiso 1 1 calc R U . . .
 H29C H 0.164153 0.407583 1.057651 0.161 Uiso 1 1 calc R U . . .
 C30 C 0.1323(6) 0.7063(9) 1.0596(6) 0.101(3) Uani 1 1 d . . . . .
 H30A H 0.090060 0.710133 1.013691 0.151 Uiso 1 1 calc R U . . .
 H30B H 0.170829 0.778043 1.067912 0.151 Uiso 1 1 calc R U . . .
 H30C H 0.100707 0.705193 1.091865 0.151 Uiso 1 1 calc R U . . .

loop_
  _atom_site_aniso_label
  _atom_site_aniso_U_11
  _atom_site_aniso_U_22
  _atom_site_aniso_U_33
  _atom_site_aniso_U_23
  _atom_site_aniso_U_13
  _atom_site_aniso_U_12
 C1 0.098(5) 0.097(4) 0.070(5) -0.001(4) 0.028(4) -0.006(4)
 S1 0.1052(15) 0.161(2) 0.0739(15) -0.0085(15) 0.0314(13) 0.0019(15)
 O1 0.077(3) 0.096(3) 0.082(4) -0.007(3) 0.024(3) 0.010(2)
 C2 0.076(4) 0.079(3) 0.083(5) 0.000(4) 0.023(4) 0.007(3)
 O2 0.085(3) 0.121(4) 0.082(4) -0.004(3) 0.025(3) -0.009(3)
 O3 0.078(3) 0.128(4) 0.069(3) 0.014(3) 0.027(3) 0.012(3)
 C3 0.070(3) 0.084(3) 0.069(4) 0.000(3) 0.026(3) 0.004(3)
 O4 0.086(3) 0.084(3) 0.073(3) -0.002(3) 0.022(3) -0.017(2)
 C4 0.070(3) 0.076(3) 0.061(4) 0.006(3) 0.014(3) 0.007(3)
 O5 0.131(5) 0.088(3) 0.087(4) 0.002(3) 0.020(4) -0.024(3)
 C5 0.069(3) 0.081(3) 0.084(5) 0.002(4) 0.022(4) 0.011(3)
 C6 0.084(5) 0.150(8) 0.084(6) 0.003(6) 0.034(5) -0.014(5)
 C7 0.089(5) 0.219(13) 0.105(8) 0.023(9) 0.035(5) 0.029(7)
 C8 0.140(9) 0.153(10) 0.136(11) 0.009(8) 0.053(8) -0.035(8)
 C9 0.071(3) 0.087(4) 0.067(4) 0.004(4) 0.015(3) 0.004(3)
 C10 0.081(4) 0.091(4) 0.071(5) 0.002(4) 0.010(4) -0.007(4)
 C11 0.150(8) 0.093(5) 0.079(6) -0.002(5) 0.024(6) -0.004(5)
 C12 0.100(5) 0.108(5) 0.123(9) 0.016(6) 0.033(6) -0.011(5)
 C13 0.083(5) 0.184(11) 0.101(7) -0.015(8) 0.016(5) -0.020(7)
 C14 0.081(4) 0.104(5) 0.122(8) 0.008(5) 0.033(5) 0.021(4)
 C15 0.081(4) 0.107(5) 0.094(6) 0.002(4) 0.032(4) -0.002(4)
 S2 0.1072(16) 0.168(3) 0.0793(16) 0.0035(16) 0.0302(14) 0.0032(16)
 O6 0.086(3) 0.110(4) 0.090(4) 0.015(3) 0.032(3) -0.005(3)
 O7 0.096(3) 0.123(4) 0.077(4) -0.001(3) 0.031(3) 0.007(3)
 O8 0.075(3) 0.153(5) 0.083(4) 0.001(4) 0.026(3) -0.014(3)
 O9 0.081(3) 0.086(3) 0.072(3) 0.006(3) 0.018(3) 0.015(2)
 O10 0.170(6) 0.086(3) 0.095(5) -0.005(3) 0.028(5) 0.027(4)
 C16 0.100(5) 0.093(4) 0.099(7) -0.013(5) 0.034(5) 0.003(4)
 C17 0.072(4) 0.096(4) 0.083(5) -0.003(4) 0.021(4) -0.002(3)
 C18 0.086(4) 0.084(4) 0.079(5) -0.003(4) 0.033(4) -0.015(3)
 C19 0.073(3) 0.078(3) 0.071(5) 0.013(3) 0.021(4) -0.001(3)
 C20 0.074(4) 0.086(4) 0.085(5) 0.009(4) 0.026(4) -0.002(3)
 C21 0.083(5) 0.134(7) 0.080(6) -0.002(5) 0.020(5) 0.004(5)
 C22 0.079(5) 0.238(16) 0.124(9) -0.006(10) 0.030(6) -0.036(7)
 C23 0.186(12) 0.151(10) 0.120(10) -0.003(8) 0.074(9) 0.038(9)
 C24 0.083(4) 0.086(4) 0.074(5) -0.001(4) 0.015(4) -0.001(3)
 C25 0.094(5) 0.105(5) 0.073(5) 0.000(4) 0.017(4) -0.006(4)
 C26 0.132(8) 0.105(6) 0.104(7) 0.017(5) 0.026(6) -0.017(6)
 C27 0.214(15) 0.161(12) 0.104(10) -0.014(9) 0.025(10) 0.043(12)
 C28 0.077(5) 0.247(17) 0.142(11) 0.079(12) 0.001(6) -0.007(8)
 C29 0.073(4) 0.124(6) 0.122(8) 0.005(6) 0.030(5) -0.012(4)
 C30 0.084(5) 0.108(5) 0.113(7) 0.007(5) 0.035(5) 0.010(4)

_geom_special_details
;
 All esds (except the esd in the dihedral angle between two l.s. planes)
 are estimated using the full covariance matrix.  The cell esds are taken
 into account individually in the estimation of esds in distances, angles
 and torsion angles; correlations between esds in cell parameters are only
 used when they are defined by crystal symmetry.  An approximate (isotropic)
 treatment of cell esds is used for estimating esds involving l.s. planes.
;
loop_
  _geom_bond_atom_site_label_1
  _geom_bond_atom_site_label_2
  _geom_bond_distance
  _geom_bond_site_symmetry_2
  _geom_bond_publ_flag
 C1 H1 1.0000 . ?
 C1 S1 1.802(9) . ?
 C1 O1 1.486(11) . ?
 C1 C2 1.449(12) . ?
 S1 H1A 1.33(17) . ?
 O1 C5 1.437(9) . ?
 C2 H2A 1.0000 . ?
 C2 O2 1.419(9) . ?
 C2 C3 1.504(11) . ?
 O2 C6 1.420(11) . ?
 O3 C3 1.433(8) . ?
 O3 C6 1.396(12) . ?
 C3 H3 1.0000 . ?
 C3 C4 1.516(9) . ?
 O4 C4 1.457(9) . ?
 O4 C9 1.332(9) . ?
 C4 H4 1.0000 . ?
 C4 C5 1.536(9) . ?
 O5 C9 1.196(9) . ?
 C5 C14 1.537(10) . ?
 C5 C15 1.487(11) . ?
 C6 C7 1.508(15) . ?
 C6 C8 1.530(17) . ?
 C7 H7A 0.9800 . ?
 C7 H7B 0.9800 . ?
 C7 H7C 0.9800 . ?
 C8 H8A 0.9800 . ?
 C8 H8B 0.9800 . ?
 C8 H8C 0.9800 . ?
 C9 C10 1.497(11) . ?
 C10 C11 1.556(13) . ?
 C10 C12 1.579(14) . ?
 C10 C13 1.540(12) . ?
 C11 H11A 0.9800 . ?
 C11 H11B 0.9800 . ?
 C11 H11C 0.9800 . ?
 C12 H12A 0.9800 . ?
 C12 H12B 0.9800 . ?
 C12 H12C 0.9800 . ?
 C13 H13A 0.9800 . ?
 C13 H13B 0.9800 . ?
 C13 H13C 0.9800 . ?
 C14 H14A 0.9800 . ?
 C14 H14B 0.9800 . ?
 C14 H14C 0.9800 . ?
 C15 H15A 0.9800 . ?
 C15 H15B 0.9800 . ?
 C15 H15C 0.9800 . ?
 S2 H2 1.33(15) . ?
 S2 C16 1.811(11) . ?
 O6 C16 1.434(11) . ?
 O6 C20 1.449(10) . ?
 O7 C17 1.404(10) . ?
 O7 C21 1.429(11) . ?
 O8 C18 1.452(9) . ?
 O8 C21 1.402(11) . ?
 O9 C19 1.454(8) . ?
 O9 C24 1.344(10) . ?
 O10 C24 1.168(10) . ?
 C16 H16 1.0000 . ?
 C16 C17 1.468(12) . ?
 C17 H17 1.0000 . ?
 C17 C18 1.515(12) . ?
 C18 H18 1.0000 . ?
 C18 C19 1.506(10) . ?
 C19 H19 1.0000 . ?
 C19 C20 1.547(10) . ?
 C20 C29 1.505(12) . ?
 C20 C30 1.492(11) . ?
 C21 C22 1.508(15) . ?
 C21 C23 1.499(18) . ?
 C22 H22A 0.9800 . ?
 C22 H22B 0.9800 . ?
 C22 H22C 0.9800 . ?
 C23 H23A 0.9800 . ?
 C23 H23B 0.9800 . ?
 C23 H23C 0.9800 . ?
 C24 C25 1.519(12) . ?
 C25 C26 1.546(14) . ?
 C25 C27 1.505(18) . ?
 C25 C28 1.483(13) . ?
 C26 H26A 0.9800 . ?
 C26 H26B 0.9800 . ?
 C26 H26C 0.9800 . ?
 C27 H27A 0.9800 . ?
 C27 H27B 0.9800 . ?
 C27 H27C 0.9800 . ?
 C28 H28A 0.9800 . ?
 C28 H28B 0.9800 . ?
 C28 H28C 0.9800 . ?
 C29 H29A 0.9800 . ?
 C29 H29B 0.9800 . ?
 C29 H29C 0.9800 . ?
 C30 H30A 0.9800 . ?
 C30 H30B 0.9800 . ?
 C30 H30C 0.9800 . ?

loop_
  _geom_angle_atom_site_label_1
  _geom_angle_atom_site_label_2
  _geom_angle_atom_site_label_3
  _geom_angle
  _geom_angle_site_symmetry_1
  _geom_angle_site_symmetry_3
  _geom_angle_publ_flag
 S1 C1 H1 109.1 . . ?
 O1 C1 H1 109.1 . . ?
 O1 C1 S1 106.2(6) . . ?
 C2 C1 H1 109.1 . . ?
 C2 C1 S1 112.2(6) . . ?
 C2 C1 O1 111.2(7) . . ?
 C1 S1 H1A 86(7) . . ?
 C5 O1 C1 113.2(5) . . ?
 C1 C2 H2A 108.2 . . ?
 C1 C2 C3 117.5(6) . . ?
 O2 C2 C1 112.7(6) . . ?
 O2 C2 H2A 108.2 . . ?
 O2 C2 C3 101.6(6) . . ?
 C3 C2 H2A 108.2 . . ?
 C2 O2 C6 107.5(7) . . ?
 C6 O3 C3 109.4(6) . . ?
 C2 C3 H3 110.1 . . ?
 C2 C3 C4 113.3(5) . . ?
 O3 C3 C2 103.5(5) . . ?
 O3 C3 H3 110.1 . . ?
 O3 C3 C4 109.7(6) . . ?
 C4 C3 H3 110.1 . . ?
 C9 O4 C4 120.4(5) . . ?
 C3 C4 H4 108.8 . . ?
 C3 C4 C5 113.7(6) . . ?
 O4 C4 C3 108.0(6) . . ?
 O4 C4 H4 108.8 . . ?
 O4 C4 C5 108.6(5) . . ?
 C5 C4 H4 108.8 . . ?
 O1 C5 C4 106.9(5) . . ?
 O1 C5 C14 103.7(6) . . ?
 O1 C5 C15 111.6(7) . . ?
 C4 C5 C14 110.2(7) . . ?
 C15 C5 C4 113.2(6) . . ?
 C15 C5 C14 110.7(6) . . ?
 O2 C6 C7 112.2(8) . . ?
 O2 C6 C8 105.2(10) . . ?
 O3 C6 O2 105.9(6) . . ?
 O3 C6 C7 110.5(10) . . ?
 O3 C6 C8 110.2(10) . . ?
 C7 C6 C8 112.5(9) . . ?
 C6 C7 H7A 109.5 . . ?
 C6 C7 H7B 109.5 . . ?
 C6 C7 H7C 109.5 . . ?
 H7A C7 H7B 109.5 . . ?
 H7A C7 H7C 109.5 . . ?
 H7B C7 H7C 109.5 . . ?
 C6 C8 H8A 109.5 . . ?
 C6 C8 H8B 109.5 . . ?
 C6 C8 H8C 109.5 . . ?
 H8A C8 H8B 109.5 . . ?
 H8A C8 H8C 109.5 . . ?
 H8B C8 H8C 109.5 . . ?
 O4 C9 C10 111.7(6) . . ?
 O5 C9 O4 123.7(7) . . ?
 O5 C9 C10 124.7(8) . . ?
 C9 C10 C11 110.3(7) . . ?
 C9 C10 C12 110.7(7) . . ?
 C9 C10 C13 109.0(8) . . ?
 C11 C10 C12 107.3(8) . . ?
 C13 C10 C11 109.5(9) . . ?
 C13 C10 C12 110.0(8) . . ?
 C10 C11 H11A 109.5 . . ?
 C10 C11 H11B 109.5 . . ?
 C10 C11 H11C 109.5 . . ?
 H11A C11 H11B 109.5 . . ?
 H11A C11 H11C 109.5 . . ?
 H11B C11 H11C 109.5 . . ?
 C10 C12 H12A 109.5 . . ?
 C10 C12 H12B 109.5 . . ?
 C10 C12 H12C 109.5 . . ?
 H12A C12 H12B 109.5 . . ?
 H12A C12 H12C 109.5 . . ?
 H12B C12 H12C 109.5 . . ?
 C10 C13 H13A 109.5 . . ?
 C10 C13 H13B 109.5 . . ?
 C10 C13 H13C 109.5 . . ?
 H13A C13 H13B 109.5 . . ?
 H13A C13 H13C 109.5 . . ?
 H13B C13 H13C 109.5 . . ?
 C5 C14 H14A 109.5 . . ?
 C5 C14 H14B 109.5 . . ?
 C5 C14 H14C 109.5 . . ?
 H14A C14 H14B 109.5 . . ?
 H14A C14 H14C 109.5 . . ?
 H14B C14 H14C 109.5 . . ?
 C5 C15 H15A 109.5 . . ?
 C5 C15 H15B 109.5 . . ?
 C5 C15 H15C 109.5 . . ?
 H15A C15 H15B 109.5 . . ?
 H15A C15 H15C 109.5 . . ?
 H15B C15 H15C 109.5 . . ?
 C16 S2 H2 94(6) . . ?
 C16 O6 C20 113.9(6) . . ?
 C17 O7 C21 107.4(7) . . ?
 C21 O8 C18 109.5(6) . . ?
 C24 O9 C19 119.9(5) . . ?
 S2 C16 H16 108.7 . . ?
 O6 C16 S2 107.1(6) . . ?
 O6 C16 H16 108.7 . . ?
 O6 C16 C17 111.8(7) . . ?
 C17 C16 S2 111.6(6) . . ?
 C17 C16 H16 108.7 . . ?
 O7 C17 C16 115.8(7) . . ?
 O7 C17 H17 107.9 . . ?
 O7 C17 C18 102.8(6) . . ?
 C16 C17 H17 107.9 . . ?
 C16 C17 C18 114.2(7) . . ?
 C18 C17 H17 107.9 . . ?
 O8 C18 C17 102.9(6) . . ?
 O8 C18 H18 110.5 . . ?
 O8 C18 C19 108.0(6) . . ?
 C17 C18 H18 110.5 . . ?
 C19 C18 C17 114.1(6) . . ?
 C19 C18 H18 110.5 . . ?
 O9 C19 C18 107.0(5) . . ?
 O9 C19 H19 109.1 . . ?
 O9 C19 C20 108.7(5) . . ?
 C18 C19 H19 109.1 . . ?
 C18 C19 C20 113.7(6) . . ?
 C20 C19 H19 109.1 . . ?
 O6 C20 C19 105.5(5) . . ?
 O6 C20 C29 104.4(7) . . ?
 O6 C20 C30 111.8(7) . . ?
 C29 C20 C19 110.4(7) . . ?
 C30 C20 C19 113.5(6) . . ?
 C30 C20 C29 110.7(6) . . ?
 O7 C21 C22 110.8(9) . . ?
 O7 C21 C23 107.0(9) . . ?
 O8 C21 O7 105.7(6) . . ?
 O8 C21 C22 110.2(10) . . ?
 O8 C21 C23 109.2(9) . . ?
 C23 C21 C22 113.7(11) . . ?
 C21 C22 H22A 109.5 . . ?
 C21 C22 H22B 109.5 . . ?
 C21 C22 H22C 109.5 . . ?
 H22A C22 H22B 109.5 . . ?
 H22A C22 H22C 109.5 . . ?
 H22B C22 H22C 109.5 . . ?
 C21 C23 H23A 109.5 . . ?
 C21 C23 H23B 109.5 . . ?
 C21 C23 H23C 109.5 . . ?
 H23A C23 H23B 109.5 . . ?
 H23A C23 H23C 109.5 . . ?
 H23B C23 H23C 109.5 . . ?
 O9 C24 C25 111.2(7) . . ?
 O10 C24 O9 123.1(8) . . ?
 O10 C24 C25 125.7(8) . . ?
 C24 C25 C26 109.8(8) . . ?
 C27 C25 C24 107.0(9) . . ?
 C27 C25 C26 109.4(11) . . ?
 C28 C25 C24 109.5(8) . . ?
 C28 C25 C26 108.7(11) . . ?
 C28 C25 C27 112.4(12) . . ?
 C25 C26 H26A 109.5 . . ?
 C25 C26 H26B 109.5 . . ?
 C25 C26 H26C 109.5 . . ?
 H26A C26 H26B 109.5 . . ?
 H26A C26 H26C 109.5 . . ?
 H26B C26 H26C 109.5 . . ?
 C25 C27 H27A 109.5 . . ?
 C25 C27 H27B 109.5 . . ?
 C25 C27 H27C 109.5 . . ?
 H27A C27 H27B 109.5 . . ?
 H27A C27 H27C 109.5 . . ?
 H27B C27 H27C 109.5 . . ?
 C25 C28 H28A 109.5 . . ?
 C25 C28 H28B 109.5 . . ?
 C25 C28 H28C 109.5 . . ?
 H28A C28 H28B 109.5 . . ?
 H28A C28 H28C 109.5 . . ?
 H28B C28 H28C 109.5 . . ?
 C20 C29 H29A 109.5 . . ?
 C20 C29 H29B 109.5 . . ?
 C20 C29 H29C 109.5 . . ?
 H29A C29 H29B 109.5 . . ?
 H29A C29 H29C 109.5 . . ?
 H29B C29 H29C 109.5 . . ?
 C20 C30 H30A 109.5 . . ?
 C20 C30 H30B 109.5 . . ?
 C20 C30 H30C 109.5 . . ?
 H30A C30 H30B 109.5 . . ?
 H30A C30 H30C 109.5 . . ?
 H30B C30 H30C 109.5 . . ?

loop_
  _geom_hbond_atom_site_label_D
  _geom_hbond_atom_site_label_H
  _geom_hbond_atom_site_label_A
  _geom_hbond_distance_DH
  _geom_hbond_distance_HA
  _geom_hbond_distance_DA
  _geom_hbond_angle_DHA
  _geom_hbond_site_symmetry_A
  _geom_hbond_publ_flag
 C18 H18 O10 1.00 2.48 3.295(11) 138.8 4_557 yes

loop_
  _geom_torsion_atom_site_label_1
  _geom_torsion_atom_site_label_2
  _geom_torsion_atom_site_label_3
  _geom_torsion_atom_site_label_4
  _geom_torsion
  _geom_torsion_site_symmetry_1
  _geom_torsion_site_symmetry_2
  _geom_torsion_site_symmetry_3
  _geom_torsion_site_symmetry_4
  _geom_torsion_publ_flag
 C1 O1 C5 C4 63.9(7) . . . . ?
 C1 O1 C5 C14 -179.6(6) . . . . ?
 C1 O1 C5 C15 -60.4(7) . . . . ?
 C1 C2 O2 C6 161.2(8) . . . . ?
 C1 C2 C3 O3 -154.2(7) . . . . ?
 C1 C2 C3 C4 -35.5(9) . . . . ?
 S1 C1 O1 C5 178.4(5) . . . . ?
 S1 C1 C2 O2 44.1(8) . . . . ?
 S1 C1 C2 C3 161.7(5) . . . . ?
 O1 C1 C2 O2 -74.7(9) . . . . ?
 O1 C1 C2 C3 43.0(9) . . . . ?
 C2 C1 O1 C5 -59.4(8) . . . . ?
 C2 O2 C6 O3 -25.2(10) . . . . ?
 C2 O2 C6 C7 95.5(10) . . . . ?
 C2 O2 C6 C8 -142.0(8) . . . . ?
 C2 C3 C4 O4 161.3(5) . . . . ?
 C2 C3 C4 C5 40.6(8) . . . . ?
 O2 C2 C3 O3 -30.7(6) . . . . ?
 O2 C2 C3 C4 88.0(7) . . . . ?
 O3 C3 C4 O4 -83.7(7) . . . . ?
 O3 C3 C4 C5 155.7(6) . . . . ?
 C3 C2 O2 C6 34.5(8) . . . . ?
 C3 O3 C6 O2 4.2(10) . . . . ?
 C3 O3 C6 C7 -117.5(8) . . . . ?
 C3 O3 C6 C8 117.5(8) . . . . ?
 C3 C4 C5 O1 -54.4(7) . . . . ?
 C3 C4 C5 C14 -166.5(7) . . . . ?
 C3 C4 C5 C15 68.8(9) . . . . ?
 O4 C4 C5 O1 -174.7(5) . . . . ?
 O4 C4 C5 C14 73.2(7) . . . . ?
 O4 C4 C5 C15 -51.5(8) . . . . ?
 O4 C9 C10 C11 49.7(9) . . . . ?
 O4 C9 C10 C12 168.3(7) . . . . ?
 O4 C9 C10 C13 -70.6(9) . . . . ?
 C4 O4 C9 O5 1.5(10) . . . . ?
 C4 O4 C9 C10 -179.4(6) . . . . ?
 O5 C9 C10 C11 -131.1(9) . . . . ?
 O5 C9 C10 C12 -12.5(11) . . . . ?
 O5 C9 C10 C13 108.6(11) . . . . ?
 C6 O3 C3 C2 16.7(8) . . . . ?
 C6 O3 C3 C4 -104.5(8) . . . . ?
 C9 O4 C4 C3 114.2(7) . . . . ?
 C9 O4 C4 C5 -122.0(6) . . . . ?
 S2 C16 C17 O7 46.6(9) . . . . ?
 S2 C16 C17 C18 165.8(6) . . . . ?
 O6 C16 C17 O7 -73.3(10) . . . . ?
 O6 C16 C17 C18 45.8(10) . . . . ?
 O7 C17 C18 O8 -28.0(7) . . . . ?
 O7 C17 C18 C19 88.8(7) . . . . ?
 O8 C18 C19 O9 -84.0(7) . . . . ?
 O8 C18 C19 C20 156.0(6) . . . . ?
 O9 C19 C20 O6 -172.4(5) . . . . ?
 O9 C19 C20 C29 75.3(8) . . . . ?
 O9 C19 C20 C30 -49.7(8) . . . . ?
 O9 C24 C25 C26 46.4(10) . . . . ?
 O9 C24 C25 C27 165.1(10) . . . . ?
 O9 C24 C25 C28 -72.9(12) . . . . ?
 O10 C24 C25 C26 -134.6(11) . . . . ?
 O10 C24 C25 C27 -16.0(15) . . . . ?
 O10 C24 C25 C28 106.0(14) . . . . ?
 C16 O6 C20 C19 64.5(8) . . . . ?
 C16 O6 C20 C29 -179.1(6) . . . . ?
 C16 O6 C20 C30 -59.3(8) . . . . ?
 C16 C17 C18 O8 -154.2(7) . . . . ?
 C16 C17 C18 C19 -37.5(9) . . . . ?
 C17 O7 C21 O8 -28.1(9) . . . . ?
 C17 O7 C21 C22 91.2(10) . . . . ?
 C17 O7 C21 C23 -144.4(9) . . . . ?
 C17 C18 C19 O9 162.2(6) . . . . ?
 C17 C18 C19 C20 42.2(9) . . . . ?
 C18 O8 C21 O7 8.9(10) . . . . ?
 C18 O8 C21 C22 -110.8(9) . . . . ?
 C18 O8 C21 C23 123.7(9) . . . . ?
 C18 C19 C20 O6 -53.4(7) . . . . ?
 C18 C19 C20 C29 -165.7(7) . . . . ?
 C18 C19 C20 C30 69.3(9) . . . . ?
 C19 O9 C24 O10 0.5(12) . . . . ?
 C19 O9 C24 C25 179.4(5) . . . . ?
 C20 O6 C16 S2 174.5(5) . . . . ?
 C20 O6 C16 C17 -62.9(9) . . . . ?
 C21 O7 C17 C16 160.0(8) . . . . ?
 C21 O7 C17 C18 34.7(8) . . . . ?
 C21 O8 C18 C17 11.7(9) . . . . ?
 C21 O8 C18 C19 -109.3(8) . . . . ?
 C24 O9 C19 C18 118.3(7) . . . . ?
 C24 O9 C19 C20 -118.6(7) . . . . ?

_shelx_res_file
;
TITL if0711_a.res in C2
    if0711.res
    created by SHELXL-2018/3 at 11:09:43 on 13-Nov-2023
REM Old TITL IF0711 in C2
REM SHELXT solution in C2
REM R1 0.211, Rweak 0.078, Alpha 0.013, Orientation as input
REM Flack x = 0.163 ( 0.027 ) from Parsons' quotients
REM Formula found by SHELXT: C30 O10 S2
CELL 1.54184 16.1776 10.925 21.0953 90 109.647 90
ZERR 8 0.0009 0.0005 0.0014 0 0.007 0
LATT -7
SYMM -X,+Y,-Z
SFAC C H O S
UNIT 120 208 40 8
EQIV $1 0.5-X,0.5+Y,2-Z

L.S. 10 0 0
PLAN  30
SIZE 0.04 0.08 0.22
TEMP -113.15(10)
CONF
HTAB C18 O10_$1
BOND $H
list 4
MORE -1
fmap 2 53
acta
SHEL 100 0.83
OMIT -3 5 3
REM <olex2.extras>
REM <HklSrc "%.\\IF0711.hkl">
REM </olex2.extras>

WGHT    0.200000
FVAR       1.48418
C1    1    0.204018    0.450903    0.334156    11.00000    0.09810    0.09651 =
         0.06973   -0.00122    0.02837   -0.00561
AFIX  13
H1    2    0.237731    0.528119    0.335422    11.00000   -1.20000
AFIX   0
S1    4    0.150988    0.405971    0.247735    11.00000    0.10515    0.16075 =
         0.07394   -0.00846    0.03139    0.00186
O1    3    0.266408    0.350986    0.366204    11.00000    0.07711    0.09619 =
         0.08177   -0.00700    0.02390    0.01034
C2    1    0.141692    0.470718    0.368914    11.00000    0.07556    0.07939 =
         0.08295   -0.00013    0.02341    0.00667
AFIX  13
H2A   2    0.111704    0.550817    0.353614    11.00000   -1.20000
AFIX   0
O2    3    0.076579    0.378109    0.355280    11.00000    0.08473    0.12100 =
         0.08153   -0.00416    0.02505   -0.00946
O3    3    0.102023    0.435113    0.462593    11.00000    0.07810    0.12838 =
         0.06945    0.01382    0.02665    0.01190
C3    1    0.176521    0.470481    0.444598    11.00000    0.07042    0.08359 =
         0.06919   -0.00006    0.02629    0.00394
AFIX  13
H3    2    0.196042    0.554664    0.461782    11.00000   -1.20000
AFIX   0
O4    3    0.297420    0.415203    0.543210    11.00000    0.08553    0.08405 =
         0.07272   -0.00244    0.02178   -0.01732
C4    1    0.250542    0.379894    0.473791    11.00000    0.07009    0.07605 =
         0.06136    0.00616    0.01448    0.00682
AFIX  13
H4    2    0.224861    0.296547    0.473493    11.00000   -1.20000
AFIX   0
O5    3    0.259825    0.246180    0.586140    11.00000    0.13126    0.08799 =
         0.08690    0.00178    0.01958   -0.02404
C5    1    0.316261    0.374670    0.435559    11.00000    0.06913    0.08066 =
         0.08399    0.00160    0.02198    0.01088
C6    1    0.038475    0.383147    0.406824    11.00000    0.08365    0.15022 =
         0.08360    0.00307    0.03415   -0.01418
C7    1   -0.044499    0.458415    0.386471    11.00000    0.08879    0.21911 =
         0.10456    0.02349    0.03514    0.02877
AFIX 137
H7A   2   -0.029690    0.545248    0.385654    11.00000   -1.50000
H7B   2   -0.075045    0.445688    0.418944    11.00000   -1.50000
H7C   2   -0.082676    0.433216    0.341591    11.00000   -1.50000
AFIX   0
C8    1    0.022415    0.249690    0.421282    11.00000    0.13969    0.15346 =
         0.13563    0.00855    0.05327   -0.03534
AFIX 137
H8A   2   -0.011316    0.208848    0.379159    11.00000   -1.50000
H8B   2   -0.010574    0.246749    0.452627    11.00000   -1.50000
H8C   2    0.078847    0.207967    0.441322    11.00000   -1.50000
AFIX   0
H1A   2    0.166759    0.291574    0.269918    11.00000   -1.20000
H2    2    0.338368    0.507845    1.245999    11.00000   -1.20000
C9    1    0.296481    0.342955    0.593801    11.00000    0.07086    0.08739 =
         0.06722    0.00364    0.01453    0.00386
C10   1    0.347787    0.397086    0.660688    11.00000    0.08126    0.09096 =
         0.07146    0.00205    0.01002   -0.00674
C11   1    0.319583    0.532210    0.664750    11.00000    0.14980    0.09312 =
         0.07930   -0.00218    0.02446   -0.00372
AFIX 137
H11A  2    0.257270    0.534852    0.660123    11.00000   -1.50000
H11B  2    0.329094    0.579721    0.628401    11.00000   -1.50000
H11C  2    0.354620    0.567161    0.708282    11.00000   -1.50000
AFIX   0
C12   1    0.330020    0.324738    0.719606    11.00000    0.09988    0.10767 =
         0.12257    0.01621    0.03335   -0.01115
AFIX 137
H12A  2    0.330224    0.236605    0.711007    11.00000   -1.50000
H12B  2    0.272771    0.348620    0.722038    11.00000   -1.50000
H12C  2    0.376035    0.344077    0.762347    11.00000   -1.50000
AFIX   0
C13   1    0.446253    0.392539    0.669663    11.00000    0.08336    0.18444 =
         0.10053   -0.01484    0.01619   -0.02002
AFIX 137
H13A  2    0.480859    0.410002    0.716687    11.00000   -1.50000
H13B  2    0.459306    0.453803    0.640432    11.00000   -1.50000
H13C  2    0.461235    0.310918    0.657581    11.00000   -1.50000
AFIX   0
C14   1    0.375354    0.261337    0.457162    11.00000    0.08132    0.10366 =
         0.12201    0.00786    0.03298    0.02142
AFIX 137
H14A  2    0.406032    0.263882    0.505883    11.00000   -1.50000
H14B  2    0.418422    0.260672    0.433764    11.00000   -1.50000
H14C  2    0.339292    0.187185    0.445617    11.00000   -1.50000
AFIX   0
C15   1    0.369974    0.487644    0.443193    11.00000    0.08083    0.10673 =
         0.09371    0.00200    0.03224   -0.00212
AFIX 137
H15A  2    0.331407    0.559427    0.433755    11.00000   -1.50000
H15B  2    0.402526    0.485346    0.411536    11.00000   -1.50000
H15C  2    0.411397    0.492630    0.489320    11.00000   -1.50000
AFIX   0

S2    4    0.347702    0.628202    1.256209    11.00000    0.10720    0.16833 =
         0.07927    0.00354    0.03016    0.00317
O6    3    0.237833    0.570052    1.137225    11.00000    0.08637    0.10963 =
         0.09009    0.01503    0.03242   -0.00475
O7    3    0.429417    0.593980    1.148636    11.00000    0.09648    0.12278 =
         0.07736   -0.00072    0.03055    0.00730
O8    3    0.401039    0.646289    1.039918    11.00000    0.07457    0.15347 =
         0.08253    0.00143    0.02631   -0.01419
O9    3    0.207402    0.635871    0.960582    11.00000    0.08150    0.08603 =
         0.07224    0.00627    0.01837    0.01495
O10   3    0.235710    0.463741    0.916752    11.00000    0.17043    0.08626 =
         0.09457   -0.00532    0.02762    0.02666
C16   1    0.297805    0.666838    1.168020    11.00000    0.09993    0.09335 =
         0.09914   -0.01312    0.03367    0.00317
AFIX  13
H16   2    0.263900    0.744603    1.164332    11.00000   -1.20000
AFIX   0
C17   1    0.364046    0.684236    1.135341    11.00000    0.07235    0.09649 =
         0.08348   -0.00300    0.02115   -0.00158
AFIX  13
H17   2    0.393539    0.764658    1.150607    11.00000   -1.20000
AFIX   0
C18   1    0.327048    0.685832    1.059125    11.00000    0.08597    0.08351 =
         0.07896   -0.00293    0.03306   -0.01535
AFIX  13
H18   2    0.308772    0.770609    1.042360    11.00000   -1.20000
AFIX   0
C19   1    0.252866    0.597026    1.029468    11.00000    0.07259    0.07799 =
         0.07115    0.01348    0.02112   -0.00093
AFIX  13
H19   2    0.277606    0.513265    1.029052    11.00000   -1.20000
AFIX   0
C20   1    0.186128    0.592704    1.067475    11.00000    0.07419    0.08569 =
         0.08457    0.00857    0.02588   -0.00249
C21   1    0.467358    0.600718    1.096577    11.00000    0.08336    0.13401 =
         0.08008   -0.00176    0.01992    0.00373
C22   1    0.545196    0.685958    1.116310    11.00000    0.07920    0.23788 =
         0.12397   -0.00602    0.02956   -0.03592
AFIX 137
H22A  2    0.537216    0.749025    1.146782    11.00000   -1.50000
H22B  2    0.550207    0.724860    1.075899    11.00000   -1.50000
H22C  2    0.598755    0.639387    1.139075    11.00000   -1.50000
AFIX   0
C23   1    0.489233    0.472302    1.082721    11.00000    0.18564    0.15088 =
         0.12043   -0.00295    0.07407    0.03818
AFIX 137
H23A  2    0.517300    0.429569    1.125418    11.00000   -1.50000
H23B  2    0.529409    0.474183    1.056814    11.00000   -1.50000
H23C  2    0.435286    0.429229    1.056874    11.00000   -1.50000
AFIX   0
C24   1    0.203944    0.561039    0.909167    11.00000    0.08300    0.08557 =
         0.07388   -0.00148    0.01480   -0.00098
C25   1    0.152762    0.618881    0.841943    11.00000    0.09386    0.10529 =
         0.07342    0.00038    0.01734   -0.00575
C26   1    0.183068    0.752635    0.840033    11.00000    0.13226    0.10547 =
         0.10415    0.01738    0.02559   -0.01719
AFIX 137
H26A  2    0.235238    0.753920    0.826318    11.00000   -1.50000
H26B  2    0.197269    0.789174    0.884864    11.00000   -1.50000
H26C  2    0.135907    0.799589    0.807707    11.00000   -1.50000
AFIX   0
C27   1    0.172829    0.545655    0.788424    11.00000    0.21431    0.16106 =
         0.10437   -0.01365    0.02468    0.04285
AFIX 137
H27A  2    0.224227    0.580495    0.780356    11.00000   -1.50000
H27B  2    0.122283    0.548213    0.746691    11.00000   -1.50000
H27C  2    0.185040    0.460589    0.803386    11.00000   -1.50000
AFIX   0
C28   1    0.057866    0.618886    0.833057    11.00000    0.07707    0.24738 =
         0.14196    0.07915    0.00061   -0.00682
AFIX 137
H28A  2    0.027686    0.680116    0.799247    11.00000   -1.50000
H28B  2    0.050027    0.638795    0.875978    11.00000   -1.50000
H28C  2    0.033164    0.537749    0.818074    11.00000   -1.50000
AFIX   0
C29   1    0.128079    0.481777    1.046640    11.00000    0.07344    0.12392 =
         0.12221    0.00532    0.03039   -0.01233
AFIX 137
H29A  2    0.096586    0.484670    0.998041    11.00000   -1.50000
H29B  2    0.085709    0.480865    1.070664    11.00000   -1.50000
H29C  2    0.164153    0.407583    1.057651    11.00000   -1.50000
AFIX   0
C30   1    0.132312    0.706266    1.059556    11.00000    0.08350    0.10800 =
         0.11300    0.00672    0.03544    0.00983
AFIX 137
H30A  2    0.090060    0.710133    1.013691    11.00000   -1.50000
H30B  2    0.170829    0.778043    1.067912    11.00000   -1.50000
H30C  2    0.100707    0.705193    1.091865    11.00000   -1.50000
AFIX   0
HKLF 4


REM  if0711_a.res in C2
REM wR2 = 0.3082, GooF = S = 1.132, Restrained GooF = 1.132 for all data
REM R1 = 0.1027 for 4023 Fo > 4sig(Fo) and 0.1356 for all 6365 data
REM 399 parameters refined using 1 restraints

END

WGHT      0.2000      0.0000

REM Highest difference peak  0.754,  deepest hole -0.254,  1-sigma level  0.099
Q1    1   0.1478  0.6954  0.7409  11.00000  0.05    0.75
Q2    1   0.3505  0.3506  0.7591  11.00000  0.05    0.74
Q3    1   0.3016  0.6952  1.0429  11.00000  0.05    0.60
Q4    1   0.2048  0.3495  0.4560  11.00000  0.05    0.58
Q5    1   0.0773  0.6685  0.8559  11.00000  0.05    0.50
Q6    1   0.1526  0.5688  0.7444  11.00000  0.05    0.49
Q7    1   0.1003  0.7130  0.9600  11.00000  0.05    0.48
Q8    1   0.2402  0.2900  0.6388  11.00000  0.05    0.47
Q9    1   0.2612  0.6377  0.8587  11.00000  0.05    0.46
Q10   1   0.3525  0.4055  0.6393  11.00000  0.05    0.44
Q11   1   0.1306  0.7583  0.8620  11.00000  0.05    0.43
Q12   1   0.3999  0.3657  0.5419  11.00000  0.05    0.42
Q13   1   0.0559  0.4655  0.3415  11.00000  0.05    0.41
Q14   1   0.3395  0.6878  1.1518  11.00000  0.05    0.40
Q15   1   0.4231  0.3132  0.6464  11.00000  0.05    0.40
Q16   1   0.1631  0.3363  0.3436  11.00000  0.05    0.40
Q17   1   0.1794  0.7571  0.9475  11.00000  0.05    0.40
Q18   1  -0.1462  0.4326  0.4421  11.00000  0.05    0.39
Q19   1   0.3236  0.6651  0.9320  11.00000  0.05    0.39
Q20   1   0.3458  0.4766  0.7552  11.00000  0.05    0.38
Q21   1   0.2599  0.5354  1.0796  11.00000  0.05    0.37
Q22   1   0.2412  0.1775  0.4168  11.00000  0.05    0.37
Q23   1   0.2910  0.5647  1.0437  11.00000  0.05    0.37
Q24   1   0.1625  0.4776  0.3469  11.00000  0.05    0.37
Q25   1   0.1528  0.6249  0.8575  11.00000  0.05    0.35
Q26   1   0.1820  0.3066  0.5578  11.00000  0.05    0.35
Q27   1   0.4504  0.6755  1.1623  11.00000  0.05    0.34
Q28   1   0.4187  0.4563  0.6457  11.00000  0.05    0.33
Q29   1   0.2150  0.2848  0.4130  11.00000  0.05    0.33
Q30   1   0.2379  0.4230  0.6408  11.00000  0.05    0.32
;
_shelx_res_checksum                90444
_shelx_hkl_file
;
   0 -12   0 3.56382 3.05122   7
   0 -12   0 3.79423 7.75025  13
   0 -12   0 6.05249 4.03491  10
   0 -12  -1-0.70849 2.98736   7
   0 -12   1 3.68730 7.78055  13
   0 -12  -1 0.29068 3.96417  10
   0 -12  -2-1.62822 2.94236   7
   0 -12   2 0.90915 7.77166  13
   0 -12  -2-4.64314 3.87846  10
   0 -12   3 5.39693 7.77493  13
   0 -12  -3 23.1045 7.43103  13
   0 -12   3 23.0168 27.7787  40
   0 -12   3 12.6501 3.09947   7
   0 -12  -3 18.8642 3.01339   7
   0 -12   3 17.7498 3.98445  10
   0 -12  -3 24.3852 3.94120  10
   0 -12   4 17.3315 7.59725  13
   0 -12  -4 7.54369 6.94265  13
   0 -12   4 20.3768 27.0745  40
   0 -12   4 5.49699 2.77701   7
   0 -12  -4 3.85567 2.69278   7
   0 -12  -4 10.2215 3.59280  10
   0 -12   4 5.01495 3.71638  10
   0 -12   5 23.0374 7.28904  13
   0 -12  -5 15.1315 6.66273  13
   0 -12  -5 11.4859 3.42715  10
   0 -12   5 8.13761 3.58494  10
   0 -12   5 1.12182 27.1848  40
   0 -12  -5 8.54497 2.60806   7
   0 -12   5 1.81876 2.60032   7
   0 -12  -6 17.7669 6.43388  13
   0 -12   6 14.1008 6.90196  13
   0 -12  -6 8.44566 3.10719  10
   0 -12   6 14.8450 3.31875  10
   0 -12   6-46.6483 117.930  60
   0 -12   6 24.0722 27.3454  40
   0 -12   6 11.8851 2.46747   7
   0 -12  -6 12.0779 2.38086   7
   0 -12   7 45.0073 6.69008  13
   0 -12  -7 31.8761 3.07673  10
   0 -12   7 52.4936 27.0241  40
   0 -12  -7 23.7599 2.40577   7
   0 -12   7 53.2785 120.394  60
   0 -12   8-21.6751 116.505  60
   0 -12   8 24.7463 25.0135  40
   0 -12   8 3.74287 5.50199  13
   0 -12   9-10.4135 114.293  60
   0 -10   0 275.359 21.7866   4
   0 -10   0 310.388 88.4533  51
   0 -10   0 292.924 16.2938  10
   0 -10   0 284.907 15.0847   7
   0 -10   0 320.201 20.2102  13
   0 -10  -1 89.0685 15.7376   4
   0 -10  -1 104.897 83.2051  51
   0 -10   1 81.9375 89.7598  51
   0 -10  -1 69.2033 9.96136  10
   0 -10   1 83.9879 14.9458  13
   0 -10   1 124.314 16.6842   6
   0 -10  -1 115.723 8.60456   7
   0 -10  -2 162.390 11.9892  10
   0 -10  -2 135.644 76.8769  51
   0 -10   2 227.555 18.5159   6
   0 -10  -2 162.938 10.5689   7
   0 -10  -2 163.968 17.2222   4
   0 -10   3 23.3595 13.9225   4
   0 -10  -3 33.3729 13.5541   4
   0 -10   3 63.7082 95.9567  51
   0 -10  -3 20.1240 8.26974  10
   0 -10   3 21.7073 8.54104  10
   0 -10  -3 39.7016 13.7611   6
   0 -10   3 23.0841 7.00432   7
   0 -10   3 36.5447 14.3562   6
   0 -10  -3 23.4575 6.60444   7
   0 -10   3 38.7086 13.4853  13
   0 -10  -3 20.6895 12.5964  13
   0 -10   4 360.572 104.869  51
   0 -10  -4 301.759 22.3594   4
   0 -10   4 336.014 22.8358   4
   0 -10   4 295.376 17.5308  10
   0 -10  -4 343.691 17.4105  10
   0 -10  -4 383.880 20.8438  13
   0 -10   4 331.916 21.6344  13
   0 -10   4 336.696 16.6367   7
   0 -10  -4 344.932 16.5042   7
   0 -10  -4 340.677 22.0719   6
   0 -10   4 326.142 22.5155   6
   0 -10  -5 10.5283 11.9815   4
   0 -10   5 24.4715 12.6924   4
   0 -10  -5 55.1459 11.8185  13
   0 -10   5 31.5995 12.7768  13
   0 -10   5 51.2496 8.22015  10
   0 -10  -5 49.9841 7.60312  10
   0 -10  -5 37.2167 6.01666   7
   0 -10   5 21.7689 6.38822   7
   0 -10   5 12.0441 12.6740   6
   0 -10  -5 58.9999 12.6221   6
   0 -10  -6 81.4353 53.4506  43
   0 -10   6 22.7461 11.1847   4
   0 -10  -6 19.7253 10.8111   4
   0 -10  -6 13.5161 10.5502  13
   0 -10   6-3.28423 11.5895  13
   0 -10   6 3.87428 11.4882   6
   0 -10  -6 5.78416 5.26168   7
   0 -10   6 5.92648 5.78418   7
   0 -10  -6 23.0600 11.2780   6
   0 -10   6-1.71457 102.923  51
   0 -10  -6 7.37179 6.69830  10
   0 -10   6 5.33094 7.10097  10
   0 -10  -7 82.0717 52.0361  43
   0 -10   7 19.3922 11.2755  13
   0 -10  -7 12.9657 9.73364  13
   0 -10   7 5.99018 5.14326   7
   0 -10  -7 7.27669 4.82090   7
   0 -10   7-7.04651 104.009  51
   0 -10  -7 6.65441 6.20537  10
   0 -10   7 10.2671 6.59846  10
   0 -10  -8 3.62095 8.90876  13
   0 -10   8-0.45741 10.2756  13
   0 -10   8 6.97209 4.62188   7
   0 -10  -8 8.57799 4.32844   7
   0 -10  -8 6.83372 5.49033  10
   0 -10   8 3.59216 5.98589  10
   0 -10   9 7.74247 9.34272  13
   0 -10  -9-4.24925 7.86216  13
   0 -10   9 1.04472 5.10802  10
   0 -10  -9 1.60379 4.84264  10
   0 -10  -9 2.20673 3.76124   7
   0 -10   9 6.08178 3.94728   7
   0 -10 -10 16.4769 49.2084  43
   0 -10  10 13.0385 35.5345  40
   0 -10  11 20.0760 33.9638  40
   0 -10 -11-4.28334 47.5652  43
   0 -10  12 9.35057 33.1377  40
   0 -10 -12 27.6535 45.5074  43
   0 -10  13-67.7611 32.2300  40
   0 -10 -13 8.72910 42.0273  43
   0 -10  14 41.6624 28.9031  40
   0 -10 -14 15.4136 38.2914  43
   0 -10 -15 42.3812 33.2429  43
   0 -10  15-114.776 126.815  60
   0  -8   0 1051.88 54.1154   6
   0  -8   0 1039.97 46.3101   7
   0  -8   0 1014.05 47.3823  10
   0  -8   0 1197.86 90.9315  51
   0  -8   0 1154.33 62.6449   1
   0  -8   0 937.378 52.8131   4
   0  -8  -1 958.520 67.2048  43
   0  -8  -1 777.026 44.8668   4
   0  -8  -1 1043.89 54.8585   1
   0  -8  -1 801.584 38.6509  10
   0  -8   1 674.633 40.9209  13
   0  -8   1 933.859 46.3639   6
   0  -8  -1 842.711 37.5741   7
   0  -8   1 776.901 85.0790  51
   0  -8  -1 650.315 79.8194  51
   0  -8  -2 400.951 56.3029  43
   0  -8  -2 402.889 22.8343  10
   0  -8  -2 447.909 30.0479   4
   0  -8  -2 578.398 40.8457   1
   0  -8  -2 337.752 25.4517  13
   0  -8   2 330.115 25.7602  13
   0  -8   2 521.460 32.4605   6
   0  -8  -2 450.251 21.5658   7
   0  -8  -2 232.220 67.6399  51
   0  -8   2 408.651 78.0542  51
   0  -8   3 136.567 20.3794  13
   0  -8  -3 421.327 38.0811   1
   0  -8   3 349.607 36.5389   1
   0  -8   3 222.115 24.4987   4
   0  -8  -3 186.607 19.9893  13
   0  -8  -3 401.236 184.612  66
   0  -8   3 225.450 15.1664   7
   0  -8  -3 328.242 26.0605   6
   0  -8   3 206.584 26.1433   6
   0  -8  -3 218.635 53.3944  43
   0  -8  -4 998.150 73.0502  43
   0  -8   4 651.379 54.5214  39
   0  -8   4 860.452 45.0767  10
   0  -8  -4 971.356 44.8167  10
   0  -8   4 1085.48 51.8293   4
   0  -8   4 1719.24 68.4639   1
   0  -8  -4 1565.36 66.2313   1
   0  -8  -4 1047.54 50.7192   4
   0  -8  -4 919.692 46.5102  13
   0  -8   4 663.131 47.0878  13
   0  -8  -4 1106.05 198.957  66
   0  -8   4 1026.62 101.778  51
   0  -8  -4 1023.44 43.8783   7
   0  -8  -4 1110.10 51.4608   6
   0  -8   4 1049.71 44.3313   7
   0  -8   4 1159.65 52.7907   6
   0  -8  -5 574.769 31.0158  13
   0  -8   5 393.710 32.0072  13
   0  -8   5 636.488 50.7176  34
   0  -8  -5 796.701 50.7858   1
   0  -8  -5 571.130 34.9049   4
   0  -8   5 699.982 36.5797   4
   0  -8  -5 711.216 64.3414  43
   0  -8   5 506.337 43.7884  39
   0  -8   5 789.153 97.9304  51
   0  -8  -5 604.375 27.7012   7
   0  -8  -5 614.418 35.6171   6
   0  -8   5 656.969 37.4023   6
   0  -8   5 618.706 28.1390   7
   0  -8  -5 602.610 28.7278  10
   0  -8   5 496.807 29.1832  10
   0  -8  -6 215.635 16.5818  13
   0  -8   6 167.500 34.4714  39
   0  -8  -6 216.940 56.5494  43
   0  -8   6 248.506 40.5349  34
   0  -8  -6 138.856 19.5785   4
   0  -8   6 107.035 19.7537   4
   0  -8   6 196.017 93.6551  51
   0  -8   6 135.605 12.2280   7
   0  -8  -6 140.444 11.3854   7
   0  -8   6 142.870 21.7244   6
   0  -8  -6 161.628 20.0097   6
   0  -8  -6 175.241 13.0666  10
   0  -8   6 161.148 13.9157  10
   0  -8   6 147.402 18.1981  13
   0  -8  -7 79.1055 13.5892  13
   0  -8   7 59.9183 15.3391  13
   0  -8  -7 69.2849 10.3161  10
   0  -8   7 57.2258 11.3891  10
   0  -8   7 61.5905 17.4866   4
   0  -8  -7 65.2703 16.0305   4
   0  -8   7 91.2858 34.2110  39
   0  -8  -7 68.2513 55.0725  43
   0  -8  -7 29.3118 16.7658   6
   0  -8  -7 55.3400 8.65102   7
   0  -8   7 86.3166 19.0832   6
   0  -8   7 54.2429 9.51235   7
   0  -8   8-14.9038 14.2452  13
   0  -8  -8 2.68202 12.0966  13
   0  -8  -8-6.92981 8.72802  10
   0  -8   8 5.19353 9.82697  10
   0  -8   8 46.2754 35.4351  39
   0  -8  -8 4.33092 55.8559  43
   0  -8   8 5.49324 15.2170   4
   0  -8  -8 7.26386 14.0901   4
   0  -8  -8 1.17218 7.23594   7
   0  -8   8 3.93135 8.13678   7
   0  -8  -8 25.9616 14.8296   6
   0  -8   8 19.4307 16.4262   6
   0  -8  -9 130.731 16.0624   6
   0  -8   9 114.270 9.86444   7
   0  -8  -9 134.266 9.42524   7
   0  -8   9 99.2596 16.3857   4
   0  -8   9 263.692 109.036  51
   0  -8  -9 173.543 13.4012  13
   0  -8   9 170.446 38.6395  39
   0  -8  -9 196.932 58.9032  43
   0  -8  -9 142.217 10.5798  10
   0  -8   9 98.2996 11.1894  10
   0  -8  10 308.984 114.027  51
   0  -8  10 183.334 40.3670  39
   0  -8 -10 194.609 60.2530  43
   0  -8  10 131.663 79.0062  46
   0  -8  10 155.299 11.1882  10
   0  -8  11 29.0958 111.899  51
   0  -8  11-11.3103 38.0719  39
   0  -8  11-12.5169 40.7101  40
   0  -8  11-24.9767 82.3129  46
   0  -8  12 73.9565 40.1514  40
   0  -8  12 74.5300 85.8818  46
   0  -8  13 123.330 41.2678  40
   0  -8  13 67.0371 88.4728  46
   0  -8  14 228.689 41.6501  40
   0  -8  14 55.7295 89.7688  46
   0  -8 -15 91.3663 51.6722  43
   0  -8  15 107.464 36.3932  40
   0  -8  15 131.642 88.3727  46
   0  -8 -16-8.02064 45.6258  43
   0  -8  16-18.7320 32.7705  40
   0  -8  16-38.3010 85.1455  46
   0  -8 -17-0.57130 41.8679  43
   0  -8  17-25.8466 82.4943  46
   0  -8 -18-183.591 249.301  66
   0  -8  18-68.1949 125.602  60
   0  -8 -18-10.2331 36.7078  43
   0  -8  18 143.205 77.4252  46
   0  -8  19 81.2504 103.328  60
   0  -8 -19 28.4904 30.4844  43
   0  -8  19 31.1441 69.5686  46
   0  -6   0 4238.24 172.511   7
   0  -6   0 4001.20 172.858  10
   0  -6   0 4159.13 179.327   1
   0  -6   0 3969.11 177.433   4
   0  -6  -1 4036.21 160.536   7
   0  -6  -1 3123.11 165.692  15
   0  -6   1 2899.58 169.556  15
   0  -6  -1 3987.12 161.064  10
   0  -6  -1 3704.84 165.406   4
   0  -6  -1 3503.28 166.568   1
   0  -6  -2 520.494 33.4090  15
   0  -6   2 584.984 42.4626  34
   0  -6  -2 447.371 35.7470   1
   0  -6   3 2611.07 113.270   1
   0  -6   3 2464.51 111.386   4
   0  -6  -3 2333.20 112.264   1
   0  -6  -3 2421.14 110.739   4
   0  -6   3 2702.62 113.533  34
   0  -6  -3 2429.75 105.757  10
   0  -6   3 2401.62 106.307  10
   0  -6  -3 2404.21 105.206   7
   0  -6   3 2455.15 105.542   7
   0  -6   4 924.699 45.7196   7
   0  -6  -4 965.453 52.4293   6
   0  -6   4 1046.92 53.8456   6
   0  -6  -4 1017.34 45.2196   7
   0  -6  -4 1083.32 54.3300   1
   0  -6   4 1048.90 54.7591   1
   0  -6   4 939.491 52.2207   4
   0  -6  -4 955.423 51.5097   4
   0  -6   4 962.527 46.5948  10
   0  -6  -4 1099.29 46.1217  10
   0  -6  -5 151.253 21.9072   4
   0  -6   5 117.922 25.2081   1
   0  -6   5 156.333 22.9916   4
   0  -6  -5 126.408 23.8021   1
   0  -6  -5 136.425 12.8504   7
   0  -6   5 128.561 25.1306   6
   0  -6  -5 173.392 23.8502   6
   0  -6   5 133.287 14.0984   7
   0  -6   5 134.518 15.5788  10
   0  -6  -5 137.354 14.3605  10
   0  -6  -6 236.052 25.8991   1
   0  -6  -6 208.147 22.0748   4
   0  -6   6 230.093 28.2453   1
   0  -6   6 141.563 22.6306   4
   0  -6  -6 239.640 24.0297   6
   0  -6   6 182.927 24.7112   6
   0  -6   6 154.642 14.3506   7
   0  -6   6 141.691 15.9452  10
   0  -6  -7 444.604 30.0223   6
   0  -6   7 384.366 22.5804   7
   0  -6  -7 443.839 22.0053   7
   0  -6   7 384.160 31.7599   6
   0  -6  -7 521.185 35.6222   1
   0  -6  -7 437.771 28.8386   4
   0  -6   7 392.834 29.7867   4
   0  -6   7 474.589 36.9672   1
   0  -6  -7 504.204 23.0730  10
   0  -6   7 415.096 23.9088  10
   0  -6   8 68.2165 20.8073   6
   0  -6   8 62.7291 10.8226   7
   0  -6  -8 56.1606 9.56036   7
   0  -6  -8 71.2691 19.2387   6
   0  -6  -8 75.3201 10.7969  10
   0  -6   8 65.2965 12.6891  10
   0  -6   8 105.730 32.3186  39
   0  -6   8 128.054 78.7195  51
   0  -6   8 58.0697 18.8658   4
   0  -6  -8 52.8730 17.4662   4
   0  -6  -8 83.4838 70.0101  48
   0  -6   9 1076.60 50.6433   6
   0  -6  -9 1054.65 49.2051   6
   0  -6   9 945.508 45.3115  10
   0  -6  -9 1154.48 94.7608  48
   0  -6   9 1196.99 107.494  51
   0  -6   9 908.311 61.0937  39
   0  -6  -9 1041.41 49.4774   4
   0  -6   9 1015.79 49.7231   4
   0  -6 -10 499.057 81.9926  48
   0  -6  10 592.302 95.5682  51
   0  -6  10 388.282 41.8017  39
   0  -6  11 99.2050 39.0485  39
   0  -6  11 56.1993 37.7495  40
   0  -6  11 130.864 99.1640  51
   0  -6 -11 160.129 79.7316  48
   0  -6 -12 264.974 87.3785  48
   0  -6  12 420.687 47.6509  40
   0  -6 -13 264.664 86.9207  48
   0  -6  13 356.326 46.4540  40
   0  -6  14 275.987 44.4359  40
   0  -6 -14 360.972 88.5887  48
   0  -6  14 241.313 94.6894  46
   0  -6  14 238.638 46.3539  34
   0  -6  15 210.036 41.8337  40
   0  -6 -15 158.475 83.2508  48
   0  -6  15 85.0300 97.6925  46
   0  -6  15 161.269 45.1819  34
   0  -6  16 88.9490 38.0878  40
   0  -6 -16-83.9311 81.3995  48
   0  -6  16 19.8430 97.2062  46
   0  -6  16 48.9113 41.5609  34
   0  -6  17 257.625 99.7612  46
   0  -6 -17 202.949 81.2174  48
   0  -6  17 207.081 42.5399  34
   0  -6  18-7.43610 95.6043  46
   0  -6 -18 202.327 73.8026  48
   0  -6  18-80.9554 141.067  60
   0  -6  18 29.3516 37.0613  34
   0  -6  19-2.58060 32.4324  34
   0  -6  20 21.0509 28.2915  34
   0  -6  21 3.01279 22.8660  34
   0  -4   0 34646.6 1519.62   1
   0  -4   0 37329.6 1519.84   4
   0  -4  -1 1641.61 80.5626   1
   0  -4  -1 1857.83 82.0868   4
   0  -4  -2 15962.7 698.164   1
   0  -4  -2 17001.7 698.644   4
   0  -4   3 1418.82 70.2170  15
   0  -4  -3 1246.57 61.3783   4
   0  -4   3 1216.63 61.8842   4
   0  -4  -3 1167.44 59.8136   1
   0  -4   3 1230.21 60.2282   1
   0  -4   4 3698.05 166.788  15
   0  -4   4 3527.91 159.308   4
   0  -4  -4 3573.54 158.599   1
   0  -4   4 3734.37 159.221   1
   0  -4   5 226.916 41.6853  15
   0  -4  -5 159.400 17.6959  15
   0  -4  -5 192.890 24.8046   4
   0  -4  -5 237.097 23.5892   1
   0  -4   5 259.100 24.3436   1
   0  -4   5 232.211 26.6221   4
   0  -4   6 1419.62 66.9691   4
   0  -4  -6 1333.50 65.5017   4
   0  -4  -6 1358.59 65.6221   1
   0  -4   6 1468.92 66.6414   1
   0  -4  -6 1328.83 65.8014   6
   0  -4   6 1396.70 69.0741  31
   0  -4   7 717.380 42.3136   4
   0  -4  -7 813.926 41.4955   4
   0  -4   7 701.217 42.5530   1
   0  -4  -7 791.851 41.9351   1
   0  -4   7 762.895 44.0045   6
   0  -4  -7 794.942 41.9127   6
   0  -4   7 877.934 48.6623  31
   0  -4  -8 7865.45 301.325   1
   0  -4  -8 6915.42 298.887   4
   0  -4   8 7016.01 299.368   4
   0  -4   8 7096.04 299.584   6
   0  -4  -8 6772.54 298.829   6
   0  -4   8 6511.09 300.606  31
   0  -4   9 1194.74 57.6570   4
   0  -4  -9 1137.22 57.0842   4
   0  -4   9 1231.78 58.3603   6
   0  -4  10 8405.47 361.212  31
   0  -4  11 67.3711 35.9714  31
   0  -4  11 94.1193 33.5122  39
   0  -4  12 107.621 36.9360  31
   0  -4  12 111.192 32.8181  40
   0  -4 -12 132.579 40.1317  41
   0  -4  12 115.014 35.9396  39
   0  -4  13 369.144 42.3109  31
   0  -4  13 417.219 41.1901  40
   0  -4 -13 270.187 45.6476  41
   0  -4  13 342.574 43.1662  39
   0  -4  14 2367.16 97.6539  40
   0  -4  14 1921.01 93.8133  31
   0  -4 -15 44.4037 41.9071  41
   0  -4  15 63.7642 34.3661  40
   0  -4  15 126.982 39.5855  31
   0  -4 -16 202.107 46.2881  41
   0  -4  16 202.964 40.9594  31
   0  -4 -17 60.3545 80.6774  48
   0  -4 -17 39.8759 41.8094  41
   0  -4  17 56.1236 38.1508  31
   0  -4  18 275.644 105.879  46
   0  -4 -18 252.250 81.2294  48
   0  -4 -18 205.126 45.4177  41
   0  -4  18 366.445 40.9332  31
   0  -4  19 6.89848 100.712  46
   0  -4 -19 23.8393 71.9057  48
   0  -4  19 74.5916 33.8442  31
   0  -4  20 120.005 98.8120  46
   0  -4  21 25.5165 93.5519  46
   0  -4  21-12.6708 97.9739  45
   0  -4  22 152.080 87.5644  46
   0  -4  22 81.6252 89.4317  45
   0  -4  22 63.1566 28.8099  34
   0  -2   0 24089.9 1049.39   1
   0  -2   0 25661.8 1049.66   4
   0  -2  -1 340575. 14332.4   1
   0  -2  -1 339874. 14332.3   4
   0  -2  -2 85.5612 24.9996   4
   0  -2  -2 124.400 20.9379   1
   0  -2  -3 24948.5 1053.32   1
   0  -2  -3 26219.3 1053.59   4
   0  -2   3 23893.8 1053.89   4
   0  -2   3 24638.5 1053.29   1
   0  -2  -4 55.5342 17.9123   1
   0  -2  -4 73.5620 22.1577   4
   0  -2   4 47.0494 17.8884   1
   0  -2   4 47.8343 23.8008   4
   0  -2   5 4010.37 163.866  15
   0  -2  -5 3676.13 156.380  15
   0  -2  -5 3943.85 159.511  14
   0  -2  -5 3271.04 154.304   1
   0  -2   5 3801.83 154.791   1
   0  -2  -5 3474.53 154.830   4
   0  -2   5 3572.74 155.545   4
   0  -2   6 1053.29 56.1978  15
   0  -2  -6 1034.66 48.3113  14
   0  -2  -6 1045.41 45.6608  15
   0  -2   6 751.554 41.8958   6
   0  -2  -6 823.525 40.2114   4
   0  -2  -6 741.308 38.8755   1
   0  -2   6 771.626 41.1551   4
   0  -2   6 805.808 39.8529   1
   0  -2   7 22850.8 972.951   6
   0  -2  -7 22807.2 972.520   6
   0  -2   7 25675.6 983.355  15
   0  -2   8 53.3276 14.3894   6
   0  -2  -8 48.9038 12.7560   6
   0  -2   8 45.4223 12.7491   4
   0  -2   9 25156.7 1072.09  33
   0  -2   9 25916.1 1081.92  19
   0  -2  10 1511.80 79.1628  33
   0  -2  10 1610.54 88.9564  19
   0  -2  11 9158.85 392.506  33
   0  -2 -13 1242.15 68.2875  37
   0  -2 -14 206.934 39.4879  37
   0  -2 -14 278.006 41.7743  41
   0  -2 -15 357.769 44.6295  37
   0  -2 -15 341.709 46.1078  41
   0  -2 -15 479.641 52.6209  20
   0  -2 -16 63.9355 41.2001  37
   0  -2 -16 28.5693 42.3971  20
   0  -2 -16 13.7618 121.358  65
   0  -2 -16 19.7907 40.3627  41
   0  -2 -17 2050.74 110.178  20
   0  -2  17 2306.25 94.2852  27
   0  -2 -17 1344.62 170.318  65
   0  -2 -17 1715.95 99.3985  37
   0  -2 -17 1555.66 101.597  41
   0  -2 -18 59.7362 41.1498  20
   0  -2 -18-14.5847 41.3191  41
   0  -2  18 38.4295 32.3828  27
   0  -2  19 722.886 108.942  46
   0  -2 -19 365.824 47.5802  41
   0  -2  20 20.1666 100.754  46
   0  -2 -20 25.4940 36.8843  41
   0  -2  21-109.180 99.4334  46
   0  -2 -21 80.1160 33.5556  41
   0  -2  22 63.3222 90.7763  46
   0  -2  23 189.914 82.4227  46
   0   0  -1 16.6284 6.18701  15
   0   0   1 23.8851 6.19241  19
   0   0   2 38858.4 1598.42  19
   0   0   2 36931.0 1598.40  15
   0   0   3 143.572 21.2396  15
   0   0   3 125.863 21.6637  19
   0   0   4 52050.1 2185.31  15
   0   0   4 51504.1 2185.44  19
   0   0   5 35.6853 43.3985  21
   0   0   5 52.4007 40.9524  15
   0   0   5 106.453 42.7400  19
   0   0   5 67.7616 29.8292  17
   0   0   6 24906.3 1054.02  21
   0   0   6 25232.8 1052.10  17
   0   0   6 24262.8 1054.52  19
   0   0   7 25.5753 34.6636  21
   0   0   7 6.58780 34.8238  19
   0   0   7 39.1991 23.3827  17
   0   0   8 1051.68 62.1576  21
   0   0   8 930.789 52.2200  17
   0   0   8 1018.42 62.2302  19
   0   0   9 417.314 48.5793  21
   0   0   9 405.169 48.5198  19
   0   0   9 375.146 35.0740  17
   0   0  10 107766. 4455.29  17
   0   0  10 107078. 4459.84  19
   0   0  10 107658. 4458.26  21
   0   0  10 102336. 4449.60  31
   0   0  10 107553. 4450.44  33
   0   0  11 163.907 29.7854  17
   0   0  11 123.200 45.3218  19
   0   0  11 193.214 47.0523  21
   0   0  11 191.914 39.9083  33
   0   0  11 236.382 31.2554  31
   0   0  12 1755.93 99.2085  19
   0   0  12 1745.22 83.7101  31
   0   0  12 1829.43 88.1951  33
   0   0  12 1805.53 98.2068  21
   0   0 -13-1.41847 41.3476  20
   0   0  13 5.86512 42.9952  19
   0   0  13 18.1980 44.6103  21
   0   0  13 24.4583 38.9456  33
   0   0  13-22.3144 30.0467  31
   0   0  14 2199.16 101.669  27
   0   0 -14 2041.55 103.621  37
   0   0  14 2413.11 121.780  19
   0   0  14 2176.13 106.370  33
   0   0  14 2132.16 102.033  31
   0   0  14 2402.93 119.867  21
   0   0 -14 2294.18 119.027  20
   0   0  15 237.029 51.4670  19
   0   0 -15 230.825 50.2742  20
   0   0  15 220.430 36.7700  31
   0   0  15 227.156 34.1116  27
   0   0  15 201.731 45.7671  33
   0   0 -15 206.108 39.1999  37
   0   0  16 657.973 66.3935  19
   0   0 -16 672.668 63.2030  20
   0   0 -16 600.749 51.1573  37
   0   0  16 618.624 44.5519  27
   0   0  16 674.391 55.4177  33
   0   0  16 591.337 47.0890  31
   0   0 -17 173.239 51.8875  20
   0   0 -17 168.848 44.7794  41
   0   0  17 175.920 39.6171  31
   0   0  17 185.756 35.9562  27
   0   0  17 186.627 48.3435  33
   0   0 -17 151.556 44.5101  37
   0   0 -18 1247.89 82.0822  20
   0   0 -18 1190.75 69.9594  37
   0   0  18 1147.62 62.0045  27
   0   0  18 1204.31 65.5169  31
   0   0  19 53.0304 31.0013  27
   0   0  19 26.0251 36.2925  31
   0   0 -19 32.8375 39.7901  41
   0   0  19 32.7082 96.1296  46
   0   0 -19 79.9656 43.4140  20
   0   0 -19 0.64305 40.9203  37
   0   0  20 983.276 52.6763  27
   0   0 -20 1027.59 62.0647  37
   0   0 -20 1009.12 71.8614  20
   0   0  20 1077.12 57.3609  31
   0   0  21-84.3075 92.9845  46
   0   0 -21-18.8643 34.8865  41
   0   0  21-5.26572 26.3494  27
   0   0  21-8.43792 32.8147  31
   0   0  22 52.3278 28.8451  31
   0   0  22 44.0008 80.1285  46
   0   0  23-16.8009 24.4786  31
   0   0  23-12.8653 97.9254  45
   0   2   0 33792.4 1426.34  20
   0   2   1 375691. 15832.8  14
   0   2  -1 375896. 15831.9  20
   0   2   2 149.564 23.6612  18
   0   2   2 161.000 26.0252  14
   0   2  -2 167.605 29.3747  20
   0   2   3 32451.7 1383.64  18
   0   2  -3 33141.6 1385.53  20
   0   2   4 128.479 31.1377  21
   0   2  -4 130.919 35.8757  20
   0   2   5 3950.20 167.268  24
   0   2   5 3512.22 167.726  21
   0   2  -5 3910.97 172.187  20
   0   2  -5 3778.00 164.313  17
   0   2   6 1009.58 56.0042  24
   0   2   6 972.644 56.9679  21
   0   2   6 1006.71 56.5989  22
   0   2  -6 1043.28 63.7390  20
   0   2  -6 982.399 50.8204  17
   0   2  -7 23649.8 1018.38  20
   0   2   7 24178.9 1015.11  22
   0   2   7 24523.0 1014.75  21
   0   2  -7 22910.5 1012.27  17
   0   2   7 24518.5 1014.57  19
   0   2   8 176.695 38.5928  21
   0   2  -8 125.590 42.0294  20
   0   2   8 142.959 35.7540  19
   0   2   9 26628.3 1185.79  19
   0   2   9 26340.0 1185.27  17
   0   2   9 28285.2 1178.41  36
   0   2   9 29232.1 1178.37  32
   0   2   9 27413.4 1177.39  25
   0   2   9 27356.1 1185.83  21
   0   2  -9 27939.2 1190.27  20
   0   2  10 1809.52 95.8355  17
   0   2  10 1840.38 98.8487  19
   0   2  10 1952.24 87.6651  36
   0   2  10 1859.83 88.5041  31
   0   2  10 1995.76 86.9447  32
   0   2  10 1840.12 84.7044  25
   0   2 -10 1800.67 102.793  20
   0   2  10 1904.89 99.4648  21
   0   2  11 9999.60 456.385  17
   0   2  11 10451.1 459.544  19
   0   2  11 11078.5 448.400  32
   0   2  11 10410.1 448.340  31
   0   2  11 10368.6 446.569  25
   0   2  11 10608.3 458.515  21
   0   2  12 16.9243 29.2479  31
   0   2  12 17.0080 41.0697  21
   0   2  12 7.17148 29.3710  17
   0   2  12 44.1325 41.1840  19
   0   2 -13 1792.43 86.0213  37
   0   2  13 1686.77 83.9981  31
   0   2  13 1949.74 100.292  21
   0   2  13 1690.36 99.2299  19
   0   2  13 1633.29 91.8379  17
   0   2 -14 254.193 38.1563  37
   0   2  14 247.714 44.4750  33
   0   2  14 259.062 35.6496  31
   0   2 -14 296.740 75.0119  54
   0   2  14 238.515 51.4133  21
   0   2  14 244.813 37.7167  17
   0   2  14 174.673 48.9879  19
   0   2  15 462.862 41.2888  31
   0   2  15 379.301 49.2907  33
   0   2 -15 437.283 43.9720  37
   0   2  15 471.394 57.5798  19
   0   2 -15 386.517 83.7984  54
   0   2  15 427.836 57.8464  21
   0   2  16 58.3336 36.1808  31
   0   2 -16 32.2292 39.9598  37
   0   2  16 44.1581 44.9940  33
   0   2 -16 45.6539 52.8859  20
   0   2  16 12.4050 47.4257  19
   0   2 -16 48.5613 85.0462  54
   0   2  16 86.2770 51.2366  21
   0   2  17 2021.31 101.607  31
   0   2  17 2072.23 106.718  33
   0   2  17 1961.97 121.005  19
   0   2 -17 2274.66 125.697  20
   0   2  17 1996.18 99.4732  27
   0   2 -17 2291.29 106.387  37
   0   2  17 2178.13 121.441  21
   0   2 -18 1.95369 49.1749  20
   0   2  18 54.8972 44.8619  33
   0   2 -18 21.0630 40.9939  37
   0   2  18 15.0714 31.3943  27
   0   2  18 81.8517 36.4370  31
   0   2 -19 712.022 68.7507  20
   0   2  19 611.166 55.3162  33
   0   2  19 637.287 48.2869  31
   0   2 -19 687.572 54.2033  37
   0   2  19 673.431 44.8465  27
   0   2  20 7.69929 32.6249  31
   0   2  20 37.5443 27.5944  27
   0   2 -20 33.2536 39.1799  37
   0   2 -20 12.6928 45.0489  20
   0   2 -20 49.5014 37.3044  41
   0   2 -20 76.4875 165.358  65
   0   2 -21 60.2831 37.8700  37
   0   2  21 41.1322 25.2359  27
   0   2  21 54.1929 30.8015  31
   0   2 -22 7.65101 33.7962  37
   0   2  22-1.66410 27.0945  31
   0   2  22-3.77574 21.5704  27
   0   2  23 134.869 89.9330  45
   0   2  23 113.630 24.1768  31
   0   4   0 28974.6 1226.34  20
   0   4   1 1771.01 89.9431  22
   0   4   1 1742.35 85.4463  20
   0   4  -1 1890.04 88.8339  20
   0   4   1 1976.55 91.3907  14
   0   4   2 13779.0 603.151  22
   0   4  -2 13860.2 603.339  20
   0   4   2 14940.5 605.215  14
   0   4   3 1591.06 78.5784  23
   0   4   3 1611.08 78.9261  22
   0   4   3 1675.46 80.5181  14
   0   4   3 1585.47 78.2590  18
   0   4  -3 1502.28 81.7171  20
   0   4   4 3769.05 182.380  21
   0   4   4 4287.67 181.030  23
   0   4   4 4189.92 180.797  22
   0   4  -4 3668.75 183.401  20
   0   4   4 4294.03 181.398  18
   0   4   5 220.289 32.5288  22
   0   4   5 206.762 36.8046  21
   0   4   5 183.576 31.3157  18
   0   4  -5 176.836 39.2645  20
   0   4   5 187.996 33.0292  24
   0   4   6 1802.83 97.5479  21
   0   4   6 2038.85 95.3610  22
   0   4  -6 1815.75 100.355  20
   0   4   6 2086.55 96.4615  24
   0   4   7 929.412 61.5077  21
   0   4   7 950.883 58.8839  22
   0   4  -7 941.837 67.5539  20
   0   4   7 998.005 59.4361  24
   0   4   7 1026.02 48.8536  29
   0   4  -8 6236.11 316.795  20
   0   4   8 7232.15 303.528  29
   0   4   8 7148.17 303.504  30
   0   4   8 7301.80 312.645  24
   0   4   8 6621.76 311.711  22
   0   4   8 7225.69 312.970  21
   0   4   8 7288.19 304.903  36
   0   4   9 1629.11 89.5472  19
   0   4  -9 1486.66 97.1146  20
   0   4   9 1716.95 78.8458  29
   0   4   9 1746.73 78.3021  25
   0   4   9 1684.93 90.5151  22
   0   4   9 1615.06 90.8179  21
   0   4   9 1824.45 80.1774  32
   0   4   9 1796.31 81.5084  36
   0   4 -10 9467.50 462.016  20
   0   4  10 9961.54 456.381  19
   0   4  10 10558.1 446.554  29
   0   4  10 10654.8 446.263  25
   0   4  10 10580.2 457.300  21
   0   4  10 10585.8 448.042  36
   0   4  10 10608.8 447.666  32
   0   4  11 116.790 38.3220  19
   0   4  11 103.788 36.7923  17
   0   4 -11 129.291 46.4707  20
   0   4  11 138.271 23.0185  25
   0   4  11 172.010 42.0451  21
   0   4  11 133.520 31.3151  36
   0   4  11 134.641 27.2290  32
   0   4  12 58.3026 39.2664  19
   0   4  12 148.714 38.5155  17
   0   4 -12 107.017 47.8264  20
   0   4  12 135.393 23.0244  25
   0   4  12 139.926 43.0420  21
   0   4  12 110.136 31.6760  36
   0   4  12 116.178 28.0519  32
   0   4 -13 362.276 43.0175  37
   0   4  13 397.883 35.3930  32
   0   4  13 369.236 39.5608  31
   0   4  13 418.268 50.9192  19
   0   4 -13 429.156 57.9646  20
   0   4  13 398.690 30.3821  25
   0   4  13 334.212 51.3537  21
   0   4 -13 402.757 78.3427  54
   0   4 -14 2182.31 111.273  37
   0   4  14 2383.57 108.432  31
   0   4  14 2396.16 124.130  21
   0   4 -14 1962.67 138.044  54
   0   4  14 2304.67 123.745  19
   0   4 -14 2282.39 129.615  20
   0   4  15 103.626 35.7861  31
   0   4 -15 86.4773 40.7637  37
   0   4  15 136.375 48.9125  21
   0   4 -15-15.4222 86.7950  54
   0   4  15 66.4678 45.1813  19
   0   4 -15 66.5860 51.3812  20
   0   4  16 367.656 40.1857  31
   0   4  16 289.019 48.0770  33
   0   4 -16 295.039 44.8899  37
   0   4  16 291.297 54.5785  21
   0   4 -16 289.283 93.9141  54
   0   4 -16 253.129 59.2567  20
   0   4  16 216.834 51.5095  19
   0   4  17 82.4175 44.5117  33
   0   4  17 83.7872 35.6437  31
   0   4 -17 103.709 41.9382  37
   0   4  17 75.9537 48.8164  21
   0   4 -17-38.4782 92.4361  54
   0   4 -17 65.4119 52.6362  20
   0   4 -18 300.527 45.4751  37
   0   4  18 320.777 46.7578  33
   0   4  18 352.196 39.1024  31
   0   4 -18 428.241 61.3381  20
   0   4  18 370.922 55.5635  21
   0   4 -19 81.2828 48.9883  20
   0   4 -19 81.8087 39.0183  37
   0   4  19 41.5869 39.9020  33
   0   4  19 110.861 31.9346  31
   0   4  19 61.6297 27.3899  27
   0   4 -20 148.193 38.0897  37
   0   4  20 91.8457 36.9602  33
   0   4  20 142.434 25.8317  27
   0   4  20 131.526 31.3843  31
   0   4  21 18.1211 21.1975  27
   0   4  21-3.75345 26.0611  31
   0   4 -21 16.3492 33.5853  37
   0   4  21-45.0244 89.8485  45
   0   4 -21 90.5107 174.048  65
   0   4 -22 19.1106 30.2999  37
   0   4  22 50.4674 18.6070  27
   0   4  22 52.9487 22.9843  31
   0   6   0 4437.50 187.465  14
   0   6   0 3701.38 182.819  22
   0   6  -1 3540.47 174.170  14
   0   6   1 4069.19 174.416  14
   0   6  -1 3727.54 168.724  20
   0   6   1 3640.66 171.001  22
   0   6  -2 493.664 44.0405  20
   0   6   2 569.981 45.3714  14
   0   6   2 515.624 43.0142  18
   0   6   2 647.872 44.7139  22
   0   6   3 2883.23 130.860  18
   0   6   3 2937.21 132.804  14
   0   6  -3 2614.95 131.098  20
   0   6   3 2742.23 119.849  26
   0   6   3 2825.52 129.649  22
   0   6   3 2664.41 129.466  23
   0   6  -4 1445.08 83.2471  20
   0   6   4 1538.13 80.1383  18
   0   6   4 1490.77 68.6076  28
   0   6   4 1608.87 79.2299  22
   0   6   4 1486.41 79.0974  23
   0   6   5 165.004 20.4221  28
   0   6   5 217.016 29.2090  35
   0   6   5 177.225 32.5619  18
   0   6  -5 155.228 39.3199  20
   0   6   5 148.358 38.1206  21
   0   6   5 138.912 33.4699  23
   0   6   5 174.316 32.3825  22
   0   6   6 213.849 23.9258  30
   0   6   6 233.867 36.7216  24
   0   6   6 206.805 29.6427  35
   0   6   6 218.125 35.2083  18
   0   6  -6 268.638 44.4266  20
   0   6   6 199.973 32.8706  22
   0   6   6 267.455 38.8508  21
   0   6   7 658.012 36.8619  30
   0   6   7 612.154 49.4691  24
   0   6   7 677.568 41.2558  35
   0   6  -7 608.507 57.3712  20
   0   6   7 619.741 51.1615  21
   0   6   7 663.922 47.5079  22
   0   6  -8 89.8222 44.4176  20
   0   6   8 89.0034 21.6080  30
   0   6   8 82.8217 22.8303  29
   0   6   8 71.0798 33.9557  24
   0   6   8 80.2170 36.4330  21
   0   6   8 102.229 33.2390  22
   0   6   9 1246.72 73.7629  24
   0   6   9 1344.59 61.1511  29
   0   6   9 1214.52 60.5543  30
   0   6   9 1252.72 65.1359  36
   0   6  -9 1264.85 86.6143  20
   0   6   9 1178.71 71.9330  19
   0   6   9 1371.07 75.0132  21
   0   6   9 1213.91 72.7190  22
   0   6  10 520.416 32.2842  25
   0   6  10 500.462 33.8174  29
   0   6  10 477.318 36.0958  32
   0   6  10 510.181 40.3051  36
   0   6 -10 456.983 59.0157  20
   0   6  10 475.646 46.2225  19
   0   6  10 518.982 48.4847  21
   0   6  11 106.474 23.0266  25
   0   6  11 99.8057 24.7383  29
   0   6  11 139.011 33.7472  36
   0   6  11 116.499 28.7664  32
   0   6  11 97.2722 37.0597  19
   0   6 -11 96.0080 51.4049  20
   0   6  11 141.067 40.7501  21
   0   6  12 535.307 33.6011  25
   0   6  12 450.942 43.0937  36
   0   6  12 520.003 38.6549  32
   0   6 -12 513.113 65.3419  20
   0   6  12 483.614 54.2673  21
   0   6  13 423.963 29.8724  25
   0   6  13 365.917 39.9439  36
   0   6  13 339.721 35.4238  32
   0   6 -13 311.313 60.2292  20
   0   6  13 405.249 52.8813  21
   0   6  14 357.372 27.8861  25
   0   6 -14 228.580 44.6770  37
   0   6  14 262.770 38.2256  31
   0   6  14 283.544 34.8457  32
   0   6 -14 281.335 60.0498  20
   0   6  14 393.153 52.4470  21
   0   6 -15 136.305 41.9480  37
   0   6  15 176.664 35.8515  31
   0   6 -15 271.453 56.5919  20
   0   6  15 158.693 45.6736  21
   0   6 -16 65.9207 39.2974  37
   0   6  16 67.2505 32.6456  31
   0   6 -16 74.2420 51.9210  20
   0   6  16 77.6393 44.3390  21
   0   6  17 223.499 33.8720  31
   0   6 -17 212.325 40.7394  37
   0   6  17 122.751 40.0873  33
   0   6 -17 229.785 54.0407  20
   0   6  17 287.034 45.7904  21
   0   6  18 79.1877 39.0571  21
   0   6  18 89.5158 28.8715  31
   0   6 -18 75.7468 36.1547  37
   0   6  18 43.7559 35.1255  33
   0   6  19-5.94020 25.9477  31
   0   6  19 3.41340 21.0852  27
   0   6 -19-8.88536 32.6376  37
   0   6  19-11.2311 30.9276  33
   0   6  20 42.5684 23.4848  31
   0   6  20 14.2011 18.1299  27
   0   6 -20-6.65956 29.5461  37
   0   6 -21 8.06432 157.236  65
   0   6  21 15.9127 19.5027  31
   0   6 -21 16.8207 24.4573  37
   0   8   0 1003.16 49.7825  26
   0   8   0 1087.73 64.3651  22
   0   8   0 1043.39 66.0213  18
   0   8   1 798.574 42.0757  26
   0   8   1 867.924 57.8509  23
   0   8  -1 867.611 60.2117  22
   0   8   1 944.819 57.5639  22
   0   8   1 832.288 59.6412  18
   0   8   2 441.147 30.1874  28
   0   8  -2 541.989 48.2745  22
   0   8   2 513.032 43.0468  22
   0   8   2 495.130 43.7045  23
   0   8   2 509.029 46.7342  18
   0   8   3 334.652 38.6342  22
   0   8  -3 218.272 42.6081  22
   0   8   3 264.445 44.1348  21
   0   8   3 306.754 40.2777  23
   0   8   3 324.182 42.6864  18
   0   8   4 1382.54 72.6767  18
   0   8   4 1128.04 62.1610  35
   0   8   4 1151.43 55.9032  28
   0   8  -4 921.785 73.2291  22
   0   8   4 1345.25 73.7465  21
   0   8   4 1218.18 70.1894  23
   0   8   5 917.802 60.3798  18
   0   8   5 912.574 50.8845  35
   0   8   5 870.036 60.4473  21
   0   8   5 825.820 45.7597  30
   0   8   5 818.586 43.5425  28
   0   8   5 842.733 57.9005  24
   0   8   6 283.636 33.9231  35
   0   8   6 236.118 37.6048  24
   0   8   6 296.762 26.6705  30
   0   8   6 262.136 40.1656  21
   0   8   7 104.487 22.7664  30
   0   8   7 117.246 23.1290  29
   0   8   7 101.632 34.9279  24
   0   8   7 151.471 37.6379  21
   0   8  -7 94.4130 40.3141  20
   0   8   8 19.6530 21.1516  30
   0   8   8 33.5367 21.9360  29
   0   8   8 35.3960 33.6876  24
   0   8   8-1.00772 34.1977  21
   0   8  -8 46.0132 41.4511  20
   0   8  -9 173.589 49.2346  20
   0   8   9 231.424 34.5518  36
   0   8   9 156.420 29.1351  32
   0   8   9 220.764 25.0637  29
   0   8   9 267.738 39.9644  21
   0   8   9 224.581 39.1166  24
   0   8 -10 246.721 51.8257  20
   0   8  10 268.144 30.9245  32
   0   8  10 270.586 35.9399  36
   0   8  10 312.008 25.1934  25
   0   8  10 252.233 26.8066  29
   0   8  10 286.758 41.2463  21
   0   8 -11 56.8642 47.0371  20
   0   8  11 33.9111 26.3355  32
   0   8  11 70.1397 32.5205  36
   0   8  11 68.4495 20.5655  25
   0   8  11 28.9747 36.9957  21
   0   8 -12 68.3952 48.1002  20
   0   8  12 80.0096 27.4574  32
   0   8  12 119.020 32.3030  36
   0   8  12 140.977 21.3683  25
   0   8  12 141.231 39.9630  21
   0   8 -13 61.4446 47.3266  20
   0   8  13 188.872 28.3599  32
   0   8  13 133.633 33.8675  31
   0   8  13 225.909 21.6142  25
   0   8  13 128.530 40.5924  21
   0   8 -14 231.021 51.0068  20
   0   8  14 239.194 21.6369  25
   0   8  14 185.868 32.7956  31
   0   8 -14 156.973 39.1206  37
   0   8 -15 81.5383 35.0148  37
   0   8  15 102.428 28.2083  31
   0   8 -16 10.0103 30.6912  37
   0   8  16 3.31175 24.6756  31
   0   8  17 21.2038 22.2475  31
   0   8 -17 22.0234 27.7881  37
   0   8  18-0.68921 15.0643  27
   0   8  18 13.5879 19.7185  31
   0   8 -18 7.37170 23.7864  37
   0   8  19 6.74483 104.402  49
   0  10   0 349.734 40.3188  23
   0  10   0 417.394 44.4549  21
   0  10   0 491.056 45.7949  18
   0  10  -1 73.5572 31.1188  23
   0  10   1 91.6632 35.9301  21
   0  10   1 122.149 34.5409  18
   0  10  -1 111.526 34.1699  18
   0  10  -1 69.6354 19.0892  28
   0  10   2 230.580 37.7798  21
   0  10  -2 209.815 35.6685  23
   0  10  -2 256.370 39.2661  18
   0  10   2 308.417 38.2799  18
   0  10   3 37.7580 31.9776  21
   0  10  -3-15.2808 32.4674  18
   0  10   3 123.529 33.3816  18
   0  10   3 70.9874 30.8977  24
   0  10   3 49.9630 21.0734  30
   0  10   4 445.787 39.7216  24
   0  10   4 483.605 41.3651  21
   0  10   5 81.8296 20.1745  29
   0  10   5 42.6792 29.9244  24
   0  10   6 4.69199 18.7058  29
   0  10  -6-20.4970 31.8002  22
   0  10   6 3.54037 27.8410  24
   0  10   7-17.6914 27.5727  36
   0  10   7 8.29355 17.9196  29
   0  10  -7 24.3075 32.4560  22
   0  10   8 13.3811 21.5012  32
   0  10   8-19.5696 27.3020  36
   0  10   8 10.0303 17.4376  29
   0  10   8 12.1488 15.7557  25
   0  10  -8 21.2327 32.4406  22
   0  10   9 11.6589 20.9498  32
   0  10   9 9.50797 26.5975  36
   0  10   9 18.7729 15.4137  25
   0  10  -9-33.4369 32.8761  22
   0  10  10 45.0502 20.5184  32
   0  10 -10 69.1914 33.0770  22
   0  10  10 35.5334 15.3264  25
   0  10 -11-40.6966 33.2904  22
   0  10  11 20.3945 13.8549  25
   0  10  11-46.9719 60.3485  38
   0  10  12 7.46176 12.7442  25
   0  10  12 9.03927 22.7586  31
   0  10 -12 11.6306 28.2504  37
   0  10  12 39.7393 57.9232  38
   0  10 -12 48.6165 30.7315  22
   0  10  13 4.80363 54.2566  38
   0  10  13-0.61909 20.4681  31
   0  10  14 45.6611 48.0598  38
   0  10  14 31.2229 18.6730  31
   0  10  15 8.66510 42.5485  38
  -1 -13   3 17.8627 1.88051   7
   1 -13  -3 18.6682 1.87947   7
  -1 -13   3 19.5011 5.69478  13
   1 -13  -3 31.2743 5.46948  13
   1 -13  -3 19.1242 2.47118  10
  -1 -13   3 19.3878 2.51271  10
   1 -13  -2-1.15051 1.66552   7
  -1 -13   2-5.58392 5.45748  13
   1 -13  -2-2.21693 2.28205  10
   1 -13  -1 1.99620 1.69375   7
   1 -13  -1 0.84210 2.33641  10
  -1 -13   0-0.76452 1.63556   7
   1 -13   0 4.04940 5.48060  13
  -1 -13   0-1.83027 2.34249  10
  -1 -13  -1 5.65411 1.69418   7
  -1 -13  -1 8.65077 2.35604  10
  -1 -13  -2 3.86683 5.23933  13
   1 -13   2-4.65722 5.42896  13
  -1 -13  -2 4.65424 1.57823   7
   1 -13   2 3.15897 1.65999   7
  -1 -13  -2 5.71692 2.22698  10
   1 -13   2 3.84192 2.28512  10
  -1 -13  -3 19.5318 5.27677  13
  -1 -13  -3 14.6124 2.26046  10
   1 -13   3 9.78825 2.25745  10
  -1 -13  -3 10.0791 1.59244   7
  -1 -11  13-16.6448 24.8087  40
  -1 -11  12 37.2474 27.0879  40
  -1 -11  11 33.4299 132.599  60
  -1 -11   9 2.03719 7.79155  13
  -1 -11   8 159.055 10.5513  13
   1 -11  -8 147.803 9.51085  13
   1 -11  -8 98.6398 6.36897  10
  -1 -11   8 120.884 6.67738  10
  -1 -11   8 103.130 33.8162  40
   1 -11  -8 84.8981 5.64170   7
  -1 -11   8 88.2951 5.72797   7
  -1 -11   7-1.31706 3.69092   7
   1 -11  -7 0.08626 3.50267   7
   1 -11  -7 5.87361 7.80878  13
  -1 -11   7-7.25328 9.02258  13
   1 -11  -7 3.67923 4.47532  10
  -1 -11   7 4.91158 4.82171  10
  -1 -11   7 14.2595 32.0476  40
  -1 -11   6 22.2782 4.30692   7
   1 -11  -6 21.0719 4.17070   7
  -1 -11   6 19.5613 9.78821  13
   1 -11  -6 43.3620 8.95457  13
   1 -11  -6 41.6824 5.32380  10
  -1 -11   6 20.5910 5.48115  10
  -1 -11   6 41.0622 32.1961  40
  -1 -11   5 7.60184 4.39078   7
   1 -11  -5 8.17719 4.32060   7
  -1 -11   5 11.2529 5.71600  10
   1 -11  -5 17.1529 5.52154  10
  -1 -11   5 17.1183 10.1370  13
   1 -11  -5 21.5275 9.29957  13
   1 -11  -4 374.221 17.3004  10
  -1 -11   4 337.363 17.3059  10
  -1 -11   4 424.638 20.6735  13
   1 -11  -4 504.624 20.3684  13
  -1 -11   4 431.267 101.986  51
  -1 -11   4 333.702 16.5694   7
   1 -11  -4 330.081 16.5056   7
  -1 -11   3 27.1787 113.303  60
  -1 -11   3 24.8117 5.42503   7
   1 -11  -3 32.3030 5.27112   7
   1 -11  -3 45.9990 10.9411  13
  -1 -11   3 28.0970 11.4223  13
  -1 -11   3 62.0748 93.2289  51
  -1 -11   3 26.0266 6.62229  10
   1 -11  -3 37.8663 6.66260  10
  -1 -11   2 272.320 16.2344  13
   1 -11  -2 230.265 12.6794  10
   1 -11  -2 133.528 78.5365  51
  -1 -11   2 73.6005 90.7646  51
   1 -11  -2 228.736 11.7335   7
   1 -11  -1 10.3502 4.95873   7
  -1 -11   1-5.37607 10.5082  13
   1 -11  -1 3.30508 6.22557  10
  -1 -11   1-45.6700 78.6929  51
   1 -11  -1-28.3683 84.2307  51
  -1 -11   0 39.9285 5.18028   7
   1 -11   0 48.7981 11.3652  13
  -1 -11   0 23.4819 6.36114  10
   1 -11   0 84.4148 87.8791  51
  -1 -11  -1 28.1744 5.10743   7
  -1 -11  -1 16.2326 6.24217  10
   1 -11   2 442.039 21.1637  13
  -1 -11  -2 449.049 20.5334  13
  -1 -11  -2 354.676 17.5116  10
   1 -11   2 371.911 101.963  51
   1 -11   2 345.604 16.8631   7
  -1 -11  -2 343.302 16.7499   7
  -1 -11  -3 4.78901 4.49032   7
   1 -11   3-4.91406 4.96716   7
   1 -11   3 4.38110 10.7508  13
  -1 -11  -3 25.0732 9.74448  13
   1 -11   3-0.17631 6.18697  10
  -1 -11  -3 5.31391 5.74025  10
  -1 -11  -4 39.5654 4.94438   7
   1 -11   4 46.7325 5.31894   7
  -1 -11  -4 87.9289 9.82896  13
   1 -11   4 88.9535 11.1656  13
  -1 -11  -4 67.7789 6.28871  10
   1 -11   4 51.5894 6.44597  10
   1 -11   4 75.0606 100.606  51
  -1 -11  -5 4.18106 3.85984   7
   1 -11   5 6.84339 4.19766   7
  -1 -11  -5 4.47215 8.51612  13
   1 -11   5 6.00448 9.68955  13
   1 -11   5-15.9605 99.6744  51
  -1 -11  -5 3.38534 4.88124  10
   1 -11   5 3.10777 5.38497  10
   1 -11   6 115.030 10.7589  13
   1 -11   6 96.3585 6.95426  10
  -1 -11  -6 95.0039 6.65360  10
  -1 -11  -6 85.0216 5.74304   7
   1 -11   6 88.5199 5.99051   7
   1 -11   7 8.78684 8.42420  13
  -1 -11  -7 12.3968 7.54895  13
  -1 -11  -7 22.0297 45.1214  43
  -1 -11  -7 3.90381 4.09239  10
   1 -11   7 3.76614 4.51709  10
   1 -11   7 58.4701 101.588  51
   1 -11   7 5.74178 3.29399   7
  -1 -11  -7 0.57822 3.06176   7
   1 -11   8 22.6029 7.85603  13
  -1 -11  -8 13.2192 2.75695   7
   1 -11   8 57.5866 32.5308  40
  -1 -11  -8 10.2770 44.1769  43
   1 -11   9-35.2127 31.6074  40
  -1 -11  -9 28.7135 42.9787  43
   1 -11  10 14.1501 29.9423  40
  -1 -11 -10 31.5229 41.3885  43
  -1 -11 -11 51.5734 37.7037  43
   1 -11  11 2.77232 27.4105  40
   1 -11  12 60.7179 25.6588  40
  -1 -11 -12 29.1635 34.5612  43
  -1  -9  17 11.3611 23.2929  34
   1  -9 -17 80.6863 34.4678  43
  -1  -9  17 52.9749 130.238  60
   1  -9 -17-23.7271 255.358  66
  -1  -9  16-19.1958 26.8637  34
   1  -9 -16 2.06682 39.2441  43
   1  -9 -16 75.3714 267.983  66
  -1  -9  15-51.0181 30.1028  34
  -1  -9  15 1.40272 32.5522  40
   1  -9 -15-89.9502 44.5012  43
   1  -9 -14 25.5111 48.1226  43
  -1  -9  14-3.87176 34.2170  40
  -1  -9  14-13.1062 33.5458  34
   1  -9 -13 528.404 58.8976  43
  -1  -9  13 471.603 48.6350  40
  -1  -9  13 386.647 45.8272  34
  -1  -9  12 10.5699 37.3666  40
   1  -9 -12-40.4697 52.2066  43
  -1  -9  12 2.99595 36.8963  34
  -1  -9  11 54.6001 38.5785  40
   1  -9 -11 50.1037 53.9362  43
  -1  -9  11 25.2990 37.0133  34
  -1  -9  10 26.9512 36.6273  34
  -1  -9  10-1.72666 5.02119   7
  -1  -9  10 3.58277 6.29876  10
   1  -9 -10 4.83507 9.00622  13
   1  -9 -10 33.1476 54.5138  43
  -1  -9  10-25.8719 39.2090  40
   1  -9  -9 840.543 65.2194  43
  -1  -9   9 734.241 47.4994  34
  -1  -9   9 348.850 24.0627   4
   1  -9  -9 579.495 22.6485  13
  -1  -9   9 518.554 23.5127  13
   1  -9  -9 426.164 19.8273  10
  -1  -9   9 439.373 20.1822  10
  -1  -9   9 989.092 122.522  51
  -1  -9   9 346.772 19.1292   7
   1  -9  -9 343.484 18.8678   7
  -1  -9   8 3.47661 6.77824   7
   1  -9  -8 13.2219 13.3523   6
  -1  -9   8 21.3926 13.5169   6
   1  -9  -8 16.4920 6.27155   7
   1  -9  -8-45.4608 56.5328  43
  -1  -9   8 7.64006 37.6407  34
  -1  -9   8-2.41402 13.2813   4
   1  -9  -8 13.3467 12.5676   4
  -1  -9   8 11.1533 8.36804  10
   1  -9  -8 8.20314 7.97629  10
   1  -9  -8 9.12149 11.6932  13
  -1  -9   8 11.2580 12.6767  13
  -1  -9   8 15.8326 107.876  51
   1  -9  -7 827.651 69.9457  43
  -1  -9   7 962.753 117.697  51
   1  -9  -7 606.979 35.5501   4
  -1  -9   7 587.125 35.5339   4
   1  -9  -7 768.431 253.471  66
   1  -9  -7 667.053 31.1598  10
  -1  -9   7 718.649 31.4810  10
   1  -9  -7 648.389 30.2200   7
  -1  -9   7 642.533 30.5234   7
  -1  -9   7 670.501 36.1332   6
   1  -9  -7 640.274 35.8296   6
   1  -9  -7 756.561 33.4982  13
  -1  -9   7 788.738 34.5285  13
   1  -9  -6 64.4422 55.5520  43
  -1  -9   6 16.0474 29.5367  39
  -1  -9   6 4.78128 14.0606  13
   1  -9  -6 5.26166 13.3867  13
   1  -9  -6-1.97788 14.7465   4
  -1  -9   6 27.1652 14.7614   4
   1  -9  -6-92.5003 246.348  66
   1  -9  -6 7.46252 9.17490  10
  -1  -9   6 10.3099 9.55660  10
  -1  -9   6 54.4251 99.2905  51
   1  -9  -6 8.57978 7.27971   7
  -1  -9   6 2.82218 7.82915   7
  -1  -9   6 23.8728 15.9034   6
   1  -9  -6 51.0686 16.4417   6
   1  -9  -5 1251.03 48.2126  13
  -1  -9   5 987.838 47.9516  13
   1  -9  -5 1358.76 80.4725  43
   1  -9  -5 1093.48 45.4774  10
  -1  -9   5 948.575 50.4452   4
   1  -9  -5 1003.19 50.5454   4
   1  -9  -5 857.211 252.162  66
  -1  -9   5 925.936 45.3517  10
   1  -9  -5 968.046 44.5372   7
  -1  -9   5 929.888 44.6015   7
   1  -9  -5 1078.04 50.7751   6
  -1  -9   5 929.459 50.0847   6
  -1  -9   5 1198.87 117.514  51
  -1  -9   4 0.23042 15.5569  13
   1  -9  -4-3.56069 15.1680  13
   1  -9  -4 0.43514 17.2290   4
   1  -9  -4 46.2647 33.2770   1
  -1  -9   4-21.7905 18.2945   4
   1  -9  -4-44.9314 58.8350  43
   1  -9  -4 11.3649 10.5878  10
  -1  -9   4 2.81554 10.8597  10
  -1  -9   4 1.85307 8.94009   7
   1  -9  -4-8.27771 8.82560   7
   1  -9  -4 2.92154 18.5282   6
  -1  -9   4-8.61148 18.9426   6
  -1  -9   4-35.7238 94.6478  51
   1  -9  -4 31.4208 72.7420  51
   1  -9  -3 2095.52 90.1412  13
  -1  -9   3 1930.73 90.1173  13
   1  -9  -3 2063.35 88.3788  10
  -1  -9   3 2016.84 93.4259   4
   1  -9  -3 2182.27 93.4214   4
   1  -9  -3 2404.51 114.120  43
  -1  -9   3 1803.10 88.1395  10
   1  -9  -3 2128.79 87.6584   7
  -1  -9   3 2027.51 93.0048   6
   1  -9  -3 2224.92 93.5996   6
  -1  -9   3 1958.69 87.6116   7
  -1  -9   3 1852.57 138.748  51
  -1  -9   2-2.35252 15.8474  13
   1  -9  -2-15.2377 18.2661   4
   1  -9  -2 13.4045 33.2706   1
   1  -9  -2 81.0304 55.8715  43
   1  -9  -2 18.5527 11.2517  10
  -1  -9   2 64.6445 85.4360  51
   1  -9  -2-1.40336 9.28026   7
  -1  -9   2 20.3982 19.4160   6
   1  -9  -1 344.954 19.0825  10
   1  -9  -1 343.783 25.5534   4
   1  -9  -1 417.255 41.6835   1
   1  -9  -1 259.150 83.4053  51
  -1  -9   1 264.812 85.3542  51
  -1  -9   1 316.168 25.7021   6
   1  -9  -1 294.134 17.3386   7
  -1  -9   1 314.422 22.1037  13
  -1  -9   0 8.23110 17.2984   4
  -1  -9   0 64.9755 78.0746  51
   1  -9   0-62.9474 83.1822  51
  -1  -9   0 0.77319 10.7322  10
  -1  -9   0-2.38657 8.62857   7
   1  -9   0 16.4407 19.1157   6
   1  -9   0-5.42223 15.7358  13
  -1  -9  -1 312.540 25.4999   4
   1  -9   1 427.528 90.8887  51
  -1  -9  -1 259.578 78.4553  51
  -1  -9  -1 371.257 19.5205  10
   1  -9   1 401.422 24.0062  13
  -1  -9  -1 323.901 18.1220   7
   1  -9   1 333.139 27.1792   6
  -1  -9  -2 11.5040 16.7281   4
   1  -9   2 6.45293 32.7937   1
   1  -9   2 18.4645 17.5198   4
  -1  -9  -2 22.6866 10.2971  10
  -1  -9  -2-16.9392 17.6191   6
   1  -9   2 4.86466 8.88497   7
   1  -9   2-19.7413 19.5374   6
  -1  -9  -2 7.19610 8.38089   7
   1  -9   2-4.65255 15.9687  13
  -1  -9  -2 6.63194 14.4064  13
   1  -9   3 119.978 19.5702   4
  -1  -9  -3 90.4783 18.0646   4
   1  -9   3 86.1291 93.7538  51
  -1  -9  -3 115.388 11.5709  10
   1  -9   3 115.871 10.6019   7
   1  -9   3 130.273 20.3736   6
  -1  -9  -3 91.5311 18.6669   6
  -1  -9  -3 101.807 9.84269   7
   1  -9   3 114.837 17.3965  13
  -1  -9  -3 101.200 15.4992  13
   1  -9   3 115.269 12.8059  10
   1  -9   4 2.16582 16.1118  13
  -1  -9  -4 36.0728 13.7723  13
  -1  -9  -4 21.5490 15.7256   4
   1  -9   4 15.0504 16.7626   4
   1  -9   4 45.2895 31.8283  39
   1  -9   4 13.2128 10.5324  10
  -1  -9  -4 14.7250 9.40033  10
   1  -9   4-3.98439 8.39213   7
   1  -9   4-1.26244 17.9472   6
  -1  -9  -4 9.42845 7.73308   7
  -1  -9  -4 2.57071 15.7986   6
   1  -9   4 38.9574 96.8867  51
   1  -9   5 466.558 27.9671  13
  -1  -9  -5 579.998 26.7077  13
   1  -9   5 348.395 42.7165  39
  -1  -9  -5 637.769 65.2895  43
   1  -9   5 447.232 24.4404  10
  -1  -9  -5 498.441 29.5494   4
   1  -9   5 527.727 30.7387   4
  -1  -9  -5 482.122 23.9432  10
   1  -9   5 462.604 23.3914   7
   1  -9   5 498.214 30.9800   6
  -1  -9  -5 503.841 23.1343   7
  -1  -9  -5 520.977 29.3366   6
   1  -9   5 501.238 106.613  51
  -1  -9  -6-15.4290 55.6301  43
   1  -9   6-22.2013 34.8711  39
   1  -9   6-6.31094 14.1784  13
  -1  -9  -6-0.90103 11.9149  13
  -1  -9  -6 12.2525 13.2856   4
   1  -9   6 19.8410 14.8626   4
  -1  -9  -6 7.23259 8.31980  10
   1  -9   6 7.97252 9.53465  10
   1  -9   6 29.0627 103.712  51
   1  -9   6 8.13086 15.8154   6
   1  -9   6-2.21476 7.51454   7
  -1  -9  -6-0.87436 6.78947   7
  -1  -9  -6 15.3153 14.1396   6
  -1  -9  -7 1300.32 57.0811   7
   1  -9   7 1322.29 62.0347   6
  -1  -9  -7 1306.33 61.1888   6
   1  -9   7 1276.63 57.2046   7
  -1  -9  -7 1060.32 61.1172   4
   1  -9   7 1202.14 61.6223   4
  -1  -9  -7 1478.90 269.800  66
  -1  -9  -7 1265.56 57.6277  10
   1  -9   7 1339.14 58.0117  10
  -1  -9  -7 1665.22 59.5992  13
   1  -9   7 1484.09 60.4282  13
   1  -9   7 1150.28 74.7017  39
  -1  -9  -8-5.41635 10.4977  13
   1  -9   8 20.8391 12.3970  13
   1  -9   8 14.2011 12.2526   4
  -1  -9  -8 15.9932 248.623  66
   1  -9   8 8.14530 7.75744  10
  -1  -9  -8 9.72294 6.97655  10
   1  -9   8-2.47719 6.31734   7
  -1  -9  -8 6.58788 5.71005   7
  -1  -9  -8-5.07368 11.8018   6
   1  -9   8 44.9315 36.4378  39
  -1  -9  -8-4.34375 55.7619  43
   1  -9   9 183.919 11.3512   7
  -1  -9  -9 380.189 257.612  66
   1  -9   9 230.036 12.5709  10
   1  -9   9 451.096 118.765  51
  -1  -9  -9 300.027 14.8281  13
   1  -9   9 238.555 41.0795  39
  -1  -9  -9 384.183 59.9591  43
  -1  -9 -10 43.1365 54.4557  43
   1  -9  10-25.0075 38.9366  40
   1  -9  10 2.77894 35.4920  39
  -1  -9 -10-219.780 256.095  66
   1  -9  10-68.2906 116.579  51
   1  -9  11-0.89198 38.4519  40
  -1  -9 -11 118.585 54.3963  43
  -1  -9 -11-37.3545 260.078  66
  -1  -9 -12-13.7609 52.7521  43
   1  -9  12-17.6144 36.1445  40
  -1  -9 -12 109.460 260.566  66
   1  -9  13 149.336 37.8910  40
  -1  -9 -13 163.721 50.7500  43
  -1  -9 -13-31.3046 263.200  66
   1  -9  13 122.249 35.4623  34
   1  -9  14-13.7144 32.3536  40
  -1  -9 -14 6.51465 44.8459  43
  -1  -9 -14-159.975 256.673  66
   1  -9  14 25.2512 30.4800  34
  -1  -9 -15-39.7804 40.4085  43
   1  -9  15 23.4209 29.8311  40
  -1  -9 -15 174.920 255.604  66
   1  -9  15-8.04674 27.5487  34
  -1  -9 -16-13.4642 35.6092  43
  -1  -7  20 135.001 80.9987  46
   1  -7 -20-10.2532 34.4065  43
  -1  -7  19-22.2671 86.1157  46
   1  -7 -19 46.2092 40.0606  43
  -1  -7  18 103.799 142.007  60
  -1  -7  18 37.9875 91.7699  46
  -1  -7  17 127.356 149.384  60
  -1  -7  17-72.4414 92.1501  46
  -1  -7  16 11.1089 94.9062  46
  -1  -7  16 172.873 39.5772  40
   1  -7 -15 52.7201 82.0250  48
  -1  -7  15 82.5121 93.1695  46
  -1  -7  15 17.1491 38.4082  40
  -1  -7  14 311.723 95.0579  46
   1  -7 -14 297.870 90.5589  48
  -1  -7  14 462.479 49.4509  40
   1  -7 -13 10.5223 82.0121  48
  -1  -7  13 57.0914 89.4239  46
  -1  -7  13 100.048 41.9033  40
  -1  -7  12 192.576 87.3828  46
   1  -7 -12 124.447 84.8674  48
  -1  -7  12 273.152 45.1389  40
  -1  -7  11 32.0581 41.8539  34
  -1  -7  11 36.8900 104.707  51
  -1  -7  11 100.056 80.6246  46
   1  -7 -11 91.2806 81.7575  48
  -1  -7  11-20.4578 39.4748  40
  -1  -7  11-4.42256 37.8350  39
  -1  -7  10 402.469 41.8237  39
  -1  -7  10 455.832 44.9712  34
  -1  -7  10 280.612 16.2688  10
  -1  -7  10 248.941 21.1062   4
  -1  -7  10 522.086 104.688  51
   1  -7 -10 213.651 20.1723   6
  -1  -7  10 282.494 15.1007   7
  -1  -7  10 328.359 79.8258  46
   1  -7 -10 563.207 86.4191  48
  -1  -7   9-1.18084 37.9069  34
  -1  -7   9 0.13577 10.2203  10
   1  -7  -9 10.9411 9.63598  10
  -1  -7   9 8.43594 15.6153   4
   1  -7  -9 4.87571 15.6967   4
   1  -7  -9 7.74378 7.94845   7
  -1  -7   9 3.86081 8.75476   7
   1  -7  -9 5.37986 16.3084   6
  -1  -7   9 15.6031 16.7681   6
  -1  -7   9-89.7704 72.6226  46
   1  -7  -9 23.9253 77.5808  48
  -1  -7   9 33.0082 33.8890  39
   1  -7  -8 1266.82 111.115  48
  -1  -7   8 1401.22 79.7156  39
   1  -7  -8 1488.54 67.2943  10
  -1  -7   8 1706.25 81.7791  34
  -1  -7   8 1582.79 67.7849  10
  -1  -7   8 1585.39 72.4605   4
   1  -7  -8 1419.99 71.4770   4
  -1  -7   8 1643.52 67.1112   7
   1  -7  -8 1379.21 71.5741   6
  -1  -7   8 1621.26 72.9785   6
   1  -7  -8 1489.96 66.6836   7
   1  -7  -8 1541.64 68.4804  13
  -1  -7   8 1470.86 69.1628  13
   1  -7  -7-24.8960 70.8044  48
  -1  -7   7 18.7848 30.0857  39
  -1  -7   7-1.05847 35.2281  34
   1  -7  -7 11.4705 11.0797  10
  -1  -7   7 5.61863 11.7860  10
   1  -7  -7 36.7420 23.7882   1
  -1  -7   7 28.1585 18.2217   4
   1  -7  -7 39.5885 17.6307   4
  -1  -7   7 10.4588 81.0935  51
  -1  -7   7 16.3167 15.0089  13
   1  -7  -7-7.74628 13.3376  13
  -1  -7   7-4.39522 20.4065   6
   1  -7  -7 19.9045 8.99605   7
   1  -7  -7 24.5156 18.8343   6
  -1  -7   7 7.10451 10.3507   7
   1  -7  -6 1943.61 89.0392  13
  -1  -7   6 1789.76 89.4296  13
   1  -7  -6 1763.82 106.547  43
  -1  -7   6 1966.07 97.8698  34
  -1  -7   6 1966.46 88.3709  10
   1  -7  -6 1958.55 92.4275   4
  -1  -7   6 2265.83 94.1182   4
   1  -7  -6 2665.23 99.1900   1
  -1  -7   6 2244.36 128.562  51
   1  -7  -6 1990.42 92.7758   6
  -1  -7   6 2240.75 94.0580   6
  -1  -7   6 2149.08 87.8076   7
   1  -7  -6 2007.57 87.4305   7
   1  -7  -6 2023.72 88.1146  10
   1  -7  -5 62.2894 48.1629  43
  -1  -7   5 65.8956 34.0553  34
   1  -7  -5 69.8575 12.7389  10
  -1  -7   5 84.6826 13.6556  10
  -1  -7   5 119.080 73.8932  51
   1  -7  -5 60.8295 10.9481   7
   1  -7  -5 104.949 21.5057   6
  -1  -7   5 96.8599 23.6473   6
  -1  -7   5 92.4460 11.7591   7
  -1  -7   5 59.1617 16.2427  13
   1  -7  -5 59.4727 23.7121   1
   1  -7  -5 86.7536 20.1645   4
  -1  -7   5 81.4123 21.1379   4
   1  -7  -4 1147.38 77.6552  43
  -1  -7   4 1471.79 68.9089  34
   1  -7  -4 1368.31 66.2304   1
   1  -7  -4 1180.93 62.0355   4
  -1  -7   4 1406.36 63.9413   4
  -1  -7   4 1348.93 57.9160  10
   1  -7  -4 1193.22 57.2797  10
   1  -7  -4 1172.84 56.5204   7
  -1  -7   4 1322.16 56.9339   7
  -1  -7   4 1434.65 64.5713   6
   1  -7  -3 128.761 25.0094   1
  -1  -7   3 118.084 22.2270   4
   1  -7  -3 104.723 21.1892   4
  -1  -7   3 167.869 28.7507   1
   1  -7  -3 91.6200 13.7436  10
  -1  -7   3 91.9641 14.0372  10
  -1  -7   3 126.929 24.3701   6
   1  -7  -3 99.7707 12.1135   7
  -1  -7   3 89.5638 12.4567   7
  -1  -7   3 53.9331 34.3345  34
   1  -7  -2 2049.90 96.7130   4
   1  -7  -2 2452.11 101.109   1
   1  -7  -2 2105.19 91.4176   7
  -1  -7   2 1778.14 96.6381   6
   1  -7  -2 2210.22 92.2466  10
   1  -7  -1 51.8387 11.7520   7
  -1  -7   1 41.9595 22.3033   6
   1  -7  -1 23.8698 13.1187  10
   1  -7  -1 39.7761 19.9359   4
   1  -7  -1 62.7321 22.8582   1
  -1  -7   0 312.202 27.3260   4
  -1  -7   0 306.112 18.3654   7
  -1  -7   0 318.808 19.8448  10
  -1  -7  -1 4.67033 11.0460   7
  -1  -7  -1 6.06732 12.6421  10
  -1  -7  -1-12.4046 20.4124   4
  -1  -7  -1 15.3426 25.7904   1
  -1  -7  -2 4831.92 214.603   4
   1  -7   2 5537.39 218.571   1
  -1  -7  -2 4968.05 209.729   7
   1  -7   2 4535.52 209.789   7
  -1  -7  -2 5098.12 210.310  10
   1  -7   2 4895.02 210.544  10
   1  -7   3 85.3262 20.9457   4
  -1  -7  -3 47.2076 26.4365   1
   1  -7   3 61.5549 24.5199   1
  -1  -7  -3 42.0183 20.0724   4
  -1  -7  -3 39.9457 10.7467   7
   1  -7   3 35.4889 11.9445   7
  -1  -7  -3 40.0627 21.7951   6
   1  -7   3 34.4796 13.7039  10
  -1  -7  -3 32.1810 12.6516  10
  -1  -7  -4 472.590 23.7526  10
   1  -7   4 295.439 24.3187  10
  -1  -7  -4 596.507 31.6077   4
  -1  -7  -4 889.796 44.1782   1
   1  -7   4 598.450 36.9592   1
   1  -7   4 478.419 31.3852   4
   1  -7   4 215.021 75.7078  51
   1  -7   4 206.031 26.1288  13
   1  -7   4 439.584 23.3480   7
   1  -7   4 413.124 32.2313   6
  -1  -7  -4 593.772 32.2579   6
  -1  -7  -4 562.960 23.0527   7
   1  -7   5-38.5488 30.1629  39
   1  -7   5 3.78320 15.4407  13
  -1  -7  -5 4.01663 13.7081  13
   1  -7   5 6.34508 12.6235  10
  -1  -7  -5 16.4418 10.9817  10
   1  -7   5 8.60906 18.7445   4
  -1  -7  -5 11.7408 18.1027   4
   1  -7   5 34.8109 25.2543   1
  -1  -7  -5-29.8222 68.5560  48
  -1  -7  -5 30.4636 9.63794   7
   1  -7   5 16.8469 10.7939   7
   1  -7   5 18.1121 21.4975   6
  -1  -7  -5 20.1836 19.2301   6
   1  -7   6 541.929 48.6482  39
   1  -7   6 656.727 35.0091  10
  -1  -7  -6 862.948 34.4263  10
  -1  -7  -6 763.243 39.8500   4
   1  -7   6 876.831 48.9996   1
   1  -7   6 594.735 39.8171   4
   1  -7   6 597.289 36.6758  13
  -1  -7  -6 863.298 35.9544  13
  -1  -7  -6 794.727 86.1785  48
  -1  -7  -6 808.928 40.3132   6
   1  -7   6 599.348 33.6343   7
  -1  -7  -6 819.313 33.4557   7
   1  -7   6 615.961 40.9201   6
   1  -7   7 67.4903 35.1521  39
  -1  -7  -7 106.325 14.5036  13
   1  -7   7 108.629 16.9756  13
  -1  -7  -7 104.555 11.7173  10
   1  -7   7 109.030 13.3884  10
   1  -7   7 131.165 19.8314   4
  -1  -7  -7 102.474 17.9660   4
   1  -7   7 231.452 30.6817   1
  -1  -7  -7 182.766 75.1166  48
  -1  -7  -7 97.9680 10.1847   7
  -1  -7  -7 126.360 18.6013   6
   1  -7   7 157.690 22.4520   6
   1  -7   7 126.520 11.4978   7
   1  -7   7 121.739 85.6426  51
   1  -7   8 1397.30 109.691  51
   1  -7   8 1045.28 56.5462  39
   1  -7   8 1199.72 57.7045  34
  -1  -7  -8 836.495 35.0041  10
   1  -7   8 791.307 41.0817   4
  -1  -7  -8 708.824 39.4469   4
  -1  -7  -8 940.496 95.2277  48
  -1  -7  -8 672.130 39.1376   6
   1  -7   8 714.157 41.3388   6
   1  -7   8 761.824 34.6382   7
  -1  -7  -8 652.377 34.2489   7
   1  -7   8 830.491 35.8807  10
  -1  -7  -9 36.1951 83.0038  48
   1  -7   9 5.77636 40.8658  34
   1  -7   9 8.18348 9.53096  10
   1  -7   9-11.0572 14.9076   4
   1  -7   9-26.8133 36.7120  39
  -1  -7  -9 21.7902 13.9620   6
   1  -7   9 3.01961 7.83801   7
   1  -7  10 972.038 65.1028  34
  -1  -7 -10 925.883 105.252  48
   1  -7  10 938.444 64.4435  39
   1  -7  11-16.0609 42.0192  34
  -1  -7 -11 42.6861 86.4442  48
   1  -7  11-125.308 111.995  51
   1  -7  11 35.6861 41.1808  40
   1  -7  11-71.1659 41.8827  39
   1  -7  12 1136.42 70.6475  34
   1  -7  12 684.685 105.150  46
  -1  -7 -12 1070.21 111.531  48
   1  -7  12 1553.38 141.184  51
   1  -7  12 1214.68 72.2317  40
   1  -7  12 945.240 69.3866  39
   1  -7  13 33.8575 39.9800  40
   1  -7  13 0.70211 43.3828  34
   1  -7  13 113.315 90.2249  46
  -1  -7 -13 129.563 88.0131  48
   1  -7  14 78.1912 38.2402  40
   1  -7  14 2.71037 40.3064  34
   1  -7  14-1.21337 91.7234  46
  -1  -7 -14 5.37105 84.5600  48
   1  -7  15 63.1385 35.2587  40
   1  -7  15 36.5265 38.3733  34
  -1  -7 -15-55.6707 81.5144  48
   1  -7  16 82.6861 34.1756  40
  -1  -7 -16 81.5355 78.7695  48
   1  -7  16 156.262 92.6882  46
   1  -7  16 137.323 37.2579  34
   1  -7  17-33.1041 88.9638  46
  -1  -7 -17 2.70807 71.0413  48
   1  -7  17-9.36431 32.9484  34
   1  -7  18 91.3472 86.7297  46
   1  -7  18 70.0693 29.6693  34
   1  -7  19 20.0053 80.0475  46
   1  -7  19-0.36428 24.3836  34
  -1  -5  22-11.2412 84.4345  46
  -1  -5  22-2.25015 25.5332  34
  -1  -5  21 184.489 92.8252  46
  -1  -5  21 90.6962 31.9360  34
  -1  -5  20 181.147 96.8542  46
  -1  -5  20-26.8530 34.6003  34
  -1  -5  19 254.071 101.369  45
   1  -5 -18 2.76585 73.2202  48
   1  -5 -17 807.828 98.0672  48
   1  -5 -16 56.8853 79.5075  48
  -1  -5  16 27.5326 36.8682  40
  -1  -5  16 39.8710 37.1095  31
   1  -5 -15 110.121 79.8683  48
  -1  -5  15 247.958 41.0985  40
  -1  -5  15 194.750 40.5423  31
   1  -5 -14-29.8081 77.8551  48
  -1  -5  14 43.2420 37.1338  40
  -1  -5  14 36.1977 38.5282  31
  -1  -5  13 1299.96 75.0321  40
   1  -5 -13 1201.05 103.006  48
  -1  -5  13 1204.17 70.8423  31
   1  -5 -12 27.3814 71.6300  48
  -1  -5  12 12.8651 34.8638  40
  -1  -5  12 32.5898 37.8349  31
  -1  -5  11 368.869 39.9137  31
   1  -5 -11 324.937 73.9337  48
  -1  -5  11 456.321 89.9671  51
  -1  -5  11 236.510 38.5673  39
  -1  -5  11 318.905 39.9580  40
  -1  -5  10 29.6516 34.3041  31
  -1  -5  10 27.8976 32.9632  39
  -1  -5  10 7.19236 14.5848   4
   1  -5 -10 16.8333 20.6552   1
   1  -5 -10 16.3183 15.8160   6
   1  -5  -9 318.425 23.1228   4
  -1  -5   9 275.226 23.2932   4
   1  -5  -9 360.589 26.7984   1
   1  -5  -9 289.032 23.7807   6
  -1  -5   9 290.003 24.5740   6
   1  -5  -8 405.864 29.7598   1
  -1  -5   8 392.539 28.8965   4
   1  -5  -8 405.668 27.7486   4
  -1  -5   8 463.206 30.6708   6
   1  -5  -8 390.032 20.9591   7
   1  -5  -8 345.121 28.5982   6
  -1  -5   8 439.130 21.6569   7
   1  -5  -8 432.285 22.2152  10
  -1  -5   8 422.978 22.8875  10
  -1  -5   7 3534.68 159.783   6
   1  -5  -7 3722.10 154.834   7
  -1  -5   7 3587.18 159.527   4
   1  -5  -7 4081.73 161.060   1
   1  -5  -7 3787.33 159.067   4
  -1  -5   7 3432.64 155.461  10
   1  -5  -7 3645.02 155.214  10
   1  -5  -7 3522.67 157.486  15
  -1  -5   6 307.104 21.3621  10
   1  -5  -6 327.350 20.2937  10
   1  -5  -6 367.667 19.3890   7
  -1  -5   6 366.886 32.0117   6
  -1  -5   6 352.106 20.5477   7
  -1  -5   6 386.584 31.6908   1
   1  -5  -6 368.446 28.0070   1
   1  -5  -6 331.336 27.6408   4
  -1  -5   6 350.797 29.6767   4
  -1  -5   5 2012.17 100.063   6
   1  -5  -5 2586.55 93.8777   7
  -1  -5   5 2014.76 93.8622   7
   1  -5  -5 2699.06 100.087   4
  -1  -5   5 2277.01 101.094   1
   1  -5  -5 2857.19 100.923   1
  -1  -5   5 2014.84 99.1311   4
  -1  -5   5 1765.74 94.2688  10
   1  -5  -5 2276.32 94.1758  10
  -1  -5   5 1292.81 99.8200  34
  -1  -5   4 373.096 37.0660  34
   1  -5  -4 316.289 19.9561   7
  -1  -5   4 344.755 32.3341   6
  -1  -5   4 337.911 20.6701   7
   1  -5  -4 351.279 30.0585   4
  -1  -5   4 354.899 30.4494   1
   1  -5  -4 329.209 28.8685   1
  -1  -5   4 339.777 30.9397   4
  -1  -5   4 322.533 22.0134  10
   1  -5  -4 296.436 21.0247  10
  -1  -5   4 346.284 43.9894  15
  -1  -5   3 9914.06 458.772  34
   1  -5  -3 11483.0 460.463   4
   1  -5  -3 11783.5 460.974   1
  -1  -5   3 10525.7 459.803   4
  -1  -5   3 11333.8 461.017   1
   1  -5  -3 10932.4 455.628   7
  -1  -5   3 10701.3 455.654   7
  -1  -5   3 10498.5 459.997   6
  -1  -5   3 10688.7 456.021  10
   1  -5  -3 10647.7 455.893  10
  -1  -5   3 10793.5 465.105  15
   1  -5  -2 0.48599 21.9809   1
   1  -5  -2-0.46213 24.7670   4
  -1  -5   2 7.32093 27.0103   6
   1  -5  -2 20.3197 14.0124   7
   1  -5  -2 28.7568 15.1083  10
  -1  -5   2 8.77021 31.4652  15
   1  -5  -1 462.278 33.9383   1
   1  -5  -1 466.178 35.2485   4
   1  -5  -1 499.210 26.2095  10
  -1  -5   1 474.576 38.3531  15
   1  -5  -1 448.517 25.4371   7
  -1  -5   1 452.579 34.8062   6
  -1  -5   0 345.090 31.4997   4
  -1  -5   0 374.144 30.0735   1
  -1  -5   0 373.624 22.6387  10
  -1  -5   0 356.179 31.2358  15
  -1  -5   0 361.403 21.6523   7
  -1  -5  -1 8434.89 352.490   4
  -1  -5  -1 8802.76 353.356   1
  -1  -5  -1 8229.08 348.088   7
  -1  -5  -1 8272.48 348.472  10
  -1  -5  -1 7667.73 350.272  15
   1  -5   2 172.270 25.5272   1
  -1  -5  -2 187.165 26.2209   4
  -1  -5  -2 180.338 24.3348   1
  -1  -5  -2 145.909 15.0466   7
   1  -5   2 157.282 16.8088   7
  -1  -5  -2 138.536 16.1519  10
   1  -5   2 148.352 17.5208  10
  -1  -5  -3 7130.65 298.744  10
   1  -5   3 7162.35 299.118  10
   1  -5   3 6998.60 303.318   4
  -1  -5  -3 7042.46 302.587   4
   1  -5   3 7113.36 303.524   1
  -1  -5  -3 7465.35 304.020   1
  -1  -5  -3 6852.56 298.312   7
  -1  -5  -3 7004.86 302.581   6
   1  -5   3 6990.12 298.639   7
   1  -5   4 273.480 26.8519   1
  -1  -5  -4 278.254 26.9362   1
  -1  -5  -4 272.631 26.2640   4
   1  -5   4 250.393 28.2678   4
   1  -5   4 259.292 36.3910  34
  -1  -5  -4 252.560 17.7270  10
   1  -5   4 214.309 19.3094  10
   1  -5   4 222.382 18.0750   7
  -1  -5  -4 262.060 27.7746   6
  -1  -5  -4 253.914 16.4997   7
  -1  -5  -5 551.463 33.3622   4
  -1  -5  -5 507.746 35.4062   1
   1  -5   5 619.778 35.6746   4
   1  -5   5 664.554 35.6019   1
   1  -5   5 334.248 41.1915  34
  -1  -5  -5 430.634 25.7830  10
   1  -5   5 496.384 27.7872  10
   1  -5   5 564.940 26.5327   7
  -1  -5  -5 518.101 25.4407   7
  -1  -5  -5 534.125 35.0134   6
   1  -5   6 524.916 34.4256   1
  -1  -5  -6 506.648 36.2799   1
   1  -5   6 506.884 33.6761   4
  -1  -5  -6 530.560 32.5053   4
  -1  -5  -6 517.233 33.9269   6
  -1  -5  -6 526.402 25.3015   7
   1  -5   6 494.505 26.3200   7
   1  -5   6 590.672 43.6041  34
  -1  -5  -6 525.819 25.9364  10
   1  -5   6 499.155 27.6413  10
   1  -5   7 3271.69 132.674   4
  -1  -5  -7 3081.47 131.732   4
  -1  -5  -7 2930.39 131.321   6
   1  -5   7 2898.89 132.684   6
  -1  -5  -7 2884.97 127.761  10
   1  -5   7 2859.22 128.228  10
  -1  -5  -8 24.3025 16.0582   4
   1  -5   8-5.45283 21.1153   1
   1  -5   8-8.90664 18.7419   4
   1  -5   8 10.7245 20.3106   6
  -1  -5  -8 22.7493 17.3808   6
   1  -5   9 499.682 27.9524   4
  -1  -5  -9 392.958 26.2241   6
  -1  -5 -10 20.3427 38.3034  41
   1  -5  10-20.9517 85.0379  51
   1  -5  11 95.8483 38.1267  39
   1  -5  11 138.983 36.7221  40
  -1  -5 -11 132.547 42.2240  41
  -1  -5 -12-17.0810 40.6000  41
   1  -5  12 41.5188 35.4629  40
   1  -5  12 87.1815 39.5972  39
   1  -5  12 116.315 95.6437  51
   1  -5  13 640.459 49.9602  40
   1  -5  13 569.094 53.0476  39
  -1  -5 -14 73.4294 82.7538  48
   1  -5  14-1.61982 36.8241  40
   1  -5  14 6.88181 43.1118  39
  -1  -5 -14 54.6099 42.6141  41
  -1  -5 -15 173.543 85.4977  48
  -1  -5 -15 46.3590 42.7794  41
   1  -5  15 92.7643 36.3961  40
  -1  -5 -16 20.5546 83.6199  48
  -1  -5 -17 194.038 82.1596  48
  -1  -5 -18 88.9900 74.2744  48
  -1  -5 -19 4.98213 69.4341  48
   1  -5  19 70.8673 35.8686  34
  -1  -5 -20 96.1644 60.5944  48
   1  -5  20 82.1267 90.1568  46
   1  -5  20-18.1134 31.7799  34
   1  -5  21 21.7400 84.2917  46
   1  -5  21 28.5857 26.1825  34
  -1  -3  23-53.6143 88.1976  46
  -1  -3  23 60.7197 93.6619  45
  -1  -3  22 29.8781 26.8309  31
  -1  -3  22 14.6871 102.566  45
  -1  -3  22 6.78908 95.3656  46
  -1  -3  21 20.2460 30.5842  31
  -1  -3  21 129.797 99.2622  46
  -1  -3  20 206.483 37.2568  31
  -1  -3  20 258.631 104.488  46
  -1  -3  19 76.7241 36.1124  31
   1  -3 -19 16.8918 37.4551  41
  -1  -3  19-28.8547 104.381  46
  -1  -3  18 252.030 108.581  46
   1  -3 -18 169.422 44.6391  41
  -1  -3  18 341.789 42.7298  31
   1  -3 -18 339.940 48.1702  20
  -1  -3  17 813.568 53.0682  31
   1  -3 -17 683.308 62.6756  20
   1  -3 -16 462.154 54.1122  41
  -1  -3  16 743.516 50.0258  31
   1  -3 -15 52.7212 38.8966  41
  -1  -3  15 93.0747 37.3858  31
  -1  -3  14 857.384 49.8789  40
  -1  -3  14 713.887 49.7001  31
  -1  -3  13 453.831 41.3735  31
  -1  -3  13 448.798 38.5601  27
  -1  -3  12 551.612 42.9589  31
  -1  -3  12 522.035 40.5045  27
  -1  -3  11 509.436 41.5326  31
  -1  -3  11 505.718 39.5670  27
  -1  -3  10 1881.62 87.6093  31
  -1  -3  10 1781.48 86.2251  27
   1  -3  -9 1654.52 75.9220   6
  -1  -3   9 1406.83 81.2560  31
   1  -3  -9 1732.12 75.9065   4
  -1  -3   9 1916.51 76.3493   4
   1  -3  -9 1805.02 76.7267   1
   1  -3  -9 1647.55 82.5149  15
  -1  -3   9 1486.52 80.1304  27
  -1  -3   8 5254.36 217.448   6
  -1  -3   8 5577.30 217.592   4
   1  -3  -8 5149.84 217.420   1
   1  -3  -8 4863.37 216.878   4
   1  -3  -8 4932.20 226.554  14
   1  -3  -8 5226.93 221.417  15
  -1  -3   8 4405.25 218.193  27
   1  -3  -7 2550.57 129.832  14
   1  -3  -7 2595.65 124.407  15
  -1  -3   7 3019.02 122.419   4
   1  -3  -7 2806.13 121.787   1
   1  -3  -7 2721.40 121.806   4
  -1  -3   6 2629.80 125.834   6
  -1  -3   6 2977.05 135.620  15
   1  -3  -6 2856.44 125.027   4
  -1  -3   6 2894.03 125.393   4
   1  -3  -6 2757.83 124.550   1
  -1  -3   5 1114.75 64.0711   6
   1  -3  -5 1462.18 69.8055  14
  -1  -3   5 1230.74 72.4114  15
  -1  -3   5 1296.27 61.6743   1
  -1  -3   5 1190.65 62.5584   4
   1  -3  -5 1344.42 62.9131   4
   1  -3  -5 1466.97 62.6065   1
  -1  -3   4 1560.84 79.8216   6
  -1  -3   4 1661.99 79.7846   4
  -1  -3   4 1727.73 77.9534   1
   1  -3  -4 1647.97 79.1996   1
  -1  -3   3 245.970 31.0425   6
  -1  -3   3 264.003 28.8111   4
  -1  -3   3 321.225 24.7164   1
  -1  -3   2 15692.4 734.445  15
   1  -3  -2 18990.0 734.639   1
  -1  -3   1 2111.02 104.144  15
   1  -3  -1 2071.86 102.097  16
  -1  -3   0 24570.0 1073.58  15
  -1  -3   0 23978.9 1074.80   1
  -1  -3  -1 10389.1 417.415  15
  -1  -3  -1 9843.68 419.787   4
  -1  -3  -1 8920.85 419.111   1
  -1  -3  -2 8798.80 370.466   4
  -1  -3  -2 8083.21 369.805   1
   1  -3   2 9478.67 371.754   1
  -1  -3  -2 8667.52 370.535   6
  -1  -3  -3 69.1544 22.5513   4
   1  -3   3 91.8710 22.6280   1
  -1  -3  -3 76.2519 19.0168   1
  -1  -3  -3 47.1578 24.2442   6
  -1  -3  -4 3486.48 142.143   4
   1  -3   4 3259.72 142.322   1
  -1  -3  -4 3238.54 141.443   1
  -1  -3  -4 3353.15 142.181   6
  -1  -3  -5 510.747 33.3544   1
   1  -3   5 578.702 36.5741   4
  -1  -3  -5 587.503 34.3002   4
   1  -3   5 650.453 34.1129   1
  -1  -3  -5 638.708 36.6275   6
   1  -3   6 6101.93 282.933   4
   1  -3   6 6374.84 282.506   1
  -1  -3  -6 6978.53 282.282   4
  -1  -3  -6 6890.42 282.314   6
  -1  -3  -7 1106.43 53.8673   4
   1  -3   7 1249.29 54.8435   1
   1  -3   7 1125.82 55.0119   4
  -1  -3  -7 1120.39 53.9926   6
   1  -3   8 5950.13 250.477   4
  -1  -3  -8 5653.57 250.058   4
   1  -3   8 6226.64 251.363   1
   1  -3   8 5585.39 250.509   6
  -1  -3  -8 5972.48 249.948   6
   1  -3   9 289.449 19.4466   4
  -1  -3 -12 468.676 46.2336  20
   1  -3  12 480.794 39.8611  27
  -1  -3 -12 515.183 47.2390  41
   1  -3  12 556.165 45.6825  39
  -1  -3 -13 5.50420 33.4927  20
  -1  -3 -13 13.6896 38.9282  41
   1  -3  13-8.61930 36.8578  39
  -1  -3 -14 299.124 42.2331  20
  -1  -3 -14 286.369 46.6065  41
  -1  -3 -15 10.8054 33.4464  20
  -1  -3 -15 23.7058 40.9605  41
  -1  -3 -16 692.979 60.7191  41
  -1  -3 -17 165.409 45.6075  41
  -1  -3 -18 126.225 43.0513  41
  -1  -3 -19 107.780 39.0540  41
   1  -3  19 33.0145 99.8288  46
  -1  -3 -19 80.6755 73.8030  48
  -1  -3 -20 177.021 38.9915  41
   1  -3  20 243.361 100.061  46
  -1  -3 -20 179.041 69.8547  48
   1  -3  21 156.206 94.7437  46
   1  -3  22 189.100 90.2630  46
  -1  -1  23-22.8935 85.4667  46
  -1  -1  22 45.2833 92.7617  46
  -1  -1  21 117.218 97.8571  46
   1  -1 -20 72.4882 43.9581  20
   1  -1 -20 33.2133 36.5301  41
   1  -1 -19 162.397 48.1315  20
   1  -1 -19 96.6718 40.0310  41
  -1  -1  19 78.1630 100.534  46
   1  -1 -18 954.863 73.5307  20
   1  -1 -18 639.870 58.9873  41
   1  -1 -18 781.412 59.4716  37
  -1  -1  18 807.198 115.166  46
   1  -1 -17 2908.73 133.961  37
   1  -1 -17 3314.17 152.348  20
   1  -1 -16 30.0442 38.0977  41
   1  -1 -16 94.9935 47.8514  20
  -1  -1  16 64.6210 51.4434  19
   1  -1 -16 53.4399 39.5656  37
  -1  -1  16 42.6157 44.2597  33
   1  -1 -15 1248.19 78.4892  41
   1  -1 -15 1351.64 77.1574  37
  -1  -1  15 1733.64 96.6126  19
  -1  -1  15 1599.76 80.1477  33
   1  -1 -14 434.870 42.5072  37
  -1  -1  14 428.165 47.7568  33
  -1  -1  14 520.349 57.2058  19
  -1  -1  13 343.593 51.1326  21
  -1  -1  13 325.134 43.3629  33
  -1  -1  13 346.222 52.1583  19
  -1  -1  12 1291.36 80.0405  21
  -1  -1  12 1279.47 69.5732  33
  -1  -1  12 1264.05 80.3943  19
  -1  -1  11 2157.23 113.833  21
  -1  -1  11 2185.99 104.027  33
  -1  -1  11 2317.69 115.861  19
  -1  -1  10 1742.04 95.2926  19
  -1  -1   9 20879.1 891.860  19
   1  -1  -8 3714.09 170.653  15
  -1  -1   8 3921.21 174.291  19
   1  -1  -7 5244.55 222.920   1
   1  -1  -7 5200.51 222.752   4
  -1  -1   6 5149.92 220.720   6
  -1  -1   6 5100.92 220.812   4
   1  -1  -6 5413.04 221.447   1
   1  -1  -6 5245.39 226.810  15
  -1  -1   5 55140.9 2329.56   6
  -1  -1   5 54592.8 2329.59   4
   1  -1  -5 58118.9 2333.02  15
  -1  -1   4 14281.7 623.288   3
  -1  -1   4 15116.2 622.806   4
  -1  -1   4 15080.4 622.855   6
  -1  -1   4 14359.6 623.087   5
  -1  -1   3 3623.98 166.836   6
  -1  -1   3 3791.10 167.311   3
  -1  -1   3 3697.28 166.663   4
  -1  -1   2 5590.21 232.695   3
   1  -1  -2 6046.77 233.803  14
  -1  -1   1 3020.14 129.992   3
  -1  -1   0 9745.78 382.919   4
  -1  -1   0 8526.08 382.360   1
  -1  -1  -1 34435.3 1478.86   4
  -1  -1  -1 35801.1 1479.09   5
  -1  -1  -2 3566.06 147.475   3
  -1  -1  -2 3333.67 146.634   4
  -1  -1  -2 3297.36 146.956   5
  -1  -1  -2 3546.12 146.788   6
  -1  -1  -3 1880.23 82.1467   4
  -1  -1  -4 5441.17 216.536   6
  -1  -1  -4 5223.52 216.451   4
   1  -1   4 5147.39 217.021   1
   1  -1   4 5189.65 223.618  19
   1  -1   5 3980.72 169.792   1
  -1  -1  -5 3906.94 169.651   4
   1  -1   5 4456.82 180.134  15
   1  -1   5 4147.52 179.176  19
   1  -1   6 3855.72 197.029  21
   1  -1   6 4221.20 188.341   4
   1  -1   6 4252.59 198.273  15
   1  -1   6 3894.14 197.479  19
   1  -1   7 2322.79 105.920  15
   1  -1   7 2020.06 104.739  19
   1  -1   7 2018.89 105.023  21
   1  -1   8 22708.3 1028.16  19
   1  -1   8 23435.3 1027.34  21
   1  -1   9 27366.1 1145.30  27
   1  -1   9 26890.1 1146.30  33
   1  -1   9 26888.7 1145.52  31
   1  -1   9 27647.7 1155.83  19
   1  -1  10 266.574 32.7091  31
   1  -1  10 270.300 32.2603  27
   1  -1  10 265.721 40.0744  33
   1  -1  10 156.187 44.5456  19
   1  -1  11 3272.48 146.051  27
   1  -1  11 3483.96 161.271  19
   1  -1  11 3281.58 148.931  33
   1  -1  11 3327.55 146.670  31
  -1  -1 -12 491.212 50.8636  20
   1  -1  12 398.165 36.6715  27
   1  -1  12 497.579 38.4665  31
   1  -1  12 492.207 44.8641  33
   1  -1  13 931.281 52.9707  27
   1  -1  13 988.629 54.9542  31
   1  -1  13 944.660 60.1245  33
  -1  -1 -13 851.851 55.3511  37
  -1  -1 -13 936.103 67.1465  20
   1  -1  14 2309.03 103.664  27
   1  -1  14 2309.48 105.169  31
  -1  -1 -14 2122.64 106.209  37
  -1  -1 -14 2349.44 119.582  20
   1  -1  15 867.985 51.6140  27
   1  -1  15 868.095 54.8215  31
  -1  -1 -15 776.455 60.4220  41
  -1  -1 -15 802.136 56.5294  37
  -1  -1 -15 908.905 67.3476  20
   1  -1  16 665.989 46.7402  27
   1  -1  16 725.651 50.1733  31
  -1  -1 -16 637.916 52.9951  37
  -1  -1 -16 604.788 56.6566  41
  -1  -1 -16 679.096 61.0892  20
   1  -1  17 363.752 38.6248  27
   1  -1  17 362.479 43.5404  31
  -1  -1 -17 328.295 48.8831  41
  -1  -1 -17 368.880 52.2323  20
  -1  -1 -17 355.570 47.6588  37
   1  -1  18 50.1359 36.9482  31
   1  -1  18 55.9077 31.4585  27
  -1  -1 -18 42.9191 40.9569  37
  -1  -1 -18 19.6572 41.1191  41
  -1  -1 -18 87.2307 40.7554  20
   1  -1  19 99.8773 31.0708  27
   1  -1  19 151.855 36.9114  31
  -1  -1 -19 47.1597 41.0692  37
  -1  -1 -19 131.498 154.529  65
  -1  -1 -19 54.2414 41.6725  41
  -1  -1 -19 69.7773 39.8931  20
   1  -1  20 158.071 97.6563  46
   1  -1  20 182.276 35.6169  31
  -1  -1 -20 128.081 40.0326  41
   1  -1  21 170.724 94.4326  46
   1  -1  21 203.639 33.4301  31
  -1  -1 -21 146.406 36.9510  41
   1  -1  22 7.97715 82.9839  46
   1  -1  22 17.1432 26.5710  31
  -1  -1 -22 4.46215 28.3514  41
   1  -1  23 85.1413 22.3136  31
   1  -1  23 41.2336 68.6823  46
  -1   1  24 23.6929 21.3327  31
  -1   1  24 122.292 89.6677  45
  -1   1  23 37.4034 25.9777  31
  -1   1  23 110.767 100.725  45
  -1   1  22-15.0997 29.6704  31
  -1   1  22 9.43408 24.2233  27
   1   1 -21 77.9436 38.7861  37
  -1   1  21 21.6716 27.7935  27
  -1   1  21 43.5385 33.0160  31
  -1   1  20 109.549 30.1881  27
  -1   1  20 91.5548 35.5054  31
   1   1 -20 30.7117 44.2303  20
   1   1 -20 78.6981 40.9276  37
   1   1 -19 183.677 43.0522  37
  -1   1  19 132.525 46.6723  33
  -1   1  19 154.415 32.5287  27
  -1   1  19 152.912 37.7117  31
   1   1 -19 228.244 53.7584  20
   1   1 -19 66.1363 40.1751  41
  -1   1  18 838.815 56.1596  31
  -1   1  18 859.731 64.0941  33
  -1   1  18 912.650 52.9983  27
   1   1 -18 563.633 155.630  65
   1   1 -18 837.322 61.0448  37
   1   1 -18 533.771 60.2134  41
  -1   1  18 1005.69 78.6519  19
   1   1 -18 931.107 77.3358  20
  -1   1  17 3297.68 149.355  27
   1   1 -17 3484.24 173.532  20
  -1   1  17 3527.51 173.245  19
  -1   1  17 3405.46 170.762  21
   1   1 -17 3327.56 153.689  37
  -1   1  17 3158.03 154.646  33
  -1   1  17 3252.20 150.546  31
  -1   1  16 102.401 51.0968  21
   1   1 -16 3.83311 50.7042  20
  -1   1  16 75.7463 50.3453  19
  -1   1  16 63.8483 34.4711  31
   1   1 -16 82.9554 37.9844  37
  -1   1  16 62.8443 45.4243  33
  -1   1  15 1793.03 99.5212  19
   1   1 -15 1433.62 79.1927  37
  -1   1  15 1589.18 94.6545  21
   1   1 -15 1528.36 96.9615  20
  -1   1  15 1488.50 82.7186  33
  -1   1  15 1510.19 76.8450  31
  -1   1  14 591.512 58.2127  21
   1   1 -14 611.092 60.9467  20
  -1   1  14 508.434 43.8693  17
  -1   1  14 578.721 60.1926  19
  -1   1  14 558.911 41.5706  31
   1   1 -14 478.056 43.2773  37
  -1   1  14 511.427 49.6629  33
  -1   1  13 562.651 56.6096  21
  -1   1  13 645.586 44.8767  17
  -1   1  13 557.352 56.7417  19
  -1   1  13 503.809 40.4684  31
  -1   1  12 1267.73 76.8872  21
  -1   1  12 1205.65 67.6833  17
  -1   1  12 1207.60 77.3941  19
  -1   1  11 2352.15 119.036  21
  -1   1  11 2395.04 112.624  17
  -1   1  11 2265.66 118.727  19
  -1   1  10 1975.24 98.5821  21
  -1   1  10 1855.68 98.0530  19
  -1   1  10 1923.88 91.9444  17
  -1   1  10 1872.69 85.3368  32
  -1   1  10 1805.33 83.2347  25
  -1   1   9 20925.7 896.853  21
  -1   1   9 21461.4 895.267  17
  -1   1   9 20645.8 897.506  19
  -1   1   8 4572.36 193.573  21
  -1   1   8 4069.02 192.895  19
  -1   1   7 6348.47 271.114   2
  -1   1   7 6861.17 280.591  22
  -1   1   7 6710.86 279.509  21
  -1   1   7 6508.54 279.667  19
  -1   1   6 5372.44 235.356  21
  -1   1   6 5438.13 236.261  22
  -1   1   5 58633.4 2464.95  21
   1   1  -5 58102.3 2466.26  15
   1   1  -4 16593.5 705.026  15
   1   1  -3 4436.82 205.263  15
  -1   1   3 4950.67 203.619  18
  -1   1   2 5598.73 243.765  18
   1   1  -2 5881.59 244.794  15
  -1   1   1 3309.74 153.464  20
   1   1  -1 3764.82 152.648  15
   1   1   0 11660.4 466.012  15
  -1   1   0 10174.1 467.931  20
   1   1   0 10381.6 467.074  14
  -1   1  -1 38898.6 1700.27  20
   1   1   1 41008.0 1698.66  18
   1   1   2 3946.69 175.468  19
   1   1   2 4233.04 174.507  15
  -1   1  -2 4007.24 178.415  20
  -1   1  -3 1775.86 79.9065  17
  -1   1  -3 1808.50 85.5684  20
   1   1   3 1731.76 80.9314  19
   1   1   3 1788.57 79.4178  15
   1   1   4 5897.78 258.346  19
  -1   1  -4 5960.38 256.903  17
   1   1   4 6083.64 256.853  15
   1   1   5 5115.33 228.534  21
  -1   1  -5 5410.37 226.920  17
   1   1   5 5149.63 228.553  19
   1   1   6 4229.72 182.934  21
   1   1   6 4006.15 183.138  19
   1   1   7 2336.51 114.925  21
   1   1   7 2517.92 115.363  19
   1   1   8 25477.2 1076.31  21
   1   1   8 25738.4 1075.10  17
   1   1   8 24656.0 1076.65  19
  -1   1  -9 27444.4 1258.53  20
   1   1   9 29940.4 1256.55  21
   1   1   9 29770.5 1248.65  31
   1   1   9 30284.6 1255.07  17
   1   1   9 29445.6 1257.36  19
   1   1  10 275.551 45.5761  21
   1   1  10 284.481 31.5246  31
   1   1  10 214.324 44.0405  19
  -1   1 -10 246.334 47.0230  20
   1   1  10 191.134 33.0636  17
   1   1  11 3814.14 172.196  21
   1   1  11 3808.94 160.379  31
   1   1  11 3459.60 162.588  33
   1   1  11 3598.13 172.528  19
   1   1  11 3622.23 168.001  17
  -1   1 -11 3531.21 175.173  20
   1   1  12 405.290 51.2780  21
  -1   1 -12 346.316 49.5909  20
   1   1  12 416.807 49.8652  19
   1   1  12 413.430 40.4826  17
   1   1  12 399.222 35.6708  31
   1   1  12 415.224 42.7931  33
   1   1  13 968.030 68.8922  21
   1   1  13 845.686 68.0802  19
  -1   1 -13 913.963 68.5542  20
   1   1  13 823.112 58.3677  33
  -1   1 -13 959.501 54.6512  37
   1   1  13 879.785 52.1369  31
  -1   1 -13 809.111 83.0170  54
   1   1  14 2446.82 129.857  21
  -1   1 -14 2244.67 139.053  54
   1   1  14 2371.73 116.640  33
  -1   1 -14 2462.00 115.097  37
   1   1  14 2480.91 113.108  31
  -1   1 -14 2599.24 132.121  20
   1   1  14 2402.71 129.750  19
   1   1  15 941.277 55.6497  27
  -1   1 -15 979.723 60.2763  37
  -1   1 -15 904.838 97.4613  54
   1   1  15 969.336 57.9813  31
   1   1  15 919.983 64.1478  33
   1   1  15 1079.76 76.5076  19
  -1   1 -15 1023.11 75.8758  20
  -1   1 -16 749.241 69.3175  20
   1   1  16 777.351 51.9555  31
   1   1  16 710.405 58.6228  33
   1   1  16 735.564 48.8528  27
  -1   1 -16 755.431 56.3581  37
   1   1  17 359.018 38.6788  27
  -1   1 -17 429.497 48.2398  37
   1   1  17 416.031 43.2157  31
   1   1  17 329.743 50.3386  33
  -1   1 -17 450.231 57.5637  20
   1   1  18 53.4675 31.2081  27
   1   1  18 70.6437 35.5562  31
  -1   1 -18 45.3136 41.7466  37
  -1   1 -18-1.83461 45.4171  20
  -1   1 -19 97.3472 45.7588  20
  -1   1 -19 141.344 42.1322  37
   1   1  19 97.0762 36.0505  31
   1   1  19 85.1832 30.2024  27
  -1   1 -19 60.8975 41.3553  41
  -1   1 -20 253.208 47.3676  20
  -1   1 -20 147.014 41.2545  37
  -1   1 -20 91.0245 39.8051  41
   1   1  20 128.102 34.4637  31
   1   1  20 152.575 28.7545  27
  -1   1 -21 218.681 39.0614  37
   1   1  21 177.995 27.0172  27
   1   1  21 236.882 32.7862  31
  -1   1 -22-48.0070 28.6163  41
   1   1  22 14.9294 26.2588  31
   1   1  23 10.6864 88.1907  45
   1   1  23 50.1147 22.2992  31
  -1   3  23-26.6676 85.2813  45
   1   3 -23-14.4691 179.132  65
  -1   3  23 41.4024 22.9008  31
  -1   3  23 38.9814 18.1515  27
  -1   3  22-55.9774 98.1055  45
   1   3 -22 41.6715 33.5395  37
  -1   3  22 6.75751 21.8101  27
  -1   3  22 40.5161 26.5030  31
  -1   3  21-4.99204 37.5461  33
   1   3 -21 48.6916 36.3439  37
  -1   3  21 103.507 104.747  45
   1   3 -21 178.125 173.040  65
  -1   3  21 25.5422 29.9319  31
  -1   3  21 1.48345 24.6404  27
  -1   3  20 225.818 44.0035  33
   1   3 -20 225.034 41.3924  37
   1   3 -20 315.142 172.325  65
  -1   3  20 219.699 35.1992  31
  -1   3  20 219.067 31.1172  27
   1   3 -19 38.6481 40.2185  37
  -1   3  19 28.4059 44.4228  33
  -1   3  19 24.1510 45.2859  19
  -1   3  19 70.8347 48.6489  21
  -1   3  19 73.3291 34.7711  31
  -1   3  19 53.4081 30.2987  27
  -1   3  18 340.208 50.9308  33
   1   3 -18 361.864 46.6971  37
  -1   3  18 272.215 55.3914  19
  -1   3  18 333.533 58.4465  21
  -1   3  18 343.119 40.6918  31
   1   3 -17 849.320 59.2386  37
  -1   3  17 750.428 62.4845  33
  -1   3  17 791.078 54.1696  31
   1   3 -17 833.130 77.7752  20
  -1   3  17 751.782 72.8510  19
  -1   3  17 896.375 74.6905  21
   1   3 -16 845.857 57.9815  37
  -1   3  16 747.414 62.2970  33
  -1   3  16 855.712 54.2268  31
   1   3 -16 770.920 75.5794  20
  -1   3  16 876.817 73.3551  19
  -1   3  16 822.849 73.0776  21
   1   3 -16 734.704 94.6112  54
   1   3 -15 61.1964 37.0384  37
  -1   3  15 51.8549 34.5582  31
   1   3 -15 96.0456 76.5868  54
   1   3 -15 38.9119 51.1124  20
  -1   3  15 53.1903 46.9271  19
  -1   3  15 59.7611 47.7260  21
  -1   3  14 844.797 52.5863  31
   1   3 -14 781.065 54.8355  37
  -1   3  14 797.185 60.3694  17
   1   3 -14 826.670 74.0482  20
  -1   3  14 849.313 68.3896  19
  -1   3  14 907.303 69.3327  21
  -1   3  14 850.463 45.1752  25
   1   3 -13 577.296 44.1247  37
  -1   3  13 531.238 40.1041  32
  -1   3  13 506.442 42.5563  31
  -1   3  13 583.961 57.0410  19
   1   3 -13 483.888 60.2982  20
  -1   3  13 579.956 50.2193  17
  -1   3  13 621.887 57.6070  21
  -1   3  13 571.786 34.9274  25
  -1   3  12 615.627 43.7878  36
  -1   3  12 641.317 41.2960  32
   1   3 -12 582.378 60.2181  20
  -1   3  12 603.416 56.7913  19
  -1   3  12 666.288 52.3332  17
  -1   3  12 663.877 56.7344  21
  -1   3  12 648.663 37.4893  25
  -1   3  11 607.612 40.1481  36
  -1   3  11 557.453 37.1695  32
   1   3 -11 572.981 58.0391  20
  -1   3  11 482.567 50.1574  19
  -1   3  11 555.062 53.0423  21
  -1   3  11 542.869 33.7285  25
  -1   3  10 2161.98 95.9213  36
  -1   3  10 2171.40 94.6032  32
  -1   3  10 1975.07 105.594  19
   1   3 -10 1992.52 111.399  20
  -1   3  10 2081.92 105.817  21
  -1   3  10 2023.47 105.515  22
  -1   3  10 2029.39 93.4452  29
  -1   3  10 2053.65 92.5702  25
  -1   3   9 1555.43 69.6150  32
  -1   3   9 1477.26 70.5491  36
  -1   3   9 1392.40 80.0894  19
  -1   3   9 1451.61 81.1346  22
  -1   3   9 1481.15 81.8597  21
   1   3  -9 1431.60 87.0123  20
  -1   3   9 1436.15 68.3367  29
  -1   3   9 1472.05 79.3909  24
  -1   3   8 5638.89 243.692  36
  -1   3   8 5293.18 251.542  21
  -1   3   8 5588.18 251.674  22
   1   3  -8 5107.31 255.387  20
  -1   3   8 5912.65 242.659  29
  -1   3   8 5816.52 251.102  24
   1   3  -7 2480.46 117.757  17
  -1   3   7 2695.93 124.092  22
  -1   3   7 2787.12 125.105  21
   1   3  -7 2607.26 128.559  20
  -1   3   7 2777.05 123.930  24
   1   3  -6 2933.69 140.581  17
  -1   3   6 3554.06 148.765  21
   1   3  -6 2971.17 150.730  20
  -1   3   6 3440.01 147.292  22
  -1   3   6 3611.23 147.736  24
  -1   3   5 1703.15 81.9172  18
  -1   3   5 1757.59 82.8936  22
  -1   3   5 1627.34 84.1880  21
  -1   3   5 1691.30 82.3138  23
   1   3  -5 1535.64 86.2222  20
   1   3  -4 1886.19 96.5159  20
  -1   3   4 2040.97 94.4406  18
  -1   3   4 2077.79 95.3391  22
  -1   3   4 1925.08 97.0546  21
  -1   3   4 2007.75 94.7493  23
   1   3  -3 63.3078 29.9154  20
  -1   3   3 52.9400 25.5783  18
  -1   3   3 54.3206 28.7807  23
   1   3  -2 14686.3 623.678  20
   1   3  -1 2113.95 96.0583  20
  -1   3   1 2149.59 99.4108  20
   1   3   0 22944.7 983.138  20
  -1   3   0 24027.3 986.629  20
  -1   3  -1 10814.7 463.999  20
   1   3   1 10862.7 463.609  14
  -1   3  -2 9601.44 403.869  20
   1   3   2 9634.75 402.152  14
   1   3   2 9050.65 400.199  18
  -1   3  -2 9375.04 400.416  16
   1   3   3 134.897 24.7557  18
  -1   3  -3 96.3343 35.4394  20
   1   3   3 102.604 29.0011  21
  -1   3  -4 3385.74 169.865  20
   1   3   4 3632.14 166.867  21
  -1   3  -5 961.960 62.8677  20
   1   3   5 968.443 56.4086  21
   1   3   5 1042.99 55.3215  24
  -1   3  -6 6774.22 302.732  20
   1   3   6 6820.76 297.104  19
   1   3   6 6829.92 298.132  21
   1   3   6 6964.39 297.729  24
   1   3   7 1118.46 62.9023  19
  -1   3  -7 1151.59 72.3314  20
   1   3   7 1163.31 64.9968  21
   1   3   8 7263.43 297.997  32
   1   3   8 6994.59 298.225  36
   1   3   8 6780.60 305.004  19
  -1   3  -8 6438.72 310.554  20
   1   3   8 6752.27 305.707  21
   1   3   8 7108.56 297.038  25
   1   3   8 6825.77 297.218  29
   1   3   9 61.7762 24.4989  32
   1   3   9 75.6548 27.5979  36
  -1   3  -9 61.4062 43.6298  20
   1   3   9 97.3799 36.0537  19
   1   3   9 128.435 38.5435  21
   1   3   9 109.719 21.4980  25
   1   3  10 4547.15 190.348  32
   1   3  10 4087.58 190.489  36
   1   3  10 4222.86 200.018  19
  -1   3 -10 3874.22 205.076  20
   1   3  10 4681.46 201.688  21
   1   3  10 4546.25 188.826  25
   1   3  11 1193.95 57.5204  32
   1   3  11 1095.12 59.6611  31
   1   3  11 1164.39 69.2356  17
   1   3  11 1073.95 70.5488  19
  -1   3 -11 1042.70 77.0759  20
   1   3  11 1133.32 72.0140  21
   1   3  11 1109.78 54.5173  25
   1   3  12 489.500 38.8866  31
   1   3  12 492.905 44.5116  17
  -1   3 -12 402.295 55.5836  20
   1   3  12 429.301 49.7981  19
   1   3  12 439.258 51.5451  21
   1   3  13-5.18189 32.2302  31
  -1   3 -13 32.9673 35.6071  37
   1   3  13 51.1527 33.2370  17
   1   3  13-8.19795 40.4606  19
  -1   3 -13 47.4189 46.0338  20
   1   3  13 83.2105 44.4601  21
  -1   3 -13 49.7357 74.2364  54
   1   3  14 481.724 41.6481  31
  -1   3 -14 473.658 45.3840  37
   1   3  14 457.923 49.4487  33
   1   3  14 477.343 55.3351  19
   1   3  14 512.465 57.5023  21
  -1   3 -14 517.983 87.8681  54
   1   3  15 93.2244 42.7901  33
  -1   3 -15 26.2244 38.9900  37
   1   3  15 34.1613 33.7645  31
   1   3  15 68.4231 43.6868  19
   1   3  15 36.7740 48.5902  21
   1   3  16 945.843 56.2992  31
   1   3  16 862.059 62.7609  33
  -1   3 -16 1001.98 62.3391  37
  -1   3 -16 751.473 107.548  54
   1   3  16 833.681 70.9249  19
   1   3  16 774.146 74.1315  21
   1   3  17 223.076 37.7359  31
   1   3  17 225.412 33.9763  27
  -1   3 -17 242.318 57.6128  20
   1   3  17 193.972 45.5113  33
  -1   3 -17 254.149 43.6954  37
  -1   3 -18 178.670 50.4488  20
  -1   3 -18 186.449 42.5657  37
   1   3  18 155.535 42.6391  33
   1   3  18 121.780 34.7749  31
   1   3  18 158.425 30.6717  27
  -1   3 -19 67.7869 45.2272  20
   1   3  19 42.0843 38.7563  33
  -1   3 -19 23.5262 38.9988  37
   1   3  19 40.1664 32.7666  31
   1   3  19 25.9300 27.2245  27
  -1   3 -20 293.861 41.2397  37
  -1   3 -20 122.008 40.3417  41
  -1   3 -20 112.730 168.563  65
   1   3  20 256.187 28.5079  27
   1   3  20 262.432 33.5899  31
  -1   3 -21 4.17024 34.7879  37
  -1   3 -21-16.8131 31.6567  41
   1   3  21 52.9235 21.9738  27
   1   3  21-26.4559 26.7040  31
   1   3  22-15.2135 85.1275  45
   1   3  22 47.0855 18.6036  27
   1   3  22 35.0621 23.4388  31
  -1   3 -22 47.9663 31.5418  37
  -1   5  22 29.9041 16.9065  27
  -1   5  22 14.8664 21.3267  31
  -1   5  21 114.093 22.0453  27
  -1   5  21 168.685 26.7340  31
   1   5 -21 236.654 172.690  65
  -1   5  21 133.349 31.9098  33
   1   5 -21 72.4870 31.9826  37
  -1   5  20 23.4749 35.3579  33
   1   5 -20-38.4090 34.3537  37
  -1   5  20 4.35719 27.5339  31
  -1   5  20-10.8647 23.3687  27
   1   5 -19 174.463 50.2883  20
  -1   5  19 219.302 33.4514  31
  -1   5  19 194.256 46.9442  21
  -1   5  19 148.483 40.9118  33
   1   5 -19 136.050 38.1255  37
   1   5 -18 4.02513 50.6478  20
  -1   5  18 115.168 46.7229  21
  -1   5  18 53.3891 33.1009  31
   1   5 -18 31.6403 38.3344  37
  -1   5  18 77.7414 42.0986  33
   1   5 -17 1276.41 92.3266  20
  -1   5  17 1203.49 83.6065  21
  -1   5  17 1261.88 65.4263  31
   1   5 -16 132.206 56.0353  20
  -1   5  16 70.7630 44.7485  19
  -1   5  16 79.3429 35.5993  31
   1   5 -16 130.596 40.2413  37
  -1   5  16 110.557 49.4804  21
  -1   5  15 295.417 51.6771  19
   1   5 -15 330.924 58.7348  20
  -1   5  15 348.275 29.3369  25
   1   5 -15 257.397 43.4674  37
  -1   5  15 353.912 40.3684  31
  -1   5  15 373.421 53.9600  21
   1   5 -14 17.5662 49.1853  20
  -1   5  14 67.0465 43.8049  19
  -1   5  14 31.6108 23.9730  25
  -1   5  14 61.6472 36.4986  31
  -1   5  14 26.1156 31.2909  32
   1   5 -14 64.5625 38.5210  37
  -1   5  14 116.488 46.9748  21
   1   5 -13 1754.85 108.361  20
  -1   5  13 1577.85 101.013  19
  -1   5  13 1889.26 82.9937  25
  -1   5  13 1787.18 86.3743  32
  -1   5  13 1740.79 88.2631  36
  -1   5  13 1754.47 101.590  21
   1   5 -12 38.9119 46.2208  20
  -1   5  12-32.6402 38.8163  19
  -1   5  12 15.5319 22.7219  25
  -1   5  12 17.4582 33.6708  36
  -1   5  12-7.01360 27.7214  32
  -1   5  12-37.5416 41.5971  21
  -1   5  11 522.185 49.1427  19
  -1   5  11 513.979 31.9872  25
  -1   5  11 463.926 33.3011  29
  -1   5  11 447.777 36.1088  32
  -1   5  11 517.737 40.2064  36
  -1   5  11 405.861 47.9980  22
  -1   5  11 483.841 49.9079  21
   1   5 -10 30.2183 42.0785  20
  -1   5  10-8.44920 34.6310  19
  -1   5  10 15.5269 22.4365  30
  -1   5  10 34.0948 23.1251  29
  -1   5  10 10.4264 25.4921  32
  -1   5  10 44.4655 29.9644  36
  -1   5  10 31.5070 35.3544  24
  -1   5  10 22.7094 36.6489  21
  -1   5  10-2.08423 36.4450  22
  -1   5   9 278.153 41.9335  21
  -1   5   9 236.982 39.3893  22
  -1   5   9 258.824 39.1803  24
   1   5  -9 147.638 44.1978  20
  -1   5   9 241.024 26.1787  29
  -1   5   9 273.519 25.8083  30
   1   5  -8 526.785 53.7676  20
  -1   5   8 603.956 35.7839  30
  -1   5   8 627.876 49.8275  24
  -1   5   8 626.707 36.1078  29
  -1   5   8 605.850 40.5158  35
  -1   5   8 616.331 50.8687  21
  -1   5   8 497.610 47.7877  22
   1   5  -7 3400.77 179.074  20
  -1   5   7 3864.51 167.270  30
  -1   5   7 3910.97 177.582  24
  -1   5   7 3850.82 168.616  35
  -1   5   7 4146.23 178.673  21
  -1   5   7 3966.48 176.664  22
  -1   5   6 411.551 38.9715  18
   1   5  -6 362.519 44.4108  20
  -1   5   6 394.219 28.7177  30
  -1   5   6 411.651 41.7503  24
  -1   5   6 362.743 26.7349  28
  -1   5   6 405.830 34.1858  35
  -1   5   6 404.191 41.1833  22
  -1   5   6 341.622 40.3878  23
  -1   5   6 321.563 44.1907  21
  -1   5   5 2269.03 107.269  23
  -1   5   5 2147.94 110.250  21
  -1   5   5 2463.25 107.792  22
  -1   5   5 2440.27 108.342  18
  -1   5   5 2186.01 96.7149  28
  -1   5   4 366.559 40.1860  23
  -1   5   4 364.601 41.1595  22
  -1   5   4 388.413 39.2306  18
   1   5  -4 392.100 41.7203  20
  -1   5   3 11665.3 490.502  22
  -1   5   3 11696.0 491.644  14
   1   5  -3 10931.0 488.487  20
  -1   5   3 11366.9 489.929  18
  -1   5   2 12.3832 34.6876  22
  -1   5   2 25.7527 31.8835  14
   1   5  -2 42.6308 28.3630  20
  -1   5   1 361.922 42.5874  22
  -1   5   1 330.044 39.6639  14
  -1   5   1 336.000 36.6079  20
   1   5   0 367.133 38.9490  22
   1   5   0 375.332 30.2777  20
   1   5   0 486.071 41.5897  14
  -1   5   0 391.056 40.7076  20
   1   5   1 9533.65 400.453  14
  -1   5  -1 10109.6 400.140  20
   1   5   2 157.727 30.0871  22
   1   5   2 188.331 30.3098  23
   1   5   2 132.438 28.0047  18
   1   5   2 136.835 31.5026  14
  -1   5  -2 171.284 37.4769  20
   1   5   3 7969.96 359.178  23
   1   5   3 8120.46 358.748  22
  -1   5  -3 8867.92 364.657  20
   1   5   3 8681.93 361.092  18
   1   5   4 234.291 32.4190  23
   1   5   4 218.648 36.7032  21
   1   5   4 278.087 31.6541  22
   1   5   4 251.314 32.1440  18
  -1   5  -4 287.439 43.7351  20
   1   5   5 326.505 33.1581  22
   1   5   5 304.466 37.9597  21
  -1   5  -5 314.758 44.7959  20
   1   5   5 326.567 34.2554  18
   1   5   5 285.386 35.2382  24
   1   5   6 650.824 48.2803  21
  -1   5  -6 675.728 57.5347  20
   1   5   6 569.708 45.6231  24
   1   5   6 669.704 35.2324  30
   1   5   6 637.773 35.4895  29
   1   5   7 2945.16 132.678  21
  -1   5  -7 3016.16 141.882  20
   1   5   7 2873.88 129.769  19
   1   5   7 2893.84 131.602  24
   1   5   7 2757.39 121.628  29
   1   5   7 2685.24 121.364  30
   1   5   8 51.5228 30.7466  19
  -1   5  -8 55.1997 43.0611  20
   1   5   8 61.1026 21.3954  29
   1   5   8 56.0439 22.7111  32
   1   5   8 60.5491 26.5469  36
   1   5   8 74.3251 31.7196  22
   1   5   8 44.4349 32.1281  24
   1   5   8 58.5539 33.3810  21
   1   5   9 423.737 40.2492  19
  -1   5  -9 469.683 56.5179  20
   1   5   9 437.378 29.9094  29
   1   5   9 426.173 28.7350  25
   1   5   9 425.363 34.7620  36
   1   5   9 434.572 32.3138  32
   1   5   9 457.787 45.3878  21
   1   5  10 51.4692 33.3477  19
  -1   5 -10 10.0584 47.1305  20
   1   5  10 14.3698 37.3462  21
   1   5  10 34.9300 20.9560  25
   1   5  10 16.2867 29.0226  36
   1   5  10 21.0758 24.6661  32
   1   5  11 235.511 33.3848  36
   1   5  11 242.059 29.2812  32
  -1   5 -11 268.259 54.2411  20
   1   5  11 231.508 40.4290  19
   1   5  11 236.447 42.7648  21
   1   5  11 261.398 25.3503  25
  -1   5 -11 283.995 79.0528  54
   1   5  12 22.6706 32.4921  31
   1   5  12 18.9674 27.6632  32
  -1   5 -12-7.66784 49.7892  20
   1   5  12-3.50477 38.1561  19
   1   5  12-3.55343 41.7759  21
   1   5  12 26.4501 21.4866  25
  -1   5 -12 9.93891 81.8197  54
   1   5  13 637.986 46.3383  31
  -1   5 -13 744.833 71.2187  20
   1   5  13 595.238 59.3759  21
   1   5  13 629.013 37.3707  25
  -1   5 -13 548.114 97.1562  54
  -1   5 -14 20.8029 41.7990  37
   1   5  14 24.7054 33.2684  31
   1   5  14 44.7350 44.3880  21
  -1   5 -14 85.5193 92.3209  54
  -1   5 -14 109.176 55.0851  20
   1   5  15 180.214 35.3433  31
   1   5  15 134.673 42.8815  33
  -1   5 -15 61.9290 41.8038  37
   1   5  15 162.256 47.3145  21
  -1   5 -15 137.907 95.5230  54
  -1   5 -15 132.115 54.7245  20
  -1   5 -16 128.180 41.6460  37
   1   5  16 109.321 33.6623  31
   1   5  16 73.4322 40.5617  33
  -1   5 -16 108.837 51.6130  20
   1   5  16 131.034 45.6880  21
  -1   5 -16 10.6460 95.1584  54
   1   5  17 64.7580 39.7989  33
  -1   5 -17 150.006 40.7759  37
  -1   5 -17 198.801 53.4327  20
   1   5  17 135.462 45.4237  21
  -1   5 -17 201.103 95.0803  54
   1   5  17 174.593 32.9473  31
  -1   5 -18 16.2953 37.4891  37
   1   5  18-1.83731 35.6327  33
   1   5  18 15.0994 29.6339  31
   1   5  18 22.9757 24.7951  27
  -1   5 -18 55.7389 44.4118  20
   1   5  19 22.2786 27.7536  31
   1   5  19 29.3540 22.4648  27
  -1   5 -19 5.22190 35.5152  37
   1   5  19 2.18177 31.6721  33
   1   5  20 5.00931 25.1399  31
   1   5  20 23.9121 19.4701  27
  -1   5 -20-14.8416 33.4318  37
   1   5  21 46.7481 16.5318  27
   1   5  21 32.8702 21.3066  31
  -1   5 -21-11.1135 169.018  65
  -1   5 -21 35.0698 29.2160  37
  -1   7  20 43.3887 16.2624  27
  -1   7  20 86.3399 20.9976  31
  -1   7  19 7.98691 23.0470  31
   1   7 -19 28.0961 27.7425  37
  -1   7  19-15.7957 28.0037  33
  -1   7  18 58.6693 26.0923  31
   1   7 -18 45.5824 31.2179  37
  -1   7  18 29.7217 32.5219  33
  -1   7  17 26.9026 36.1925  21
  -1   7  17 37.5724 35.8543  33
   1   7 -17 41.6378 32.7295  37
  -1   7  17 3.38748 28.7014  31
   1   7 -16 233.463 50.9235  20
   1   7 -16 102.899 36.5275  37
  -1   7  16 213.945 33.1716  31
  -1   7  16 129.578 42.4986  21
   1   7 -15 57.4398 46.6883  20
  -1   7  15 48.6628 20.5931  25
   1   7 -15 24.7947 36.4368  37
  -1   7  15 21.5520 32.6275  31
  -1   7  15 62.7149 41.2131  21
   1   7 -14 497.958 62.1219  20
  -1   7  14 503.406 31.2991  25
   1   7 -14 380.888 45.5128  37
  -1   7  14 418.982 37.3132  32
  -1   7  14 471.451 42.6250  31
  -1   7  14 407.013 41.4032  36
  -1   7  14 395.819 52.1256  21
   1   7 -13 5.67929 48.7010  20
  -1   7  13 29.8233 22.1077  25
  -1   7  13 46.7216 35.1815  36
  -1   7  13 24.9074 28.8935  32
  -1   7  13 49.0249 42.5451  21
   1   7 -12 286.206 55.1425  20
  -1   7  12 236.401 28.3198  29
  -1   7  12 312.137 26.5671  25
  -1   7  12 244.799 37.7392  36
  -1   7  12 197.450 31.8438  32
  -1   7  12 251.996 46.1420  21
   1   7 -11-26.5150 48.4248  20
  -1   7  11 11.7847 21.6384  25
  -1   7  11-22.0769 24.3779  29
  -1   7  11-27.6991 27.7370  32
  -1   7  11 20.6240 34.0675  36
  -1   7  11-12.7774 38.3637  21
   1   7 -10 489.993 56.0158  20
  -1   7  10 354.184 44.3003  19
  -1   7  10 437.138 31.6023  29
  -1   7  10 400.759 31.5032  30
  -1   7  10 433.941 46.2757  24
  -1   7  10 451.304 39.8398  36
  -1   7  10 394.654 44.7252  22
  -1   7  10 466.007 47.5139  21
  -1   7   9-4.39916 37.2956  21
  -1   7   9 23.4665 33.2964  22
  -1   7   9-21.9525 36.6671  24
   1   7  -9 18.2141 41.5315  20
  -1   7   9 18.0954 22.8767  30
  -1   7   9 47.3606 23.8573  29
   1   7  -8 1825.52 107.854  20
  -1   7   8 1986.94 89.7324  29
  -1   7   8 2016.19 89.7404  30
  -1   7   8 2085.11 103.589  24
  -1   7   8 1884.28 92.7263  35
  -1   7   8 1802.04 99.9451  22
  -1   7   8 2178.65 104.098  21
   1   7  -7 32.5920 38.4062  20
  -1   7   7 51.5826 34.0271  24
  -1   7   7 4.05965 22.7029  30
  -1   7   7 14.8478 30.5370  35
  -1   7   7 47.0129 36.6256  21
  -1   7   7 54.1971 32.1918  22
   1   7  -6 2319.33 115.393  20
  -1   7   6 2578.80 116.019  18
  -1   7   6 2324.55 113.397  24
  -1   7   6 2190.68 101.490  30
  -1   7   6 2215.46 100.388  28
  -1   7   6 2175.11 104.140  35
  -1   7   6 2350.53 114.889  21
  -1   7   6 2351.73 111.830  22
  -1   7   5 134.732 34.7746  18
   1   7  -5 144.949 35.8193  20
  -1   7   5 101.359 21.0924  28
  -1   7   5 71.8067 31.2207  35
  -1   7   5 98.2384 33.9613  22
  -1   7   5 53.5048 38.6954  21
  -1   7   5 132.367 35.4538  23
  -1   7   4 1657.70 84.0956  18
  -1   7   4 1481.70 68.6054  26
  -1   7   4 1484.75 69.4878  28
  -1   7   4 1486.92 84.6040  21
  -1   7   4 1579.30 81.5859  22
  -1   7   4 1530.47 81.5303  23
  -1   7   3 65.8177 32.1627  18
  -1   7   3 66.6624 17.8078  26
  -1   7   3 147.985 34.7573  22
  -1   7   3 96.5876 33.7400  23
  -1   7   2 2658.25 124.551  18
  -1   7   2 2618.17 112.039  26
  -1   7   2 2733.84 124.250  22
   1   7  -1-3.51263 30.3698  22
  -1   7   1 52.3210 34.3303  22
  -1   7   0 390.472 44.5919  22
   1   7   0 465.750 39.0793  22
  -1   7  -1 32.4099 30.5747  20
   1   7   1 36.8854 28.7189  18
   1   7   1 63.5695 28.3328  22
  -1   7  -1 19.0912 37.1652  22
   1   7   1 46.3975 28.0634  23
   1   7   2 6659.57 274.320  18
  -1   7  -2 6340.04 274.310  20
  -1   7  -2 5684.50 275.857  22
   1   7   2 5980.31 270.734  23
   1   7   3 41.8442 30.6076  18
  -1   7  -3 55.2203 36.7010  20
   1   7   3 27.6499 34.0004  21
   1   7   3 40.5703 29.2191  23
  -1   7  -4 295.476 44.7769  20
   1   7   4 350.576 38.2043  24
   1   7   4 396.674 41.3752  21
  -1   7  -5 26.4930 37.8540  20
   1   7   5-7.25102 29.2878  24
   1   7   5-5.80963 19.4484  30
   1   7   5 6.12242 31.6867  21
   1   7   6 1038.80 51.6166  29
   1   7   6 1147.17 63.3876  24
   1   7   6 1195.71 64.8634  21
  -1   7  -7 136.164 46.3448  20
   1   7   7 140.550 33.5437  24
   1   7   7 152.290 36.4908  21
   1   7   7 150.306 22.5245  29
   1   7   8 1079.56 58.5889  36
   1   7   8 1104.83 66.0350  21
   1   7   8 1051.90 66.2830  24
   1   7   8 1079.38 53.8773  29
  -1   7  -8 1152.81 101.542  54
   1   7   9-12.7263 25.2932  32
   1   7   9-17.4819 30.0911  36
  -1   7  -9 63.2763 47.6604  20
   1   7   9 31.3702 35.1578  21
   1   7   9 4.41290 21.7046  29
   1   7   9 7.89070 20.0032  25
  -1   7  -9-80.2236 85.2551  54
   1   7  10 1188.89 65.7776  36
   1   7  10 1140.09 63.1400  32
  -1   7 -10 1481.77 91.0461  20
   1   7  10 1386.34 76.5721  21
   1   7  10 1214.13 60.3084  29
   1   7  10 1351.66 60.0018  25
  -1   7 -10 980.913 110.912  54
   1   7  11-28.7311 31.3724  36
   1   7  11-5.69668 26.5657  32
  -1   7 -11 66.1686 51.4457  20
   1   7  11 20.4600 37.6494  21
   1   7  11 10.3057 20.7353  25
  -1   7 -11-23.0931 94.4835  54
   1   7  12 1230.90 64.8013  32
  -1   7 -12 1321.57 93.1197  20
   1   7  12 1328.90 79.6254  21
   1   7  12 1325.92 61.0594  25
   1   7  13 61.0398 31.8837  31
  -1   7 -13 5.96002 50.8972  20
   1   7  13 36.1169 38.6997  21
  -1   7 -13 30.6025 94.6128  54
   1   7  13 56.4871 20.1322  25
  -1   7 -14-36.9736 48.6512  20
  -1   7 -14-7.17332 92.7942  54
   1   7  14 50.8188 30.1782  31
  -1   7 -14 10.9010 39.5131  37
   1   7  15 16.6739 34.2002  33
   1   7  15 37.1592 28.9526  31
  -1   7 -15 31.8745 37.5377  37
  -1   7 -15 39.0308 47.1134  20
  -1   7 -16 56.3412 36.2409  37
   1   7  16 73.7516 27.5168  31
   1   7  17 11.6214 24.7439  31
  -1   7 -17 6.77537 33.6657  37
   1   7  18 132.067 23.8956  31
   1   7  18 103.260 18.7641  27
  -1   7 -18 80.0963 31.9176  37
   1   7  19-24.6274 19.1277  31
  -1   7 -19 21.7902 26.8082  37
  -1   9  17 71.3202 19.3993  31
  -1   9  16-19.9397 22.1485  31
  -1   9  15 41.6476 24.2499  31
  -1   9  14 38.1275 15.8214  25
  -1   9  14 13.9070 26.8051  31
  -1   9  13 469.342 35.9616  32
  -1   9  13 491.345 39.9806  36
  -1   9  12-7.93243 17.8514  25
  -1   9  12 7.67283 32.6893  21
  -1   9  12 21.6306 24.1410  32
  -1   9  12 15.0997 30.0853  36
  -1   9  11 35.1176 20.1287  29
  -1   9  11 36.0646 18.5569  25
  -1   9  11 13.7865 33.9961  21
  -1   9  11 49.9562 24.8754  32
  -1   9  11 67.3831 31.1074  36
  -1   9  10 10.8308 21.1442  29
  -1   9  10 19.9043 19.0760  25
  -1   9  10 57.4315 33.8717  21
  -1   9  10 46.9425 25.3133  32
  -1   9  10 33.6763 31.5905  36
  -1   9   9 816.499 44.1223  30
  -1   9   9 834.329 44.3251  29
  -1   9   9 816.145 59.4691  24
  -1   9   9 943.703 60.3673  21
  -1   9   9 841.713 52.4134  36
  -1   9   8-7.24084 21.4401  30
  -1   9   8 4.96460 22.0354  29
  -1   9   8 32.9382 35.4510  21
  -1   9   8 64.4480 33.7434  24
  -1   9   7 1070.72 66.8708  24
  -1   9   7 1122.41 52.4654  30
  -1   9   7 1098.05 52.6580  29
  -1   9   7 1216.33 67.9675  21
  -1   9   6 14.4594 34.2103  24
  -1   9   6 5.27812 23.1675  30
  -1   9   6 0.72446 32.2793  35
   1   9  -6 15.2433 35.5985  22
  -1   9   6 18.2928 36.1936  21
  -1   9   5 1296.07 78.6383  24
  -1   9   5 1341.84 63.5318  28
  -1   9   5 1398.38 65.8028  30
  -1   9   5 1404.82 70.7301  35
  -1   9   5 1576.09 81.6055  21
  -1   9   4 34.8456 35.6691  18
  -1   9   4 20.6275 20.8159  28
  -1   9   4 6.56717 35.0356  35
  -1   9   4 18.3019 34.2203  23
  -1   9   4 24.5660 39.4363  21
  -1   9   3 3076.63 136.277  18
  -1   9   3 2487.00 116.894  28
  -1   9   3 2915.38 133.995  21
  -1   9   3 2612.01 130.401  23
  -1   9   3 2732.23 128.877  22
   1   9  -2 60.5380 33.2282  18
  -1   9   2 45.6242 36.6343  18
  -1   9   2 29.3232 20.9874  28
  -1   9   2 24.3852 18.1317  26
  -1   9   2 46.0542 34.4118  22
  -1   9   2 83.3647 35.1171  23
  -1   9   2 18.3430 40.3451  21
   1   9  -1 328.636 40.5987  18
  -1   9   1 303.351 24.7974  26
  -1   9   1 372.305 41.8537  22
   1   9  -1 245.052 37.5011  23
  -1   9   1 336.138 41.8278  23
   1   9   0 9.63848 32.4221  18
  -1   9   0 37.6755 34.6304  18
  -1   9   0-12.8523 18.8194  26
  -1   9   0-20.8783 35.8857  22
   1   9   0 30.0821 30.1075  23
  -1   9   0 41.6365 33.5191  23
   1   9   1 511.943 45.9270  18
  -1   9  -1 472.130 47.9847  18
  -1   9  -1 439.556 29.7637  26
  -1   9  -1 487.980 48.2238  22
   1   9   1 440.776 45.1398  21
   1   9   2 85.4316 32.3785  18
   1   9   2 31.5651 33.3145  21
  -1   9  -2 13.4310 38.0436  22
   1   9   3 196.594 36.2781  18
   1   9   3 94.9597 32.5122  24
   1   9   3 128.672 36.0693  21
  -1   9  -3 169.506 41.4017  22
   1   9   4 54.7709 31.1838  24
  -1   9  -4-9.27632 39.2465  22
   1   9   4 74.5986 33.4470  21
   1   9   5 616.090 34.6741  29
   1   9   5 548.005 46.0957  24
  -1   9  -5 539.400 56.4352  22
   1   9   6-16.1001 20.4039  29
   1   9   6 17.4146 30.8550  24
  -1   9  -6 54.0015 41.3004  22
   1   9   7 2030.74 85.9967  29
   1   9   7 1747.66 97.5272  24
  -1   9  -7 1470.34 135.747  54
   1   9   7 1943.56 90.7816  36
  -1   9  -7 1603.93 106.136  22
   1   9   8 7.79188 18.2657  25
   1   9   8 8.90150 23.3926  32
   1   9   8 41.6426 29.8592  36
   1   9   9 390.625 25.3188  25
   1   9   9 275.239 29.5412  32
   1   9  10 24.5094 17.0771  25
   1   9  10-2.91656 22.3050  32
   1   9  11 41.3768 16.2370  25
   1   9  12 12.8268 14.8486  25
   1   9  12 11.0411 25.7034  31
  -1   9 -13 233.944 36.3020  37
   1   9  13 166.418 26.8646  31
  -1   9 -14-8.70850 30.9764  37
   1   9  14 9.31110 21.8307  31
  -1   9 -15 44.1787 27.7107  37
   1   9  15 26.9701 19.1729  31
  -1   9 -16 3.86438 23.9303  37
  -1  11  12 25.7148 17.7097  31
  -1  11  11-3.90126 10.8542  25
  -1  11  10 17.6385 12.0476  25
  -1  11   9-6.91524 13.0831  25
  -1  11   9 9.52725 18.1363  32
  -1  11   8 153.992 15.9030  25
  -1  11   8 121.307 21.1785  32
  -1  11   8 140.542 26.3519  36
  -1  11   7 11.6592 15.5597  29
  -1  11   7 14.4587 19.9437  32
  -1  11   7 15.6707 24.9120  36
  -1  11   6 76.2602 16.9016  29
  -1  11   5 11.4265 17.0142  29
  -1  11   4 499.406 41.0725  24
  -1  11   3 97.5353 29.2650  24
  -1  11   3 103.036 19.7909  30
  -1  11   2 303.495 34.2719  24
  -1  11   2 283.987 24.7189  30
  -1  11   1 13.2964 29.0609  35
  -1  11   1 41.5483 27.5280  24
  -1  11   1 24.1485 29.6963  21
  -1  11   0 26.4595 29.4053  21
  -1  11  -1 60.0649 30.7783  21
  -1  11  -2 367.030 25.1094  28
  -1  11  -2 446.588 42.8774  21
  -1  11  -3 1.52907 17.0955  28
  -1  11  -3-3.48739 27.1564  23
  -1  11  -4 106.718 28.6477  23
  -1  11  -5 9.56944 13.9251  26
  -1  11  -5 42.0528 25.9916  23
  -1  11  -6 76.7534 15.3483  26
  -1  11  -7-26.9364 14.5350  26
  -1  11  -8 11.8292 14.0389  26
  -1  11  -9-23.7399 13.6657  26
  -1  11 -10 6.68655 13.0440  26
  -1  11 -11 25.1181 21.9261  37
  -1  11 -11-0.83292 11.6670  26
  -2 -12  10 1.65553 110.275  60
  -2 -12  10 11.1067 22.0970  40
  -2 -12   9-24.9522 24.0303  40
  -2 -12   9 12.8274 5.63751  13
   2 -12  -8-2.33354 2.52333  10
   2 -12  -8-2.08362 1.86279   7
  -2 -12   8-1.51414 6.31497  13
  -2 -12   7 48.8671 7.24846  13
  -2 -12   7 64.4237 26.1393  40
   2 -12  -7 32.8376 2.80642   7
  -2 -12   7 33.4977 2.82319   7
   2 -12  -7 60.9661 6.39884  13
   2 -12  -7 34.7214 3.45523  10
  -2 -12   7 36.0892 3.65609  10
  -2 -12   6 8.43147 24.9661  40
   2 -12  -6-10.1330 6.46437  13
  -2 -12   6 4.11763 7.03938  13
  -2 -12   6 3.81333 2.38891   7
   2 -12  -6 2.15406 2.42837   7
  -2 -12   6 0.67503 3.37026  10
   2 -12  -6 4.10237 3.27757  10
  -2 -12   5 13.8733 25.3325  40
   2 -12  -5 9.44727 6.84174  13
  -2 -12   5 5.56710 7.43130  13
   2 -12  -5 3.29664 2.57750   7
  -2 -12   5 5.13998 2.61260   7
   2 -12  -5 4.53616 3.50890  10
  -2 -12   5 3.18251 3.52972  10
  -2 -12   4 20.4108 25.5205  40
   2 -12  -4-3.75154 7.24685  13
  -2 -12   4 8.29125 7.57692  13
  -2 -12   4 2.19824 2.71198   7
   2 -12  -4 2.37994 2.78576   7
  -2 -12   4 8.60191 3.62920  10
   2 -12  -4 3.13729 3.76060  10
  -2 -12   3 72.7816 25.5350  40
   2 -12  -3 47.8622 4.55449  10
  -2 -12   3 70.7439 8.50658  13
   2 -12  -3 32.9978 3.66421   7
   2 -12  -2-1.20622 3.99057  10
  -2 -12   2 0.33562 7.86084  13
   2 -12  -2 5.36760 3.00094   7
   2 -12  -1 5.30438 4.12608  10
  -2 -12   1 9.82269 3.93021  10
  -2 -12   1 4.64911 2.87861   7
   2 -12  -1 11.7786 3.13403   7
  -2 -12   0 7.01239 3.77000  10
   2 -12   0 8.70096 7.78860  13
  -2 -12   0-1.67488 2.80737   7
   2 -12   1 37.8500 87.1632  51
  -2 -12  -1 16.4407 3.85855  10
   2 -12   1 15.9818 7.88308  13
  -2 -12  -1 12.0108 2.93278   7
  -2 -12  -2-2.62118 3.56721  10
   2 -12   2-2.53357 3.85553  10
   2 -12   2-1.10129 7.75325  13
  -2 -12  -2-6.02851 7.22038  13
   2 -12   2-5.03387 2.93908   7
  -2 -12  -2-0.49841 2.59166   7
   2 -12   3-11.7377 89.8929  51
  -2 -12  -3 8.54347 3.47732  10
   2 -12   3 10.7675 3.76480  10
   2 -12   3 10.0186 7.40016  13
  -2 -12  -3 16.2229 7.05140  13
   2 -12   3 10.6688 2.83033   7
  -2 -12  -3 10.2022 2.62250   7
  -2 -12  -4 13.4558 6.69531  13
   2 -12   4-3.40100 6.97302  13
   2 -12   4 4.74485 2.59118   7
  -2 -12  -4 4.39925 2.38188   7
  -2 -12  -4-0.37458 3.27918  10
   2 -12   4 2.96395 3.52878  10
  -2 -12  -5 67.4025 4.28704   7
   2 -12   5 84.3551 4.44473   7
   2 -12   5 92.1356 8.05807  13
   2 -12   5 80.8050 5.07387  10
  -2 -12  -5 78.6823 4.93716  10
  -2 -12  -6 3.23491 1.88116   7
   2 -12   6 9.98360 6.15105  13
  -2 -12  -6 4.48136 2.68358  10
   2 -12   7 4.63053 5.31621  13
   2 -12   8-6.91607 24.2276  40
   2 -10 -16-6.56583 29.8341  43
   2 -10 -15-45.5976 34.8504  43
  -2 -10  15-87.2511 130.141  60
   2 -10 -14 34.0159 38.8312  43
  -2 -10  14 40.6830 30.0589  40
  -2 -10  14-69.0154 137.253  60
  -2 -10  13 56.9220 32.6365  40
   2 -10 -13 13.4294 42.4230  43
  -2 -10  12 61.6200 33.2737  40
   2 -10 -12 94.2077 46.5491  43
   2 -10 -11 69.9442 46.6116  43
   2 -10 -11 23.8559 297.279  66
  -2 -10  10 7.03686 9.27350  13
  -2 -10  10 8.14737 4.93943  10
   2 -10 -10 21.1594 48.8552  43
   2 -10 -10 0.75301 3.70451   7
  -2 -10   9 7.77500 10.0796  13
   2 -10  -9 23.0221 8.98740  13
  -2 -10   9 5.82000 5.66070  10
   2 -10  -9 10.4882 5.49763  10
   2 -10  -9-18.8362 289.929  66
  -2 -10   9 8.31574 4.47251   7
   2 -10  -9 11.0682 4.32739   7
   2 -10  -9-56.8981 51.2387  43
  -2 -10   9-24.5369 35.9083  40
   2 -10  -8 15.6135 51.1288  43
  -2 -10   8 59.4924 35.5652  40
  -2 -10   8 10.3888 6.24619  10
   2 -10  -8 18.3023 6.20906  10
  -2 -10   8 12.6210 11.0905  13
   2 -10  -8 14.1136 9.99514  13
   2 -10  -8 8.84131 4.74829   7
  -2 -10   8 8.81069 4.98732   7
  -2 -10   7-0.60294 11.2221   4
   2 -10  -7-1.17418 10.5119   4
   2 -10  -7 23.0986 52.5314  43
  -2 -10   7-52.6634 35.8863  40
  -2 -10   7-1.66727 6.79879  10
   2 -10  -7 11.1911 6.62921  10
  -2 -10   7 7.65631 5.38268   7
   2 -10  -7-1.44636 5.17729   7
   2 -10  -7 21.3599 10.7613  13
  -2 -10   7-2.61764 11.3470  13
  -2 -10   6 72.7669 13.6391  13
  -2 -10   6 67.9864 13.8735   4
   2 -10  -6 109.603 14.0861   4
   2 -10  -6 167.977 54.8501  43
  -2 -10   6 83.9585 9.22561  10
   2 -10  -6 121.063 9.36208  10
   2 -10  -6 153.442 13.3620  13
  -2 -10   6 90.7131 14.1977   6
  -2 -10   6 104.152 7.86824   7
   2 -10  -6 127.203 14.8359   6
   2 -10  -6 105.203 7.75426   7
   2 -10  -5 107.659 13.4357  13
  -2 -10   5 44.0633 13.3912  13
   2 -10  -5 105.247 14.4520   4
  -2 -10   5 72.5617 14.0204   4
  -2 -10   5 72.0752 9.04016  10
   2 -10  -5 74.8715 9.16782  10
   2 -10  -5 109.958 15.0452   6
  -2 -10   5 84.6721 14.1364   6
   2 -10  -5 81.2941 7.43577   7
  -2 -10   5 81.6373 7.73906   7
  -2 -10   5 12.1096 97.0624  51
   2 -10  -5 136.910 71.5939  51
   2 -10  -4 22.5554 78.3395  51
  -2 -10   4 1.43345 94.4694  51
  -2 -10   4 78.7501 14.3565  13
   2 -10  -4 147.963 10.4916  10
   2 -10  -4 275.795 41.6135   1
   2 -10  -4 154.681 16.0145   4
  -2 -10   4 91.0787 14.9066   4
  -2 -10   4 173.242 122.523  60
  -2 -10   4 83.2062 9.91542  10
   2 -10  -4 157.500 14.6286  13
  -2 -10   4 92.3270 14.8019   6
   2 -10  -4 168.935 16.4763   6
  -2 -10   4 89.5680 8.58702   7
   2 -10  -4 141.939 8.85028   7
  -2 -10   3 16.5555 12.6076  13
   2 -10  -3 55.1419 34.4485   1
   2 -10  -3 27.2645 13.6995   4
  -2 -10   3 45.5164 13.6099   4
   2 -10  -3 25.8752 8.46780  10
  -2 -10   3 67.5469 87.6963  51
   2 -10  -3 95.2057 82.2565  51
   2 -10  -3 31.7638 6.79209   7
  -2 -10   3 45.4408 13.8728   6
   2 -10  -3 36.7572 14.6917   6
   2 -10  -2 89.9655 9.98572  10
  -2 -10   2 59.0530 13.5234  13
   2 -10  -2 97.2885 35.1523   1
   2 -10  -2 61.7205 14.7433   4
   2 -10  -2 73.3925 7.85734   7
  -2 -10   2 74.4171 14.2700   6
   2 -10  -2 103.269 84.1394  51
  -2 -10   2-3.78737 86.0653  51
   2 -10  -1 32.7285 14.4135   4
  -2 -10   1 28.2184 13.2883   4
  -2 -10   1-9.31180 79.4494  51
   2 -10  -1 46.1229 9.26213  10
  -2 -10   1 35.6920 8.39356  10
  -2 -10   1 32.9464 12.9867  13
   2 -10  -1 24.3202 7.15368   7
  -2 -10   1 19.1291 13.7515   6
  -2 -10   1 34.6930 6.93512   7
  -2 -10   0 162.737 11.9687  10
  -2 -10   0 185.214 10.8304   7
   2 -10   0 221.975 18.9567   6
   2 -10   0 173.253 16.9627  13
  -2 -10   0 170.508 17.1717   4
  -2 -10  -1 39.2369 8.15531  10
   2 -10   1 65.8868 15.8230   6
  -2 -10  -1 44.9052 6.98980   7
   2 -10   1 58.8762 14.1886  13
  -2 -10  -1 44.4490 13.3930   4
  -2 -10  -2 92.3878 14.1286   4
   2 -10   2 101.797 15.4086   4
  -2 -10  -2 83.6695 9.12920  10
   2 -10   2 71.1849 7.94011   7
  -2 -10  -2 98.8928 7.81821   7
   2 -10   2 99.3554 15.9470   6
  -2 -10  -2 79.6693 14.3720   6
   2 -10   2 67.7897 15.1058  13
  -2 -10  -2 118.496 13.3961  13
   2 -10   2 78.2001 9.79677  10
  -2 -10  -3 149.977 13.2427  13
   2 -10   3 102.228 10.5135  10
   2 -10   3 111.365 15.2573  13
  -2 -10  -3 113.988 14.5125   4
   2 -10   3 113.144 15.7197   4
   2 -10   3 76.3434 29.7982  39
  -2 -10  -3 109.718 9.47155  10
  -2 -10  -3 112.924 14.6400   6
   2 -10   3 100.488 16.4038   6
   2 -10   3 109.061 8.66287   7
  -2 -10  -3 108.404 8.15265   7
   2 -10   3 51.1182 100.268  51
   2 -10   4 446.701 110.265  51
  -2 -10  -4 279.534 22.6162   4
   2 -10   4 362.615 23.7348   4
   2 -10   4 225.198 37.0857  39
   2 -10   4 356.680 18.6464  10
  -2 -10  -4 355.163 18.0412  10
   2 -10   4 357.137 22.3728  13
  -2 -10  -4 460.222 21.1251  13
   2 -10   4 397.129 17.5098   7
   2 -10   4 357.900 23.7044   6
  -2 -10  -4 333.099 17.1942   7
  -2 -10  -4 341.587 22.5577   6
  -2 -10  -5 133.637 12.3268  13
   2 -10   5 79.2516 13.8531  13
   2 -10   5 125.193 13.8808   4
  -2 -10  -5 86.8767 13.0691   4
   2 -10   5 156.060 108.711  51
   2 -10   5 118.921 14.4602   6
   2 -10   5 91.2383 7.70186   7
  -2 -10  -5 95.6145 7.20452   7
  -2 -10  -5 98.9633 13.2134   6
   2 -10   5 121.675 32.9474  39
  -2 -10  -5 84.0570 8.28364  10
   2 -10   5 91.1294 9.31404  10
  -2 -10  -6 100.365 8.52148  10
   2 -10   6 98.2575 9.00091  10
   2 -10   6 121.608 13.6956  13
  -2 -10  -6 170.758 12.3878  13
  -2 -10  -6 95.1173 7.38355   7
   2 -10   6 129.496 7.77074   7
   2 -10   6 199.198 109.537  51
   2 -10   6 36.5776 33.8530  39
   2 -10   7 4.78986 4.70352   7
  -2 -10  -7 1.04086 4.12550   7
   2 -10   7 1.43686 6.02018  10
  -2 -10  -7-2.75532 5.43200  10
  -2 -10  -7 20.5818 9.10177  13
   2 -10   7-2.01360 10.6891  13
   2 -10   7 11.0691 32.1175  39
   2 -10   8 4.07347 3.95698   7
  -2 -10  -8 3.47783 3.61292   7
   2 -10   8 6.76504 5.31352  10
  -2 -10  -8 2.83929 4.68502  10
   2 -10   8 0.58507 31.7239  39
  -2 -10  -8-4.76317 8.32743  13
   2 -10   8 10.5175 9.57390  13
   2 -10   9 16.3668 35.6623  40
  -2 -10  -9 10.4236 48.1838  43
   2 -10   9 27.8174 32.0204  39
   2 -10   9 54.9042 109.832  51
   2 -10  10 20.7841 34.9518  40
  -2 -10 -10 4.29977 47.4268  43
   2 -10  11-9.18362 32.6741  40
  -2 -10 -11 96.5546 45.7537  43
   2 -10  12 54.7479 30.1683  40
  -2 -10 -12 42.8883 42.0117  43
  -2 -10 -13 40.0532 37.3052  43
   2 -10  13 39.7451 27.7014  40
  -2 -10 -14 40.0505 32.6899  43
   2 -10  14 11.1622 23.6013  40
   2  -8 -19 40.5360 32.7202  43
  -2  -8  19 25.4293 22.9135  34
  -2  -8  19 91.9814 124.059  60
  -2  -8  18 20.2106 26.6525  34
   2  -8 -18-61.6072 39.3296  43
  -2  -8  18-81.9786 82.2520  46
  -2  -8  18-130.316 140.230  60
  -2  -8  17-12.0116 29.7589  34
   2  -8 -17-32.2262 42.8678  43
  -2  -8  17-36.0608 87.0982  46
  -2  -8  17 129.240 146.433  60
  -2  -8  16 15.7618 33.7372  34
   2  -8 -16 7.43861 46.8296  43
  -2  -8  16 14.1775 34.3791  40
  -2  -8  16-70.6317 89.3245  46
  -2  -8  15 61.8568 36.0511  34
  -2  -8  15 55.6444 37.2972  40
   2  -8 -15 75.2746 50.9259  43
  -2  -8  15-45.5506 90.0518  46
  -2  -8  14 26.0244 38.8116  34
   2  -8 -14 51.2284 53.2031  43
  -2  -8  14 102.312 39.6320  40
  -2  -8  14 114.019 88.9967  46
  -2  -8  13 24.6419 38.9691  34
  -2  -8  13 42.0645 38.9539  40
   2  -8 -13-17.0404 55.2645  43
  -2  -8  12 27.3640 38.3004  34
  -2  -8  12 65.2569 39.2009  40
   2  -8 -12-56.1966 55.1818  43
  -2  -8  12-96.7664 86.1432  46
  -2  -8  11 79.8379 39.0980  34
  -2  -8  11 63.9870 83.3958  46
  -2  -8  11 107.385 40.7841  40
   2  -8 -11 74.3651 56.9154  43
   2  -8 -10 145.775 57.0995  43
  -2  -8  10 108.600 38.2903  34
  -2  -8  10 58.1877 14.7649   4
   2  -8 -10 71.3974 14.8028   6
  -2  -8  10 88.8963 8.31041   7
   2  -8 -10 68.0728 7.81254   7
   2  -8 -10 88.2222 9.21330  10
  -2  -8  10 85.5978 9.76931  10
   2  -8 -10 82.5253 12.3906  13
  -2  -8  10 60.9703 77.9078  46
   2  -8  -9 98.5346 56.0634  43
  -2  -8   9 54.6333 36.8345  34
   2  -8  -9 23.8944 14.2770   4
   2  -8  -9 4.57623 28.7970   1
  -2  -8   9 23.0380 14.9194   4
  -2  -8   9-8.37581 100.971  51
   2  -8  -9 41.2123 9.14437  10
  -2  -8   9 14.8950 9.42423  10
   2  -8  -9 25.0621 12.7230  13
  -2  -8   9 11.5961 13.5381  13
   2  -8  -9 56.0045 16.0304   6
   2  -8  -9 31.2759 7.43955   7
  -2  -8   9 37.1258 16.0105   6
  -2  -8   9 17.4083 7.92692   7
   2  -8  -8 172.595 16.3633  13
  -2  -8   8 160.352 17.2244  13
   2  -8  -8 227.756 57.0050  43
  -2  -8   8 136.761 38.1395  34
  -2  -8   8 184.000 19.5625   4
   2  -8  -8 198.288 19.0974   4
   2  -8  -8 269.094 33.8486   1
  -2  -8   8 146.524 98.8135  51
  -2  -8   8 150.812 13.2734  10
   2  -8  -8 182.305 13.2050  10
  -2  -8   8 164.346 20.0257   6
   2  -8  -8 163.999 20.0806   6
  -2  -8   8 168.467 11.9967   7
   2  -8  -8 155.596 11.4276   7
   2  -8  -7 361.667 22.0199  13
  -2  -8   7 259.009 22.3307  13
  -2  -8   7 203.021 36.2840  39
   2  -8  -7 424.000 59.4857  43
  -2  -8   7 342.185 42.0307  34
  -2  -8   7 307.429 25.2703   4
   2  -8  -7 301.092 24.5864   4
   2  -8  -7 415.633 35.8276   1
  -2  -8   7 303.990 18.8831  10
   2  -8  -7 360.461 18.9859  10
   2  -8  -7 331.372 17.4139   7
  -2  -8   7 323.433 17.6736   7
   2  -8  -7 307.023 25.9007   6
  -2  -8   7 324.059 25.9055   6
  -2  -8   6 448.667 33.4927  13
   2  -8  -6 715.330 33.4321  13
   2  -8  -6 848.141 67.4171  43
  -2  -8   6 699.669 49.8342  34
   2  -8  -6 715.337 31.1188  10
   2  -8  -6 663.333 36.7715   4
   2  -8  -6 857.397 46.8124   1
  -2  -8   6 596.419 36.9553   4
  -2  -8   6 547.584 30.9102  10
  -2  -8   6 623.390 29.9957   7
   2  -8  -6 720.273 37.7083   6
  -2  -8   6 596.415 37.2378   6
   2  -8  -6 661.743 29.8577   7
  -2  -8   6 803.128 101.405  51
  -2  -8   5 1040.94 102.846  51
   2  -8  -5 649.136 84.1875  51
   2  -8  -5 1109.99 75.5595  43
   2  -8  -5 1078.17 46.0146  10
  -2  -8   5 1016.12 51.8437   4
   2  -8  -5 1088.79 51.6126   4
   2  -8  -5 1407.11 60.8965   1
  -2  -8   5 855.778 45.6533  10
   2  -8  -5 1085.28 52.0649   6
  -2  -8   5 1000.23 45.0319   7
   2  -8  -5 1139.18 45.0428   7
  -2  -8   5 1005.79 51.8881   6
  -2  -8   5 690.792 48.0122  13
   2  -8  -5 985.125 48.0506  13
  -2  -8   4 270.218 81.5118  51
   2  -8  -4 191.941 66.0870  51
   2  -8  -4 237.448 53.2109  43
   2  -8  -4 214.209 16.5006  10
  -2  -8   4 141.532 20.0248  13
   2  -8  -4 245.361 23.2913   4
  -2  -8   4 259.666 24.0473   4
   2  -8  -4 327.834 30.7063   1
   2  -8  -4 298.156 189.643  66
  -2  -8   4 198.705 16.6652  10
  -2  -8   4 275.428 15.1992   7
  -2  -8   4 303.430 25.3022   6
   2  -8  -4 239.613 15.0738   7
   2  -8  -4 222.210 19.7765  13
   2  -8  -3 58.9325 64.5811  51
   2  -8  -3 87.7798 50.2303  43
  -2  -8   3 21.6652 14.7188  13
   2  -8  -3 28.8915 15.5011  13
   2  -8  -3 40.5972 18.1706   4
   2  -8  -3 40.1945 23.5414   1
   2  -8  -3 14.1971 11.9105  10
  -2  -8   3-25.7925 71.9425  51
   2  -8  -3 20.5370 10.1044   7
  -2  -8   3 41.2290 19.3479   6
   2  -8  -2 63.2021 49.4169  43
  -2  -8   2 17.1734 14.8909  13
   2  -8  -2 17.7479 22.6600   1
   2  -8  -2 16.4059 17.9107   4
   2  -8  -2 0.72331 12.1316  10
  -2  -8   2 8.38829 69.1439  51
  -2  -8   2 50.9127 19.4592   6
   2  -8  -2 31.8425 9.99049   7
  -2  -8   1 48.6173 48.7428  43
  -2  -8   1 14.4329 14.7585  13
  -2  -8   1 47.7255 18.3825   4
   2  -8  -1 13.5867 18.2313   4
   2  -8  -1 0.79955 22.9992   1
   2  -8  -1 5.74984 68.3081  51
  -2  -8   1 23.7468 10.9811  10
   2  -8  -1 36.3450 12.6215  10
  -2  -8   1 29.3904 9.58645   7
  -2  -8   1 20.9939 19.0491   6
   2  -8  -1 31.3043 10.2102   7
  -2  -8   1 63.6668 66.0008  51
   2  -8   0 72.1412 16.4644  13
  -2  -8   0 73.7133 19.5574   4
  -2  -8   0 45.4399 50.2297  43
  -2  -8   0 55.5564 11.6548  10
  -2  -8   0 48.9874 10.2170   7
   2  -8   1 365.080 79.1237  51
  -2  -8  -1 461.626 29.1481   4
  -2  -8  -1 378.410 55.8508  43
  -2  -8  -1 431.454 21.6226  10
   2  -8   1 308.092 25.0499  13
  -2  -8  -1 337.676 24.0712  13
  -2  -8  -1 434.713 20.4641   7
  -2  -8  -2 236.826 18.5391  13
   2  -8   2 189.566 16.5429  10
   2  -8   2 132.674 19.8663  13
   2  -8   2 291.782 31.1067   1
  -2  -8  -2 207.693 22.7633   4
   2  -8   2 206.806 23.3853   4
   2  -8   2 195.821 32.6536  39
  -2  -8  -2 344.246 54.4701  43
  -2  -8  -2 198.141 15.0637  10
   2  -8   2 210.539 14.7837   7
  -2  -8  -2 214.111 23.1503   6
  -2  -8  -2 206.799 13.7851   7
   2  -8   2 390.131 83.3673  51
   2  -8   3 722.307 42.8073  13
  -2  -8  -3 807.890 41.3923  13
   2  -8   3 704.926 53.1614  39
   2  -8   3 800.382 40.1727  10
   2  -8   3 839.299 45.7181   4
  -2  -8  -3 889.031 45.4684   4
   2  -8   3 1029.17 54.2587   1
  -2  -8  -3 891.422 39.4986  10
   2  -8   3 740.509 98.8783  51
   2  -8   3 814.229 46.6903   6
  -2  -8  -3 908.940 38.6216   7
  -2  -8  -3 883.327 45.2518   6
   2  -8   3 855.109 38.9855   7
   2  -8   4 416.060 31.5014  13
  -2  -8  -4 618.743 30.0498  13
   2  -8   4 506.667 45.0061  39
   2  -8   4 524.796 28.5016  10
   2  -8   4 560.249 34.8639   4
   2  -8   4 822.246 45.7931   1
  -2  -8  -4 557.477 33.7205   4
  -2  -8  -4 542.232 198.404  66
  -2  -8  -4 579.521 27.5105  10
   2  -8   4 687.197 98.6285  51
  -2  -8  -4 574.966 26.6610   7
   2  -8   4 595.734 36.2738   6
   2  -8   4 547.175 27.1784   7
  -2  -8  -4 551.049 33.6270   6
  -2  -8  -5 227.512 17.6271  13
   2  -8   5 147.498 37.5245  39
   2  -8   5 225.645 42.3088  34
  -2  -8  -5 188.192 21.2242   4
   2  -8   5 273.381 23.4407   4
  -2  -8  -5 291.791 195.099  66
  -2  -8  -5 234.057 14.8335  10
   2  -8   5 210.869 16.6104  10
   2  -8   5 169.425 20.1796  13
   2  -8   5 223.045 14.5821   7
  -2  -8  -5 213.223 13.6346   7
   2  -8   5 260.675 24.8924   6
  -2  -8  -5 209.314 21.1645   6
  -2  -8  -6 224.732 16.0074  13
   2  -8   6 184.188 38.3897  39
   2  -8   6 150.010 18.2305  13
   2  -8   6 156.618 14.4070  10
   2  -8   6 183.661 41.6081  34
   2  -8   6 336.444 35.9851   1
  -2  -8  -6 176.960 18.8457   4
   2  -8   6 172.086 20.5896   4
  -2  -8  -6 182.201 12.7243  10
  -2  -8  -6 386.908 200.089  66
  -2  -8  -6 227.566 19.8634   6
   2  -8   6 146.217 12.3674   7
  -2  -8  -6 160.716 11.6398   7
   2  -8   6 182.035 21.8254   6
  -2  -8  -7 42.6237 8.84685  10
   2  -8   7 37.8386 10.7179  10
   2  -8   7 57.5275 37.8383  39
   2  -8   7 64.7987 40.0833  34
   2  -8   7 42.1797 15.9576   4
   2  -8   7 54.3723 31.9205   1
  -2  -8  -7 48.6290 14.2280   4
  -2  -8  -7 175.009 85.8705  48
   2  -8   7 79.9073 101.031  51
   2  -8   7 33.8043 17.6742   6
   2  -8   7 35.0083 8.62562   7
  -2  -8  -7 29.4510 7.55577   7
  -2  -8  -7 31.9424 15.2004   6
   2  -8   7 49.7488 15.2879  13
  -2  -8  -7 24.8126 12.0866  13
   2  -8   8 103.778 10.7532  10
  -2  -8  -8 80.8990 9.30678  10
   2  -8   8 118.849 40.1540  39
   2  -8   8 98.8115 41.8889  34
   2  -8   8 90.8760 16.0735   4
   2  -8   8 159.514 109.062  51
  -2  -8  -8 11.1885 87.1532  48
  -2  -8  -8 68.3779 8.07740   7
  -2  -8  -8 104.321 14.7992   6
   2  -8   8 82.5952 8.69456   7
  -2  -8  -8 127.471 12.6098  13
   2  -8   9 206.188 76.9764  46
   2  -8   9 336.136 116.451  51
   2  -8   9 253.686 44.3684  34
   2  -8   9 208.416 42.9854  39
   2  -8   9 182.105 10.8770   7
   2  -8   9 184.741 12.2444  10
   2  -8  10 23.3226 113.735  51
   2  -8  10-6.68810 39.6717  34
  -2  -8 -10-88.2635 90.2679  48
   2  -8  10-35.8761 77.8414  46
   2  -8  10-43.3045 40.4048  39
   2  -8  11-71.3829 118.025  51
   2  -8  11 5.17662 82.7396  46
  -2  -8 -11 44.4095 88.9252  48
   2  -8  11 57.9533 40.6294  39
   2  -8  11 14.9258 40.2656  40
   2  -8  11 27.3384 39.9539  34
   2  -8  12 155.983 84.8274  46
  -2  -8 -12 195.910 88.5973  48
   2  -8  12 64.4532 39.8974  39
   2  -8  12 40.8154 38.5340  40
   2  -8  12 5.20575 39.3008  34
   2  -8  13 57.5053 85.9200  46
  -2  -8 -13 123.306 84.8131  48
   2  -8  13 128.684 38.5537  40
   2  -8  13 103.821 38.4294  34
  -2  -8 -14 103.785 79.4382  48
   2  -8  14 69.3266 85.4178  46
   2  -8  14 71.1670 35.2080  40
   2  -8  14 90.9968 35.3573  34
   2  -8  15 50.3990 30.8177  40
   2  -8  15-41.5759 85.2072  46
  -2  -8 -15 59.9040 237.534  66
   2  -8  15 32.2229 31.5168  34
   2  -8  16-43.2660 83.4998  46
  -2  -8 -16-17.9915 41.2393  43
   2  -8  16 29.7522 28.4364  34
  -2  -8 -17 14.9000 36.4095  43
   2  -8  17 59.7751 76.5851  46
   2  -8  17 124.031 126.098  60
   2  -8  17 1.46239 24.8116  34
   2  -6 -22 22.9483 27.2571  43
  -2  -6  19 156.360 139.038  60
  -2  -6  18 58.9193 98.9280  46
  -2  -6  18-104.164 150.086  60
  -2  -6  17 132.451 125.793  57
  -2  -6  17-8.45797 40.8462  34
   2  -6 -17 104.728 75.0273  48
  -2  -6  17 59.2171 98.0850  46
  -2  -6  17-38.3516 149.355  60
   2  -6 -16-55.9010 75.9143  48
  -2  -6  16 1.34458 97.4075  46
  -2  -6  16 62.0880 38.8493  40
  -2  -6  16 69.0697 132.503  57
   2  -6 -15 401.632 84.0800  48
  -2  -6  15 382.300 100.990  46
  -2  -6  15 452.616 49.0770  40
  -2  -6  15 599.081 141.116  57
  -2  -6  14 293.381 93.7317  46
   2  -6 -14 207.509 79.7457  48
  -2  -6  14 190.154 43.1089  40
  -2  -6  14 396.209 136.753  57
   2  -6 -13 115.837 78.5146  48
  -2  -6  13 99.5860 88.2314  46
  -2  -6  13 216.498 42.9396  40
  -2  -6  13 244.115 129.064  57
   2  -6 -12 79.1649 74.0047  48
  -2  -6  12 111.862 81.5789  46
  -2  -6  12 20.2772 37.9201  40
  -2  -6  12-7.32813 118.141  57
  -2  -6  11 502.023 86.0418  46
   2  -6 -11 695.901 84.8188  48
  -2  -6  11 796.928 117.030  57
  -2  -6  11 708.564 52.7125  40
  -2  -6  11 520.749 48.7315  39
  -2  -6  10 155.077 35.3219  39
  -2  -6  10 230.427 37.0376  40
  -2  -6  10 166.714 39.3387  34
  -2  -6  10 141.284 12.6948  10
   2  -6 -10 158.344 18.2215   4
   2  -6 -10 197.188 24.3272   1
  -2  -6  10 138.169 18.1125   4
  -2  -6  10 201.707 74.3267  46
   2  -6 -10 180.415 70.9853  48
  -2  -6  10 157.062 19.9679   6
   2  -6 -10 136.787 18.3838   6
  -2  -6  10 294.781 87.6776  51
  -2  -6   9 222.015 36.2508  39
  -2  -6   9 214.758 40.1539  34
  -2  -6   9 330.424 20.0001  10
  -2  -6   9 392.900 26.2476   4
   2  -6  -9 451.553 30.4268   1
   2  -6  -9 347.954 25.1909   4
   2  -6  -9 123.942 69.6354  48
   2  -6  -9 336.812 19.4537  10
  -2  -6   9 335.888 18.8903   7
  -2  -6   9 403.941 27.3162   6
   2  -6  -9 404.086 26.7459   6
   2  -6  -9 376.371 18.5261   7
  -2  -6   8 247.811 17.7959  10
  -2  -6   8 248.642 24.2034   4
   2  -6  -8 293.613 26.5558   1
   2  -6  -8 268.372 23.2327   4
  -2  -6   8 282.687 16.7763   7
   2  -6  -8 265.075 15.9484   7
  -2  -6   8 282.537 25.3599   6
  -2  -6   8 230.462 38.2737  34
   2  -6  -8 280.340 17.0334  10
   2  -6  -7 83.7954 19.6972   4
  -2  -6   7 123.730 20.8334   4
   2  -6  -7 116.928 21.3446   1
  -2  -6   7 86.6227 12.1237   7
   2  -6  -7 111.808 11.5785   7
  -2  -6   7 102.796 22.5799   6
  -2  -6   7 89.5445 33.7080  34
   2  -6  -7 94.6299 13.2919  10
  -2  -6   7 80.0911 13.5479  10
   2  -6  -6 108.959 21.8758   1
   2  -6  -6 127.872 21.4842   4
  -2  -6   6 99.9929 21.9869   4
   2  -6  -6 113.018 12.6475   7
  -2  -6   6 91.0707 12.7667   7
  -2  -6   6 109.375 24.2885   6
  -2  -6   6 174.107 33.5668  34
   2  -6  -6 129.800 14.0054  10
  -2  -6   6 125.276 14.6168  10
  -2  -6   5 1590.12 77.5063  10
   2  -6  -5 1909.81 83.1780   4
   2  -6  -5 2017.25 85.1034   1
  -2  -6   5 1782.19 83.2037   4
  -2  -6   5 1692.33 85.5100  34
   2  -6  -5 1808.90 77.6394  10
   2  -6  -5 1858.82 76.9527   7
  -2  -6   5 1672.80 77.0145   7
  -2  -6   5 1847.71 83.7396   6
  -2  -6   4 1139.88 62.5801   4
   2  -6  -4 1281.12 63.8725   1
   2  -6  -4 1431.72 63.8152   4
  -2  -6   4 1361.73 66.2760  34
  -2  -6   4 1128.96 56.8831  10
   2  -6  -4 1327.22 56.8599  10
   2  -6  -4 1332.39 56.2056   7
  -2  -6   4 1314.60 63.9388   6
  -2  -6   4 1183.10 55.9772   7
   2  -6  -3 454.849 37.3098   1
  -2  -6   3 567.506 39.0936   6
   2  -6  -2 912.769 51.2830   4
  -2  -6   2 1024.97 54.6483  34
   2  -6  -2 904.054 43.9409  10
   2  -6  -2 974.436 43.2352   7
  -2  -6   1 5556.72 223.405  10
   2  -6  -1 5072.11 223.437  10
  -2  -6   1 5596.77 231.976   1
   2  -6  -1 4773.85 228.793   1
   2  -6  -1 5073.84 228.328   4
  -2  -6   1 5225.90 228.013   4
   2  -6  -1 5165.03 223.017   7
  -2  -6   1 5590.75 228.550   6
  -2  -6   1 5204.47 222.922   7
  -2  -6   0 157.103 16.4735  10
  -2  -6   0 186.622 26.5707   4
  -2  -6   0 195.689 30.2264   1
  -2  -6  -1 1702.46 76.1129   1
  -2  -6  -1 1571.03 70.2843   4
  -2  -6  -1 1601.52 63.1858   7
   2  -6   2 93.9758 23.2039   1
   2  -6   2 62.5681 24.9742   4
  -2  -6  -2 72.8762 23.0112   4
   2  -6   2 68.3932 14.1746   7
  -2  -6  -2 61.4984 13.0666   7
  -2  -6  -2 100.461 24.9094   6
   2  -6   2 105.679 34.4068  34
   2  -6   2 55.7015 15.4837  10
  -2  -6  -2 93.7907 13.8234  10
  -2  -6  -3 1668.48 74.9184  10
  -2  -6  -3 1870.86 80.9232   4
   2  -6   3 1801.93 81.8826   4
   2  -6   3 1977.76 83.2662   1
  -2  -6  -3 1777.58 74.4963   7
  -2  -6  -3 1880.77 81.0174   6
   2  -6   3 1685.73 75.0719   7
   2  -6   3 1592.09 84.6863  34
   2  -6   3 1480.16 75.7024  10
  -2  -6  -4 346.596 19.3079  10
  -2  -6  -4 337.038 26.9446   4
   2  -6   4 370.755 30.3250   1
   2  -6   4 335.918 28.6512   4
  -2  -6  -4 313.505 27.9226   6
  -2  -6  -4 309.128 18.3003   7
   2  -6   4 304.081 19.8649   7
   2  -6   4 371.344 39.1964  34
   2  -6   4 310.990 21.2731  10
  -2  -6  -5 655.573 29.9695  10
  -2  -6  -5 661.892 36.5146   4
   2  -6   5 686.970 40.3958   1
   2  -6   5 654.341 38.2340   4
  -2  -6  -5 627.124 36.7266   6
  -2  -6  -5 643.883 29.1625   7
   2  -6   5 573.455 30.0928   7
   2  -6   5 660.651 48.2059  34
   2  -6   5 503.613 31.6138  10
  -2  -6  -6 244.320 15.0147  10
   2  -6   6 175.630 23.4170   4
   2  -6   6 229.589 26.3563   1
  -2  -6  -6 212.428 21.9928   4
  -2  -6  -6 231.616 13.9830   7
  -2  -6  -6 227.596 22.5199   6
   2  -6   6 210.290 15.3916   7
   2  -6   6 244.166 38.7366  34
   2  -6   6 185.601 17.2201  10
   2  -6   7 355.082 38.3468  39
   2  -6   7 419.756 41.3904  34
  -2  -6  -7 249.747 14.4555  10
   2  -6   7 214.087 26.0426   1
   2  -6   7 174.626 21.8335   4
  -2  -6  -7 169.719 20.0991   4
  -2  -6  -7 414.775 75.2245  48
  -2  -6  -7 193.187 13.2513   7
  -2  -6  -7 201.579 21.1300   6
   2  -6   7 182.197 14.4074   7
   2  -6   7 195.060 16.1856  10
  -2  -6  -8 622.596 82.0222  48
   2  -6   8 588.728 48.3745  34
   2  -6   8 786.298 95.1356  51
   2  -6   8 663.726 47.0231  39
   2  -6   8 611.265 37.1417   1
  -2  -6  -8 405.249 28.8518   4
   2  -6   8 412.897 29.4062   4
  -2  -6  -8 486.052 28.7773   6
   2  -6   8 453.360 31.3065   6
   2  -6   8 470.574 24.8499  10
   2  -6   9 921.087 66.0415  39
  -2  -6  -9 1157.25 102.530  48
   2  -6   9 1089.95 68.0816  34
  -2  -6  -9 1083.61 51.2244   6
   2  -6   9 1098.85 52.2947   4
   2  -6  10 63.2487 41.9492  34
  -2  -6 -10 133.271 82.7436  48
  -2  -6 -11 512.329 94.7559  48
   2  -6  11 530.512 55.1460  34
   2  -6  11 651.829 54.0539  40
  -2  -6 -12 60.7993 86.9149  48
   2  -6  12-37.0075 44.5437  34
   2  -6  12 52.9090 38.7725  40
   2  -6  12 49.8849 42.8001  39
   2  -6  12 81.5343 110.239  51
   2  -6  13 587.232 56.9226  34
  -2  -6 -13 877.690 101.926  48
   2  -6  13 746.942 54.9846  40
   2  -6  13 526.785 56.8883  39
   2  -6  14 123.105 43.9720  34
  -2  -6 -14 168.608 87.7914  48
   2  -6  14 32.2861 42.7991  39
   2  -6  14 53.2116 36.8749  40
   2  -6  15 34.5267 41.5771  34
  -2  -6 -15-15.8963 82.7275  48
   2  -6  15 13.3173 33.3393  40
   2  -6  16-0.63713 38.1837  34
   2  -6  16-8.87325 92.5631  46
  -2  -6 -16-54.5135 80.4695  48
   2  -6  17 20.8363 36.4346  34
   2  -6  17 172.706 93.0666  46
  -2  -6 -17-2.97856 75.6511  48
   2  -6  18 7.51446 32.4698  34
  -2  -6 -18-14.1086 69.9150  48
   2  -6  19 55.9695 28.7396  34
  -2  -6 -19 127.160 62.0603  48
   2  -6  20-11.7068 22.8021  34
  -2  -4  23-9.30306 85.6550  46
  -2  -4  23-66.3315 92.1606  45
  -2  -4  22 29.0052 98.5479  45
  -2  -4  22 154.070 95.7027  46
  -2  -4  21 90.6351 99.2684  46
  -2  -4  21-87.1267 105.586  45
  -2  -4  20-22.3457 31.6619  31
  -2  -4  20-22.0808 102.793  46
  -2  -4  20 62.6441 105.821  45
  -2  -4  19 170.090 35.9467  31
  -2  -4  19 14.3883 104.796  46
  -2  -4  18 1134.73 66.1602  31
  -2  -4  18 1131.61 126.206  46
  -2  -4  17 104.351 100.595  46
  -2  -4  17 60.2853 37.1122  31
  -2  -4  16 58.4748 37.0531  31
  -2  -4  15 97.8012 36.9490  40
   2  -4 -15 38.2723 38.4815  41
  -2  -4  15 62.3343 37.3471  31
  -2  -4  14 1115.84 65.4737  40
  -2  -4  14 965.128 62.7302  31
  -2  -4  13 77.1906 34.1111  40
   2  -4 -13 41.0927 35.7398  41
  -2  -4  13 52.5458 36.9674  31
  -2  -4  12 399.861 40.3981  40
  -2  -4  12 385.959 42.0567  31
  -2  -4  11 547.909 44.5258  31
  -2  -4  10 1616.04 73.6112   6
   2  -4 -10 1534.06 72.9731   4
   2  -4 -10 1752.61 74.7171   1
  -2  -4  10 1630.05 73.4506   4
   2  -4 -10 1708.45 80.7004  15
  -2  -4  10 1478.88 79.5501  31
  -2  -4   9 548.661 32.2398   6
   2  -4  -9 512.283 30.8694   4
   2  -4  -9 481.800 30.5407   1
  -2  -4   9 529.303 31.2322   4
   2  -4  -9 518.688 39.1598  15
  -2  -4   9 496.200 39.6346  31
  -2  -4   8 7960.04 318.228   6
   2  -4  -8 7085.28 318.052   4
   2  -4  -8 7784.16 319.013   1
  -2  -4   8 8017.14 318.360   4
  -2  -4   7 196.589 26.6288   6
  -2  -4   7 193.662 24.1689   4
   2  -4  -7 181.186 23.0572   1
   2  -4  -7 180.384 23.8001   4
  -2  -4   6 481.461 35.8037   6
   2  -4  -6 455.242 31.8932   1
  -2  -4   6 464.607 32.9207   4
  -2  -4   5 1568.22 76.9671   6
  -2  -4   5 1444.31 75.7698   4
  -2  -4   4 26398.5 1123.45   6
  -2  -4   4 24917.3 1123.34   4
  -2  -4   3 2416.53 116.962   6
   2  -4  -3 2805.65 118.790   1
  -2  -4   2 16019.0 695.750   6
   2  -4  -2 16637.6 697.412   1
   2  -4  -2 16592.3 695.946  16
  -2  -4   1 2561.74 112.270   6
  -2  -4   1 2294.90 111.437   1
   2  -4  -1 2730.36 114.141   1
  -2  -4   1 2384.21 111.914   4
  -2  -4   0 5472.00 225.731   4
  -2  -4   0 4955.09 225.363   1
  -2  -4  -1 1324.67 64.3281   4
  -2  -4  -1 1289.86 64.0544   1
  -2  -4  -2 1497.89 69.2487   6
  -2  -4  -2 1465.07 68.5855   4
  -2  -4  -2 1360.19 68.0847   1
   2  -4   2 1301.67 69.4491   1
  -2  -4  -3 619.114 40.3586   6
   2  -4   3 667.328 41.3340   1
  -2  -4  -3 664.687 39.4510   4
  -2  -4  -4 1190.13 58.3881   6
  -2  -4  -4 1100.91 57.2071   4
   2  -4   4 1176.91 58.8968   1
  -2  -4  -5 521.315 33.7789   6
   2  -4   5 530.541 33.3030   1
   2  -4   5 441.804 35.1040   4
  -2  -4  -5 522.479 32.5841   4
  -2  -4  -6 1905.84 86.7999   6
   2  -4   6 1986.41 88.4732   1
  -2  -4  -6 1937.41 86.9559   4
   2  -4   6 1830.66 88.4014   4
  -2  -4  -7 317.557 25.7948   6
  -2  -4  -7 382.018 25.4444   4
   2  -4   7 304.225 27.0917   4
   2  -4   7 345.177 26.5012   1
  -2  -4  -8 7457.45 320.872   6
   2  -4   8 7083.20 321.457   4
   2  -4   9 1583.03 76.9561   4
   2  -4   9 1950.48 79.8596   1
  -2  -4 -10 731.455 58.7489  41
   2  -4  10 983.213 57.3847  39
  -2  -4 -11 84.8286 38.9177  41
   2  -4  11 75.5038 36.7833  39
   2  -4  11 128.496 32.4353  40
   2  -4  11 154.069 80.2021  51
  -2  -4 -11 63.5080 86.4055  58
  -2  -4 -12 583.792 105.675  58
  -2  -4 -12 822.296 64.4759  41
   2  -4  12 902.990 61.9114  39
   2  -4  12 1100.32 58.7027  40
   2  -4  12 835.506 58.5514  31
  -2  -4 -13 286.157 48.5099  41
   2  -4  13 309.362 46.1052  39
   2  -4  13 344.062 38.5823  40
   2  -4  13 280.121 43.9632  31
  -2  -4 -14 59.3392 43.8911  41
   2  -4  14 81.4211 42.5856  39
   2  -4  14 125.697 39.8739  31
  -2  -4 -15 141.959 45.8100  41
   2  -4  15 155.960 40.2783  31
  -2  -4 -16 157.775 46.3635  41
   2  -4  16 169.744 39.8669  31
  -2  -4 -17-15.9888 41.0735  41
   2  -4  17 29.9084 35.9438  31
  -2  -4 -18 124.902 40.6436  41
  -2  -4 -18 144.775 79.7172  48
   2  -4  19-40.3593 97.5930  46
  -2  -4 -19 171.774 73.0401  48
  -2  -4 -20 33.1723 63.5402  48
   2  -4  20 113.647 93.1590  46
   2  -4  20 60.9961 33.4463  34
   2  -4  21-35.6586 85.7505  46
   2  -4  21 14.4800 27.9018  34
  -2  -2  24-10.7358 21.5269  31
  -2  -2  24-90.4061 76.5264  46
  -2  -2  23 34.3106 25.8832  31
  -2  -2  23 117.560 89.2974  46
  -2  -2  22 21.5528 30.2811  31
  -2  -2  22 147.651 98.5219  46
  -2  -2  21 24.7207 32.6670  31
  -2  -2  21 54.7345 101.008  46
  -2  -2  20 114.451 152.046  55
   2  -2 -20-12.4969 43.2244  20
  -2  -2  20-6.92939 34.3087  31
  -2  -2  20-15.5862 102.399  46
   2  -2 -19 2098.07 123.753  20
  -2  -2  19 2245.47 106.610  31
  -2  -2  19 2190.26 155.482  46
   2  -2 -18 73.7637 48.8432  20
  -2  -2  18 88.7535 106.038  46
  -2  -2  18 111.831 39.1698  31
  -2  -2  17 447.407 102.961  46
  -2  -2  17 404.353 39.5308  27
  -2  -2  17 391.341 43.2942  31
   2  -2 -16 28.6052 116.458  65
  -2  -2  16 38.9524 31.7806  27
  -2  -2  16 18.2150 35.1970  31
   2  -2 -15 988.063 125.130  65
  -2  -2  15 1318.74 63.5777  27
  -2  -2  15 1336.89 65.8932  31
   2  -2 -15 868.433 68.2829  37
   2  -2 -14 95.8368 36.9633  37
  -2  -2  14 182.123 33.3795  31
  -2  -2  14 142.001 30.5645  27
  -2  -2  13 1171.33 62.8003  31
  -2  -2  13 1214.86 61.8339  27
  -2  -2  12 93.1540 30.5515  31
  -2  -2  12 99.3375 29.2116  27
  -2  -2  11 17803.3 761.261  31
  -2  -2  11 17789.8 762.202  33
   2  -2 -11 18875.2 769.210  15
  -2  -2  11 17951.8 760.911  27
  -2  -2  10 883.311 50.1987  31
  -2  -2  10 935.615 55.3866  33
  -2  -2  10 880.880 49.8748  27
   2  -2 -10 888.710 57.1000  15
   2  -2  -9 14516.6 609.214   1
   2  -2  -9 14041.2 608.950   4
  -2  -2   9 14690.0 620.251  19
   2  -2  -9 16220.6 617.585  15
   2  -2  -9 13654.1 616.544  14
  -2  -2   8 735.231 40.2446   4
   2  -2  -8 899.987 41.9507   1
  -2  -2   8 764.244 40.4999   6
   2  -2  -8 881.931 52.6359  15
  -2  -2   8 954.370 58.9257  19
   2  -2  -8 946.462 50.6653  14
   2  -2  -7 15899.9 737.007   1
  -2  -2   7 18123.7 736.585   4
  -2  -2   7 17924.2 736.438   6
  -2  -2   7 18241.6 744.056  19
   2  -2  -7 17046.6 741.446  14
  -2  -2   6 328.535 28.0390   3
  -2  -2   6 395.824 27.4908   4
  -2  -2   6 378.057 27.8059   6
   2  -2  -6 430.428 33.2986  14
  -2  -2   6 424.762 40.5847  19
  -2  -2   5 21693.8 869.947   4
  -2  -2   5 20013.3 870.920   3
  -2  -2   5 20168.5 870.424   5
  -2  -2   5 20731.3 869.796   6
   2  -2  -5 21169.3 873.880  14
  -2  -2   5 18950.3 873.698  19
  -2  -2   4 445.892 33.8362   3
  -2  -2   4 483.268 32.2249   4
  -2  -2   4 436.427 33.9447   6
  -2  -2   4 464.087 33.3427   5
   2  -2  -4 409.471 35.4433  14
  -2  -2   4 379.434 37.5885  19
  -2  -2   3 3200.96 155.085   3
  -2  -2   3 3302.08 153.783   6
  -2  -2   2 2557.39 115.761   3
  -2  -2   1 257726. 10370.1   3
  -2  -2   1 228547. 10368.5   4
   2  -2  -1 261353. 10370.0  16
  -2  -2   0 734.917 50.8837   4
   2  -2   0 1372.57 54.7763  16
  -2  -2  -1 50449.7 2107.63   4
  -2  -2  -1 52271.4 2108.26   5
  -2  -2  -1 47258.2 2108.02  16
  -2  -2  -2 867.275 48.2507   4
  -2  -2  -2 936.341 48.8934   6
  -2  -2  -2 853.753 49.3801   5
  -2  -2  -3 23445.9 950.203   3
  -2  -2  -3 22288.8 948.439   4
  -2  -2  -3 22544.2 948.416   6
  -2  -2  -3 21878.1 949.349   5
  -2  -2  -3 22190.7 951.379  14
  -2  -2  -4 718.740 39.4967   4
  -2  -2  -4 674.081 42.3097   5
  -2  -2  -5 8881.34 397.866   6
  -2  -2  -5 9268.02 398.067   4
  -2  -2  -6 305.708 21.9746   6
   2  -2   6 259.270 21.9348   1
   2  -2   7 3740.53 160.733   1
  -2  -2  -8 3316.83 131.031  20
   2  -2   8 3007.90 123.563  27
   2  -2   8 2977.11 124.141  31
   2  -2   9 49348.4 2099.74  27
   2  -2   9 49558.8 2100.17  31
  -2  -2  -9 51513.6 2107.71  20
   2  -2  10 591.550 42.4302  31
   2  -2  10 563.484 41.3124  27
  -2  -2 -10 577.810 48.4879  20
   2  -2  11 580.240 42.3864  31
  -2  -2 -11 470.186 46.7342  20
   2  -2  11 537.831 40.1382  27
   2  -2  12 111.426 31.4362  27
   2  -2  12 84.0735 34.0711  31
  -2  -2 -12 101.231 33.4357  37
  -2  -2 -12 26.4343 81.7732  65
  -2  -2 -12 83.1216 37.6506  41
  -2  -2 -12 87.9294 36.0182  20
   2  -2  13 3858.77 167.004  27
  -2  -2 -13 3393.17 173.132  41
   2  -2  13 3731.54 171.942  39
  -2  -2 -13 3590.24 178.022  20
   2  -2  13 3998.63 168.430  31
  -2  -2 -14 73.9156 40.8736  41
   2  -2  14 84.7869 37.5067  31
   2  -2  14 105.453 32.9882  27
  -2  -2 -14 64.7159 37.4683  20
   2  -2  15 804.639 50.2176  27
   2  -2  15 858.591 54.2298  31
  -2  -2 -15 650.571 59.0849  41
  -2  -2 -15 625.927 57.4425  20
  -2  -2 -16-8.13033 128.856  65
  -2  -2 -16 11.7077 42.6839  41
  -2  -2 -16 68.0677 36.7938  20
   2  -2  16 89.3909 39.5876  31
  -2  -2 -17 282.983 47.9280  41
   2  -2  17 373.765 42.7016  31
  -2  -2 -18 30.1240 41.1235  41
   2  -2  18 37.9657 36.9466  31
  -2  -2 -19 624.297 60.6335  41
   2  -2  19 1013.79 56.1703  31
   2  -2  20 119.553 95.7137  46
  -2  -2 -20 26.4238 37.2375  41
   2  -2  20 74.3834 32.4590  31
   2  -2  21 66.7243 90.7568  46
  -2  -2 -21 117.619 33.9670  41
   2  -2  21 167.563 28.9604  31
   2  -2  22 10.6460 82.5617  46
  -2   0  24 429.573 103.469  45
  -2   0  23 25.0971 106.304  45
  -2   0  22 407.821 94.3559  46
   2   0 -21 17.2687 44.8507  20
  -2   0  21-127.072 96.6317  46
   2   0 -21-67.2714 171.117  65
  -2   0  20 28.9650 98.2743  46
   2   0 -20-5.70387 47.7191  20
   2   0 -19-5.92536 47.4547  20
  -2   0  19-12.7694 46.8557  33
   2   0 -19-12.1804 42.8038  37
  -2   0  18 6909.79 290.097  33
  -2   0  18 5742.05 311.268  46
   2   0 -18 7553.14 310.720  20
  -2   0  18 7683.94 312.634  19
   2   0 -18 4812.83 334.187  65
   2   0 -18 6229.40 289.501  37
   2   0 -17 89.3773 125.687  65
  -2   0  17 46.9588 93.0596  46
  -2   0  17-45.5105 56.1876  19
   2   0 -17 61.3528 51.9616  20
  -2   0  17 81.7149 47.2112  33
   2   0 -17 81.4753 41.4372  37
   2   0 -16-72.5044 110.340  65
  -2   0  16 189.015 51.5941  21
  -2   0  16 115.461 45.1141  33
   2   0 -16 71.3373 38.4236  37
  -2   0  16 186.310 51.5530  19
  -2   0  16-28.9970 86.7687  46
  -2   0  15 162.739 49.4546  21
  -2   0  15 159.243 43.7196  33
   2   0 -15 141.874 36.8215  37
  -2   0  15 144.334 50.2197  19
  -2   0  14 506.880 56.2501  21
  -2   0  14 441.501 47.7319  33
  -2   0  13 120.518 45.4917  21
  -2   0  13 126.186 27.3294  17
  -2   0  13 154.135 45.4403  19
  -2   0  13 147.596 40.0463  33
  -2   0  12 77.8249 42.6051  19
  -2   0  12 54.7142 24.0976  17
  -2   0  12 68.1291 28.8249  31
  -2   0  11 30.7630 24.0776  17
  -2   0  11 60.7643 41.9399  19
  -2   0  11 60.5321 28.3846  31
  -2   0  10 16625.5 710.574  19
   2   0 -10 15624.9 709.566  15
  -2   0  10 16571.2 704.575  17
  -2   0  10 16805.7 701.047  31
   2   0  -9 233.887 40.6079  15
  -2   0   9 258.642 26.9501  17
  -2   0   9 237.053 41.6121  19
  -2   0   8 21258.7 904.569   5
  -2   0   8 22952.0 909.070  17
  -2   0   8 21143.2 912.488  19
   2   0  -8 20873.7 912.701  15
  -2   0   7 82.8478 13.1119   5
  -2   0   7 73.2759 32.2144  19
  -2   0   7 80.1653 12.0688   3
  -2   0   6 2731.25 114.212   2
  -2   0   6 2587.40 114.120   3
  -2   0   5 153.483 16.3150   3
  -2   0   5 134.912 15.9790   2
  -2   0   4 6609.30 285.143   2
  -2   0   4 6849.88 285.295   3
  -2   0   3 86.2320 13.5433   3
  -2   0   3 83.5549 13.0995   2
   2   0  -2 187580. 7822.63  18
  -2   0   2 183420. 7822.91   2
  -2   0   1 51.7825 11.8658   2
  -2   0   0 183351. 7726.02  16
  -2   0  -1 20.3247 20.6917  20
  -2   0  -1 10.8508 24.0816  16
  -2   0  -2 97630.2 3742.87  20
  -2   0  -2 88315.6 3740.49   2
  -2   0  -2 85595.5 3740.42   3
   2   0   3 130.714 25.8412  17
   2   0   3 110.633 32.7527  19
  -2   0  -3 115.402 33.4552  20
  -2   0  -3 157.175 16.8751   3
  -2   0  -3 161.151 16.1909   2
  -2   0  -4 96560.7 4019.01   5
   2   0   4 99733.0 4023.44  19
  -2   0  -4 98619.5 4023.80  20
  -2   0  -4 95406.3 4019.03   2
  -2   0  -4 91874.3 4018.94   3
   2   0   4 97259.8 4022.76  21
  -2   0  -5 80.7719 12.4929   5
  -2   0  -5 78.8617 33.8676  20
   2   0   5 73.8383 32.9914  19
   2   0   5 110.474 32.7624  15
  -2   0  -5 86.3742 12.5781   3
  -2   0  -5 93.8633 12.6744   2
   2   0   5 82.6648 34.8530  21
   2   0   6 260.838 36.8309  21
   2   0   6 221.513 33.9446  15
  -2   0  -6 177.889 36.4721  20
   2   0   6 256.293 34.9668  19
   2   0   7 243.727 40.6639  19
   2   0   7 246.691 39.0615  15
  -2   0  -7 253.296 40.8348  20
   2   0   7 276.691 41.2780  21
   2   0   8 42345.9 1678.05  15
  -2   0  -8 38703.8 1678.28  20
   2   0   8 38513.8 1677.78  19
   2   0   8 38749.4 1677.03  21
   2   0   9 33.5622 35.5741  33
   2   0   9 31.7164 39.8579  19
  -2   0  -9 32.5666 39.3120  20
   2   0   9 59.8457 41.0487  21
   2   0   9 62.7464 28.4581  31
   2   0  10 8993.74 394.425  33
   2   0  10 9177.20 393.291  31
   2   0  10 9573.89 404.941  19
  -2   0 -10 9129.32 403.955  20
   2   0  10 9745.44 404.104  21
   2   0  10 9248.31 393.140  27
   2   0  11-5.49543 28.4084  27
   2   0  11 28.4539 28.8527  31
   2   0  11-0.70810 36.3869  33
  -2   0 -11-15.7728 38.4379  20
   2   0  11 17.4463 40.2291  19
   2   0  12 51.8557 31.1894  31
   2   0  12 32.0097 29.5285  27
  -2   0 -12 64.0601 39.9987  20
   2   0  12 37.0752 38.4120  33
   2   0  13 98.7625 30.9552  27
   2   0  13 55.1768 33.4853  31
  -2   0 -13 56.4056 41.0647  20
   2   0  13 84.6994 40.7982  33
  -2   0 -13-25.8217 70.5194  54
   2   0  14 1279.78 65.2616  27
  -2   0 -14 1336.74 82.0517  20
   2   0  14 1255.34 67.2657  31
   2   0  14 1215.14 71.3479  33
  -2   0 -15 4.71063 41.2969  20
  -2   0 -15-28.9887 37.1679  37
   2   0  15 14.0698 34.9762  31
   2   0  15 0.38803 30.9306  27
  -2   0 -16 151.939 44.5863  20
  -2   0 -16 144.149 41.0659  37
   2   0  16 145.728 37.7291  31
   2   0  16 110.935 33.2247  27
   2   0  17 7.57761 31.3801  27
   2   0  17 4.36906 36.9170  31
  -2   0 -17 29.8990 41.3201  37
  -2   0 -17 82.0722 44.7641  20
  -2   0 -17 14.5632 43.6165  41
  -2   0 -17-84.4952 132.572  65
   2   0  18 984.633 54.8957  27
   2   0  18 1034.83 59.3046  31
  -2   0 -18 919.245 71.6339  20
  -2   0 -18 818.133 66.2879  41
  -2   0 -18 1023.90 63.1080  37
  -2   0 -19 35.7955 40.4378  20
  -2   0 -19 47.3437 39.9192  37
  -2   0 -19 50.5620 41.6358  41
   2   0  19 17.8706 28.3868  27
   2   0  19 29.3594 34.2494  31
   2   0  20 15.8109 32.0117  31
  -2   0 -20 52.9642 37.3414  37
  -2   0 -20 55.4956 163.318  65
   2   0  20-50.4299 92.0896  46
  -2   0 -20-20.5323 38.8967  41
   2   0  21 41.2188 81.5538  46
   2   0  21-22.1088 29.0445  31
  -2   0 -21 21.0074 33.7256  41
   2   0  22 219.266 27.1505  31
  -2   0 -22 87.7128 29.7404  41
  -2   2  24-16.5245 88.6054  45
  -2   2  24 14.9070 16.9042  27
  -2   2  23 37.0008 101.123  45
  -2   2  23 48.4042 21.1723  27
  -2   2  22-25.7537 110.637  45
  -2   2  22 33.1537 24.6566  27
  -2   2  21-9.76145 27.6844  27
   2   2 -21-28.5475 45.4602  20
   2   2 -21 31.3123 37.9108  37
  -2   2  21-16.8879 41.0942  33
  -2   2  20 30.3284 29.5484  27
   2   2 -20-92.1638 165.708  65
   2   2 -20 16.0135 47.4741  20
  -2   2  20 46.3056 43.5869  33
   2   2 -20 37.8806 39.5773  37
  -2   2  19 2175.74 101.346  27
   2   2 -19 2171.49 107.361  37
  -2   2  19 2076.17 126.547  19
  -2   2  19 2106.98 108.985  33
  -2   2  19 2039.47 123.905  21
  -2   2  18 95.3801 55.2667  19
   2   2 -18 69.7593 42.5073  37
  -2   2  18 159.609 49.9355  33
  -2   2  18 159.429 57.0830  21
  -2   2  17 522.160 64.3452  19
   2   2 -17 422.940 48.3264  37
  -2   2  17 398.749 53.6012  33
  -2   2  17 514.036 63.7590  21
  -2   2  16 63.6591 51.0457  19
   2   2 -16 11.7300 37.8066  37
  -2   2  16 22.6401 46.0863  33
  -2   2  16 76.7286 50.5742  21
  -2   2  15 1741.38 100.478  19
  -2   2  15 1432.61 84.8890  17
   2   2 -15 1448.48 79.6902  37
   2   2 -15 1712.12 101.287  20
  -2   2  15 1693.85 96.1046  21
  -2   2  14 99.5298 45.5022  21
   2   2 -14 117.411 33.5665  37
   2   2 -14 178.784 50.5309  20
  -2   2  14 119.018 32.9295  17
  -2   2  14 143.106 46.0623  19
  -2   2  13 1221.41 77.1328  21
  -2   2  13 1124.17 69.2778  17
  -2   2  13 1119.12 76.7421  19
  -2   2  13 1208.33 61.2271  32
  -2   2  13 1174.54 57.2096  25
  -2   2  12 76.6565 40.5256  21
  -2   2  12 73.6669 30.8863  17
  -2   2  12 90.5832 41.0079  19
  -2   2  12 102.313 30.2241  36
  -2   2  12 127.853 26.9100  32
  -2   2  12 93.2533 22.5459  25
  -2   2  11 19413.4 888.964  21
  -2   2  11 19496.2 888.841  19
  -2   2  11 21275.9 879.185  32
  -2   2  11 20509.7 879.353  36
  -2   2  11 21165.1 878.025  25
  -2   2  10 769.984 59.0240  21
  -2   2  10 815.212 60.3254  22
  -2   2  10 718.218 58.2999  19
  -2   2  10 943.007 45.9248  32
  -2   2  10 983.517 48.1248  36
  -2   2  10 776.194 43.3240  25
  -2   2  10 845.900 44.9396  29
  -2   2   9 16119.9 673.514  25
  -2   2   9 15937.0 673.802  29
  -2   2   9 15255.7 672.983   2
  -2   2   9 14780.1 682.628  19
  -2   2   9 16852.0 683.452  22
  -2   2   9 15162.3 682.046  21
  -2   2   9 16563.1 674.694  36
  -2   2   9 16553.0 674.459  32
  -2   2   8 984.771 59.9064  24
  -2   2   8 1039.71 61.0678  21
  -2   2   8 996.210 61.9694  22
  -2   2   7 16934.3 702.557  24
  -2   2   7 16303.4 702.772  21
  -2   2   7 16163.6 703.282  22
  -2   2   6 544.544 41.8317  24
  -2   2   6 545.548 43.8426  21
  -2   2   6 549.441 43.1079  22
  -2   2   5 21652.3 928.248  24
  -2   2   5 22218.2 928.346  23
  -2   2   5 21925.1 928.703  21
  -2   2   5 22641.9 928.938  22
   2   2  -5 21535.6 929.698  15
  -2   2   5 21358.7 927.531  18
  -2   2   4 470.426 41.0204  21
   2   2  -4 397.426 41.1241  15
   2   2  -3 3328.38 146.924  15
  -2   2   3 3251.11 145.014  14
   2   2  -2 2397.26 109.894  15
  -2   2   2 2509.51 112.596  20
  -2   2   1 246774. 10108.3  20
   2   2  -1 254255. 10105.5  15
   2   2  -1 225384. 10104.9  16
   2   2   0 1526.68 69.5155  14
  -2   2   0 1344.47 74.2428  20
  -2   2  -1 54686.2 2217.91  20
   2   2   1 51978.3 2213.93  18
  -2   2  -1 51689.2 2217.03  16
  -2   2  -2 995.967 61.1644  16
   2   2   2 1159.02 52.2926  19
  -2   2  -2 1110.14 64.0108  20
   2   2   3 19799.6 863.712  19
  -2   2  -3 21972.5 869.097  20
   2   2   4 964.826 54.6523  21
   2   2   4 1053.73 53.3214  19
  -2   2  -4 1137.51 62.1890  20
   2   2   5 7460.19 339.948  21
  -2   2  -5 7589.97 339.435  17
   2   2   5 8041.77 341.227  17
   2   2   5 8249.01 339.488  19
  -2   2  -5 8336.49 344.729  20
   2   2   6 528.839 42.8355  21
   2   2   6 574.523 41.4250  19
   2   2   6 519.527 40.7885  17
   2   2   7 3293.97 147.350  21
   2   2   7 3061.03 146.845  17
   2   2   7 3271.08 147.102  19
   2   2   8 3182.47 152.528  19
   2   2   8 3629.70 144.741  31
   2   2   8 3119.22 142.448  25
   2   2   8 3434.71 153.313  21
   2   2   9 60548.2 2549.25  31
   2   2   9 61147.2 2557.28  21
   2   2   9 59380.7 2557.28  19
   2   2  10 722.114 42.8512  31
   2   2  10 567.303 54.3461  21
   2   2  10 704.716 53.8671  19
   2   2  11 578.357 40.5255  31
   2   2  11 569.594 46.9027  33
   2   2  11 578.064 53.7267  21
   2   2  11 574.476 46.9539  17
   2   2  11 628.602 52.3427  19
   2   2  12 76.9926 31.1548  31
  -2   2 -12 88.2341 33.5401  37
   2   2  12 100.639 38.3562  33
  -2   2 -12 172.447 69.1706  54
   2   2  12 74.3529 43.8979  21
   2   2  12 118.419 32.7923  17
   2   2  12 89.1560 42.4681  19
  -2   2 -12 90.0653 43.9672  20
   2   2  13 3874.93 179.641  33
  -2   2 -13 4132.31 179.955  37
   2   2  13 3975.02 177.733  31
   2   2  13 3924.23 190.671  17
   2   2  13 4015.38 191.499  19
  -2   2 -13 4075.23 195.222  20
  -2   2 -13 4024.82 200.478  54
   2   2  13 4293.05 193.015  21
   2   2  14 131.998 33.7644  31
  -2   2 -14 116.864 37.8773  37
   2   2  14 123.788 41.5486  33
   2   2  14 116.864 43.9318  19
  -2   2 -14 111.367 45.8029  20
  -2   2 -14 72.7198 83.7135  54
   2   2  14 111.939 48.2142  21
   2   2  15 855.845 53.5746  27
  -2   2 -15 930.825 105.365  54
   2   2  15 923.652 55.8924  31
   2   2  15 910.108 61.5080  33
  -2   2 -15 928.740 59.7096  37
  -2   2 -15 1037.82 78.6329  20
   2   2  16 62.3417 31.6589  27
   2   2  16 99.7791 35.7255  31
  -2   2 -16 177.701 94.1457  54
  -2   2 -16 42.7218 50.5849  20
   2   2  16 52.3780 42.7592  33
  -2   2 -16 120.141 41.5388  37
  -2   2 -17 283.896 54.8513  20
  -2   2 -17 236.077 43.6589  37
   2   2  17 157.535 43.5728  33
   2   2  17 264.481 33.4012  27
   2   2  17 271.926 38.2143  31
  -2   2 -18 114.181 46.9655  20
   2   2  18 21.5265 33.4934  31
   2   2  18 62.0101 28.7398  27
  -2   2 -19 965.079 75.0676  20
   2   2  19 905.528 56.5709  31
   2   2  19 868.882 52.2451  27
  -2   2 -20 67.8477 37.9115  37
  -2   2 -20 37.6194 38.5602  41
  -2   2 -20 42.8822 166.835  65
   2   2  20 44.1635 30.5370  31
   2   2  20 22.2682 24.9230  27
  -2   2 -21 245.588 37.1033  37
   2   2  21 178.623 29.4269  31
   2   2  22 36.3624 22.7672  31
  -2   2 -22 95.8894 170.628  65
  -2   2 -22 6.12226 25.8079  41
   2   4 -23-55.7631 176.975  65
  -2   4  23 9.04294 22.1282  31
  -2   4  23 16.1491 17.2965  27
  -2   4  22 70.5471 33.5076  33
  -2   4  22 96.0304 21.8678  27
  -2   4  22 78.9690 26.4688  31
  -2   4  22 86.7662 89.7711  45
  -2   4  21-30.7474 29.0076  31
  -2   4  21 28.2796 24.2474  27
  -2   4  21 128.789 100.531  45
  -2   4  21 57.4665 37.1385  33
   2   4 -21 16.4015 34.4970  37
   2   4 -21-30.5219 172.164  65
  -2   4  20 20.2445 31.2579  31
  -2   4  20-107.440 105.986  45
   2   4 -20 13.2841 44.7933  20
  -2   4  20 1.43789 44.1805  21
  -2   4  20-13.3953 41.4334  33
   2   4 -20 59.5630 36.4170  37
  -2   4  19 104.124 111.051  45
  -2   4  19 91.1045 49.4683  21
  -2   4  19 130.937 34.6993  31
   2   4 -19 114.323 39.6017  37
  -2   4  19 126.481 45.1052  33
   2   4 -19 166.458 51.8012  20
  -2   4  18 1020.11 71.0484  33
  -2   4  18 1171.80 63.6869  31
   2   4 -18 971.436 66.7943  37
   2   4 -18 1134.84 87.0908  20
  -2   4  18 1034.72 83.1661  19
  -2   4  18 1190.69 83.7739  21
  -2   4  17 37.3731 49.5242  19
   2   4 -17-2.12514 52.0110  20
  -2   4  17 125.292 51.2180  21
   2   4 -17 17.3924 38.9916  37
  -2   4  17 19.3720 36.4733  31
  -2   4  16 96.6734 50.4249  19
   2   4 -16 12.4184 52.0382  20
   2   4 -16 70.4942 38.6526  37
  -2   4  16 45.0986 35.9178  31
  -2   4  16 39.8639 49.5954  21
  -2   4  15 83.9205 48.8615  19
   2   4 -15 184.112 57.4655  20
   2   4 -15 124.180 37.7961  37
  -2   4  15 145.682 33.5460  32
  -2   4  15 129.352 37.7817  31
  -2   4  15 124.026 25.5176  25
  -2   4  15 115.780 50.7369  21
  -2   4  14 1338.13 85.5153  19
   2   4 -14 1349.57 93.0725  20
   2   4 -14 1154.29 69.9936  37
  -2   4  14 1351.65 67.3382  32
  -2   4  14 1271.80 69.6520  36
  -2   4  14 1165.27 69.4930  31
  -2   4  14 1308.51 62.6608  25
  -2   4  14 1327.20 85.4522  21
   2   4 -13 87.2330 48.2740  20
  -2   4  13 106.819 41.8984  19
  -2   4  13 77.9169 34.0147  36
  -2   4  13 77.1751 29.4602  32
   2   4 -13 60.1089 33.8450  37
  -2   4  13 68.4287 23.3404  25
  -2   4  13 30.7686 44.6275  21
  -2   4  12 532.256 54.4920  19
   2   4 -12 612.324 62.2211  20
  -2   4  12 572.439 40.5398  32
  -2   4  12 568.871 44.0033  36
  -2   4  12 567.812 38.3200  29
  -2   4  12 646.783 36.7525  25
  -2   4  12 613.206 56.1438  21
   2   4 -11 626.198 62.0017  20
  -2   4  11 652.895 56.4385  19
  -2   4  11 688.546 42.8291  32
  -2   4  11 695.952 45.7256  36
  -2   4  11 703.762 38.8916  25
  -2   4  11 706.096 40.7348  29
  -2   4  11 700.030 56.3892  21
   2   4 -10 1649.19 108.134  20
  -2   4  10 1938.96 91.5728  36
  -2   4  10 2031.58 88.7416  29
  -2   4  10 1958.83 101.151  24
  -2   4  10 1945.12 88.9539  30
  -2   4  10 1956.83 102.446  21
  -2   4  10 1916.96 101.951  22
  -2   4   9 585.849 35.3283  29
  -2   4   9 592.587 35.2880  30
  -2   4   9 558.301 47.9514  24
  -2   4   9 617.065 50.1582  22
   2   4  -9 505.382 55.3619  20
   2   4  -8 7289.26 371.413  20
  -2   4   8 8893.12 360.693  35
  -2   4   8 8400.61 359.355  29
  -2   4   8 8606.41 359.549  30
  -2   4   8 8543.18 368.749  24
  -2   4   8 7634.05 368.895  21
  -2   4   8 8486.30 368.778  22
   2   4  -7 200.029 42.4810  20
  -2   4   7 243.407 35.1024  18
   2   4  -7 169.264 21.3907  17
  -2   4   7 328.865 32.0522  35
  -2   4   7 295.008 39.1654  24
  -2   4   7 234.836 23.8569  28
  -2   4   7 280.110 25.9439  30
  -2   4   7 217.841 41.8663  21
  -2   4   7 269.569 39.0774  22
  -2   4   6 752.395 49.8482  22
  -2   4   6 806.098 49.3155  23
  -2   4   6 702.427 45.6761  18
   2   4  -6 504.932 33.8364  17
   2   4  -6 608.441 51.4626  20
  -2   4   5 1789.34 86.7128  23
  -2   4   5 1776.66 87.2870  22
  -2   4   5 1770.53 85.6883  18
  -2   4   4 25941.2 1036.82  23
  -2   4   4 25915.3 1037.46  22
  -2   4   4 24803.0 1036.22  18
  -2   4   3 2610.48 113.464  22
   2   4  -3 2163.50 106.697  20
  -2   4   2 15401.0 621.343  22
   2   4  -2 13855.2 614.819  20
  -2   4   2 14918.2 619.009  20
  -2   4   1 2757.44 124.846  22
   2   4  -1 2753.86 121.830  14
   2   4  -1 2417.37 114.431  20
  -2   4   1 2924.66 123.282  20
  -2   4   0 4178.86 191.684  20
   2   4   0 4375.75 191.064  14
  -2   4  -1 1446.57 76.6311  20
   2   4   1 1498.49 71.4464  14
   2   4   1 1279.56 67.5687  18
  -2   4  -2 1368.58 77.9448  20
   2   4   2 1406.09 69.1963  18
   2   4   3 845.568 47.5861  24
   2   4   3 829.300 46.7709  18
  -2   4  -3 828.439 57.9141  20
  -2   4  -3 763.541 51.9405  16
   2   4   4 1168.68 60.9341  24
   2   4   4 1096.17 61.8632  21
  -2   4  -4 1123.54 70.1580  20
  -2   4  -4 1140.66 66.0089  16
   2   4   5 351.447 34.2846  24
   2   4   5 369.868 36.1520  21
   2   4   5 366.528 31.5458  19
  -2   4  -5 362.156 43.0472  16
  -2   4  -5 367.690 48.5210  20
   2   4   6 1447.38 75.3642  24
   2   4   6 1581.92 76.1379  21
  -2   4  -6 1443.78 86.3670  20
   2   4   6 1404.88 73.2073  19
  -2   4  -6 1413.66 82.0175  16
   2   4   7 393.896 37.2877  19
  -2   4  -7 429.866 51.7342  20
   2   4   7 450.469 31.1922  36
   2   4   7 422.940 28.9875  32
   2   4   7 397.312 27.4286  29
   2   4   7 417.323 26.6649  25
   2   4   7 400.318 40.3746  21
   2   4   8 9685.94 412.630  17
   2   4   8 8782.42 407.719  19
  -2   4  -8 9005.71 416.938  20
   2   4   8 9681.57 401.361  32
   2   4   8 9601.88 401.727  36
   2   4   8 9281.04 400.382  25
   2   4   8 9658.94 409.792  21
   2   4   9 2516.24 119.771  17
   2   4   9 2257.78 114.823  19
  -2   4  -9 2438.27 125.941  20
   2   4   9 2446.87 106.294  32
   2   4   9 2325.03 107.093  36
   2   4   9 2339.78 104.657  25
   2   4   9 2433.83 117.455  21
   2   4  10 1119.31 69.7555  17
  -2   4 -10 1026.07 79.4080  20
   2   4  10 920.497 65.7456  19
   2   4  10 1132.60 56.3182  32
   2   4  10 1115.20 59.2837  31
   2   4  10 1150.00 69.2654  21
   2   4  10 1100.59 53.1697  25
   2   4  11 157.299 22.1671  25
   2   4  11 124.418 31.5939  31
  -2   4 -11 233.948 78.0759  54
   2   4  11 166.827 41.5447  21
  -2   4 -11 213.484 51.4120  20
   2   4  11 146.701 36.8439  19
   2   4  12 969.447 56.1129  31
   2   4  12 917.549 68.7375  21
   2   4  12 925.653 66.4653  19
  -2   4 -12 1054.66 79.9019  20
   2   4  13 258.753 36.6971  31
  -2   4 -13 303.073 44.0601  37
  -2   4 -13 256.779 90.8943  54
   2   4  13 421.603 50.7575  21
  -2   4 -13 300.536 56.9273  20
  -2   4 -14 157.849 41.8285  37
   2   4  14 95.9667 33.2382  31
   2   4  14 86.8995 41.4477  33
  -2   4 -14 25.0989 93.0145  54
   2   4  14 76.8543 45.8552  21
  -2   4 -14 206.769 56.2418  20
  -2   4 -15 184.125 97.6681  54
   2   4  15 143.096 41.9400  33
   2   4  15 172.374 34.6369  31
  -2   4 -15 157.189 43.3400  37
   2   4  15 159.651 46.7751  21
  -2   4 -16 104.715 100.571  54
  -2   4 -16 212.213 43.2661  37
   2   4  16 159.597 41.0509  33
   2   4  16 165.177 34.4972  31
   2   4  16 110.779 47.1676  21
  -2   4 -17 31.9836 97.8482  54
   2   4  17 17.7080 31.5147  31
   2   4  17-5.38929 26.8974  27
   2   4  17-12.5780 37.4410  33
  -2   4 -17-24.6345 39.9856  37
  -2   4 -18 161.039 51.0321  20
  -2   4 -18 158.129 41.4756  37
   2   4  18 126.835 36.3856  33
   2   4  18 200.314 33.0031  31
   2   4  18 176.794 27.1825  27
  -2   4 -19 55.2079 37.0504  37
   2   4  19 79.7840 28.9971  31
   2   4  19 41.5976 23.2681  27
  -2   4 -20 44.4718 34.9782  37
   2   4  20 40.5889 20.2592  27
   2   4  20 65.8006 26.2635  31
  -2   4 -21 7.89330 27.5638  41
   2   4  21 4.19580 16.1323  27
   2   4  21 12.0986 22.1001  31
  -2   4 -21-4.47113 30.3796  37
  -2   6  22-2.41001 18.5124  31
  -2   6  22 44.9843 14.7873  27
  -2   6  21 32.3407 22.3129  31
  -2   6  21 3.82568 18.1790  27
   2   6 -21 75.8037 163.284  65
  -2   6  21 18.6431 28.1593  33
  -2   6  20-7.76366 25.4887  31
  -2   6  20 47.8406 34.0160  33
  -2   6  19 104.082 29.2050  31
  -2   6  19 144.573 38.3312  33
  -2   6  19 173.267 41.7862  21
   2   6 -18-18.2336 47.8694  20
  -2   6  18 102.147 32.0626  31
  -2   6  18 105.112 41.4514  33
   2   6 -18 43.6204 34.2675  37
  -2   6  18 177.253 44.5192  21
   2   6 -17 23.3651 49.8974  20
  -2   6  17 116.197 33.3997  31
   2   6 -17 32.6653 35.6662  37
  -2   6  17 103.227 46.2738  21
  -2   6  16 21.6247 21.6387  25
   2   6 -16 11.9754 50.0951  20
  -2   6  16-7.18157 34.5055  31
   2   6 -16-12.4117 35.8330  37
  -2   6  16 14.1203 44.3721  21
  -2   6  15 535.344 33.4435  25
  -2   6  15 294.041 55.6030  19
   2   6 -15 493.356 64.7189  20
   2   6 -15 303.765 44.1767  37
  -2   6  15 484.210 40.1099  32
  -2   6  15 521.591 44.9055  36
  -2   6  15 498.129 44.1723  31
  -2   6  15 446.622 57.6929  21
  -2   6  14 235.179 26.5056  25
  -2   6  14 204.407 48.3013  19
   2   6 -14 128.069 53.8021  20
  -2   6  14 208.618 39.5613  36
  -2   6  14 227.346 33.2619  32
   2   6 -14 149.297 39.2401  37
  -2   6  14 166.453 48.4845  21
  -2   6  13 259.692 30.0507  29
  -2   6  13 268.392 27.4996  25
  -2   6  13 202.164 45.3403  19
   2   6 -13 210.736 53.9162  20
  -2   6  13 212.100 32.6834  32
  -2   6  13 271.547 39.8216  36
  -2   6  13 242.047 48.4196  21
  -2   6  12 47.1042 23.2567  25
  -2   6  12 71.1374 25.7684  29
  -2   6  12 29.0454 39.5045  19
   2   6 -12 65.4216 48.5074  20
  -2   6  12 34.0724 34.8188  36
  -2   6  12 18.6053 29.0542  32
  -2   6  12 53.9245 42.2031  21
  -2   6  12 39.6905 40.1244  22
  -2   6  11 837.139 44.7596  29
  -2   6  11 731.028 44.6175  30
  -2   6  11 728.419 59.8779  24
  -2   6  11 773.923 60.9333  19
   2   6 -11 644.513 67.9061  20
  -2   6  11 803.869 48.1324  32
  -2   6  11 849.476 51.7569  36
  -2   6  11 729.723 60.0779  22
  -2   6  11 889.235 61.4417  21
   2   6 -10 179.955 48.1040  20
  -2   6  10 276.413 27.4157  29
  -2   6  10 243.283 27.2773  30
  -2   6  10 219.730 42.4232  21
  -2   6  10 178.063 41.3080  22
  -2   6  10 197.849 40.4483  24
  -2   6   9 403.842 45.8294  24
  -2   6   9 356.983 30.4235  30
  -2   6   9 415.082 31.0715  29
   2   6  -9 325.325 49.3644  20
  -2   6   9 335.660 37.4370  35
  -2   6   9 374.568 44.3615  22
  -2   6   9 417.281 47.5996  21
  -2   6   8 419.372 43.5044  24
  -2   6   8 347.806 28.8396  30
   2   6  -8 231.753 44.5034  20
  -2   6   8 260.339 34.9828  35
  -2   6   8 293.729 41.5463  22
  -2   6   8 325.511 44.7573  21
  -2   6   7 71.4312 21.2028  28
  -2   6   7 118.971 24.2486  30
  -2   6   7 56.3207 35.0832  24
  -2   6   7 52.7081 32.9420  18
   2   6  -7 102.951 37.0261  20
  -2   6   7 112.045 31.5281  35
  -2   6   7 117.392 39.8847  21
  -2   6   7 83.5792 34.9966  22
  -2   6   6 171.367 22.7975  28
  -2   6   6 186.058 35.0692  18
   2   6  -6 188.866 37.1155  20
  -2   6   6 181.673 32.3326  35
  -2   6   6 175.258 37.2921  23
  -2   6   6 192.713 37.3808  22
  -2   6   6 153.176 41.4487  21
  -2   6   5 2377.44 109.402  18
  -2   6   5 2116.07 95.3014  26
  -2   6   5 2185.57 96.2363  28
  -2   6   5 2238.31 108.439  23
  -2   6   5 2131.56 111.395  21
  -2   6   5 2342.73 109.254  22
  -2   6   4 1668.53 84.3016  18
   2   6  -4 1359.58 78.8989  20
  -2   6   4 1578.86 70.7370  26
  -2   6   4 1617.01 85.0919  22
  -2   6   4 1529.44 83.5514  23
  -2   6   3 819.106 55.2158  18
  -2   6   3 811.488 41.5863  26
  -2   6   3 813.391 57.9716  22
   2   6  -2 1065.00 66.8008  14
  -2   6   2 1138.39 69.6002  22
   2   6  -1 5077.86 210.295  14
  -2   6   1 4683.81 210.929  22
  -2   6   0 123.188 35.4341  20
   2   6   0 164.285 32.1557  14
  -2   6   0 89.3351 40.0130  22
   2   6   1 1343.76 68.2148  14
  -2   6  -1 1244.35 72.4993  20
   2   6   1 1149.81 64.6181  18
   2   6   1 1104.12 62.9413  23
  -2   6  -2 187.252 39.5112  20
   2   6   2 142.169 28.9092  18
   2   6   2 126.373 32.7202  21
   2   6   2 129.963 27.7655  23
   2   6   3 1882.27 88.7581  18
  -2   6  -3 1672.68 95.2193  20
   2   6   3 1728.88 86.1052  23
  -2   6  -4 405.881 48.6480  20
   2   6   4 376.704 36.4155  18
   2   6   4 399.000 36.8793  24
   2   6   4 446.341 39.2025  21
  -2   6  -5 829.310 64.5654  20
   2   6   5 810.287 51.7223  24
   2   6   5 813.785 41.8481  29
   2   6   5 895.358 53.3345  21
  -2   6  -6 356.300 50.0196  20
   2   6   6 329.963 24.7285  29
   2   6   6 358.529 36.6486  21
   2   6   6 297.068 34.9951  24
   2   6   7 273.330 23.7170  29
   2   6   7 263.745 36.4874  21
   2   6   7 276.708 34.7554  24
  -2   6  -7 271.780 49.6307  20
   2   6   7 299.377 29.3252  36
   2   6   8 716.639 37.2963  25
   2   6   8 658.652 37.8818  29
  -2   6  -8 764.361 86.7369  54
   2   6   8 719.983 51.5411  21
  -2   6  -8 719.284 65.9699  20
   2   6   8 687.654 40.4462  32
   2   6   8 686.148 42.6682  36
   2   6   9 1421.87 62.9405  25
  -2   6  -9 1147.60 107.880  54
   2   6   9 1445.05 77.9307  21
  -2   6  -9 1297.34 90.8597  20
   2   6   9 1290.61 65.4397  32
   2   6   9 1240.71 66.9875  36
   2   6  10 73.4700 20.8426  25
  -2   6 -10 65.9451 87.4393  54
   2   6  10 96.4313 36.6249  21
  -2   6 -10 115.418 51.7969  20
   2   6  10 37.4822 25.1478  32
   2   6  10 42.0554 29.6864  36
   2   6  11 710.009 37.3258  25
   2   6  11 641.567 55.1218  21
  -2   6 -11 639.404 70.4740  20
   2   6  11 598.677 41.7706  32
   2   6  11 683.411 46.5482  31
   2   6  12 48.7304 20.8745  25
  -2   6 -12-34.1935 99.4112  54
  -2   6 -12-4.09669 52.4493  20
   2   6  12-2.91763 32.6704  31
   2   6  12 49.6375 40.3212  21
  -2   6 -13 651.583 107.831  54
  -2   6 -13 731.307 74.6693  20
   2   6  13 660.542 45.5070  31
   2   6  13 576.348 56.6952  21
  -2   6 -14 2.75135 98.9247  54
  -2   6 -14 67.4361 41.4453  37
   2   6  14 78.6712 31.1091  31
   2   6  14 45.2521 37.3258  33
  -2   6 -14 146.759 53.1237  20
  -2   6 -15 14.9839 98.9938  54
  -2   6 -15 72.2568 50.4344  20
  -2   6 -15 13.6127 40.1256  37
   2   6  15 30.1649 29.8451  31
  -2   6 -16 41.8238 95.5739  54
  -2   6 -16 18.1558 38.3019  37
  -2   6 -16-17.0916 46.4214  20
   2   6  16-13.7745 27.7539  31
  -2   6 -17 12.2949 36.1812  37
  -2   6 -17 88.2308 91.7448  54
   2   6  17 22.3724 26.3018  31
   2   6  17 13.4447 21.6563  27
   2   6  18 9.09131 24.1732  31
   2   6  18 2.27326 18.7760  27
  -2   6 -18-28.5932 34.3989  37
   2   6  19 27.0482 21.2105  31
  -2   6 -19 51.3630 31.4962  37
  -2   6 -20 15.0498 26.7088  37
  -2   6 -20 0.33755 23.4848  41
  -2   8  19-5.61916 19.5262  31
  -2   8  19 21.5675 131.782  49
  -2   8  18 29.7789 28.4923  33
  -2   8  18 14.1255 22.7346  31
  -2   8  17-0.29145 25.1593  31
  -2   8  16 48.4887 36.0873  21
  -2   8  16 11.4489 27.8172  31
  -2   8  15 102.438 19.7055  25
  -2   8  15 79.7748 38.0304  21
  -2   8  15 79.9695 30.7938  31
  -2   8  15 62.2340 27.1986  32
  -2   8  14 124.258 20.9198  25
  -2   8  14 118.190 39.3446  21
  -2   8  14 63.1056 33.5065  36
  -2   8  14 95.1736 28.0293  32
  -2   8  13 64.0860 21.1818  25
  -2   8  13 54.8858 39.2978  21
  -2   8  13 73.3558 27.9314  32
  -2   8  13 59.2870 34.5351  36
  -2   8  12 6.87775 23.2285  29
  -2   8  12-4.03600 20.7041  25
  -2   8  12 37.6511 37.5188  21
  -2   8  12 7.61528 33.6510  36
  -2   8  12-3.21622 27.6900  32
  -2   8  11 131.009 24.5972  29
  -2   8  11 43.0249 37.3222  22
  -2   8  11 82.0246 39.9668  21
  -2   8  11 100.354 39.1095  24
  -2   8  11 127.004 28.6692  32
  -2   8  11 162.271 35.1753  36
  -2   8  10 130.896 25.4892  29
  -2   8  10 152.814 25.1249  30
  -2   8  10 184.796 41.7573  21
  -2   8  10 192.389 39.7877  24
  -2   8  10 148.295 37.7732  22
  -2   8  10 121.853 35.4804  36
  -2   8   9 72.8341 24.6304  29
  -2   8   9 22.3557 23.9506  30
  -2   8   9 32.3898 34.2868  22
  -2   8   9 38.9622 39.1079  21
  -2   8   9 44.0557 36.5789  24
  -2   8   8 311.185 28.9582  30
  -2   8   8 335.200 45.4936  21
  -2   8   8 276.787 41.0215  22
  -2   8   8 306.157 43.5751  24
  -2   8   8 230.597 37.3924  35
  -2   8   7 498.675 50.2758  24
  -2   8   7 580.247 36.6147  30
  -2   8   7 518.496 48.6276  22
  -2   8   7 475.896 52.7454  21
  -2   8   7 512.945 44.1363  35
  -2   8   6 1012.14 53.3800  30
  -2   8   6 921.854 50.9241  28
  -2   8   6 945.382 65.8265  24
  -2   8   6 1137.80 69.5014  18
  -2   8   6 1060.51 65.6323  22
  -2   8   6 1092.15 70.7444  21
  -2   8   6 1042.65 59.9478  35
  -2   8   5 1483.78 71.6717  28
  -2   8   5 1676.39 89.5452  18
  -2   8   5 1519.05 85.6422  22
  -2   8   5 1592.01 90.2509  21
  -2   8   5 1491.42 87.0735  23
  -2   8   5 1472.60 77.8354  35
  -2   8   4 382.878 42.7778  18
  -2   8   4 276.021 26.6159  28
  -2   8   4 268.519 23.8157  26
  -2   8   4 290.182 42.4106  23
  -2   8   4 299.374 40.8675  22
  -2   8   4 313.300 45.8131  21
  -2   8   3 14.4350 32.8457  18
  -2   8   3 20.1235 18.0012  26
  -2   8   3 8.12479 20.7709  28
  -2   8   3 56.5971 35.6147  23
  -2   8   3 69.0089 35.2526  22
  -2   8   2 31.3166 33.4007  18
  -2   8   2 15.6976 18.1252  26
  -2   8   2 71.9593 35.1223  22
  -2   8   2 45.2062 33.6515  23
   2   8  -1 21.9697 26.4464  18
  -2   8   1 70.4358 34.9247  18
  -2   8   1 24.4845 19.3171  26
   2   8  -1 12.9244 27.0262  23
  -2   8   1 47.9923 36.5644  22
   2   8   0 84.4437 29.3166  18
  -2   8   0 95.8173 39.6497  22
   2   8   1 504.190 43.6087  18
  -2   8  -1 441.757 51.7813  22
  -2   8  -2 335.614 41.5765  20
   2   8   2 327.152 36.1604  18
   2   8   2 239.788 36.8857  21
  -2   8  -2 224.734 44.9290  22
  -2   8  -3 1008.48 69.9148  20
   2   8   3 1145.92 66.1870  18
   2   8   3 1121.77 63.2960  24
  -2   8  -3 926.410 73.0626  22
  -2   8  -4 734.510 62.0426  20
   2   8   4 744.291 50.3641  24
   2   8   5 379.728 37.6579  24
  -2   8  -5 238.718 49.6810  20
   2   8   6 173.584 32.9820  24
  -2   8  -6 234.556 48.6046  20
  -2   8  -7-3.21029 43.2502  20
   2   8   7 84.8172 23.4425  32
  -2   8  -8 155.099 98.5335  54
   2   8   8 120.879 25.2457  32
  -2   8  -8 158.555 49.1361  20
   2   8   8 167.823 20.5316  25
  -2   8  -9 320.140 103.440  54
   2   8   9 298.533 30.0185  32
   2   8   9 384.399 25.5299  25
  -2   8  -9 324.558 55.4633  20
  -2   8 -10-33.4432 100.575  54
  -2   8 -10 61.1440 46.7481  20
   2   8  10 16.7783 17.8972  25
  -2   8 -11 15.9169 101.254  54
   2   8  11 58.2377 29.0452  31
  -2   8 -11 184.534 49.6802  20
   2   8  11 38.4130 17.5253  25
  -2   8 -12-1.76214 45.2114  20
   2   8  12-4.27472 27.5232  31
  -2   8 -12 21.6274 96.3021  54
  -2   8 -13 120.673 46.7507  20
   2   8  13 117.610 27.5225  31
  -2   8 -13 64.5490 95.0498  54
   2   8  14 67.5014 24.7482  31
  -2   8 -14 68.3135 36.3097  37
  -2   8 -14 45.6876 89.1199  54
   2   8  15 5.51775 21.7094  31
  -2   8 -15-24.0605 33.1722  37
  -2   8 -16-15.3181 30.3487  37
  -2   8 -17-8.10612 27.6022  37
  -2  10  16 27.4369 44.1299  38
  -2  10  16 14.1800 17.0648  31
  -2  10  15-25.1803 51.1346  38
  -2  10  15 25.2994 19.7346  31
  -2  10  14 1.20557 56.6007  38
  -2  10  14 42.7070 22.3093  31
  -2  10  14 34.8856 12.8780  25
  -2  10  13 21.3311 60.7992  38
  -2  10  13 36.6064 20.2776  32
  -2  10  13 39.2381 14.0444  25
  -2  10  12 31.2981 64.4094  38
  -2  10  12 68.3495 27.6147  36
  -2  10  12 64.6048 21.7319  32
  -2  10  12 69.6171 15.9294  25
  -2  10  11 21.1599 22.0988  32
  -2  10  11 22.7345 28.0450  36
  -2  10  11-16.2306 64.7969  38
  -2  10  11 37.2733 29.0379  21
  -2  10  11 23.1934 16.0323  25
  -2  10  11-8.27285 17.6877  29
  -2  10  10 24.0527 29.1132  36
  -2  10  10-7.69278 22.8680  32
  -2  10  10-12.9167 65.6654  38
  -2  10  10 13.0424 29.7538  21
  -2  10  10 15.6474 16.5271  25
  -2  10  10 11.8967 18.3408  29
  -2  10   9 7.96703 29.7670  36
  -2  10   9-56.7023 66.5286  38
  -2  10   9-15.5575 29.6521  24
  -2  10   9 40.4355 29.9957  21
  -2  10   9 22.9108 19.0022  29
  -2  10   9 9.81901 18.2512  30
  -2  10   8 45.2903 30.1819  24
  -2  10   8 35.9031 31.8545  21
  -2  10   8 27.3036 19.5057  30
  -2  10   8 57.8546 20.1836  29
  -2  10   7 13.5004 30.2895  24
  -2  10   7-26.6944 32.7128  21
  -2  10   7-25.9567 30.2967  35
  -2  10   7 6.07305 20.1651  30
  -2  10   7 10.6170 20.5836  29
  -2  10   6 167.026 36.2954  21
  -2  10   6 140.022 34.8546  24
  -2  10   6 152.776 32.8874  35
  -2  10   6 191.906 23.9770  30
  -2  10   5 146.237 36.9810  21
  -2  10   5 120.168 33.6630  35
  -2  10   5 137.745 23.9932  30
  -2  10   5 137.059 34.9463  24
  -2  10   4 263.912 39.7823  21
  -2  10   4 163.141 34.8360  35
  -2  10   4 191.100 36.1289  24
  -2  10   4 168.803 21.4018  28
  -2  10   4 188.125 25.7240  30
  -2  10   3 63.9141 33.8395  35
  -2  10   3 34.0630 19.3372  28
  -2  10   3 75.6378 35.4126  18
  -2  10   3 47.1115 33.3062  23
  -2  10   3 58.4398 35.8242  21
  -2  10   2 96.6671 20.3464  28
  -2  10   2 131.630 18.1778  26
  -2  10   2 81.0646 36.0489  18
  -2  10   2 148.260 37.5044  21
  -2  10   2 106.928 33.0061  22
  -2  10   2 116.653 34.3821  23
  -2  10   1 42.5489 17.2268  26
  -2  10   1 74.4254 20.1158  28
  -2  10   1 98.7116 36.7178  18
  -2  10   1 45.1386 32.8849  23
  -2  10   1 54.9119 37.4258  21
  -2  10   1 47.4364 32.3719  22
  -2  10   0 224.295 21.2739  26
  -2  10   0 265.421 41.3389  18
  -2  10   0 174.557 36.4917  22
  -2  10   0 250.070 38.0451  23
  -2  10  -1 53.5785 17.9312  26
  -2  10  -1 61.0458 35.3063  18
  -2  10  -1 44.9348 34.2022  23
  -2  10  -1 69.2454 33.5566  22
  -2  10  -2 111.509 19.5547  26
  -2  10  -2 84.2470 35.9211  22
  -2  10  -3 115.776 20.2661  26
  -2  10  -3 161.088 37.6951  22
  -2  10  -4 421.199 49.1381  22
  -2  10  -5 100.764 38.6386  22
  -2  10  -6 286.721 99.7237  54
  -2  10  -6 145.637 40.8052  22
  -2  10  -7 40.3072 95.4330  54
  -2  10  -7 67.4148 35.0197  22
  -2  10  -8 41.6961 93.7444  54
  -2  10  -8 17.6685 35.1615  22
  -2  10  -9 24.5014 34.2701  22
  -2  10 -10-9.33769 34.3486  22
  -2  10 -11-4.30179 31.4797  22
  -2  10 -12 19.4526 28.9790  37
  -2  10 -13 35.1963 25.7892  37
  -2  10 -14-26.7651 22.1289  37
  -2  12   8-3.44428 9.94584  25
  -2  12   7 21.9655 15.8567  32
  -2  12   7 45.6059 11.0319  25
  -2  12   6-11.3348 16.0799  32
  -2  12   6 1.79030 21.3847  36
  -2  12   5-1.17434 12.9446  29
  -2  12   4 6.65221 13.4847  29
  -2  12   3 71.5579 14.8648  29
  -2  12   1 32.0627 15.1298  30
  -2  12   0 1.10964 15.4352  30
  -2  12  -1 47.7692 24.5288  35
  -2  12  -2 14.6901 24.5474  35
   3 -13  -2-3.66837 1.61298   7
  -3 -13   2-4.63512 5.44883  13
   3 -13  -2-4.60537 2.22940  10
  -3 -13   1 4.03040 1.47460   7
   3 -13  -1 2.03139 5.15501  13
  -3 -13   1 3.71426 2.12077  10
  -3 -11  12 74.7741 28.2034  40
  -3 -11  11 44.8412 27.7677  40
  -3 -11  10-33.3854 28.4258  40
  -3 -11  10 12.8133 7.64311  13
   3 -11  -9 2.86239 7.00090  13
  -3 -11   9 5.84041 8.21925  13
  -3 -11   9 55.4437 128.750  60
  -3 -11   9 4.94388 3.95035  10
   3 -11  -9 3.82017 3.80530  10
  -3 -11   9 37.7158 28.8926  40
  -3 -11   9 6.94316 2.88438   7
   3 -11  -9 0.67083 2.86682   7
  -3 -11   8 78.3496 9.64430  13
  -3 -11   8 20.6809 128.108  60
   3 -11  -8 60.9447 5.30832  10
  -3 -11   8 55.2756 5.41619  10
   3 -11  -8 79.0143 8.74496  13
  -3 -11   8 30.1377 30.1693  40
   3 -11  -8 49.3357 4.32561   7
  -3 -11   8 48.8396 4.29355   7
  -3 -11   7 20.6105 9.35678  13
   3 -11  -7-7.40372 8.55113  13
  -3 -11   7-40.4025 127.519  60
  -3 -11   7 11.3331 4.82789  10
   3 -11  -7-1.06143 4.78866  10
  -3 -11   7 16.1272 30.4362  40
   3 -11  -7 1.77802 3.62866   7
  -3 -11   7 8.28620 3.67031   7
  -3 -11   6 149.249 12.0100  13
  -3 -11   6 121.067 8.05607  10
   3 -11  -6 136.062 8.16168  10
  -3 -11   6 106.815 7.03179   7
   3 -11  -6 117.033 7.13456   7
  -3 -11   5 17.3503 5.60766  10
   3 -11  -5 11.3348 5.80922  10
   3 -11  -5 11.6257 4.38534   7
  -3 -11   5 12.5773 4.30983   7
   3 -11  -5 17.0694 10.1694  13
  -3 -11   5-7.36169 10.0154  13
  -3 -11   5 32.6245 29.8866  40
   3 -11  -4 183.594 81.8722  51
  -3 -11   4 114.958 116.466  60
   3 -11  -4 266.579 15.3196  13
  -3 -11   4 237.924 15.1832  13
  -3 -11   4 197.581 10.6609   7
   3 -11  -4 220.290 10.7426   7
  -3 -11   4 176.673 33.3534  40
   3 -11  -4 225.899 11.7791  10
  -3 -11   4 192.511 11.4613  10
   3 -11  -3 0.64417 6.07911  10
  -3 -11   3 1.38930 10.2561  13
   3 -11  -3 17.2589 4.75654   7
  -3 -11   3-2.31900 27.7327  40
   3 -11  -3-3.80024 85.6019  51
   3 -11  -2 23.9200 6.40131  10
  -3 -11   2 18.2425 10.1507  13
   3 -11  -2 19.4714 4.80412   7
  -3 -11   2 9.25797 26.0507  40
   3 -11  -2 24.2722 88.1058  51
  -3 -11   1 10.3283 4.43433   7
   3 -11  -1 9.60522 11.0805  13
  -3 -11   1 2.34453 5.52162  10
   3 -11  -1 6.52345 6.25720  10
  -3 -11   0 44.8723 5.00625   7
   3 -11   0 74.2383 11.7209  13
  -3 -11   0 47.6062 6.23834  10
   3 -11   0 113.626 93.4260  51
  -3 -11  -1 5.48635 4.17376   7
   3 -11   1 4.60081 4.47493   7
   3 -11   1-5.21366 10.9593  13
  -3 -11  -1 17.9557 9.57491  13
  -3 -11  -1-2.37891 5.38277  10
   3 -11   2 83.4404 7.58094  10
  -3 -11  -2 79.3010 6.88373  10
   3 -11   2 103.194 12.0276  13
   3 -11   2 93.6414 6.24596   7
  -3 -11  -2 76.5739 5.85201   7
   3 -11   3 0.10813 4.17579   7
  -3 -11  -3 2.27741 3.77129   7
  -3 -11  -3 4.31692 8.75001  13
   3 -11   3 4.95290 10.2655  13
   3 -11   3-33.5280 98.1802  51
   3 -11   3 5.34980 5.45979  10
  -3 -11  -3 3.85961 4.86078  10
   3 -11   4 60.0864 6.13624  10
  -3 -11  -4 50.6293 5.49727  10
   3 -11   4 83.0839 10.4761  13
  -3 -11  -4 102.551 9.39797  13
  -3 -11  -4 38.8138 4.40273   7
   3 -11   4 39.8577 4.76766   7
   3 -11   5 8.75523 3.68632   7
  -3 -11  -5 4.72076 3.24185   7
  -3 -11  -5 21.3114 7.98957  13
   3 -11   5 7.37192 8.86744  13
  -3 -11  -5 8.12783 4.28698  10
   3 -11   5 17.6070 4.88139  10
   3 -11   6 116.633 9.95976  13
   3 -11   6 103.648 6.46686  10
  -3 -11  -6 94.7568 6.12392  10
  -3 -11  -6 74.8101 5.34227   7
   3 -11   6 105.145 5.59958   7
   3 -11   7-1.92977 7.26920  13
   3 -11   8 43.3441 30.1019  40
   3 -11   9-25.8961 28.4321  40
   3 -11  10 1.55407 26.6380  40
   3 -11  11 3.92109 23.7211  40
  -3  -9  18-36.8409 123.577  60
   3  -9 -18 10.3591 28.1450  43
   3  -9 -17 38.2907 34.0390  43
  -3  -9  17 10.5642 24.5117  34
   3  -9 -16-19.7995 38.8532  43
  -3  -9  16-12.3905 140.656  60
  -3  -9  16-24.5452 27.3810  34
   3  -9 -15 75.2753 43.0296  43
  -3  -9  15-1.47277 33.0560  40
  -3  -9  15 26.1448 29.6370  34
   3  -9 -14 2.60196 45.8122  43
  -3  -9  14-8.68765 33.9204  40
  -3  -9  14 34.7438 31.9644  34
  -3  -9  13 24.1552 36.0096  40
   3  -9 -13 104.523 49.8329  43
  -3  -9  13 73.6708 33.4143  34
   3  -9 -12-27.7699 51.0518  43
  -3  -9  12 51.5902 33.3767  34
  -3  -9  12 54.1660 142.329  60
  -3  -9  11 171.611 10.5915  10
   3  -9 -11 185.433 12.9158  13
  -3  -9  10 11.6661 34.1204  34
   3  -9 -10 3.20645 10.3411  13
  -3  -9  10 12.3524 11.7916  13
   3  -9 -10 5.50379 6.84653  10
  -3  -9  10 1.42568 7.00211  10
   3  -9 -10 9.11480 5.39698   7
  -3  -9  10-2.42022 5.48479   7
  -3  -9  10 9.68577 37.4276  40
   3  -9 -10 1.59384 53.1372  43
   3  -9  -9 1158.89 72.9663  43
  -3  -9   9 893.283 61.0818  40
   3  -9  -9 707.373 38.8306   4
  -3  -9   9 602.003 38.5089   4
   3  -9  -9 796.479 35.0492  10
  -3  -9   9 803.123 35.1684  10
   3  -9  -9 886.465 37.3129  13
  -3  -9   9 927.476 37.9802  13
  -3  -9   9 730.522 38.8612   6
   3  -9  -9 741.685 34.2007   7
   3  -9  -9 793.905 39.0603   6
  -3  -9   9 726.675 34.3187   7
  -3  -9   8 11.1658 13.1127  13
   3  -9  -8 6.85331 12.2380  13
  -3  -9   8 12.1257 13.1857   4
   3  -9  -8-20.8282 29.3363   1
   3  -9  -8 0.35523 13.0311   4
   3  -9  -8 17.2450 8.48846  10
  -3  -9   8 2.23736 8.29596  10
   3  -9  -8-2.41049 14.1269   6
  -3  -9   8 23.0568 13.7971   6
   3  -9  -8-1.04846 6.47885   7
  -3  -9   8 12.2801 6.70682   7
  -3  -9   8 17.2084 37.1436  40
   3  -9  -7 104.792 54.6710  43
  -3  -9   7 126.958 37.0228  40
  -3  -9   7 66.0481 14.0065  13
   3  -9  -7 92.0618 13.6800  13
  -3  -9   7 39.9693 14.7231   4
   3  -9  -7 44.5739 14.3234   4
   3  -9  -7 70.6838 28.8125   1
   3  -9  -7 20.2145 249.125  66
  -3  -9   7 42.1900 9.31750  10
   3  -9  -7 71.2653 9.78643  10
  -3  -9   7 44.9720 15.1481   6
   3  -9  -7 50.2710 7.73327   7
   3  -9  -7 59.2707 15.8992   6
  -3  -9   7 37.8262 7.77934   7
   3  -9  -7-34.1094 68.7147  51
   3  -9  -6-30.5154 74.2987  51
   3  -9  -6 24.3034 54.2875  43
   3  -9  -6 12.2452 13.5690  13
  -3  -9   6-6.42697 14.0456  13
  -3  -9   6 10.5015 14.7659   4
   3  -9  -6 15.4247 14.4461   4
   3  -9  -6 13.5201 25.2862   1
   3  -9  -6-19.6416 243.567  66
  -3  -9   6 2.00550 9.08882  10
   3  -9  -6 3.33361 9.51463  10
   3  -9  -6-0.79165 15.9420   6
  -3  -9   6 19.3769 15.4475   6
   3  -9  -6 15.6813 7.50488   7
  -3  -9   6 5.92312 7.57314   7
  -3  -9   6-14.8369 92.9099  51
  -3  -9   5 328.827 94.9737  51
   3  -9  -5 185.305 78.3868  51
   3  -9  -5 394.399 57.6461  43
   3  -9  -5 312.369 16.6661  10
   3  -9  -5 297.271 22.5202   4
  -3  -9   5 230.915 21.6112   4
   3  -9  -5 387.222 35.4050   1
   3  -9  -5 333.300 243.581  66
  -3  -9   5 234.905 15.9670  10
  -3  -9   5 272.517 20.2208  13
   3  -9  -5 313.860 20.0880  13
  -3  -9   5 268.018 22.1761   6
   3  -9  -5 274.745 23.0765   6
  -3  -9   5 231.878 14.8303   7
   3  -9  -5 283.087 14.9813   7
  -3  -9   4 1.16517 16.0869   6
  -3  -9   4-2.74064 7.94739   7
   3  -9  -4 10.2369 17.0027   6
   3  -9  -4 4.08105 8.25343   7
  -3  -9   4-4.81243 14.0629  13
   3  -9  -4-4.98791 14.9579  13
  -3  -9   4 3.39845 15.1326   4
   3  -9  -4 37.2343 24.8467   1
   3  -9  -4 0.43986 15.4993   4
  -3  -9   4 4.24841 118.116  60
   3  -9  -4 9.59407 10.7103  10
  -3  -9   4-15.1199 9.57954  10
  -3  -9   4 63.9277 86.2946  51
   3  -9  -4 11.4786 78.7446  51
  -3  -9   3 53.1519 14.7748  13
   3  -9  -3 43.2880 16.8351   4
   3  -9  -3 60.4181 26.5051   1
   3  -9  -3 37.6788 11.0569  10
   3  -9  -3 38.6566 8.80175   7
  -3  -9   3 27.1266 16.3505   6
   3  -9  -3 75.3676 80.5410  51
  -3  -9   3 99.8011 83.1790  51
  -3  -9   2-2.87447 13.6699  13
   3  -9  -2 22.4834 25.5985   1
   3  -9  -2-4.13267 16.4160   4
  -3  -9   2 41.7363 109.373  60
   3  -9  -2-13.4329 10.9341  10
  -3  -9   2-2.76005 16.4036   6
   3  -9  -2 6.56281 8.58314   7
   3  -9  -2-42.4304 82.4838  51
  -3  -9   2 96.0084 78.6532  51
   3  -9  -1 135.153 16.4897  13
  -3  -9   1 75.2282 16.7623   4
  -3  -9   1 35.5254 104.605  60
  -3  -9   1 89.7324 10.7989  10
   3  -9  -1 89.3319 12.1505  10
  -3  -9   1 49.8818 9.04323   7
   3  -9  -1 86.0057 19.3891   6
   3  -9  -1 29.7711 86.1379  51
   3  -9   0 2.29810 15.7276  13
  -3  -9   0 28.8689 15.8425   4
  -3  -9   0-3.09636 8.18530   7
   3  -9   0-14.0290 18.0855   6
  -3  -9   0-7.46057 9.55447  10
   3  -9   0 45.4933 87.5209  51
  -3  -9   0 19.8274 53.6353  43
   3  -9   1 266.552 95.0946  51
   3  -9   1 292.979 24.5298   4
  -3  -9  -1 290.616 23.6300   4
   3  -9   1 396.968 36.7330   1
   3  -9   1 296.184 22.2612  13
  -3  -9  -1 361.919 20.6419  13
  -3  -9  -1 306.753 17.4545  10
   3  -9   1 214.593 37.2210  39
  -3  -9  -1 438.618 59.7873  43
  -3  -9  -1 299.133 16.3311   7
   3  -9   1 320.746 25.2444   6
  -3  -9  -1 263.330 23.5697   6
   3  -9   2 27.1743 15.9240  13
  -3  -9  -2 10.8775 12.9626  13
  -3  -9  -2 7.72092 14.9193   4
   3  -9   2 23.1353 26.7392   1
   3  -9   2 10.7596 16.0377   4
   3  -9   2 10.6969 8.58566   7
  -3  -9  -2 4.42241 15.7191   6
  -3  -9  -2 16.8831 7.64739   7
   3  -9   2 0.43831 18.2013   6
  -3  -9  -2 14.4073 9.17640  10
   3  -9   2 13.3116 10.9265  10
   3  -9   2 3.16011 93.4252  51
  -3  -9  -2 103.570 54.6509  43
   3  -9   2 29.3611 33.5436  39
  -3  -9  -3 93.1829 54.9583  43
   3  -9   3 157.191 37.7252  39
   3  -9   3 246.298 15.4085  10
   3  -9   3 222.168 21.0154   4
   3  -9   3 325.539 35.4500   1
  -3  -9  -3 194.956 19.5246   4
  -3  -9  -3 231.859 17.1974  13
   3  -9   3 222.148 19.7468  13
  -3  -9  -3 204.081 13.7248  10
  -3  -9  -3 193.804 12.6260   7
   3  -9   3 246.408 22.0396   6
  -3  -9  -3 225.773 20.0182   6
   3  -9   3 222.927 13.2956   7
   3  -9   3 253.801 100.336  51
  -3  -9  -4 22.0476 12.4626  13
   3  -9   4 7.19788 15.4145  13
   3  -9   4 39.9159 30.0338   1
  -3  -9  -4 48.4201 14.3523   4
   3  -9   4 37.3018 15.2600   4
   3  -9   4 18.9468 10.3449  10
  -3  -9  -4 10.1292 8.35671  10
   3  -9   4-5.83170 35.4953  39
  -3  -9  -4 18.1653 54.0215  43
  -3  -9  -4 23.4759 14.5135   6
   3  -9   4 17.1398 7.98030   7
  -3  -9  -4 2.75377 6.91972   7
   3  -9   4 16.4173 16.6816   6
   3  -9   5 430.199 21.3535  10
  -3  -9  -5 313.133 25.1913   4
   3  -9   5 375.607 26.2764   4
   3  -9   5 470.757 25.1643  13
  -3  -9  -5 510.409 23.3432  13
  -3  -9  -5 381.888 20.3940  10
   3  -9   5 444.491 44.9506  39
  -3  -9  -5 469.766 61.7108  43
   3  -9   5 446.316 27.1345   6
  -3  -9  -5 368.128 19.6085   7
   3  -9   5 425.828 20.0462   7
  -3  -9  -5 408.273 25.3301   6
   3  -9   6 1.47350 13.5910  13
  -3  -9  -6 1.80312 11.0738  13
   3  -9   6 5.52470 33.6724   1
   3  -9   6 6.43969 13.2337   4
  -3  -9  -6 10.3227 11.5282   4
  -3  -9  -6 2.28064 12.3400   6
   3  -9   6-2.09626 6.69845   7
  -3  -9  -6 6.23994 5.77561   7
   3  -9   6 3.10931 14.4654   6
   3  -9   6 3.80181 8.74652  10
  -3  -9  -6-3.16520 7.12848  10
   3  -9   6-72.9219 107.713  51
   3  -9   6 22.3223 37.1730  39
   3  -9   7 245.153 18.8308   4
  -3  -9  -7 203.999 12.8028   7
   3  -9   7 249.699 13.2496   7
  -3  -9  -7 224.209 17.6739   6
   3  -9   7 382.998 43.2227  39
  -3  -9  -7 240.093 13.8609  10
   3  -9   7 310.920 14.7104  10
   3  -9   7 329.894 18.8892  13
  -3  -9  -7 366.817 17.2264  13
   3  -9   8 10.8804 6.68358  10
   3  -9   8 14.4654 37.0006  39
   3  -9   8 6.47489 5.06405   7
   3  -9   8 9.62787 113.771  51
  -3  -9  -8 5.39407 9.36209  13
   3  -9   8-3.90661 11.2955  13
   3  -9   9 424.597 119.800  51
   3  -9   9 164.841 40.3951  39
   3  -9  10-28.4994 36.3178  34
   3  -9  10 46.4751 116.258  51
   3  -9  10-32.6903 38.1224  40
   3  -9  10 44.0697 38.1143  39
   3  -9  11 120.036 36.5757  34
   3  -9  11 174.979 38.4755  40
   3  -9  11 96.6951 37.8684  39
   3  -9  12 1.04761 32.8531  34
   3  -9  12 52.9341 33.9508  40
   3  -9  13 0.61792 29.8548  40
  -3  -9 -14 1.05578 38.0721  43
   3  -9  14-4.52464 26.7667  40
  -3  -9 -15 38.5830 34.7186  43
  -3  -7  21 4.05074 20.8567  34
   3  -7 -21 16.8314 25.8896  43
  -3  -7  20-64.3767 122.117  60
  -3  -7  20 23.7722 25.6544  34
  -3  -7  20 21.9202 84.9731  46
   3  -7 -20 0.38788 34.1791  43
  -3  -7  19-182.140 138.620  60
  -3  -7  19 0.44354 30.1039  34
  -3  -7  19-45.3681 90.0948  46
   3  -7 -19-2.03662 40.1022  43
  -3  -7  18 173.272 151.329  60
  -3  -7  18 145.483 35.3769  34
  -3  -7  18 285.024 97.0313  46
   3  -7 -18 146.225 47.4901  43
  -3  -7  17-9.88289 95.0056  46
  -3  -7  17-66.5480 150.684  60
  -3  -7  17 7.97515 35.5706  34
  -3  -7  16 129.609 39.7275  34
  -3  -7  16 127.796 38.9031  40
  -3  -7  16 85.8949 121.756  57
  -3  -7  16 260.751 97.0467  46
  -3  -7  15 11.6981 40.0408  34
  -3  -7  15 3.74174 37.8792  40
  -3  -7  15 119.647 129.272  57
  -3  -7  15-53.1901 92.9408  46
  -3  -7  14 234.805 44.2159  34
  -3  -7  14 268.579 44.4291  40
  -3  -7  14 127.006 137.174  57
  -3  -7  14 187.138 93.4204  46
  -3  -7  13-22.0092 39.8452  34
  -3  -7  13 34.0274 37.6305  40
  -3  -7  13-37.2721 135.148  57
  -3  -7  13 9.51451 86.8122  46
  -3  -7  12 514.002 50.1204  34
  -3  -7  12 481.988 94.8881  46
  -3  -7  12 609.089 135.026  57
  -3  -7  12 691.039 54.7050  40
  -3  -7  11 54.7126 38.3482  40
  -3  -7  11 17.0330 37.8658  34
  -3  -7  11-3.69308 13.1856   4
  -3  -7  11-44.0787 79.6891  46
  -3  -7  11-1.15721 8.58407  10
  -3  -7  11 2.98984 7.03954   7
  -3  -7  11-62.3440 121.409  57
  -3  -7  10 681.293 121.770  57
   3  -7 -10 524.252 60.3192  43
  -3  -7  10 597.306 44.8858  34
   3  -7 -10 409.182 26.0272   4
  -3  -7  10 367.800 26.5784   4
   3  -7 -10 507.705 34.6040   1
  -3  -7  10 431.441 83.3864  46
  -3  -7  10 432.844 21.7497  10
  -3  -7  10 392.582 20.6040   7
   3  -7 -10 398.141 20.2202   7
  -3  -7  10 454.779 27.1333   6
   3  -7 -10 368.272 26.6718   6
   3  -7 -10 425.329 21.4126  10
  -3  -7   9 49.6115 112.471  57
  -3  -7   9 90.4113 90.2451  51
  -3  -7   9 108.701 74.4490  46
  -3  -7   9 93.4076 36.8519  40
   3  -7  -9 120.444 52.2854  43
  -3  -7   9 69.5238 35.5130  34
  -3  -7   9 69.6627 17.5765   4
   3  -7  -9 42.5730 16.6625   4
   3  -7  -9 51.3394 21.8422   1
  -3  -7   9 50.6197 11.2410  10
   3  -7  -9 24.7503 10.8216  10
   3  -7  -9 44.4676 13.8816  13
  -3  -7   9 41.8866 14.3628  13
  -3  -7   9 60.1279 18.6208   6
   3  -7  -9 34.1688 8.96310   7
  -3  -7   9 53.8170 9.64028   7
  -3  -7   8 2713.59 145.828  51
  -3  -7   8 1998.72 100.053  13
   3  -7  -8 2209.77 100.053  13
   3  -7  -8 2200.06 117.614  43
  -3  -7   8 2131.99 108.289  34
  -3  -7   8 2121.30 103.279   4
   3  -7  -8 2295.53 103.243   4
  -3  -7   8 2513.44 154.270  57
  -3  -7   8 2252.47 99.0849  10
  -3  -7   8 2300.85 103.760   6
   3  -7  -8 2310.93 98.3325   7
  -3  -7   8 2399.86 98.5617   7
   3  -7  -8 2345.24 99.0322  10
   3  -7  -7 37.5229 49.4749  43
  -3  -7   7 44.9933 33.5391  34
   3  -7  -7 24.9895 21.2893   1
  -3  -7   7 56.4637 18.5454   4
   3  -7  -7 54.5577 18.7685   4
  -3  -7   7 48.7146 79.2983  51
   3  -7  -7 45.5761 11.7501  10
  -3  -7   7 21.7528 11.6864  10
  -3  -7   7 41.9161 14.8733  13
   3  -7  -7 48.2832 14.4091  13
   3  -7  -7 33.4639 9.93733   7
  -3  -7   7 22.9593 19.6821   6
  -3  -7   7 38.1842 10.6395   7
  -3  -7   6 1224.97 68.7529  13
   3  -7  -6 1509.51 68.7763  13
   3  -7  -6 1644.38 87.9490  43
  -3  -7   6 1442.48 77.0714  34
   3  -7  -6 2071.64 77.8690   1
  -3  -7   6 1465.05 72.5491   4
   3  -7  -6 1691.62 73.0417   4
  -3  -7   6 1708.30 111.294  51
  -3  -7   6 1464.08 67.5965  10
  -3  -7   6 1530.92 66.9843   7
  -3  -7   6 1536.49 72.7347   6
   3  -7  -6 1606.13 66.8802   7
   3  -7  -6 1600.20 67.7768  10
  -3  -7   5 7.15049 31.4756  34
  -3  -7   5-6.67978 18.8978   4
   3  -7  -5 11.1424 20.9729   1
   3  -7  -5-10.1143 19.7042   4
   3  -7  -5 51.1965 46.8713  43
   3  -7  -5-3.20941 12.7878  10
  -3  -7   5-1.79533 11.9689  10
  -3  -7   5 4.96331 20.7588   6
   3  -7  -5-2.99096 10.5563   7
  -3  -7   5-3.74813 10.6934   7
   3  -7  -5 0.45471 15.1320  13
  -3  -7   5-3.80390 15.4426  13
   3  -7  -4 3680.17 158.155  10
  -3  -7   4 3736.87 162.727   4
   3  -7  -4 3872.65 163.177   4
   3  -7  -4 3696.30 170.613  43
  -3  -7   4 3577.04 157.906  10
  -3  -7   4 3254.69 158.632  13
   3  -7  -4 3617.08 158.957  13
  -3  -7   4 3757.75 157.462   7
   3  -7  -4 3761.44 157.517   7
  -3  -7   4 3820.34 162.694   6
   3  -7  -3 8.17601 13.3661  10
   3  -7  -3 34.3184 15.1218  13
  -3  -7   3-0.22508 15.5720  13
   3  -7  -3 16.2698 21.1472   4
   3  -7  -3 14.9065 22.1548   1
   3  -7  -3 7.93201 11.6333   7
  -3  -7   3 23.7181 20.7395   6
   3  -7  -2 570.951 37.0651   4
  -3  -7   2 634.755 36.3765   6
   3  -7  -2 584.647 28.6081   7
   3  -7  -2 594.670 29.7418  10
  -3  -7   2 491.657 30.6147  13
  -3  -7   1-0.32928 12.1086  10
   3  -7  -1 19.6466 13.6012  10
  -3  -7   1 6.97924 10.7865   7
  -3  -7   1 8.43707 18.3109  11
   3  -7  -1 25.1169 15.4819  13
   3  -7  -1 38.8801 21.6756   4
  -3  -7   1 3.42395 20.2180   4
  -3  -7   0 4778.73 218.777   4
  -3  -7   0 5030.91 214.012   7
  -3  -7   0 5048.72 214.521  10
   3  -7   0 4886.85 215.823  13
  -3  -7   0 5320.70 215.857  11
   3  -7   1 44.7260 16.8559  13
  -3  -7  -1 40.8051 15.1241  13
  -3  -7  -1 2.87393 21.1875   4
   3  -7   1 33.6261 23.6973   1
  -3  -7  -1 19.1716 12.2703  10
  -3  -7  -1 0.87703 11.2206   7
   3  -7   1 28.0535 12.2018   7
   3  -7   1 50.8671 71.1015  51
   3  -7   2 6038.15 275.552  51
  -3  -7  -2 6467.26 278.685  48
  -3  -7  -2 6592.93 263.954  43
   3  -7   2 5851.59 252.255  10
   3  -7   2 7363.19 260.776   1
  -3  -7  -2 5724.34 255.764   4
   3  -7   2 5874.12 256.992   4
  -3  -7  -2 6968.96 326.872  66
  -3  -7  -2 5863.55 251.694  10
  -3  -7  -2 6276.95 252.660  13
   3  -7   2 5429.87 252.989  13
  -3  -7  -2 5922.58 255.631   6
   3  -7   2 5733.15 251.511   7
  -3  -7  -2 5933.36 251.224   7
  -3  -7  -3 138.862 72.6016  48
   3  -7   3 48.5354 32.6223  39
  -3  -7  -3 28.7587 49.9811  43
   3  -7   3 72.9325 37.7464  34
  -3  -7  -3 56.1638 19.1191   4
   3  -7   3 94.4796 24.0350   1
   3  -7   3 65.7341 21.3141   4
  -3  -7  -3 38.0005 154.904  66
   3  -7   3 64.6362 14.3824  10
  -3  -7  -3 41.5141 11.5351  10
   3  -7   3 25.5092 17.0306  13
  -3  -7  -3 46.5333 14.7220  13
   3  -7   3 56.0577 11.9858   7
  -3  -7  -3 14.0401 19.3475   6
  -3  -7  -3 44.6291 10.2936   7
  -3  -7  -4 1164.92 50.6151   7
   3  -7   4 1062.19 51.1291   7
  -3  -7  -4 1188.75 56.4495   6
   3  -7   4 1384.12 102.742  51
  -3  -7  -4 1391.13 98.6813  48
   3  -7   4 1180.17 64.9781  39
   3  -7   4 1370.05 67.4656  34
  -3  -7  -4 1121.97 56.2191   4
   3  -7   4 1297.45 62.3696   1
   3  -7   4 1041.90 57.3092   4
  -3  -7  -4 1405.45 174.169  66
  -3  -7  -4 1220.24 51.3466  10
   3  -7   4 1027.86 52.0866  10
  -3  -7  -4 1295.20 52.8353  13
   3  -7   4 1013.57 53.6349  13
   3  -7   5 18.2858 35.1701  39
   3  -7   5 54.3507 38.5196  34
  -3  -7  -5 32.6004 17.2552   4
   3  -7   5 58.1589 23.1790   1
   3  -7   5 67.2608 19.0974   4
   3  -7   5 43.2933 82.6182  51
   3  -7   5 44.0008 13.2738  10
  -3  -7  -5 29.8186 10.3527  10
   3  -7   5 15.3855 16.2719  13
  -3  -7  -5 36.2627 13.1110  13
  -3  -7  -5 57.2927 17.9251   6
  -3  -7  -5 55.5103 9.32482   7
   3  -7   5 50.0378 10.8376   7
   3  -7   6 2169.81 105.264  13
  -3  -7  -6 2612.70 104.531  13
   3  -7   6 2222.18 116.145  39
   3  -7   6 2781.25 116.831  34
   3  -7   6 3530.27 116.858   1
   3  -7   6 2419.79 108.480   4
  -3  -7  -6 2064.31 107.375   4
  -3  -7  -6 2245.59 107.132   6
   3  -7   6 2538.74 103.371   7
  -3  -7  -6 2337.86 102.879   7
   3  -7   6 3379.70 155.292  51
  -3  -7  -6 2359.18 103.414  10
   3  -7   6 2321.41 104.121  10
   3  -7   7 2.46646 39.6877  34
  -3  -7  -7 11.5457 12.1363  13
  -3  -7  -7 24.6692 15.0360   4
   3  -7   7 42.3670 16.5484   4
   3  -7   7 11.2342 23.9934   1
   3  -7   7 32.7811 18.4416   6
  -3  -7  -7 8.84976 7.56969   7
  -3  -7  -7 27.2704 15.2050   6
   3  -7   7 4.04949 9.21380   7
   3  -7   7 2.17426 11.5183  10
  -3  -7  -7 6.26696 9.15162  10
   3  -7   7-33.0125 38.4355  39
   3  -7   8 2577.98 90.6004   1
   3  -7   8 1627.76 76.7126   4
   3  -7   8 2319.50 91.0623  34
  -3  -7  -8 1983.65 129.275  48
   3  -7   8 2988.62 145.063  51
   3  -7   8 2073.20 91.9412  39
   3  -7   8 1631.03 72.1123   7
  -3  -7  -8 1528.66 75.3431   6
   3  -7   8 1560.40 72.9131  10
  -3  -7  -9 11.2750 85.1006  48
   3  -7   9 22.8726 107.892  51
   3  -7   9 12.0071 41.0840  34
   3  -7   9 10.4513 41.5650  39
  -3  -7 -10 1399.02 120.398  48
   3  -7  10 1258.77 77.4262  34
  -3  -7 -11-13.5882 89.3713  48
   3  -7  11 54.9288 116.726  51
   3  -7  11-21.9887 40.8693  34
   3  -7  11 19.7634 39.6027  40
  -3  -7 -12 125.971 89.1525  48
   3  -7  12 214.772 44.3118  34
   3  -7  12 311.833 43.9347  40
   3  -7  13 64.2693 39.5673  34
   3  -7  13-51.8383 41.1263  39
   3  -7  13 1.58995 36.6534  40
   3  -7  14 163.359 39.7072  34
   3  -7  14 147.678 41.9205  39
   3  -7  14 158.530 35.7865  40
  -3  -7 -15 103.377 78.4262  48
   3  -7  15 123.766 87.4443  46
   3  -7  15 4.41581 34.3745  34
   3  -7  15-47.3407 30.4788  40
   3  -7  16 24.4150 31.4865  34
   3  -7  16 32.5211 85.7706  46
  -3  -7 -16 58.2211 72.5974  48
   3  -7  17 11.1622 28.1498  34
  -3  -7 -17 39.9339 66.6586  48
   3  -7  17-45.5224 83.9724  46
   3  -7  18 11.9442 23.7903  34
   3  -7  18-42.2069 76.6169  46
  -3  -5  23-6.73749 22.9845  34
  -3  -5  22 14.8849 28.3601  34
  -3  -5  22 109.124 90.1066  46
  -3  -5  21 232.184 36.4623  34
  -3  -5  21 144.674 97.3074  46
  -3  -5  20-9.90514 143.494  57
  -3  -5  20-45.9062 98.8029  46
  -3  -5  20 17.8373 100.733  45
  -3  -5  19 189.145 145.132  57
  -3  -5  19 9.55047 102.737  45
  -3  -5  18-106.340 143.782  57
  -3  -5  18 9.89877 104.212  45
  -3  -5  18 57.8951 142.286  60
  -3  -5  17 51.5483 103.452  45
  -3  -5  16 17.0479 34.7990  31
  -3  -5  16 78.0417 38.7392  40
  -3  -5  15 70.8952 36.1656  31
  -3  -5  15 29.9493 38.0167  40
  -3  -5  14 122.887 88.5476  46
  -3  -5  14 72.1136 36.4708  31
  -3  -5  14 94.0900 38.4886  40
  -3  -5  13 138.999 83.5826  46
  -3  -5  13 89.9327 36.1883  31
  -3  -5  13 129.414 37.1717  40
  -3  -5  12 76.4083 78.7253  46
   3  -5 -12 84.6019 65.5086  48
  -3  -5  12 67.5739 33.4425  31
  -3  -5  12 96.1782 34.3161  40
  -3  -5  11 422.737 42.0447  40
  -3  -5  11 428.152 77.6249  46
  -3  -5  10 18.1682 18.2337   6
  -3  -5  10 26.4232 9.17108   7
   3  -5 -10 31.2892 17.7687   1
  -3  -5  10 18.9769 16.5816   4
   3  -5 -10 30.8611 16.6547   4
  -3  -5   9 1563.82 60.6155  10
   3  -5  -9 1263.32 65.2297   1
   3  -5  -9 1109.22 63.8920   4
  -3  -5   9 1513.22 65.5444   4
   3  -5  -9 1205.07 59.4210   7
  -3  -5   9 1603.57 59.9152   7
  -3  -5   9 1548.20 65.8049   6
   3  -5  -9 1189.27 59.8813  10
  -3  -5   8 154.086 15.6248  10
   3  -5  -8 192.979 23.2673   4
   3  -5  -8 218.785 23.0173   1
  -3  -5   8 214.094 23.3132   4
  -3  -5   8 189.487 24.0919   6
  -3  -5   8 216.942 14.8633   7
   3  -5  -8 199.370 14.4228   7
   3  -5  -8 179.843 15.2088  10
  -3  -5   7 3085.05 133.730   7
  -3  -5   7 3120.74 138.312   6
  -3  -5   7 3266.85 134.239  10
   3  -5  -7 2915.63 138.712   1
  -3  -5   7 3068.64 138.219   4
  -3  -5   6 328.476 20.8590  10
  -3  -5   6 373.931 29.1211   4
   3  -5  -6 374.473 28.9486   1
  -3  -5   6 307.921 19.9910   7
  -3  -5   6 357.746 29.8036   6
   3  -5  -6 351.124 20.1372   7
  -3  -5   6 333.374 35.5926  34
  -3  -5   5 6909.23 295.586  10
  -3  -5   5 7204.12 299.846   4
   3  -5  -5 7635.10 301.773   1
   3  -5  -5 6677.06 295.327   7
  -3  -5   5 7153.44 299.612   6
  -3  -5   5 7338.47 295.357   7
  -3  -5   4 839.701 40.9775   7
  -3  -5   4 960.270 49.7201   6
   3  -5  -4 945.344 41.7607   7
  -3  -5   4 816.472 41.6771  10
   3  -5  -4 1063.54 50.6810   1
  -3  -5   4 877.570 48.3965   4
   3  -5  -3 1452.00 62.0311   7
   3  -5  -3 1665.60 71.8596   1
  -3  -5   2 1114.66 59.6296   6
   3  -5  -2 1148.56 53.4672   7
  -3  -5   1 7487.50 321.076   7
  -3  -5   1 7759.15 321.527  10
  -3  -5   1 7402.94 325.482   4
  -3  -5   0 444.765 25.7276  10
  -3  -5   0 469.095 34.4945   4
  -3  -5   0 482.522 24.9210   7
   3  -5   0 532.220 41.7540  34
  -3  -5  -1 6149.89 251.869  10
   3  -5   1 5904.16 257.964   1
  -3  -5  -1 5941.69 255.950   4
   3  -5   1 5592.00 251.970   7
  -3  -5  -1 6006.97 251.473   7
   3  -5   1 5936.91 256.542  34
  -3  -5  -2 882.952 43.6048  10
  -3  -5  -2 1003.93 50.7068   4
  -3  -5  -2 898.311 43.0213   7
  -3  -5  -2 948.986 50.4364   6
   3  -5   2 1000.52 44.6186   7
   3  -5   2 994.100 56.0325  34
  -3  -5  -3 17056.1 701.009  10
   3  -5   3 16861.7 706.675   1
  -3  -5  -3 16348.2 704.468   4
  -3  -5  -3 16433.0 700.628   7
   3  -5   3 16220.3 701.148   7
  -3  -5  -3 15907.7 704.086   6
   3  -5   3 17898.0 705.437  34
  -3  -5  -4 770.064 36.0860  10
  -3  -5  -4 802.130 42.2578   4
   3  -5   4 833.383 44.9670   1
  -3  -5  -4 813.063 35.5294   7
   3  -5   4 694.506 43.9538   4
  -3  -5  -4 719.910 42.2143   6
   3  -5   4 708.212 36.9303   7
   3  -5   4 816.512 51.1261  34
  -3  -5  -5 5887.47 242.742  10
   3  -5   5 5940.59 248.331   1
  -3  -5  -5 5731.75 246.186   4
   3  -5   5 5235.26 247.074   4
  -3  -5  -5 5461.81 242.294   7
  -3  -5  -5 5668.91 245.928   6
   3  -5   5 5666.54 242.758   7
   3  -5   5 5710.37 243.253  10
  -3  -5  -6 110.914 12.1109  10
   3  -5   6 97.9955 14.7655  10
  -3  -5  -6 119.603 11.2001   7
  -3  -5  -6 137.597 20.6774   6
   3  -5   6 138.384 36.7012  34
   3  -5   6 157.924 21.7871   1
   3  -5   6 108.465 22.6796   4
  -3  -5  -6 105.043 19.4791   4
  -3  -5  -7 654.607 34.4900   6
   3  -5   7 585.128 36.5187   1
  -3  -5  -7 629.301 34.6777   4
  -3  -5  -8 10.6949 36.8866  41
   3  -5   8 13.2846 34.9821  39
   3  -5   8 177.667 20.7209   1
  -3  -5  -8 107.714 17.2386   4
   3  -5   8 119.207 18.0313   4
  -3  -5  -8 130.159 16.8759   6
  -3  -5  -8 7.64504 91.3970  58
  -3  -5  -9 1009.87 115.132  58
  -3  -5  -9 921.261 171.861  64
   3  -5   9 1240.15 105.006  51
  -3  -5  -9 938.519 66.5390  41
   3  -5   9 988.544 62.8977  39
  -3  -5 -10 90.9127 102.442  58
   3  -5  10 135.019 91.2085  51
   3  -5  10 37.2166 38.9598  39
  -3  -5 -10 51.7757 41.8337  41
  -3  -5 -11 502.159 111.175  58
  -3  -5 -11 519.438 54.8259  41
   3  -5  11 559.062 51.9003  39
   3  -5  11 564.711 48.2423  40
   3  -5  11 752.813 105.729  51
   3  -5  12 173.457 45.4362  39
  -3  -5 -12 128.052 45.9064  41
   3  -5  12 222.185 38.7307  40
   3  -5  12 250.599 104.211  51
  -3  -5 -13 247.379 47.6889  41
   3  -5  13 254.861 48.3070  39
   3  -5  13 243.882 39.4746  40
   3  -5  14 35.8537 43.2914  39
  -3  -5 -14 5.06268 44.3888  41
   3  -5  15 148.549 43.7876  34
  -3  -5 -15 166.633 43.3500  41
   3  -5  16 23.1332 39.7892  34
  -3  -5 -16 44.2795 38.5943  41
  -3  -5 -16 94.1942 81.8609  48
   3  -5  17 77.8340 38.6679  34
  -3  -5 -17 120.782 79.1374  48
   3  -5  18 18.6476 34.5022  34
  -3  -5 -18 30.3195 72.5501  48
   3  -5  19 165.418 33.0674  34
  -3  -5 -19 227.302 68.1000  48
   3  -5  20 46.1633 25.0769  34
  -3  -5 -20-42.9889 55.1013  48
  -3  -3  24 137.021 90.9991  45
  -3  -3  23 27.5316 92.6234  46
  -3  -3  23 114.773 103.242  45
  -3  -3  22 179.901 108.877  45
  -3  -3  22 74.6343 100.467  46
  -3  -3  22 21.9601 28.6706  31
  -3  -3  21 104.715 111.389  45
  -3  -3  21 2.73693 102.978  46
  -3  -3  21 17.3027 31.8269  31
  -3  -3  20 31.1135 145.389  55
   3  -3 -20 50.0016 39.5079  20
  -3  -3  20-1.44792 104.746  46
  -3  -3  20 13.9769 33.4379  31
   3  -3 -19 152.362 45.9383  20
  -3  -3  19 166.369 106.788  46
  -3  -3  19 155.250 36.7719  31
  -3  -3  18 1558.05 173.268  55
  -3  -3  18 1345.03 73.5809  31
  -3  -3  18 1250.88 130.951  46
  -3  -3  17 13.8184 101.983  46
  -3  -3  17 80.0272 35.8488  31
  -3  -3  17 38.0766 32.3272  27
  -3  -3  16 522.618 97.7303  46
  -3  -3  16 429.249 43.0829  31
  -3  -3  16 440.727 39.6177  27
  -3  -3  15 42.1407 125.126  55
  -3  -3  15 34.8576 35.2644  31
  -3  -3  15 62.6073 31.5642  27
  -3  -3  15 142.331 88.3675  46
  -3  -3  14 1845.30 87.9701  27
  -3  -3  14 1735.02 90.0311  31
  -3  -3  14 1826.13 122.208  46
  -3  -3  14 1958.80 93.9215  40
  -3  -3  13 75.8912 73.6621  46
  -3  -3  13 93.4577 31.6876  40
  -3  -3  13 71.0746 31.1094  27
  -3  -3  13 63.2189 32.7118  31
  -3  -3  12 2124.62 114.895  19
  -3  -3  12 1945.94 98.8963  31
  -3  -3  12 2091.96 97.7521  27
   3  -3 -11 683.036 49.8702  15
  -3  -3  11 627.578 56.1003  19
  -3  -3  11 645.371 43.2278  27
  -3  -3  11 620.094 43.7644  31
  -3  -3  10 1458.58 70.3269  27
   3  -3 -10 1321.04 65.9698   4
   3  -3 -10 1525.18 66.6348   1
  -3  -3  10 1451.28 65.8648   6
  -3  -3  10 1406.20 70.7638  31
  -3  -3  10 1395.85 83.7408  19
   3  -3 -10 1668.79 79.9207  15
  -3  -3   9 1913.24 86.8648   6
   3  -3  -9 2074.02 88.8321   1
  -3  -3   9 1853.26 86.7846   4
  -3  -3   9 1928.36 101.305  19
  -3  -3   8 6953.82 330.568   5
  -3  -3   8 7905.20 329.570   6
  -3  -3   8 8241.35 329.918   4
   3  -3  -8 8063.39 330.819   1
   3  -3  -8 7489.39 337.568  14
  -3  -3   8 7073.72 337.461  19
  -3  -3   7 157.658 24.0225   6
   3  -3  -7 130.248 21.8972   1
  -3  -3   7 132.122 22.5677   4
  -3  -3   7 132.971 36.2130  19
  -3  -3   6 2205.32 96.6176   6
  -3  -3   6 2052.86 97.3825   5
  -3  -3   6 2270.50 96.2661   4
  -3  -3   5 1119.92 54.7872   6
  -3  -3   5 1063.25 55.8912   5
  -3  -3   5 962.905 57.0355   3
  -3  -3   5 1098.86 53.8110   4
  -3  -3   4 7940.65 333.263   6
  -3  -3   4 7985.96 334.747   5
  -3  -3   4 7440.70 335.547   3
  -3  -3   4 7740.05 333.154   4
  -3  -3   3 2248.55 99.0943   6
  -3  -3   3 2073.83 101.655   3
  -3  -3   2 31041.9 1245.40   6
  -3  -3   2 29848.9 1248.26   3
   3  -3  -2 26795.6 1247.51  16
  -3  -3   1 1373.15 63.9216   5
  -3  -3   1 1268.47 62.5374   4
  -3  -3   0 31527.2 1312.14   5
  -3  -3   0 30624.7 1310.89   4
  -3  -3  -1 1224.08 62.8969   5
  -3  -3  -1 1272.94 62.9503   3
  -3  -3  -1 1186.08 59.9534   4
  -3  -3  -2 1175.67 58.5456   6
  -3  -3  -2 1251.83 61.5824   5
  -3  -3  -2 1329.75 62.2949   3
  -3  -3  -2 1146.37 58.1497   4
  -3  -3  -2 1052.09 60.7564  16
  -3  -3  -3 832.812 43.3919   6
  -3  -3  -3 790.906 46.1952   5
  -3  -3  -3 816.559 43.2509   4
  -3  -3  -3 811.177 46.7865   3
  -3  -3  -3 793.420 49.8506  14
  -3  -3  -3 661.304 47.4148  16
  -3  -3  -4 6105.87 261.259   5
  -3  -3  -4 6158.16 259.246   6
   3  -3   4 6299.13 261.285   1
  -3  -3  -4 5998.43 259.362   4
  -3  -3  -4 5389.86 262.884  16
  -3  -3  -4 6250.82 265.848  14
  -3  -3  -5 420.424 29.7542   4
   3  -3   5 454.304 33.1184   1
  -3  -3  -5 491.042 31.5721   6
   3  -3   5 445.036 38.3808  31
  -3  -3  -5 492.920 40.2327  14
  -3  -3  -5 441.671 29.1207  20
   3  -3   6 7825.55 278.588   1
  -3  -3  -6 7031.56 276.076   6
   3  -3   6 5859.11 277.343  31
  -3  -3  -6 6515.77 284.438  14
  -3  -3  -6 5336.85 276.742  20
   3  -3   7 699.104 37.0333   1
  -3  -3  -7 782.145 42.0629  20
   3  -3   7 856.408 46.6039  31
  -3  -3  -8 3104.26 148.854  20
   3  -3   8 3310.94 143.943   1
   3  -3   8 3503.53 148.121  31
   3  -3   9 977.062 54.5337  31
  -3  -3  -9 847.252 52.0780  20
   3  -3  10 4166.61 171.330  31
  -3  -3 -10 3469.08 172.657  20
  -3  -3 -11 191.228 30.7320  20
  -3  -3 -11 226.900 37.7456  37
   3  -3  11 270.314 38.5993  31
  -3  -3 -11 336.022 40.7902  41
   3  -3  11 332.773 41.0520  39
   3  -3  12 782.705 53.5110  31
  -3  -3 -12 762.692 58.8011  41
   3  -3  12 822.537 56.4036  39
  -3  -3 -12 700.216 53.1436  37
  -3  -3 -13 242.609 41.9170  37
   3  -3  13 288.431 42.8332  31
  -3  -3 -13 286.162 47.5427  41
   3  -3  14 1018.48 60.7668  31
   3  -3  14 909.012 63.9967  39
  -3  -3 -14 827.150 65.4562  41
   3  -3  15 147.264 41.1049  31
  -3  -3 -15 142.565 45.4826  41
   3  -3  16 639.990 50.1770  31
  -3  -3 -16 513.461 55.0486  41
   3  -3  17 71.0285 36.8532  31
  -3  -3 -17 26.7598 41.3906  41
   3  -3  18 32.8378 33.8340  31
  -3  -3 -18 52.0935 39.7545  41
   3  -3  19 118.023 31.9395  31
  -3  -3 -19 69.3800 37.6440  41
   3  -3  20 68.8926 91.1834  46
  -3  -3 -20 122.782 65.3138  48
  -3  -3 -20 97.2565 33.3739  41
  -3  -3 -21 59.7212 51.4650  48
   3  -3  21 0.90251 82.3419  46
   3  -3  21 38.4834 26.7222  34
  -3  -1  24 87.6242 25.1256  31
  -3  -1  23 71.2870 91.4712  46
  -3  -1  23 148.693 29.5684  31
  -3  -1  22-1.76093 169.161  55
  -3  -1  22-23.7702 98.2022  46
  -3  -1  22 18.3112 31.6677  31
  -3  -1  21 49.0711 28.3793  27
  -3  -1  21 83.0356 34.5692  31
   3  -1 -21 116.570 46.0853  20
  -3  -1  20 62.2954 101.985  46
  -3  -1  20 29.3168 29.8393  27
  -3  -1  20 13.3571 34.9900  31
   3  -1 -20 78.8506 48.6686  20
  -3  -1  19 1053.38 58.5490  27
  -3  -1  19 881.099 122.882  46
   3  -1 -19 1110.99 84.3113  20
  -3  -1  19 981.030 61.6057  31
  -3  -1  18 2038.72 95.4135  27
  -3  -1  18 1945.86 97.7351  31
  -3  -1  18 2140.46 146.063  46
  -3  -1  18 2023.73 121.928  19
  -3  -1  17 66.7904 35.0899  31
  -3  -1  17 56.8744 32.5495  27
   3  -1 -17 45.5452 40.9893  37
  -3  -1  17 57.5502 94.8253  46
  -3  -1  16 1692.77 78.3740  27
   3  -1 -16 1347.92 83.2371  37
  -3  -1  16 1552.05 121.827  46
  -3  -1  16 1645.33 79.6024  31
  -3  -1  15 424.248 89.1070  46
  -3  -1  15 467.603 38.4420  27
  -3  -1  15 470.073 39.7339  31
   3  -1 -15 362.902 43.4599  37
  -3  -1  14 1184.26 76.1434  21
  -3  -1  14 1103.34 58.8796  31
  -3  -1  14 1097.60 58.0183  27
  -3  -1  13 892.377 67.4343  21
  -3  -1  13 923.140 51.1498  31
  -3  -1  12 1093.89 68.2797  21
  -3  -1  12 987.340 58.7457  33
  -3  -1  12 975.948 53.0151  31
   3  -1 -12 933.064 65.0459  15
  -3  -1  11 585.222 55.2714  21
  -3  -1  11 664.619 40.6256  31
  -3  -1  11 699.617 47.8878  33
   3  -1 -11 611.027 54.1094  15
  -3  -1  10 5079.94 187.773  33
   3  -1 -10 4923.18 197.025  15
  -3  -1  10 4767.37 196.279  21
   3  -1  -9 2126.10 107.927  15
  -3  -1   9 1872.06 106.842  19
  -3  -1   9 2113.69 95.0517   5
  -3  -1   9 2046.68 107.123  21
  -3  -1   8 4095.37 179.845  19
  -3  -1   8 3962.81 171.680  17
  -3  -1   8 3921.73 179.428  21
  -3  -1   7 8824.45 363.384  19
  -3  -1   7 8252.20 356.823  17
  -3  -1   7 7986.98 362.801  21
  -3  -1   7 8640.13 357.915   3
  -3  -1   6 5660.69 242.810  19
  -3  -1   6 5305.13 236.476  17
  -3  -1   6 5527.34 237.845   6
  -3  -1   6 5921.29 238.439   5
  -3  -1   6 5409.22 242.639  21
  -3  -1   6 5862.49 238.711   3
  -3  -1   5 52442.6 2281.17   2
  -3  -1   5 54235.9 2280.93   3
  -3  -1   5 55241.1 2280.68   5
  -3  -1   5 54338.7 2280.39   6
  -3  -1   5 54623.4 2282.98  19
   3  -1  -5 53366.8 2281.94  14
  -3  -1   4 59149.2 2643.19   2
  -3  -1   4 66474.5 2642.81   4
  -3  -1   4 61604.0 2642.97   3
  -3  -1   4 62848.3 2642.72   5
  -3  -1   4 62703.0 2642.47   6
  -3  -1   4 62688.0 2643.79  19
   3  -1  -4 62839.6 2643.63  14
  -3  -1   3 13179.9 581.230   3
  -3  -1   3 12339.8 581.433   2
  -3  -1   3 14101.0 581.204   6
  -3  -1   3 15191.8 581.302  19
  -3  -1   2 10531.0 465.329   2
  -3  -1   2 11365.9 465.232   3
  -3  -1   1 25149.8 1175.83   2
  -3  -1   1 30640.6 1176.03   4
  -3  -1   0 15682.4 729.081   4
  -3  -1   0 16240.2 729.158   5
  -3  -1  -1 47599.4 2051.12   2
  -3  -1  -1 47972.0 2050.94   3
  -3  -1  -1 47768.5 2050.76   4
  -3  -1  -1 48494.9 2050.48   6
  -3  -1  -1 49135.6 2050.77   5
  -3  -1  -1 50107.0 2054.04  16
  -3  -1  -1 49983.3 2051.05  20
  -3  -1  -2 27518.0 1167.92   4
  -3  -1  -2 27833.3 1168.20   3
  -3  -1  -2 27592.0 1168.47   2
  -3  -1  -2 27536.8 1167.59   6
  -3  -1  -2 27651.9 1167.82   5
  -3  -1  -2 27148.2 1171.64  16
  -3  -1  -2 28192.3 1169.09  20
  -3  -1  -3 7169.94 308.354   3
  -3  -1  -3 6899.12 307.708   6
  -3  -1  -3 7271.66 308.141   5
  -3  -1  -3 7956.47 311.079  20
  -3  -1  -4 659.416 37.7371   3
  -3  -1  -4 687.472 37.9211   5
  -3  -1  -5 4843.37 212.975  20
  -3  -1  -6 1943.59 95.4661  20
   3  -1   7 9716.47 411.539   1
   3  -1   7 10336.3 423.392  15
  -3  -1  -7 9240.32 419.222  20
   3  -1   8 4527.52 196.747  27
   3  -1   8 4506.63 197.103  31
  -3  -1  -8 4723.66 205.543  20
   3  -1   9 1703.44 81.9911  27
   3  -1   9 1818.86 83.2130  31
  -3  -1  -9 1749.62 91.9383  20
   3  -1  10 1159.78 61.4888  27
   3  -1  10 1300.56 63.1491  31
  -3  -1 -10 1150.08 71.6963  20
   3  -1  11 467.711 37.6144  27
  -3  -1 -11 460.249 47.0706  20
   3  -1  11 524.495 40.2631  31
   3  -1  12 637.364 43.7084  27
  -3  -1 -12 629.143 46.4911  37
  -3  -1 -12 623.715 49.4755  42
  -3  -1 -12 499.829 76.5492  54
   3  -1  12 719.701 46.6632  31
  -3  -1 -12 679.342 54.0417  20
  -3  -1 -13 370.140 46.0982  20
  -3  -1 -13 395.249 40.9762  37
   3  -1  13 429.773 40.0252  31
   3  -1  13 411.810 37.3462  27
   3  -1  14 499.095 40.2521  27
  -3  -1 -14 316.700 45.1540  42
  -3  -1 -14 561.682 52.4101  20
   3  -1  14 556.899 44.9509  31
  -3  -1 -14 317.956 107.538  65
   3  -1  15 748.733 46.7626  27
  -3  -1 -15 502.085 51.8252  42
  -3  -1 -15 631.947 57.5658  41
  -3  -1 -15 655.273 58.5706  20
   3  -1  15 820.673 51.8200  31
  -3  -1 -15 352.342 122.251  65
  -3  -1 -16 651.955 59.7221  20
  -3  -1 -16 584.158 58.1676  41
   3  -1  16 767.961 52.2694  31
   3  -1  16 710.432 47.1619  27
  -3  -1 -17 71.2203 38.7606  20
  -3  -1 -17 14.6455 43.5502  41
   3  -1  17 94.2405 37.8234  31
  -3  -1 -18 56.8992 42.8245  41
   3  -1  18 145.270 36.2497  31
  -3  -1 -19 215.009 44.4744  41
   3  -1  19 388.012 38.8135  31
   3  -1  20 204.495 91.9254  46
  -3  -1 -20 151.886 38.9035  41
   3  -1  20 164.975 32.4811  31
   3  -1  21 9.42908 80.8821  46
  -3  -1 -21 4.14936 31.1154  41
   3  -1  21 37.5695 25.3308  31
   3  -1  22 101.493 67.8235  46
  -3  -1 -22 20.6528 25.1512  41
  -3   1  24-24.1622 161.364  55
  -3   1  24 114.601 25.2626  31
  -3   1  24 77.5706 101.565  45
  -3   1  23 99.3092 29.1319  31
  -3   1  23 68.8386 110.197  45
  -3   1  22 78.0616 32.2436  31
  -3   1  22 166.805 114.601  45
   3   1 -21 96.3072 48.7329  20
  -3   1  21 32.9208 42.4194  33
  -3   1  21 32.7952 34.1847  31
  -3   1  20 32.5638 49.9852  19
   3   1 -20 53.2094 49.1957  20
  -3   1  20 36.6349 34.7595  31
  -3   1  20 55.7623 44.7335  33
   3   1 -20 18.4466 39.9021  37
  -3   1  19 1102.32 64.2120  31
  -3   1  19 1029.48 71.6684  33
  -3   1  19 1070.87 85.0380  21
   3   1 -19 1092.02 68.4169  37
  -3   1  19 1151.54 89.3969  19
   3   1 -19 1242.48 89.0894  20
  -3   1  18 2005.02 98.5275  31
  -3   1  18 1903.58 104.745  33
   3   1 -18 1935.66 101.801  37
  -3   1  18 2363.69 121.345  21
   3   1 -18 1648.87 179.585  65
  -3   1  18 2206.96 125.371  19
  -3   1  17 123.611 55.1477  19
  -3   1  17 97.8601 53.9260  21
   3   1 -17 54.2450 38.9335  37
  -3   1  17 78.0944 46.7331  33
  -3   1  17 83.5995 35.9933  31
  -3   1  16 1679.81 83.3233  31
  -3   1  16 1712.92 89.8741  33
  -3   1  16 1817.06 102.463  21
   3   1 -16 1517.02 85.8177  37
  -3   1  16 1878.77 105.356  19
  -3   1  15 475.990 40.8243  31
  -3   1  15 449.417 57.6597  21
  -3   1  15 484.209 60.3458  19
  -3   1  15 516.366 41.1428  17
   3   1 -15 432.787 42.3592  37
  -3   1  14 1125.90 61.3839  31
  -3   1  14 1267.21 81.4336  19
  -3   1  14 1164.61 64.6824  17
  -3   1  13 937.659 52.9883  31
  -3   1  13 983.542 57.1046  17
  -3   1  13 930.923 68.8227  19
  -3   1  12 986.421 53.3442  31
  -3   1  12 992.149 57.4131  17
  -3   1  12 943.422 67.4733  19
  -3   1  11 727.683 38.5626  25
  -3   1  11 755.104 43.9012  31
  -3   1  11 686.183 46.5085  17
  -3   1  11 634.350 54.9679  19
  -3   1  10 4415.78 207.342  19
  -3   1  10 4653.73 195.130   5
  -3   1  10 4504.11 196.189  25
  -3   1   9 2323.59 123.102  22
  -3   1   9 2565.55 110.583   3
  -3   1   9 2681.55 110.417   2
  -3   1   8 4520.10 233.745  22
   3   1  -8 4263.82 234.805  15
  -3   1   7 8882.87 381.823  22
  -3   1   7 8855.16 375.288   2
  -3   1   7 8950.68 380.514  24
   3   1  -7 8612.35 383.095  15
  -3   1   6 6733.09 289.244  24
   3   1  -6 6643.27 291.699  15
  -3   1   5 58730.1 2479.18  21
  -3   1   4 63266.5 2668.71  18
  -3   1   3 14014.4 594.175  18
  -3   1   2 9591.79 407.037  14
   3   1  -1 31608.7 1336.17  16
   3   1   0 21420.9 903.967  17
   3   1   0 21339.1 906.114  16
  -3   1  -1 51173.4 2143.17  16
   3   1   1 50473.9 2139.69  17
   3   1   2 28208.8 1177.54  17
  -3   1  -2 27226.6 1180.98  16
   3   1   3 8607.23 358.979  17
  -3   1  -3 8165.08 358.501  17
  -3   1  -3 8394.98 363.212  16
  -3   1  -4 1196.57 54.9901  17
   3   1   4 1203.18 55.9319  17
   3   1   4 1145.69 56.2856  19
  -3   1  -4 1288.80 63.0537  20
   3   1   4 1221.12 57.7309  21
   3   1   5 5607.00 216.891  15
   3   1   5 5062.42 217.703  17
   3   1   5 4811.86 217.262  19
  -3   1  -5 4650.33 220.031  20
  -3   1  -5 4879.58 211.583   2
   3   1   5 4803.66 217.291  21
   3   1   6 2608.84 118.673  15
   3   1   6 2450.18 118.972  17
   3   1   6 2259.31 119.521  19
  -3   1  -6 2060.49 121.743  20
  -3   1  -6 2862.79 111.416   2
   3   1   6 2253.00 119.966  21
   3   1   7 10121.1 414.368  15
   3   1   7 8890.58 414.838  19
  -3   1  -7 8661.02 417.639  20
  -3   1  -7 9966.50 406.879   2
  -3   1  -7 9554.84 406.725   3
   3   1   7 8990.41 415.049  21
   3   1   8 4563.21 214.357  19
  -3   1  -8 4704.19 217.688  20
   3   1   8 5055.76 215.353  21
   3   1   8 4785.29 205.922  31
   3   1   9 1884.35 102.697  19
  -3   1  -9 1949.77 106.228  20
   3   1   9 2037.48 104.093  21
   3   1   9 2086.31 92.4213  31
   3   1   9 2024.21 95.1262  33
   3   1  10 1339.83 79.0669  19
  -3   1 -10 1402.31 81.5639  20
   3   1  10 1443.62 80.9489  21
   3   1  10 1393.76 67.8378  31
   3   1  10 1326.28 71.0719  33
   3   1  11 393.971 35.5545  27
  -3   1 -11 409.561 48.7615  20
   3   1  11 428.494 36.8769  31
   3   1  11 439.271 41.7065  33
   3   1  12 639.421 44.2035  27
  -3   1 -12 751.991 80.2441  54
  -3   1 -12 711.903 59.3452  20
   3   1  12 671.602 50.5806  33
   3   1  12 697.291 44.9311  31
   3   1  13 341.523 35.0902  27
   3   1  13 375.476 38.9860  31
  -3   1 -13 288.833 40.4459  42
  -3   1 -13 320.505 80.7196  54
  -3   1 -13 444.409 51.9192  20
   3   1  13 368.358 44.5476  33
   3   1  14 475.848 38.6149  27
  -3   1 -14 293.899 43.8454  42
  -3   1 -14 514.247 56.8087  20
   3   1  14 474.184 41.6419  31
   3   1  14 446.703 47.1790  33
  -3   1 -14 530.852 90.0876  54
   3   1  15 774.489 49.6024  27
  -3   1 -15 777.545 68.5505  20
   3   1  15 835.274 52.8463  31
  -3   1 -15 774.136 102.752  54
   3   1  16 751.803 48.4123  27
  -3   1 -16 781.713 68.5290  20
   3   1  16 812.238 52.7762  31
  -3   1 -16 712.981 106.751  54
  -3   1 -17 86.8942 44.8526  20
  -3   1 -17 87.9752 39.5780  37
   3   1  17 97.1548 35.8404  31
   3   1  17 60.3693 29.9888  27
   3   1  18 88.0337 29.0568  27
   3   1  18 125.860 35.1200  31
  -3   1 -18 148.229 40.5772  37
  -3   1 -18 146.501 44.5697  20
  -3   1 -18 80.4775 43.4425  41
  -3   1 -18 162.625 150.086  65
  -3   1 -19 293.512 42.7434  37
  -3   1 -19 209.398 45.2600  41
   3   1  19 315.021 36.7045  31
  -3   1 -20 186.043 37.8501  37
  -3   1 -20 68.0908 38.7516  41
   3   1  20 155.766 30.9351  31
  -3   1 -21 70.7075 31.7529  41
   3   1  21 23.8448 25.7452  31
  -3   1 -22 16.4426 25.4805  41
   3   1  22-6.78042 21.3908  31
  -3   3  24 67.6265 81.9038  45
  -3   3  24 86.9620 17.6497  27
  -3   3  23-110.660 97.6111  45
   3   3 -23 136.266 178.947  65
  -3   3  23 24.7563 20.3508  27
  -3   3  22 28.3100 23.7563  27
  -3   3  22 93.8904 105.717  45
  -3   3  22 44.6375 36.6317  33
   3   3 -21 4.27882 35.7459  37
  -3   3  21 31.5032 41.4080  33
  -3   3  21-10.0958 26.9046  27
   3   3 -21 31.5635 171.218  65
  -3   3  21 32.0620 113.410  45
   3   3 -21-9.06223 43.3933  20
   3   3 -20 89.4722 48.3001  20
  -3   3  20 31.7050 44.3932  33
   3   3 -20-42.3147 37.1347  37
  -3   3  20 24.2065 48.3986  21
  -3   3  20-31.1085 115.561  45
   3   3 -20 69.0444 164.902  65
  -3   3  19 111.226 52.5569  19
   3   3 -19 109.412 53.2004  20
  -3   3  19 128.123 53.5495  21
   3   3 -19 149.100 39.8372  37
  -3   3  19 73.6849 47.0524  33
   3   3 -18 1335.09 78.9511  37
  -3   3  18 1372.93 84.1571  33
  -3   3  18 1648.94 98.9452  21
  -3   3  18 1445.26 101.830  19
   3   3 -18 1596.16 104.079  20
   3   3 -17 85.5512 38.7195  37
  -3   3  17 87.9166 51.7707  21
   3   3 -17 155.754 58.7202  20
  -3   3  17 157.400 53.4653  19
   3   3 -16 418.221 44.6575  37
  -3   3  16 557.379 64.1560  19
   3   3 -16 495.176 65.3674  20
  -3   3  16 524.053 60.9456  21
   3   3 -15 77.4363 35.4239  37
  -3   3  15 109.237 32.4384  32
  -3   3  15 59.9713 47.7359  19
   3   3 -15 73.1938 52.7149  20
  -3   3  15 56.1264 48.4777  21
  -3   3  15 97.2432 24.4658  25
   3   3 -14 1897.39 98.4003  37
  -3   3  14 2065.91 97.7535  32
  -3   3  14 1983.91 99.1942  36
  -3   3  14 1976.87 109.611  17
  -3   3  14 2241.99 116.937  19
  -3   3  14 2212.65 114.816  21
   3   3 -14 2053.84 119.644  20
  -3   3  14 2210.74 94.4355  25
  -3   3  13 80.8845 32.9295  36
  -3   3  13 39.5177 28.2667  32
  -3   3  13 116.234 43.5640  19
  -3   3  13 76.2405 43.8457  21
  -3   3  13 81.7063 23.1126  25
  -3   3  12 2289.87 108.381  32
  -3   3  12 2244.27 109.996  36
  -3   3  12 2422.67 122.910  19
  -3   3  12 2552.28 122.375  21
  -3   3  12 2252.23 122.516  22
  -3   3  12 2414.15 107.285  29
  -3   3  12 2480.38 106.277  25
  -3   3  11 780.966 43.9759  32
  -3   3  11 756.039 46.9073  36
  -3   3  11 598.526 57.6784  19
  -3   3  11 796.251 57.9013  21
  -3   3  11 832.705 59.9708  22
  -3   3  11 769.804 42.7515  29
  -3   3  10 1408.29 68.1771  36
  -3   3  10 1376.24 66.2987  32
  -3   3  10 1296.53 79.9407  22
  -3   3  10 1144.87 78.3344  21
  -3   3  10 1412.38 65.4397  30
  -3   3  10 1397.58 65.2147  29
  -3   3  10 1396.74 77.3736  24
  -3   3   9 2273.81 110.925  22
  -3   3   9 2149.64 110.534  21
  -3   3   9 2297.34 109.259  24
  -3   3   9 2154.89 98.3980  29
  -3   3   9 2234.26 98.6752  30
  -3   3   8 9456.78 393.419  35
  -3   3   8 8768.80 400.975  21
  -3   3   8 9126.67 401.004  22
  -3   3   8 9108.16 392.181  29
  -3   3   8 9110.30 400.271  24
  -3   3   8 9390.45 392.477  30
  -3   3   7 227.393 39.5339  21
  -3   3   7 239.614 38.5504  22
  -3   3   7 200.633 36.3840  24
  -3   3   6 2537.66 120.222  22
  -3   3   6 2609.03 121.123  21
  -3   3   6 2425.38 119.080  23
  -3   3   5 928.352 55.5320  23
  -3   3   5 858.796 58.0976  21
  -3   3   5 924.851 57.2111  22
  -3   3   4 6625.80 292.806  14
  -3   3   4 6659.91 294.085  23
  -3   3   4 7032.78 295.305  22
  -3   3   3 1795.11 86.7642  14
  -3   3   3 1716.04 89.3481  22
   3   3  -2 22723.8 944.542  16
  -3   3   2 23360.9 949.887  20
   3   3  -2 21473.8 943.969  20
  -3   3   2 22911.8 950.594  22
  -3   3   1 1228.38 69.3025  20
   3   3  -1 1170.75 60.5550  14
   3   3   0 26923.3 1087.35  14
   3   3   0 24378.9 1085.10  18
  -3   3   0 27093.4 1091.10  20
  -3   3  -1 1684.16 83.8146  20
   3   3   1 1544.20 72.3166  18
   3   3   2 1017.42 48.5053  19
  -3   3  -2 1219.73 66.7888  20
  -3   3  -2 1117.20 63.6612  16
  -3   3  -3 733.158 52.0379  16
  -3   3  -3 775.316 54.1481  20
   3   3   3 629.774 36.1940  19
   3   3   4 5258.77 242.188  19
  -3   3  -4 5902.14 251.394  16
  -3   3  -4 5958.27 252.352  20
   3   3   4 5843.43 243.759  21
   3   3   5 578.649 42.5654  17
   3   3   5 531.320 37.1207  19
  -3   3  -5 535.547 50.1319  16
  -3   3  -5 485.671 51.7257  20
   3   3   5 527.653 40.5230  21
   3   3   6 8537.69 349.151  17
   3   3   6 7645.78 344.359  19
  -3   3  -6 7803.22 352.589  20
   3   3   6 8136.53 345.987  21
   3   3   7 930.573 56.1499  17
   3   3   7 807.954 53.1753  19
  -3   3  -7 904.888 64.8577  20
   3   3   7 895.131 55.6885  21
   3   3   8 3561.32 160.433  17
   3   3   8 3068.27 156.658  19
  -3   3  -8 3111.79 165.315  20
   3   3   8 3282.11 158.244  21
   3   3   8 3356.53 148.120  25
   3   3   9 1003.34 53.4031  31
   3   3   9 1117.09 64.6506  21
   3   3   9 1060.98 63.0998  17
   3   3   9 908.156 61.1714  19
   3   3  10 4715.21 202.413  31
   3   3  10 4994.08 214.372  17
   3   3  10 4827.58 213.020  21
   3   3  11 256.726 33.0792  31
   3   3  11 275.463 38.4757  33
   3   3  11 275.340 39.6549  19
   3   3  11 263.280 45.0668  21
  -3   3 -11 335.311 77.0396  54
   3   3  12 787.076 49.1652  31
  -3   3 -12 820.461 54.8618  37
   3   3  12 737.211 53.3521  33
   3   3  12 848.432 59.7957  19
   3   3  12 792.203 64.0109  21
  -3   3 -12 915.450 94.7345  54
   3   3  13 314.828 42.3222  33
  -3   3 -13 337.165 43.1828  37
   3   3  13 286.286 36.0162  31
  -3   3 -13 297.662 55.6688  20
   3   3  13 302.310 50.4057  21
  -3   3 -13 365.290 91.5689  54
  -3   3 -14 890.176 106.912  54
  -3   3 -14 806.864 76.1648  20
   3   3  14 839.469 57.5792  33
   3   3  14 846.188 52.6104  31
  -3   3 -14 854.894 58.9918  37
  -3   3 -15 185.578 98.0419  54
   3   3  15 138.947 40.8369  33
  -3   3 -15 221.549 42.1345  37
  -3   3 -15 221.281 55.7429  20
   3   3  15 153.038 35.1717  31
   3   3  15 149.621 31.0516  27
  -3   3 -16 640.635 109.292  54
   3   3  16 485.721 48.7486  33
  -3   3 -16 682.049 52.2523  37
   3   3  16 628.180 45.8323  31
  -3   3 -16 635.117 68.6201  20
   3   3  16 575.737 40.9954  27
  -3   3 -17 81.2939 101.085  54
  -3   3 -17 67.9931 46.7385  20
  -3   3 -17 100.627 40.3668  37
   3   3  17 44.6698 27.1649  27
   3   3  17 44.7817 32.3065  31
  -3   3 -18 17.3757 44.1417  20
   3   3  18 90.4519 31.6204  31
   3   3  18 31.1280 25.6736  27
  -3   3 -18 39.6715 38.9701  37
   3   3  19 102.565 23.6918  27
   3   3  19 54.2528 29.8745  31
  -3   3 -19 110.432 37.9062  37
   3   3  20 70.0792 26.1616  31
  -3   3 -20 65.3291 35.7448  41
  -3   3 -20 132.530 167.012  65
  -3   3 -20 68.5219 34.9037  37
  -3   3 -21 1.95664 28.8190  41
   3   3  21 46.8691 21.7134  31
  -3   3 -21 51.3878 30.3860  37
  -3   5  23 43.6562 19.5786  31
  -3   5  23 23.3472 15.2936  27
   3   5 -23-75.7958 162.393  65
  -3   5  22 48.6530 30.8840  33
  -3   5  22 37.0111 23.8430  31
  -3   5  22 7.81163 19.1753  27
  -3   5  21 241.440 45.6683  21
  -3   5  21 258.976 31.0338  31
  -3   5  21 257.769 27.3205  27
  -3   5  21 236.216 39.6682  33
   3   5 -21 258.152 173.487  65
  -3   5  20 57.2012 29.7123  31
  -3   5  20-2.64911 41.6195  21
  -3   5  20 12.0778 38.9480  33
   3   5 -19 68.9334 46.9026  20
  -3   5  19 154.685 46.6069  21
   3   5 -19 5.18145 34.2982  37
  -3   5  19 59.1259 32.5475  31
  -3   5  19 33.5116 42.7968  33
  -3   5  18 30.2647 46.1787  19
   3   5 -18 65.3579 49.0485  20
  -3   5  18 117.504 48.3237  21
  -3   5  18 33.6632 34.2069  31
   3   5 -18-12.4248 35.4116  37
  -3   5  17 197.481 51.5583  19
   3   5 -17 71.3289 51.2983  20
  -3   5  17 216.602 52.1463  21
  -3   5  17 151.595 36.8994  31
   3   5 -17 101.993 36.4984  37
  -3   5  16 37.1726 23.8011  25
   3   5 -16 60.7551 49.8663  20
  -3   5  16 32.5945 48.4817  19
  -3   5  16 75.9222 49.4706  21
  -3   5  16 56.4999 32.0351  32
  -3   5  16 77.1167 36.1643  31
  -3   5  15 89.2574 25.0331  25
  -3   5  15 34.4804 46.9147  19
   3   5 -15 175.171 53.1326  20
  -3   5  15 114.418 47.9361  21
  -3   5  15 63.0323 38.3979  36
  -3   5  15 89.7577 32.7753  32
  -3   5  14 51.9025 24.5299  25
  -3   5  14 18.7346 44.6116  19
   3   5 -14 57.8941 50.7397  20
  -3   5  14 48.0589 47.8916  21
  -3   5  14 31.1878 37.1441  36
  -3   5  14 35.2531 31.1495  32
  -3   5  13 203.276 29.3298  29
  -3   5  13 227.914 26.4701  25
  -3   5  13 217.115 48.0897  19
   3   5 -13 237.601 51.6647  20
  -3   5  13 213.757 48.5820  21
  -3   5  13 213.531 46.7425  22
  -3   5  13 207.612 38.0144  36
  -3   5  13 195.189 32.0858  32
  -3   5  12 105.420 23.6091  25
  -3   5  12 93.4724 26.2328  29
  -3   5  12 142.954 41.5519  19
   3   5 -12 91.7203 47.7441  20
  -3   5  12 90.3028 42.0934  22
  -3   5  12 57.3146 39.8374  24
  -3   5  12 77.1767 42.2910  21
  -3   5  12 103.637 29.0736  32
  -3   5  12 86.6376 34.0467  36
  -3   5  11 717.369 40.9150  29
  -3   5  11 645.017 56.1020  24
  -3   5  11 699.609 41.0881  30
   3   5 -11 513.621 60.5976  20
  -3   5  11 568.946 56.4726  22
  -3   5  11 737.132 58.0708  21
  -3   5  11 726.761 47.0372  36
   3   5 -10-8.24504 42.4458  20
  -3   5  10-4.56982 24.0271  30
  -3   5  10 39.4779 24.4738  29
  -3   5  10 14.4878 39.2393  21
  -3   5  10 14.8108 36.3672  24
  -3   5  10-23.0095 38.2089  22
  -3   5   9 1703.38 78.9339  30
  -3   5   9 1618.64 91.3329  24
  -3   5   9 1729.64 78.8037  29
   3   5  -9 1587.09 95.4896  20
  -3   5   9 1593.01 91.4444  22
  -3   5   9 1742.10 93.4190  21
  -3   5   9 1754.65 82.4376  35
  -3   5   8 226.935 40.2658  24
  -3   5   8 227.589 27.4422  30
  -3   5   8 206.030 24.7101  28
   3   5  -8 163.515 41.3382  20
  -3   5   8 262.066 43.2945  21
  -3   5   8 212.520 40.7524  22
  -3   5   8 289.355 34.1511  35
  -3   5   7 3783.98 164.769  28
  -3   5   7 3913.93 165.403  30
  -3   5   7 3639.88 175.102  18
   3   5  -7 3492.92 175.215  20
  -3   5   7 3998.84 176.739  22
  -3   5   7 3733.19 175.813  23
  -3   5   7 3687.80 176.955  21
  -3   5   7 3870.26 167.174  35
   3   5  -6 268.369 37.8384  20
  -3   5   6 334.654 39.6970  18
  -3   5   6 324.742 24.9816  26
  -3   5   6 354.845 27.3553  28
  -3   5   6 279.479 45.9817  21
  -3   5   6 310.642 42.8720  22
  -3   5   6 358.178 41.7362  23
   3   5  -5 6210.12 286.936  20
  -3   5   5 6810.89 290.862  18
  -3   5   5 6584.34 280.959  26
  -3   5   5 6500.88 281.153  28
  -3   5   5 6982.34 292.071  22
  -3   5   5 6811.35 291.125  23
   3   5  -4 836.179 54.2477  20
  -3   5   4 1005.54 59.2801  14
  -3   5   4 919.120 59.2125  18
  -3   5   4 995.430 47.6319  26
  -3   5   4 971.661 61.8121  23
  -3   5   4 1066.21 64.6343  22
  -3   5   3 1583.97 85.3056  14
  -3   5   3 1629.39 73.8416  26
   3   5  -2 858.117 53.8471  14
  -3   5   2 917.266 57.8913  14
  -3   5   2 770.341 60.1311  22
   3   5  -1 9147.34 396.905  14
  -3   5   1 9677.90 399.478  20
  -3   5   1 8643.79 400.573  22
   3   5   0 590.891 39.0932  18
  -3   5   0 685.560 53.7344  20
   3   5   0 618.466 43.5311  14
  -3   5  -1 6661.87 298.703  20
   3   5   1 6779.97 291.786  18
   3   5   2 1175.30 58.2826  18
  -3   5  -2 1171.99 71.3022  20
   3   5   2 986.103 57.5647  24
   3   5   2 1112.22 58.5870  21
  -3   5  -3 19508.8 787.186  20
   3   5   3 17496.5 777.620  24
   3   5   3 18628.9 777.870  21
  -3   5  -4 778.207 61.1277  20
   3   5   4 679.653 45.0815  24
   3   5   4 777.799 45.7813  21
  -3   5  -5 8228.69 334.020  20
   3   5   5 7692.52 321.840  21
  -3   5  -6 190.072 47.0306  20
   3   5   6 131.112 18.1197  25
   3   5   6 137.705 30.8034  21
   3   5   7 861.737 42.5610  25
   3   5   7 869.759 44.5790  32
   3   5   7 892.271 59.7050  17
  -3   5  -7 862.872 68.5733  20
   3   5   7 872.196 54.8674  21
   3   5   8 64.1044 18.7576  25
   3   5   8 87.1959 22.3174  32
  -3   5  -8 20.2230 72.3663  54
  -3   5  -8 95.8483 47.9777  20
   3   5   8 91.4147 34.7478  17
   3   5   8 108.521 33.4060  21
   3   5   9 1468.37 66.4516  25
   3   5   9 1378.78 68.4826  32
  -3   5  -9 1272.76 107.191  54
  -3   5  -9 1409.36 126.919  52
   3   5   9 1550.82 85.1913  17
  -3   5  -9 1385.49 93.3860  20
   3   5   9 1548.74 80.3878  21
   3   5  10 57.1858 19.3886  25
   3   5  10 47.7689 29.4416  31
  -3   5 -10 18.5911 49.2948  20
   3   5  10 48.0661 36.8582  21
  -3   5 -10 38.2910 106.059  52
  -3   5 -10 3.47146 83.6913  54
   3   5  11 568.326 42.2095  31
  -3   5 -11 553.094 66.0924  20
   3   5  11 657.658 53.7144  21
  -3   5 -11 533.334 98.8334  54
   3   5  12 237.085 34.2631  31
  -3   5 -12 209.202 57.7131  20
   3   5  12 171.013 43.1330  21
  -3   5 -12 139.164 99.4217  54
   3   5  13 330.126 36.4049  31
  -3   5 -13 299.274 59.3673  20
   3   5  13 301.075 47.5862  21
  -3   5 -14 58.5334 102.214  54
  -3   5 -14 2.08428 50.0481  20
  -3   5 -14 4.17693 41.5949  37
   3   5  14 49.4700 30.7792  31
  -3   5 -15 204.236 104.193  54
  -3   5 -15 185.210 43.7969  37
  -3   5 -15 307.470 57.9497  20
   3   5  15 236.929 33.2593  31
  -3   5 -16-38.1665 102.156  54
  -3   5 -16-1.68983 39.2208  37
  -3   5 -16-52.2240 48.0760  20
   3   5  16 12.6637 28.8665  31
   3   5  16 26.5339 23.6573  27
  -3   5 -17 51.3406 97.9865  54
   3   5  17 76.5331 27.9823  31
   3   5  17 74.5326 22.7978  27
  -3   5 -17 25.3298 37.8675  37
   3   5  18 9.78696 25.0057  31
   3   5  18-7.89535 19.5478  27
  -3   5 -18 30.5331 35.4471  37
   3   5  19 205.075 25.7439  31
  -3   5 -19 263.818 36.2939  37
  -3   5 -20 30.8433 28.7066  41
  -3   5 -20 54.1910 29.3982  37
  -3   7  21-4.87307 18.2110  31
  -3   7  21 5.36635 15.1613  27
  -3   7  20 25.7002 21.7643  31
  -3   7  20 26.9585 29.6583  33
   3   7 -20 141.493 149.160  65
  -3   7  19 1.78554 25.7055  31
  -3   7  19 20.7769 34.1327  33
  -3   7  18 264.652 32.6741  31
  -3   7  18 288.560 45.3803  21
  -3   7  17 2.98800 30.2735  31
  -3   7  17-9.79276 40.0878  21
  -3   7  16 161.317 22.4383  25
  -3   7  16 117.972 34.3435  31
  -3   7  16 158.762 30.5995  32
   3   7 -16 161.221 47.1186  20
  -3   7  16 154.837 44.6956  21
  -3   7  15-27.3378 21.8202  25
  -3   7  15-1.75170 29.2026  32
  -3   7  15-21.0735 36.0503  36
   3   7 -15 14.0247 45.5352  20
  -3   7  15-37.3002 42.9477  21
  -3   7  14 357.290 28.5844  25
  -3   7  14 324.745 41.8168  36
  -3   7  14 305.092 34.6086  32
   3   7 -14 281.054 55.1735  20
  -3   7  14 258.440 49.4847  19
  -3   7  14 326.868 51.0069  21
  -3   7  13 43.8599 25.1129  29
  -3   7  13 1.77003 22.5108  25
  -3   7  13 33.3330 36.5298  36
  -3   7  13-17.1741 30.4845  32
   3   7 -13-31.6933 46.6834  20
  -3   7  13 32.4390 41.7730  19
  -3   7  13-6.56086 41.8044  21
  -3   7  13 57.3156 40.4160  22
  -3   7  12 1013.46 48.9615  29
  -3   7  12 953.302 66.3216  24
  -3   7  12 817.652 52.0319  32
  -3   7  12 843.558 56.3006  36
   3   7 -12 757.327 71.5602  20
  -3   7  12 794.256 66.7068  19
  -3   7  12 951.065 67.2660  21
  -3   7  12 777.915 64.2155  22
  -3   7  11 2.71468 24.9017  30
  -3   7  11 13.2095 25.0017  29
  -3   7  11 6.51253 35.5220  36
   3   7 -11-21.9472 44.3156  20
  -3   7  11 27.6843 40.5061  21
  -3   7  11 7.52403 38.0082  22
  -3   7  11 32.8631 37.8142  24
   3   7 -10 522.346 58.6613  20
  -3   7  10 656.815 40.6113  30
  -3   7  10 698.675 40.4225  29
  -3   7  10 643.781 55.1629  24
  -3   7  10 711.164 57.4403  21
  -3   7  10 606.319 54.2974  22
  -3   7   9 117.863 26.3031  29
  -3   7   9 96.3547 26.4321  30
  -3   7   9 83.0884 35.9279  35
   3   7  -9 62.9940 39.9135  20
  -3   7   9 115.355 38.9430  24
  -3   7   9 97.5018 38.7255  22
  -3   7   9 61.5094 42.2285  21
  -3   7   8 3072.87 145.441  35
  -3   7   8 3252.51 142.693  30
  -3   7   8 3359.47 156.401  24
  -3   7   8 3252.16 155.299  22
  -3   7   8 3319.50 157.191  21
  -3   7   7 86.0958 38.0335  24
  -3   7   7 46.7484 22.6112  28
  -3   7   7 104.640 26.0063  30
  -3   7   7 80.1329 35.2232  35
  -3   7   7 80.4324 35.1924  18
  -3   7   7 66.1121 36.8798  23
  -3   7   7 54.4372 41.0753  21
  -3   7   7 74.9832 37.5603  22
  -3   7   6 1844.42 86.7026  28
  -3   7   6 1845.12 91.5162  35
  -3   7   6 1948.15 103.384  21
  -3   7   6 1880.03 100.727  23
  -3   7   6 1983.18 101.437  22
  -3   7   6 2131.40 102.933  18
  -3   7   5 10.4767 34.8319  23
  -3   7   5-34.9154 37.2240  22
  -3   7   5 2.38803 40.1606  21
  -3   7   5 21.6350 21.7943  28
  -3   7   5 9.09790 18.7637  26
  -3   7   5 11.5221 34.5960  18
  -3   7   4 4166.42 197.619  23
  -3   7   4 4418.21 198.499  22
  -3   7   4 4215.43 185.077  26
  -3   7   4 4538.32 199.120  18
  -3   7   3 42.3827 38.2250  22
  -3   7   3 43.4559 35.0579  23
  -3   7   3 23.0455 19.5416  26
  -3   7   3 14.5918 33.9538  18
  -3   7   2 577.382 34.4550  26
  -3   7   2 613.431 53.3661  22
  -3   7   1 17.5275 39.1267  22
   3   7  -1 19.8172 24.4970  18
  -3   7   0 6960.67 311.249  22
  -3   7   0 7263.26 309.203  20
   3   7   0 6723.30 303.643  18
  -3   7  -1 68.0710 43.8479  22
   3   7   1 58.8419 27.6573  18
  -3   7  -1 117.945 39.8198  20
   3   7   2 7329.15 316.381  18
  -3   7  -2 7804.95 324.876  20
  -3   7  -3 69.9934 43.2921  20
  -3   7  -4 1415.67 84.9068  20
  -3   7  -4 1110.73 119.169  52
  -3   7  -5 69.1427 44.1023  20
  -3   7  -5 4.11192 101.108  52
  -3   7  -6 3584.82 176.737  20
   3   7   7 6.47501 17.6716  25
  -3   7  -7 24.2000 45.7949  20
   3   7   8 2183.87 97.9750  25
  -3   7  -8 2098.50 145.286  54
   3   7   9 25.8544 18.5699  25
  -3   7  -9-1.92471 49.3904  20
  -3   7  -9-21.5861 98.6498  54
  -3   7 -10 1516.78 131.134  54
   3   7  10 1430.21 68.3623  25
   3   7  10 1570.03 74.4720  31
  -3   7 -11 79.4216 105.305  54
   3   7  11 6.34237 28.8351  31
  -3   7 -11-4.02666 49.6304  20
  -3   7 -12 286.713 107.726  54
   3   7  12 236.601 31.3261  31
  -3   7 -12 234.788 55.3199  20
  -3   7 -13 107.388 102.724  54
   3   7  13 37.5084 26.6197  31
  -3   7 -13 108.035 49.4394  20
  -3   7 -14 219.716 100.738  54
  -3   7 -14 133.387 48.4477  20
   3   7  14 128.977 27.2884  31
  -3   7 -14 154.615 40.8851  37
  -3   7 -15-5.41440 35.9960  37
   3   7  15 18.2922 23.1034  31
  -3   7 -16 62.4240 33.8124  37
  -3   7 -16 7.83471 89.5524  54
  -3   7 -17 22.3312 31.0430  37
  -3   7 -18 12.6577 28.0613  37
  -3   9  18-1.38457 49.1975  38
  -3   9  18-3.01008 17.9719  31
  -3   9  18 103.249 114.366  49
  -3   9  17 4.63185 56.1416  38
  -3   9  17 41.6219 21.1901  31
  -3   9  17 119.731 134.704  49
  -3   9  16-16.1196 61.5941  38
  -3   9  16 19.2146 149.433  49
  -3   9  16 6.15008 23.8421  31
  -3   9  15 29.6781 31.8222  21
  -3   9  15 12.7025 15.6408  25
  -3   9  15 26.7973 160.297  49
  -3   9  15 8.58292 26.3392  31
  -3   9  15 0.31208 23.1091  32
  -3   9  14 22.4937 33.3635  21
  -3   9  14-6.37933 16.8708  25
  -3   9  14-25.5135 168.046  49
  -3   9  14 23.8307 30.2674  36
  -3   9  14 26.3079 23.8961  32
  -3   9  13 67.3506 36.7558  21
  -3   9  13 94.7366 18.9713  25
  -3   9  13 73.9747 26.2944  32
  -3   9  13 73.3690 32.8321  36
  -3   9  12 14.9759 34.5676  21
  -3   9  12-17.2617 18.9129  25
  -3   9  12 9.66379 21.1895  29
  -3   9  12-15.4092 32.6257  36
  -3   9  12-30.0580 26.2426  32
  -3   9  11 321.821 44.4477  21
  -3   9  11 333.958 43.2585  24
  -3   9  11 346.195 28.3823  29
  -3   9  11 358.103 39.1881  36
  -3   9  11 326.839 33.2337  32
  -3   9  10 11.6013 22.4504  30
  -3   9  10 43.6871 22.9543  29
  -3   9  10-38.1756 78.5407  38
  -3   9  10 36.8960 34.3784  24
  -3   9  10 73.2037 37.7245  21
  -3   9  10-15.6337 34.4865  22
  -3   9  10 27.7439 33.9625  36
  -3   9   9 1407.90 101.696  38
  -3   9   9 1442.96 66.1193  29
  -3   9   9 1295.49 65.9909  30
  -3   9   9 1419.71 81.6151  24
  -3   9   9 1514.28 82.8239  21
  -3   9   9 1161.96 78.0269  22
  -3   9   8 1.80712 23.7632  29
  -3   9   8 16.2894 23.8489  30
  -3   9   8 4.47601 75.3937  38
  -3   9   8 26.1506 34.3990  22
  -3   9   8 12.3536 36.0337  24
  -3   9   8 33.4181 38.4178  21
  -3   9   8-27.5079 34.3394  35
  -3   9   7 127.820 26.0424  30
  -3   9   7 83.3235 36.4188  24
  -3   9   7 146.505 36.2940  35
  -3   9   7 96.1205 75.7209  38
  -3   9   7 107.435 36.2970  22
  -3   9   7 149.622 41.3240  21
  -3   9   6 41.2660 36.3821  24
  -3   9   6 51.9065 21.6916  28
  -3   9   6 69.1203 25.4969  30
  -3   9   6 53.2568 35.6717  35
  -3   9   6-1.47337 36.5918  18
  -3   9   6 7.25748 74.3877  38
  -3   9   6 105.043 35.9592  22
  -3   9   6 16.1894 39.0091  21
  -3   9   5 529.969 50.5496  18
  -3   9   5 536.677 44.7570  35
  -3   9   5 489.377 47.6322  22
  -3   9   5 431.223 52.4826  21
  -3   9   5 423.560 48.3025  23
  -3   9   5 474.449 32.2973  28
  -3   9   4 17.9855 36.6987  18
  -3   9   4 8.39780 36.1183  22
  -3   9   4 29.4876 40.5340  21
  -3   9   4-1.25017 35.3840  23
  -3   9   4 3.50903 22.0694  28
  -3   9   4-15.0776 18.8492  26
  -3   9   3 47.0916 37.0338  18
  -3   9   3 45.3407 36.7554  22
  -3   9   3 74.2589 37.6860  23
  -3   9   3 47.9740 22.2058  28
  -3   9   3 6.79433 18.9019  26
  -3   9   2-10.2971 34.8753  18
  -3   9   2 58.6887 37.4890  22
  -3   9   2-25.3289 36.3847  23
  -3   9   2 2.22019 19.4447  26
  -3   9   1 224.163 40.1176  18
  -3   9   1 141.490 39.7265  22
  -3   9   1 109.847 39.5197  23
  -3   9   1 154.829 21.7454  26
  -3   9   0 29.6767 35.3745  18
  -3   9   0 35.9686 38.4655  22
  -3   9   0 5.42356 20.4381  26
  -3   9  -1 350.560 48.2130  22
  -3   9  -1 401.257 29.4105  26
  -3   9  -2 34.3412 41.7097  22
  -3   9  -3 254.960 47.0974  22
  -3   9  -4 15.0935 41.1565  22
  -3   9  -5 638.625 60.4472  22
  -3   9  -6-17.1421 42.4864  22
  -3   9  -6 84.7031 41.2575  20
  -3   9  -7 521.265 55.8705  22
  -3   9  -7 574.748 110.051  54
  -3   9  -7 370.270 55.1782  20
  -3   9  -8 4.68396 41.8967  22
  -3   9  -8-15.4786 103.771  54
  -3   9  -8-10.8927 42.0782  20
  -3   9  -9 246.571 46.6858  22
  -3   9  -9 139.323 104.911  54
  -3   9  -9 276.081 49.4690  20
  -3   9 -10-35.7264 101.535  54
  -3   9 -10 20.1201 41.2998  20
  -3   9 -11 46.4884 98.2184  54
  -3   9 -12 36.3187 89.8616  54
  -3   9 -13 7.78013 30.7017  22
  -3   9 -13 42.7096 32.4212  37
  -3   9 -13-68.8192 83.4038  54
  -3   9 -14 15.0953 29.2985  37
  -3   9 -15 89.8718 27.1516  37
  -3  11  13-5.35011 19.1587  31
  -3  11  13-10.5442 15.5490  32
  -3  11  13 26.5196 43.0224  38
  -3  11  13-2.73198 10.3503  25
  -3  11  12 101.841 22.5429  36
  -3  11  12 69.2674 18.5311  32
  -3  11  12 75.2405 48.9049  38
  -3  11  12 108.036 13.1337  25
  -3  11  11-0.28442 12.7880  25
  -3  11  11-5.52626 23.8735  36
  -3  11  11 33.2827 18.4089  32
  -3  11  10-5.04962 15.0393  29
  -3  11  10 15.8919 13.5688  25
  -3  11  10-29.1895 25.4953  36
  -3  11  10-13.7343 19.5128  32
  -3  11   9 2.29289 15.6211  29
  -3  11   9-22.2176 25.8350  36
  -3  11   9-19.1692 20.1553  32
  -3  11   8 89.1491 17.1044  30
  -3  11   8 77.5273 17.1499  29
  -3  11   8 59.9267 28.0884  36
  -3  11   8 90.3059 27.8235  21
  -3  11   8 65.0755 27.9382  24
  -3  11   7 42.7474 17.2280  29
  -3  11   7 32.0634 17.2417  30
  -3  11   7 26.8529 27.2319  21
  -3  11   7 13.4994 26.0811  24
  -3  11   6 195.799 21.6893  30
  -3  11   6 242.604 21.8217  29
  -3  11   6 226.451 30.8423  35
  -3  11   6 239.457 34.0878  21
  -3  11   6 192.219 32.1647  24
  -3  11   5 11.1171 19.4433  30
  -3  11   5 27.0049 29.0302  35
  -3  11   5 12.8433 28.1954  24
  -3  11   5 36.2376 30.5901  21
  -3  11   4 298.515 37.3120  24
  -3  11   4 379.530 27.4340  30
  -3  11   4 357.801 35.7887  35
  -3  11   4 359.882 40.1096  21
  -3  11   3 20.8544 16.6858  28
  -3  11   3 48.1062 28.9525  24
  -3  11   3 42.9236 20.8689  30
  -3  11   3-11.9594 30.5554  35
  -3  11   3 9.52333 31.1758  21
  -3  11   2 15.8655 16.7482  28
  -3  11   2 27.2563 30.6503  35
  -3  11   2 43.3692 29.5688  23
  -3  11   2 102.936 32.3374  21
  -3  11   1 17.5715 16.9357  28
  -3  11   1 4.89338 28.7541  23
  -3  11   1 13.9782 30.9099  21
  -3  11   0 73.2875 17.5315  28
  -3  11   0 46.8368 15.2181  26
  -3  11   0 52.5722 32.4905  21
  -3  11   0 6.30423 28.9461  22
  -3  11   0 70.0650 30.1880  23
  -3  11  -1 22.6759 17.0865  28
  -3  11  -1-3.03801 14.8211  26
  -3  11  -1 75.4174 28.6410  22
  -3  11  -1 14.8698 28.7666  23
  -3  11  -2 101.297 16.3434  26
  -3  11  -2 111.104 18.9495  28
  -3  11  -2 92.8873 30.9294  22
  -3  11  -2 102.796 30.9838  23
  -3  11  -3 9.35584 14.9656  26
  -3  11  -3 16.8329 28.7621  22
  -3  11  -3-21.5333 28.4297  23
  -3  11  -4 82.9206 16.2612  26
  -3  11  -4 37.5947 29.0265  23
  -3  11  -4 100.652 30.0427  22
  -3  11  -5-47.1833 94.5766  54
  -3  11  -5-6.48453 15.1576  26
  -3  11  -5-5.56869 28.4375  22
  -3  11  -5 22.6596 27.5051  23
  -3  11  -6 89.9056 91.8372  54
  -3  11  -6 103.029 16.4823  26
  -3  11  -6 113.205 30.4126  22
  -3  11  -7-82.9709 87.2626  54
  -3  11  -7 5.94508 14.2538  26
  -3  11  -7-16.7407 28.0115  22
  -3  11  -8 4.74773 13.6266  26
  -3  11  -9-18.6809 12.9819  26
  -3  11 -10 5.36405 11.7468  26
  -3  11 -11-7.22652 10.2505  26
  -3  11 -11 8.44415 22.1878  37
  -4 -12  10 81.9118 111.527  60
  -4 -12   9 20.1473 21.3637  40
  -4 -12   9-31.9870 111.418  60
  -4 -12   9-174.881 190.511  69
  -4 -12   9 13.9146 5.90163  13
   4 -12  -8 6.19567 2.61649  10
   4 -12  -8 2.46395 5.44614  13
  -4 -12   8 3.48936 6.63173  13
   4 -12  -8 1.80803 1.91494   7
  -4 -12   7 17.5249 3.16750  10
   4 -12  -7 26.9593 3.18520  10
  -4 -12   7 23.6149 6.91916  13
   4 -12  -7 29.4902 6.34254  13
  -4 -12   7 12.7076 2.30178   7
   4 -12  -7 21.8212 2.42920   7
  -4 -12   6 6.94746 3.15534  10
   4 -12  -6 0.37256 3.16833  10
  -4 -12   6-1.02727 7.22200  13
   4 -12  -6 2.25952 6.37082  13
  -4 -12   6 2.25491 2.26811   7
   4 -12  -6 1.83575 2.33551   7
   4 -12  -5 6.31819 3.46613  10
  -4 -12   5 12.1935 3.40472  10
  -4 -12   5 13.4794 7.45138  13
   4 -12  -5 14.8509 6.83776  13
   4 -12  -5 14.8659 2.60331   7
  -4 -12   5 12.5909 2.46697   7
   4 -12  -4 9.88614 3.62178  10
   4 -12  -4 0.49623 7.18589  13
  -4 -12   4 15.8932 7.44619  13
   4 -12  -4 4.66415 2.63440   7
  -4 -12   4 0.98020 2.46572   7
   4 -12  -3 39.9551 4.28130  10
  -4 -12   3 47.7157 8.11419  13
   4 -12  -3 31.8639 3.34219   7
   4 -12  -2-14.9025 85.0248  51
   4 -12  -2 6.45122 3.86807  10
  -4 -12   2 5.69997 3.50734  10
  -4 -12   2 7.60756 7.25442  13
   4 -12  -2-3.09120 2.91937   7
  -4 -12   1 21.8850 3.65143  10
   4 -12  -1 34.1053 7.98564  13
   4 -12   0 8.06971 7.79832  13
  -4 -12   0 2.14466 2.41643   7
   4 -12   1 20.4039 3.75672  10
  -4 -12  -1 9.71897 3.46089  10
   4 -12   1 18.9287 7.51795  13
  -4 -12  -1 10.7289 7.16799  13
   4 -12   1 25.4584 2.84151   7
  -4 -12  -1 10.6462 2.44880   7
   4 -12   2 3.91897 89.9241  51
   4 -12   2 1.78671 2.46554   7
  -4 -12  -2 2.17686 2.21689   7
  -4 -12  -2 5.53557 6.63737  13
   4 -12   2 12.0623 7.05910  13
  -4 -12  -2 3.87137 3.08170  10
   4 -12   2-2.42426 3.34260  10
  -4 -12  -3 41.6949 3.87707  10
   4 -12   3 45.9965 4.06856  10
   4 -12   3 61.4914 7.28455  13
   4 -12   3 43.6340 3.28709   7
   4 -12   4 10.3520 90.2409  51
   4 -12   4 16.8008 2.27699   7
  -4 -12  -4 10.7937 2.08533   7
   4 -12   4 17.3168 3.10994  10
  -4 -12  -4 33.5109 6.46821  13
   4 -12   4 15.4159 6.31690  13
   4 -12   5 71.4650 6.65210  13
   4 -12   5 76.7528 26.7289  40
   4 -12   6 11.1938 23.7717  40
   4 -12   6 1.68154 4.60694  13
  -4 -10  16 29.6443 126.193  60
   4 -10 -16-116.145 279.571  66
  -4 -10  15 46.4695 133.168  60
   4 -10 -15 226.056 299.452  66
   4 -10 -14-4.54594 307.602  66
   4 -10 -13-48.2078 317.763  66
   4 -10 -12 86.8653 43.7782  43
  -4 -10  12 34.8947 32.6927  40
   4 -10 -12-131.292 308.030  66
  -4 -10  11 46.0003 9.82913  13
  -4 -10  11 47.7239 32.0169  40
  -4 -10  11-177.125 137.776  60
   4 -10 -11 249.593 306.457  66
   4 -10 -10 99.5698 298.906  66
  -4 -10  10 5.24242 137.920  60
  -4 -10  10 59.4627 6.28308  10
   4 -10 -10 51.9623 5.91910  10
   4 -10 -10 60.0122 9.29218  13
  -4 -10  10 74.8241 10.8232  13
  -4 -10  10 46.0292 4.88084   7
   4 -10 -10 53.8377 4.85250   7
  -4 -10  10 75.6303 33.4050  40
  -4 -10   9 54.7153 136.273  60
   4 -10  -9-14.0099 293.680  66
   4 -10  -9 24.0007 6.01984  10
  -4 -10   9 26.2636 6.03959  10
  -4 -10   9 31.6761 10.8718  13
   4 -10  -9 17.7286 9.95681  13
   4 -10  -9 22.4267 4.57937   7
  -4 -10   9 18.5746 4.62466   7
  -4 -10   9 71.1653 33.9373  40
  -4 -10   8 34.3757 33.5763  40
   4 -10  -8 10.6559 10.7410  13
  -4 -10   8 20.8665 11.1472  13
   4 -10  -8 9.83815 6.59852  10
  -4 -10   8 7.17788 6.25058  10
  -4 -10   8 6.27020 4.71689   7
   4 -10  -8 14.3435 4.91473   7
   4 -10  -8 29.0975 65.0765  51
  -4 -10   7-20.6018 32.5126  40
  -4 -10   7-9.76628 11.2290  13
   4 -10  -7-8.04663 11.0660  13
   4 -10  -7-29.1618 32.0654   1
  -4 -10   7-4.95334 130.011  60
   4 -10  -7-3.77155 7.15735  10
  -4 -10   7-5.17031 6.65262  10
   4 -10  -7 2.30799 5.34232   7
  -4 -10   7-3.35119 5.10704   7
   4 -10  -7 73.2847 74.1947  51
  -4 -10   6 45.2065 32.9092  40
  -4 -10   6 95.9718 13.0993  13
   4 -10  -6 71.0647 12.8574  13
   4 -10  -6 67.7220 31.3072   1
  -4 -10   6 80.0594 12.8390   4
   4 -10  -6 43.3779 12.4734   4
  -4 -10   6 26.2348 130.261  60
  -4 -10   6 61.6920 8.01659  10
   4 -10  -6 78.9231 8.63576  10
  -4 -10   6 74.4485 6.81885   7
  -4 -10   6 80.2832 12.6665   6
   4 -10  -6 70.6036 13.7943   6
   4 -10  -6 65.1585 6.91299   7
   4 -10  -6 11.4530 80.1944  51
  -4 -10   5 119.707 33.2057  40
   4 -10  -5 77.2790 13.5586  13
  -4 -10   5 61.4189 13.0406  13
   4 -10  -5 138.310 31.0037   1
  -4 -10   5 49.2305 13.2703   4
   4 -10  -5 93.9807 13.5540   4
  -4 -10   5 50.2000 124.635  60
   4 -10  -5 77.6073 9.12966  10
  -4 -10   5 74.9482 8.45051  10
  -4 -10   5 75.3023 7.15059   7
   4 -10  -5 85.9331 14.9090   6
  -4 -10   5 76.8761 13.4224   6
   4 -10  -5 73.8320 7.34902   7
   4 -10  -5 130.051 85.1650  51
  -4 -10   4 45.6303 31.3281  40
   4 -10  -4 130.084 10.7630  10
   4 -10  -4 131.455 15.0072  13
  -4 -10   4 93.4449 13.7798  13
  -4 -10   4 100.873 14.7576   4
   4 -10  -4 135.318 15.1048   4
  -4 -10   4 111.260 14.6362   6
   4 -10  -4 144.681 9.07442   7
   4 -10  -4 140.283 15.9942   6
   4 -10  -4 38.3695 86.7938  51
  -4 -10   3 50.5748 28.8624  40
  -4 -10   3 4.18100 12.0216  13
   4 -10  -3-14.8060 27.4451   1
   4 -10  -3 26.1112 12.4558   4
  -4 -10   3 63.1190 112.940  60
   4 -10  -3 15.1923 8.77428  10
   4 -10  -3-54.7670 88.7919  51
   4 -10  -3 7.71940 6.50373   7
  -4 -10   3 36.8122 12.6409   6
  -4 -10   2 228.094 16.6936  13
  -4 -10   2 91.9579 30.5011  40
   4 -10  -2 204.953 13.4656  10
   4 -10  -2 181.059 17.8284   4
   4 -10  -2 285.141 35.0416   1
  -4 -10   2 174.198 12.3069  10
  -4 -10   2 228.366 11.2636   7
   4 -10  -2 186.670 11.5771   7
  -4 -10   2 195.228 17.2330   6
   4 -10  -2 185.437 92.0552  51
   4 -10  -1 109.611 15.3819  13
  -4 -10   1 63.2450 14.5830   4
  -4 -10   1 121.347 26.9796  40
  -4 -10   1 66.6023 9.00271  10
  -4 -10   1 118.907 7.99430   7
   4 -10  -1 142.541 16.6768   6
   4 -10  -1 64.7651 94.0570  51
   4 -10   0 352.964 97.8949  51
  -4 -10   0 154.097 15.9740   4
   4 -10   0 373.804 38.0395   1
   4 -10   0 99.9151 31.1180  39
  -4 -10   0 156.236 11.0989  10
   4 -10   0 170.369 16.7895  13
  -4 -10   0 156.121 9.90215   7
   4 -10   0 206.246 18.1675   6
   4 -10   1 31.9082 14.0997  13
  -4 -10  -1 21.5898 11.3781  13
   4 -10   1 17.5932 30.4489   1
  -4 -10  -1 37.7985 11.8624   4
   4 -10   1 31.1851 12.5608   4
   4 -10   1-7.50883 29.8277  39
  -4 -10  -1 20.4861 7.12947  10
   4 -10   1 18.1171 8.52069  10
  -4 -10  -1 28.5937 11.7794   6
   4 -10   1 9.96269 13.8637   6
   4 -10   1 20.6171 6.52268   7
  -4 -10  -1 19.4225 5.78398   7
   4 -10   1 76.7449 98.6352  51
   4 -10   2 136.662 15.3375  13
   4 -10   2 128.804 10.6500  10
  -4 -10  -2 102.766 13.9609   4
   4 -10   2 251.339 35.2452   1
   4 -10   2 95.4783 15.0378   4
   4 -10   2 100.714 33.8289  39
  -4 -10  -2 195.510 52.3703  43
  -4 -10  -2 141.006 9.61720  10
  -4 -10  -2 177.741 13.7199  13
  -4 -10  -2 117.944 8.33043   7
  -4 -10  -2 120.275 14.2790   6
   4 -10   2 123.896 15.8962   6
   4 -10   2 133.413 8.93760   7
   4 -10   3 88.5877 13.5171  13
  -4 -10  -3 71.9158 11.2352  13
   4 -10   3 177.527 34.4016   1
  -4 -10  -3 24.8358 11.3609   4
   4 -10   3 53.2247 12.5498   4
   4 -10   3 146.739 104.302  51
  -4 -10  -3 53.5028 6.01054   7
   4 -10   3 62.5817 6.69461   7
   4 -10   3 42.6034 33.3357  39
  -4 -10  -3 105.493 50.5354  43
  -4 -10  -3 60.0421 7.34470  10
   4 -10   3 70.1344 8.67716  10
  -4 -10  -4 76.9004 7.80732  10
   4 -10   4 95.1812 13.4787  13
   4 -10   4 88.2397 8.96922  10
   4 -10   4 91.6872 7.22498   7
   4 -10   4 127.065 34.7341  39
  -4 -10  -4 131.299 50.2386  43
  -4 -10  -4 120.533 11.8004  13
   4 -10   5 22.9202 5.02038   7
  -4 -10  -5 13.6321 4.36264   7
  -4 -10  -5 17.3189 5.64046  10
   4 -10   5 22.0322 6.80490  10
   4 -10   5 27.8197 11.5475  13
  -4 -10  -5 12.9325 9.52506  13
  -4 -10  -5 54.4035 48.3065  43
   4 -10   5 1.82749 32.8333  39
   4 -10   6 7.12011 10.4782  13
  -4 -10  -6 19.1208 9.06775  13
  -4 -10  -6 11.3599 3.93994   7
   4 -10   6 17.2186 4.51552   7
   4 -10   6 19.9977 109.390  51
  -4 -10  -6 8.23388 5.09947  10
   4 -10   6 16.9896 6.07246  10
   4 -10   6 72.0703 33.7486  39
  -4 -10  -6 4.31445 47.7746  43
  -4 -10  -7-8.27084 8.05091  13
   4 -10   7-1.41541 9.24822  13
  -4 -10  -7 4.39605 4.49830  10
   4 -10   7 8.48251 4.96515  10
   4 -10   7 32.0827 33.3330  39
  -4 -10  -7-9.07012 45.8275  43
  -4 -10  -7 4.62258 3.27105   7
   4 -10   8 37.5851 111.385  51
  -4 -10  -8 80.9816 45.4664  43
   4 -10   8 60.5078 33.4665  39
   4 -10   9 1.14276 31.8860  39
   4 -10   9-28.6686 32.8002  40
  -4 -10  -9 46.2968 43.9641  43
   4 -10  10 28.5861 30.6244  39
   4 -10  10-14.7476 31.6197  40
   4 -10  11 45.6739 28.0526  40
   4 -10  12 24.4340 24.7201  40
   4 -10  13 4.71651 19.9888  40
  -4  -8  20-106.059 110.651  60
  -4  -8  19-113.581 130.961  60
   4  -8 -19-23.2203 29.5328  43
  -4  -8  19 14.5017 23.6742  34
   4  -8 -18-12.1903 35.9030  43
  -4  -8  18-21.5512 26.7138  34
   4  -8 -17-4.15309 41.4325  43
  -4  -8  17 51.4897 30.1079  34
  -4  -8  16-13.9801 148.950  60
  -4  -8  16 38.7503 31.3335  34
   4  -8 -16 22.8376 44.0304  43
  -4  -8  15-26.1585 151.731  60
  -4  -8  15 4.66789 32.8829  34
  -4  -8  15-78.0370 88.2096  46
   4  -8 -15-18.0366 47.2217  43
  -4  -8  15 28.4134 36.1023  40
  -4  -8  14 4.51053 88.6306  46
  -4  -8  14-7.55687 34.0197  34
  -4  -8  14 118.013 122.789  57
   4  -8 -14 22.3543 48.7892  43
  -4  -8  14-35.7073 37.3447  40
  -4  -8  13 25.6453 86.9675  46
   4  -8 -13-20.3282 51.1531  43
  -4  -8  13 21.1422 34.1743  34
  -4  -8  12 101.251 86.4862  46
  -4  -8  12 82.8744 140.950  60
  -4  -8  12 134.928 134.449  57
  -4  -8  12 81.9381 35.5817  34
   4  -8 -12 133.224 53.6353  43
   4  -8 -11 173.346 54.8538  43
  -4  -8  11 157.926 39.7066  40
  -4  -8  11 132.258 36.2817  34
   4  -8 -11 116.549 8.82773   7
   4  -8 -11 112.323 13.5305  13
   4  -8 -11 145.263 10.6274  10
  -4  -8  10 173.894 40.1775  40
   4  -8 -10 145.985 54.0228  43
  -4  -8  10 119.847 35.2656  34
  -4  -8  10 102.930 16.5888   4
   4  -8 -10 193.006 27.9739   1
   4  -8 -10 121.268 16.2431   4
  -4  -8  10 155.570 15.7229  13
  -4  -8  10 128.833 11.3116  10
  -4  -8  10 129.683 9.88111   7
  -4  -8  10 141.601 16.9930   6
   4  -8 -10 115.924 17.3321   6
   4  -8 -10 123.707 9.55476   7
   4  -8 -10 137.540 11.3181  10
   4  -8 -10 125.099 14.7186  13
  -4  -8   9 239.554 125.316  57
  -4  -8   9 295.615 42.2564  40
   4  -8  -9 163.369 53.8346  43
  -4  -8   9 120.288 36.4722  34
   4  -8  -9 229.275 28.8168   1
   4  -8  -9 182.662 18.7533   4
  -4  -8   9 150.504 19.1466   4
  -4  -8   9 185.499 17.6852  13
   4  -8  -9 220.426 17.1843  13
  -4  -8   9 162.029 13.5143  10
  -4  -8   9 183.729 12.2455   7
  -4  -8   9 182.706 19.6751   6
   4  -8  -9 177.242 20.0413   6
   4  -8  -9 205.315 12.1949   7
   4  -8  -9 224.121 13.8649  10
  -4  -8   8 16.7045 17.1876   6
  -4  -8   8 35.9961 8.69994   7
   4  -8  -8 30.4175 8.35136   7
   4  -8  -8 50.2529 52.4397  43
  -4  -8   8 54.9369 36.0924  40
  -4  -8   8 73.3834 33.9553  34
  -4  -8   8 11.6565 15.6495   4
   4  -8  -8 14.3778 15.4109   4
   4  -8  -8 49.4432 23.7544   1
  -4  -8   8 36.5362 10.1996  10
   4  -8  -8 50.6012 10.6491  10
   4  -8  -8 46.1221 14.1484  13
  -4  -8   8 33.8687 14.6141  13
   4  -8  -7 74.0136 14.8351  13
  -4  -8   7 55.8279 15.3905  13
   4  -8  -7 46.7524 16.8314   4
   4  -8  -7 55.4624 22.9694   1
  -4  -8   7 57.8950 17.2685   4
  -4  -8   7 154.864 119.419  57
  -4  -8   7 43.4815 10.6184  10
   4  -8  -7 55.8789 11.2827  10
  -4  -8   7 32.8910 33.5728  40
   4  -8  -7 123.810 51.6444  43
   4  -8  -7 53.2977 9.01188   7
  -4  -8   7 56.7157 17.4271   6
  -4  -8   7 25.7967 8.88692   7
  -4  -8   6 67.5237 15.2933  13
   4  -8  -6 105.280 16.0750  13
  -4  -8   6 120.942 19.1547   4
   4  -8  -6 106.443 19.1174   4
   4  -8  -6 171.459 24.7478   1
  -4  -8   6 88.4779 11.9515  10
   4  -8  -6 111.521 12.7054  10
   4  -8  -6 130.792 52.3835  43
  -4  -8   6 117.598 10.5552   7
  -4  -8   6 80.7548 19.2172   6
   4  -8  -6 105.230 10.7490   7
  -4  -8   5 11.7871 14.3524  13
   4  -8  -5 29.2187 15.0846  13
  -4  -8   5 12.0323 16.8831   4
   4  -8  -5 35.3018 21.1817   1
   4  -8  -5 42.6603 18.0409   4
  -4  -8   5-5.83403 113.807  57
  -4  -8   5-71.4838 108.317  60
   4  -8  -5 27.2555 11.6786  10
  -4  -8   5 19.3764 10.6670  10
   4  -8  -5 41.8032 9.46177   7
  -4  -8   5 12.3910 17.8540   6
  -4  -8   5 17.1697 9.13540   7
   4  -8  -5 63.4168 50.2959  43
   4  -8  -4 14.4266 49.3586  43
  -4  -8   4 5.65158 14.3525  13
   4  -8  -4 20.1546 15.2157  13
   4  -8  -4 24.6328 17.9423   4
   4  -8  -4 24.9288 22.1426   1
  -4  -8   4 19.6517 112.681  57
   4  -8  -4 13.1001 12.0128  10
   4  -8  -4 3.84487 9.48621   7
  -4  -8   4 5.19711 18.0553   6
  -4  -8   4-42.7729 75.1737  51
  -4  -8   3 29.8698 14.4822  13
   4  -8  -3 34.8749 22.5082   1
   4  -8  -3 30.4702 19.2962   4
  -4  -8   3 177.532 112.507  57
   4  -8  -3 169.819 194.593  66
   4  -8  -3 44.4538 12.6659  10
  -4  -8   3 87.8210 18.9965   6
   4  -8  -3 49.0753 10.5104   7
  -4  -8   3-50.9838 71.2666  51
   4  -8  -2 98.9832 76.5930  51
  -4  -8   2 195.939 51.0018  43
   4  -8  -2 232.723 17.5112  10
   4  -8  -2 315.822 29.7222   1
   4  -8  -2 258.189 25.5737   4
  -4  -8   2 236.625 23.4449   4
  -4  -8   2 330.880 115.021  57
  -4  -8   2 275.017 99.7068  60
  -4  -8   2 205.267 16.0443  10
  -4  -8   2 279.559 23.9117   6
  -4  -8   2 246.777 14.9111   7
   4  -8  -2 296.006 15.9760   7
  -4  -8   2 164.186 18.9138  13
  -4  -8   1 54.4329 48.9801  43
   4  -8  -1 79.3505 17.3810  13
  -4  -8   1 81.3739 19.1260   4
  -4  -8   1 209.116 117.045  57
  -4  -8   1 41.5288 97.1485  60
  -4  -8   1 82.4856 11.9638  10
  -4  -8   1 104.056 10.5574   7
   4  -8  -1 81.8255 78.1667  51
  -4  -8   0 302.898 54.0538  43
   4  -8   0 237.800 37.1862  39
  -4  -8   0 363.790 18.0849   7
  -4  -8   0 360.750 26.4318   4
  -4  -8   0 368.979 136.728  57
  -4  -8   0 309.712 19.0122  10
   4  -8   0 334.079 85.0756  51
   4  -8   0 279.266 23.8198  13
   4  -8   1 380.706 46.0972  39
  -4  -8  -1 625.632 62.2965  43
   4  -8   1 553.012 31.3628  10
   4  -8   1 792.069 44.0962   1
   4  -8   1 643.421 38.2845   4
  -4  -8  -1 687.864 37.0326   4
  -4  -8  -1 558.146 32.6674  13
   4  -8   1 471.372 33.7976  13
  -4  -8  -1 623.902 30.1949  10
   4  -8   1 571.469 94.7555  51
  -4  -8  -1 651.424 37.1157   6
  -4  -8  -1 707.324 29.4525   7
   4  -8   1 632.384 29.9750   7
   4  -8   2 713.742 35.7440  10
   4  -8   2 734.308 41.9959   4
  -4  -8  -2 650.632 40.4400   4
  -4  -8  -2 765.812 36.9257  13
   4  -8   2 680.128 38.6512  13
  -4  -8  -2 740.086 34.6754  10
  -4  -8  -2 711.275 33.8052   7
  -4  -8  -2 690.532 40.5286   6
   4  -8   2 763.744 34.3696   7
   4  -8   2 667.869 52.3561  39
  -4  -8  -3 631.907 59.9040  43
   4  -8   3 384.414 43.7265  39
   4  -8   3 300.517 21.5156  10
  -4  -8  -3 355.302 26.7276   4
   4  -8   3 279.240 25.2577  13
  -4  -8  -3 482.637 23.6307  13
  -4  -8  -3 356.448 19.1692   7
  -4  -8  -3 395.631 26.9294   6
  -4  -8  -3 506.840 88.3312  48
  -4  -8  -3 402.147 20.2595  10
   4  -8   4 33.8514 36.9625  39
  -4  -8  -4 56.5081 53.1580  43
  -4  -8  -4 49.3874 13.2841  13
   4  -8   4 15.5744 16.4810  13
  -4  -8  -4 20.6453 15.7003   4
   4  -8   4 47.8588 24.6484   1
   4  -8   4 30.4881 17.4969   4
  -4  -8  -4 91.3373 82.1007  48
   4  -8   4 73.2020 93.6903  51
   4  -8   4 18.9633 9.16664   7
  -4  -8  -4 36.5498 16.5272   6
  -4  -8  -4 15.6723 7.88588   7
  -4  -8  -4 37.3178 9.65614  10
   4  -8   4 18.7184 11.6328  10
  -4  -8  -5 27.3542 9.19890  10
   4  -8   5 28.4828 11.1727  10
  -4  -8  -5 27.7833 53.7714  43
   4  -8   5 27.2706 38.7205  39
   4  -8   5 39.4469 40.5014  34
  -4  -8  -5 20.3382 14.6121   4
   4  -8   5 63.9049 25.6093   1
   4  -8   5 60.6153 16.6294   4
  -4  -8  -5 19.2507 82.9356  48
   4  -8   5 25.4446 99.8545  51
   4  -8   5 41.5246 8.91578   7
  -4  -8  -5 35.0417 15.7367   6
  -4  -8  -5 26.2905 7.52826   7
   4  -8   5 21.7898 15.9370  13
  -4  -8  -5 25.5429 12.6436  13
   4  -8   6 6.89136 39.3646  39
  -4  -8  -6 39.3157 53.7934  43
   4  -8   6-34.8654 40.6831  34
  -4  -8  -6 15.9485 13.6711   4
   4  -8   6 50.6791 27.1236   1
   4  -8   6 29.6437 14.9854   4
   4  -8   6 25.7165 10.2180  10
  -4  -8  -6 19.8939 8.40441  10
  -4  -8  -6 44.5275 12.1232  13
   4  -8   6 19.3584 14.7898  13
  -4  -8  -6 31.9320 14.4370   6
   4  -8   6 22.3980 8.16451   7
  -4  -8  -6 21.2547 6.86833   7
   4  -8   6 16.8510 16.8590   6
   4  -8   7 30.4736 7.71670   7
  -4  -8  -7 48.4369 13.7628   6
  -4  -8  -7 27.1792 6.66366   7
   4  -8   7 97.8327 41.7334  39
  -4  -8  -7 101.616 56.1476  43
   4  -8   7 103.740 41.1722  34
   4  -8   7 79.1665 28.2969   1
   4  -8   7 40.2083 14.2627   4
   4  -8   7 53.9995 9.98776  10
  -4  -8  -7 36.7601 8.19387  10
   4  -8   7 44.0532 109.046  51
  -4  -8  -7 67.2706 12.0369  13
   4  -8   7 63.2741 14.8238  13
   4  -8   8 439.150 47.7763  34
   4  -8   8 311.521 15.8755   7
   4  -8   8 334.779 17.3243  10
  -4  -8  -8 490.511 223.984  66
   4  -8   8 372.701 48.1791  39
   4  -8   9 156.705 42.7304  39
   4  -8   9 280.195 120.159  51
   4  -8   9 144.780 42.0900  34
  -4  -8  -9 161.097 95.5753  48
  -4  -8  -9 250.558 225.930  66
   4  -8  10 37.8952 40.9600  39
   4  -8  10 62.1056 115.964  51
   4  -8  10 26.7748 39.1923  34
  -4  -8 -10-101.146 91.2943  48
  -4  -8 -10 46.5839 224.729  66
   4  -8  11 28.5524 35.7508  40
   4  -8  11 198.341 117.627  51
   4  -8  11 20.7548 81.2957  46
  -4  -8 -11-3.71903 86.1473  48
   4  -8  11 11.6315 37.4459  34
   4  -8  12-6.82881 81.6586  46
  -4  -8 -12 133.745 83.0230  48
   4  -8  12 81.0066 35.8391  40
   4  -8  12 92.4030 36.7392  34
   4  -8  13 74.6159 81.3332  46
  -4  -8 -13-39.8823 78.9437  48
   4  -8  13-20.0849 30.9439  40
   4  -8  13 13.5079 32.8471  34
  -4  -8 -14 30.1488 73.3816  48
   4  -8  14 92.8000 78.9429  46
   4  -8  14 28.6565 27.2783  40
   4  -8  14 20.6984 30.3327  34
  -4  -8 -15 7.48289 66.7832  48
   4  -8  15 20.7948 27.2417  34
  -4  -6  22 8.37747 23.4877  34
  -4  -6  21 5.20502 27.8991  34
  -4  -6  20 15.1657 31.5051  34
   4  -6 -20 0.47882 39.0979  43
  -4  -6  20-13.7548 133.460  60
  -4  -6  19 335.148 141.465  57
  -4  -6  19 102.830 36.8993  34
  -4  -6  19 88.7582 146.229  60
  -4  -6  18 133.822 143.136  57
  -4  -6  18-6.42237 37.1379  34
  -4  -6  18-73.8303 101.739  46
  -4  -6  18 224.029 148.396  60
  -4  -6  17 50.1949 145.757  57
  -4  -6  17 32.7865 39.4026  34
  -4  -6  17-2.73040 99.5485  46
  -4  -6  17 160.399 149.803  60
  -4  -6  16-82.5631 143.597  57
  -4  -6  16-12.7475 40.2361  34
  -4  -6  16-23.0410 97.4718  46
  -4  -6  16-44.3036 38.6709  40
  -4  -6  15 354.517 144.855  57
  -4  -6  15 53.5424 144.022  60
  -4  -6  15 160.830 42.0340  40
  -4  -6  15 260.293 96.4922  46
  -4  -6  14 61.3853 38.9043  40
  -4  -6  14-13.8099 92.1387  46
  -4  -6  14 25.6548 137.898  57
  -4  -6  13 231.658 42.9443  40
  -4  -6  13 172.705 90.8801  46
  -4  -6  13 400.478 132.044  57
  -4  -6  12 52.8722 82.5731  46
  -4  -6  12 18.2587 122.382  57
  -4  -6  12 14.7504 37.0152  34
  -4  -6  12 30.1789 35.9399  40
  -4  -6  11 87.6972 35.5763  34
   4  -6 -11 112.403 16.3669   4
  -4  -6  11 48.5561 15.9200   4
   4  -6 -11 127.281 20.4520   1
  -4  -6  11 78.2898 77.9252  46
  -4  -6  11 41.1803 113.141  57
  -4  -6  11 68.3019 17.1412   6
  -4  -6  11 66.6041 9.09389   7
  -4  -6  11 63.5563 10.7633  10
   4  -6 -10 181.482 13.7656  10
  -4  -6  10 95.6928 35.7669  34
   4  -6 -10 198.026 22.4195   1
  -4  -6  10 142.671 20.2221   4
   4  -6 -10 235.218 19.8881   4
  -4  -6  10 111.533 75.5735  46
  -4  -6  10 292.463 110.807  57
  -4  -6  10 129.765 12.0230   7
  -4  -6  10 129.302 20.2731   6
   4  -6 -10 186.641 12.1128   7
  -4  -6  10 131.156 13.5200  10
  -4  -6   9 809.151 89.7673  46
  -4  -6   9 738.679 61.1483  40
   4  -6  -9 1006.52 51.5012   4
   4  -6  -9 1148.10 53.8171   1
  -4  -6   9 1012.67 51.2262   4
  -4  -6   9 818.470 59.1068  34
  -4  -6   9 982.387 46.1621  10
  -4  -6   9 1133.80 45.4184   7
   4  -6  -9 998.064 45.1632   7
  -4  -6   9 1022.91 51.4069   6
   4  -6  -9 962.412 45.8406  10
  -4  -6   8 66.1868 19.7548   4
   4  -6  -8 60.3062 19.9099   4
   4  -6  -8 66.4464 20.0282   1
  -4  -6   8 68.4806 32.5787  34
   4  -6  -8 44.2629 12.5148  10
  -4  -6   8 67.6031 12.7338  10
   4  -6  -8 78.2374 11.3923   7
  -4  -6   8 57.2627 20.8191   6
  -4  -6   8 68.5281 11.1560   7
  -4  -6   8 74.5623 31.6132  40
  -4  -6   7 1189.09 51.4049   7
   4  -6  -7 1224.37 51.5841   7
  -4  -6   7 1275.86 58.5742   6
  -4  -6   7 1301.88 58.1398   4
   4  -6  -7 1369.89 60.3615   1
  -4  -6   6 290.900 33.3062  34
  -4  -6   6 214.303 15.9889   7
  -4  -6   6 262.629 26.1534   6
   4  -6  -6 244.556 16.6236   7
  -4  -6   6 220.459 17.2709  10
  -4  -6   6 231.783 24.6014   4
   4  -6  -6 306.930 27.8014   1
  -4  -6   5 7.00064 29.4865  34
   4  -6  -5 41.9750 12.7243   7
  -4  -6   5 22.7333 20.9029   6
  -4  -6   5 6.95290 11.1384   7
  -4  -6   5 28.1534 12.5950  10
   4  -6  -5 48.1799 21.6596   1
  -4  -6   5 21.9824 19.2282   4
   4  -6  -4 321.160 19.4179   7
   4  -6  -4 298.892 30.1794   1
  -4  -6   3 886.376 45.5042   6
   4  -6  -3 805.590 38.4971   7
   4  -6  -3 741.931 48.0287   1
   4  -6  -2 363.715 21.7308   7
  -4  -6   2 323.202 20.7654  10
  -4  -6   1 1037.10 51.0244  10
  -4  -6   1 1046.06 56.8634   4
  -4  -6   0 577.991 29.6215  10
   4  -6   1 4183.44 181.084  34
  -4  -6  -1 3932.41 177.275   6
  -4  -6  -1 4170.63 172.455   7
   4  -6   1 4112.19 173.207   7
  -4  -6  -1 3877.86 172.793  10
   4  -6   1 4303.94 180.479   1
  -4  -6  -1 3797.87 177.211   4
   4  -6   2 3300.65 138.587  34
   4  -6   2 2846.11 129.333   7
  -4  -6  -2 3000.42 133.942   6
  -4  -6  -2 3018.69 128.782   7
  -4  -6  -2 3080.69 129.326  10
   4  -6   2 3159.27 137.206   1
  -4  -6  -2 2939.38 134.069   4
   4  -6   3 3778.72 153.508  34
  -4  -6  -3 3494.94 143.561   7
   4  -6   3 3178.94 144.131   7
  -4  -6  -3 3320.84 148.326   6
  -4  -6  -3 3353.84 144.021  10
   4  -6   3 3631.73 151.912   1
  -4  -6  -3 3381.07 148.623   4
   4  -6   3 2988.47 149.240   4
   4  -6   4 184.897 39.5999  34
  -4  -6  -4 257.486 24.1546   4
   4  -6   4 305.887 27.0872   4
   4  -6   4 278.244 27.9798   1
   4  -6   4 228.996 18.7372  10
  -4  -6  -4 236.617 24.4147   6
  -4  -6  -5 333.051 96.7941  58
  -4  -6  -5 577.452 27.5516  10
  -4  -6  -5 543.742 78.6191  48
   4  -6   5 463.111 45.9637  39
   4  -6   5 477.459 46.4599  34
   4  -6   5 743.221 38.3963   1
   4  -6   5 591.028 36.2362   4
  -4  -6  -5 610.893 34.3783   4
   4  -6   5 575.265 86.5038  51
   4  -6   5 468.670 29.1951  10
  -4  -6  -5 553.188 26.7834   7
   4  -6   5 576.551 28.1978   7
  -4  -6  -5 617.816 34.1956   6
   4  -6   6 108.572 36.7970  39
   4  -6   6 123.083 38.1936  34
  -4  -6  -6 50.5713 17.6152   4
   4  -6   6 78.2613 19.9097   4
   4  -6   6 86.0886 21.6797   1
   4  -6   6 187.696 83.6459  51
   4  -6   6 76.8141 13.6209  10
  -4  -6  -6 79.4353 10.8655  10
  -4  -6  -6 60.7095 9.32485   7
   4  -6   6 65.4116 11.5078   7
  -4  -6  -6 77.4871 18.0182   6
  -4  -6  -6 49.5755 95.1972  58
  -4  -6  -6 107.500 80.5661  62
   4  -6   7 569.344 28.6257  10
   4  -6   7 801.702 52.2159  34
  -4  -6  -7 580.767 108.951  58
  -4  -6  -7 939.663 97.6092  62
  -4  -6  -7 621.266 27.4295  10
  -4  -6  -7 514.162 31.7154   6
   4  -6   7 545.944 27.0404   7
  -4  -6  -7 443.240 31.7954   4
   4  -6   7 632.196 37.4138   1
   4  -6   7 541.529 33.2323   4
   4  -6   7 986.874 102.559  51
   4  -6   8 1066.54 108.399  51
  -4  -6  -8 548.321 32.1059   6
  -4  -6  -8 841.057 119.884  58
   4  -6   8 841.179 53.7516  34
   4  -6   8 735.508 39.9833   1
   4  -6   8 535.483 32.9803   4
   4  -6   9 198.106 43.8782  34
  -4  -6  -9 169.998 113.104  58
   4  -6   9 222.971 44.6793  39
  -4  -6  -9 307.497 90.0688  48
   4  -6   9 113.903 102.870  51
   4  -6  10 15.5016 42.8265  34
   4  -6  10-49.9189 44.3723  39
  -4  -6 -10-88.3399 86.5220  48
   4  -6  10-55.3782 105.606  51
   4  -6  11 460.182 52.0285  34
   4  -6  11 492.341 49.1599  40
   4  -6  11 475.304 53.1918  39
  -4  -6 -11 481.557 97.0587  48
   4  -6  12 263.119 46.6926  34
   4  -6  12 276.229 41.1988  40
   4  -6  12 240.361 47.9082  39
  -4  -6 -12 265.610 91.6120  48
   4  -6  13 290.645 45.8318  34
  -4  -6 -13 286.362 91.9532  48
   4  -6  13 289.732 48.5511  39
   4  -6  13 366.237 40.9664  40
   4  -6  14 101.879 40.2383  34
  -4  -6 -14 83.9349 83.9583  48
   4  -6  14 121.987 43.2304  39
  -4  -6 -15 88.3792 81.4723  48
   4  -6  15 31.8076 36.8495  34
  -4  -6 -16 15.0971 73.7022  48
   4  -6  16-26.4528 34.4164  34
   4  -6  17 49.2827 86.9586  46
  -4  -6 -17 30.2379 69.7959  48
   4  -6  17-7.71677 29.5241  34
  -4  -6 -18 62.2850 62.8386  48
   4  -6  18 11.9145 81.4051  46
   4  -6  18-10.2395 25.7452  34
  -4  -4  24 25.1431 22.6705  34
  -4  -4  23 129.685 131.904  57
  -4  -4  23 1.52972 97.1129  45
  -4  -4  23 99.3967 90.6055  46
  -4  -4  22 149.337 142.585  57
  -4  -4  22-40.6584 103.559  45
  -4  -4  22 53.0321 96.9479  46
  -4  -4  21-70.8896 101.908  46
  -4  -4  21 67.2261 108.218  45
  -4  -4  20 45.9728 30.4261  31
  -4  -4  20 86.9216 110.394  45
  -4  -4  20-37.0666 104.649  46
  -4  -4  19-120.173 150.759  55
  -4  -4  19 65.5662 32.7061  31
  -4  -4  19-136.311 105.175  46
  -4  -4  19 19.9683 111.361  45
  -4  -4  18 421.238 156.257  55
  -4  -4  18 391.235 107.975  46
  -4  -4  18 349.453 114.207  45
  -4  -4  18 314.336 38.9578  31
  -4  -4  17-139.787 137.273  60
  -4  -4  17 14.1400 103.962  46
  -4  -4  17 26.9557 107.331  45
  -4  -4  17 83.0766 35.1805  31
  -4  -4  17 180.261 149.950  55
  -4  -4  16 603.400 149.012  55
  -4  -4  16 411.369 42.7390  31
  -4  -4  15 372.543 41.3775  31
  -4  -4  15 497.583 46.3068  40
  -4  -4  15 475.758 141.592  55
  -4  -4  15 431.476 130.445  60
  -4  -4  14 155.929 37.9671  40
  -4  -4  14 184.220 36.7267  31
  -4  -4  14 291.366 131.370  55
  -4  -4  13 65.2516 32.3700  40
  -4  -4  13 63.3192 119.708  55
  -4  -4  13 34.6609 33.2245  31
  -4  -4  12 1379.22 73.1251  40
   4  -4 -12 1480.87 77.8224  15
  -4  -4  11 214.434 32.0206  31
  -4  -4  11 142.716 19.2011   6
   4  -4 -11 188.556 19.9475   4
   4  -4 -11 189.481 20.1542   1
  -4  -4  10 1341.28 57.0434  10
   4  -4 -10 1427.15 63.1742   1
  -4  -4  10 1272.20 61.4721   4
  -4  -4  10 1297.17 61.3176   6
  -4  -4   9 294.911 31.9491  31
   4  -4  -9 393.621 29.5674   1
  -4  -4   9 324.154 26.7040   4
  -4  -4   9 351.514 27.6072   6
  -4  -4   8 1005.40 50.0409  10
  -4  -4   8 1210.65 49.5956   7
   4  -4  -8 1053.89 49.6862   7
  -4  -4   8 981.374 58.3358   5
  -4  -4   8 1192.65 56.0578   6
  -4  -4   8 1157.32 55.4345   4
   4  -4  -8 1220.40 57.6259   1
  -4  -4   7 290.499 32.8545   5
  -4  -4   7 322.889 29.4926   6
  -4  -4   7 293.869 27.9126   4
   4  -4  -7 373.617 28.8546   1
  -4  -4   6 7826.80 349.819   5
  -4  -4   6 8455.68 348.244   6
  -4  -4   6 8290.72 348.197   4
  -4  -4   6 7758.22 350.793   3
  -4  -4   5 929.310 50.5945   6
  -4  -4   5 950.190 52.9899   5
  -4  -4   5 896.441 53.2924   3
  -4  -4   5 891.040 49.6722   4
  -4  -4   4 983.167 53.0611   6
  -4  -4   3 329.883 35.5809   3
  -4  -4   3 364.170 31.7775   6
   4  -4  -3 410.480 41.8872  16
  -4  -4   2 887.705 52.8176   3
  -4  -4   2 899.385 47.6513   4
  -4  -4   2 925.696 47.6583   6
  -4  -4   2 932.512 50.8576   5
  -4  -4   1 79.3014 25.8148   4
  -4  -4   1 102.431 29.0914   5
  -4  -4   0 7160.72 319.090   4
  -4  -4   0 7845.23 321.769   5
  -4  -4  -1 1970.22 92.4021   3
  -4  -4  -1 1842.48 88.6941   4
  -4  -4  -1 1814.80 88.9336   6
  -4  -4  -1 2032.33 91.7365   5
  -4  -4  -2 36545.2 1527.67   3
  -4  -4  -2 35452.3 1525.10   4
  -4  -4  -2 36562.2 1527.11   5
  -4  -4  -2 36088.4 1524.93   6
  -4  -4  -3 1356.49 66.3407   4
   4  -4   3 1228.45 68.2014   1
  -4  -4  -3 1272.79 69.7789   5
  -4  -4  -3 1387.48 66.4886   6
  -4  -4  -4 525.877 31.8379   6
  -4  -4  -4 418.692 23.8922  10
   4  -4   4 253.406 39.4430  34
  -4  -4  -4 573.012 31.9959   4
   4  -4   4 714.749 36.5843   1
  -4  -4  -4 253.400 37.5370  16
  -4  -4  -5 166.788 22.6774   6
  -4  -4  -5 187.535 14.7978  10
  -4  -4  -5 237.936 34.0412  16
   4  -4   5 264.747 35.6907  34
   4  -4   5 219.454 27.5782   1
  -4  -4  -5 161.673 21.8811   4
  -4  -4  -6 805.193 46.4885   6
   4  -4   6 1081.18 49.5794   1
  -4  -4  -7 297.197 24.0605   6
   4  -4   7 353.892 25.8208   1
   4  -4   7 322.290 25.8112   4
   4  -4   8 2475.97 116.581   4
   4  -4   8 2505.32 122.776  31
  -4  -4  -9 10.8779 91.4252  58
   4  -4   9 39.5572 37.2824  39
   4  -4   9 65.1425 36.8306  31
  -4  -4 -10 961.348 66.8902  41
   4  -4  10 1019.49 65.7828  39
  -4  -4 -10 691.624 111.084  58
  -4  -4 -10 496.753 172.762  64
  -4  -4 -10 939.431 104.930  62
   4  -4  10 1053.18 61.5760  31
   4  -4  10 1339.72 103.359  51
   4  -4  11 204.393 41.1168  31
  -4  -4 -11 137.276 101.481  58
   4  -4  11 156.946 43.4513  39
  -4  -4 -11 216.631 45.7103  41
  -4  -4 -12 3653.87 228.106  58
  -4  -4 -12 3773.84 193.997  41
   4  -4  12 4276.76 192.073  39
   4  -4  12 4405.66 187.159  31
   4  -4  13 203.416 41.6161  31
   4  -4  13 192.382 46.5699  39
  -4  -4 -13 155.977 47.3382  41
  -4  -4 -13 154.793 109.007  58
  -4  -4 -14 291.045 49.6333  41
   4  -4  14 326.101 49.0331  39
   4  -4  14 320.840 43.3164  31
  -4  -4 -15 63.9874 42.6265  41
  -4  -4 -16-33.7359 39.6227  41
  -4  -4 -17-5.14853 36.9576  41
   4  -4  17-28.1952 37.4648  34
  -4  -4 -18 96.8552 36.3718  41
   4  -4  18 56.8178 34.8620  34
  -4  -4 -18 155.824 75.7317  48
   4  -4  19 24.2250 29.4158  34
  -4  -4 -19-49.3996 65.8302  48
   4  -4  19 8.49072 87.0809  46
  -4  -4 -20 39.0140 56.1456  48
   4  -4  20 100.867 80.3789  46
  -4  -2  24 37.2416 22.6884  31
  -4  -2  23 389.428 34.5632  31
  -4  -2  23 372.867 100.617  46
  -4  -2  22 163.172 104.138  46
  -4  -2  22 109.793 31.0270  31
  -4  -2  22 46.3374 163.860  55
  -4  -2  21 301.714 107.172  46
   4  -2 -21 319.513 52.0237  20
  -4  -2  21 266.080 36.9661  31
  -4  -2  21 198.619 167.913  55
   4  -2 -20 33.7230 45.3216  20
  -4  -2  20 44.7640 33.2895  31
  -4  -2  20 28.5714 29.1119  27
  -4  -2  19 1408.94 133.949  46
  -4  -2  19 1443.03 72.7481  27
  -4  -2  19 1368.95 75.5909  31
  -4  -2  18 42.5097 102.979  46
  -4  -2  18-4.94527 32.1034  27
  -4  -2  18 27.9192 35.5219  31
  -4  -2  17 104.587 98.3456  46
  -4  -2  17 116.728 32.5886  27
  -4  -2  17 136.666 35.3455  31
  -4  -2  17 197.495 55.6160  19
  -4  -2  16 180.368 32.9197  27
  -4  -2  16 174.531 36.2792  31
  -4  -2  16 191.336 44.9483  33
  -4  -2  16 156.672 94.6903  46
  -4  -2  16 193.446 53.2817  19
  -4  -2  15 6524.92 274.584  27
  -4  -2  15 6478.54 277.735  33
  -4  -2  15 6076.45 275.449  31
  -4  -2  15 6287.17 297.556  46
  -4  -2  15 6479.89 294.539  19
  -4  -2  14 406.868 36.5014  27
  -4  -2  14 449.156 38.2036  31
  -4  -2  14 428.167 46.3922  33
  -4  -2  14 488.876 85.0583  46
   4  -2 -14 439.266 50.1609  15
  -4  -2  14 421.617 56.0213  19
  -4  -2  13 2357.63 111.866  31
  -4  -2  13 2384.57 115.004  33
   4  -2 -13 2440.07 124.868  15
  -4  -2  13 2546.72 129.215  19
  -4  -2  13 2552.58 111.095  27
  -4  -2  12 106.832 38.0892  33
   4  -2 -12 102.579 39.7690  15
  -4  -2  12 89.3699 42.1331  19
  -4  -2  12 68.4242 28.9580  27
  -4  -2  12 67.5534 29.8366  31
  -4  -2  11 1872.34 91.2221   5
  -4  -2  11 1980.81 93.8385  27
  -4  -2  11 1856.92 106.797  21
  -4  -2  11 1959.98 94.1091  31
  -4  -2  11 1843.68 97.4376  33
   4  -2 -11 2257.03 107.319  15
  -4  -2  11 2093.34 107.948  19
  -4  -2  10 150.095 42.0550  21
  -4  -2  10 195.295 38.1863  33
   4  -2 -10 143.954 28.6680  14
  -4  -2  10 155.941 39.5572  19
  -4  -2  10 147.322 20.8323   3
   4  -2  -9 13028.1 572.614  14
  -4  -2   9 12865.4 568.233   3
  -4  -2   8 559.907 36.5356   3
  -4  -2   8 646.776 49.0497  19
   4  -2  -8 646.052 42.5135  14
  -4  -2   8 579.820 35.7498   5
  -4  -2   8 607.636 49.4071  21
  -4  -2   7 7427.54 308.769  19
   4  -2  -7 6339.55 306.662  14
  -4  -2   7 6852.72 303.740   5
  -4  -2   7 7199.70 302.919   6
  -4  -2   7 6790.54 304.426   3
  -4  -2   7 7720.73 303.392   4
  -4  -2   6 365.555 38.8805  19
  -4  -2   6 449.298 30.5928   6
  -4  -2   6 411.401 32.7470   5
  -4  -2   6 374.948 31.7782   3
  -4  -2   6 469.899 30.3018   4
  -4  -2   5 30864.2 1345.42  19
  -4  -2   5 32670.5 1343.42   6
  -4  -2   5 30729.7 1344.11   5
  -4  -2   5 33836.8 1343.72   4
  -4  -2   5 30173.5 1344.75   3
  -4  -2   4 442.350 30.9931  19
  -4  -2   4 390.473 30.7705   6
  -4  -2   3 21630.3 897.452   6
  -4  -2   3 20661.7 898.724   3
   4  -2  -2 359.305 41.4992  16
  -4  -2   2 334.623 27.5103   5
  -4  -2   2 325.892 28.1496   6
  -4  -2   2 277.841 29.5924   3
  -4  -2   2 332.884 29.0100   4
   4  -2  -1 15979.6 684.576  16
  -4  -2   1 15683.7 680.204   5
  -4  -2   1 16381.6 679.769   4
  -4  -2   0 912.283 47.3812   5
  -4  -2   0 845.136 45.6556   4
  -4  -2  -1 56453.2 2353.65  14
  -4  -2  -1 55196.3 2352.59   5
  -4  -2  -1 55036.6 2351.71   6
  -4  -2  -1 57316.4 2353.33   3
  -4  -2  -1 55324.0 2352.02   4
  -4  -2  -2 879.954 52.1750  16
  -4  -2  -2 870.283 43.5857  14
  -4  -2  -2 890.736 39.5705  20
  -4  -2  -2 686.465 42.4319   5
  -4  -2  -2 641.382 42.1539   6
  -4  -2  -2 654.457 41.8957   3
  -4  -2  -2 660.007 41.3507   4
  -4  -2  -3 7983.31 336.799  20
  -4  -2  -3 7713.61 343.042  16
  -4  -2  -3 7929.01 339.659  14
  -4  -2  -3 7809.30 337.515   5
  -4  -2  -3 7914.27 337.165   4
  -4  -2  -4 1075.23 57.1985  14
  -4  -2  -4 1046.33 63.4949  16
  -4  -2  -4 1110.87 54.8702  20
  -4  -2  -4 1024.03 53.3918   5
  -4  -2  -5 26410.8 1095.64  20
  -4  -2  -5 24890.7 1100.55  16
  -4  -2  -6 292.262 32.2344  20
   4  -2   6 313.804 33.8686  31
  -4  -2  -6 272.754 25.1153   3
  -4  -2  -6 227.324 24.2218   5
  -4  -2  -7 1771.71 105.070  20
   4  -2   7 1802.84 102.778  31
   4  -2   8 188.411 33.6134  31
  -4  -2  -8 199.060 32.2448  20
  -4  -2  -9 858.851 55.3448  20
   4  -2   9 883.653 52.7048  31
  -4  -2 -10 135.482 30.8872  20
   4  -2  10 170.145 35.1494  31
  -4  -2 -11 606.496 49.1176  41
   4  -2  11 614.617 45.6746  39
  -4  -2 -11 334.649 45.9254  42
  -4  -2 -11 499.431 42.0856  37
  -4  -2 -11 232.814 85.4561  65
   4  -2  11 608.175 44.4023  31
  -4  -2 -11 467.405 44.2521  20
   4  -2  12 60.0309 37.3108  31
  -4  -2 -12 68.3968 34.6988  37
  -4  -2 -12 74.9623 32.4972  20
   4  -2  12 65.9452 37.0207  39
  -4  -2 -12 88.1820 37.9625  42
  -4  -2 -12 93.1230 39.0299  41
   4  -2  13 1157.77 61.7973  31
  -4  -2 -13 921.578 63.6630  20
   4  -2  13 1039.59 63.0456  39
  -4  -2 -13 972.867 60.7425  37
  -4  -2 -13 1107.38 67.8698  41
  -4  -2 -14 38.5972 42.9653  41
   4  -2  14 111.385 38.3142  31
  -4  -2 -14 27.4676 37.1503  37
  -4  -2 -15 200.271 122.701  65
  -4  -2 -15 52.2712 43.7526  41
  -4  -2 -15 73.0800 38.6857  37
   4  -2  15 72.9674 39.0420  31
  -4  -2 -16 32.4254 42.1995  41
  -4  -2 -16 38.1801 37.6277  37
   4  -2  16 10.1445 37.9305  31
  -4  -2 -17 146.344 43.3260  41
   4  -2  17 219.462 38.0859  31
  -4  -2 -18-54.0725 39.3960  41
   4  -2  18 7.82708 33.0504  31
  -4  -2 -19 97.6343 36.8516  41
   4  -2  19 93.7334 30.2161  31
   4  -2  20-82.8741 86.0440  46
  -4  -2 -20-3.18574 31.9874  41
  -4  -2 -21 100.651 51.5532  48
   4  -2  21 80.3233 77.2491  46
  -4  -2 -21 33.7304 27.2700  41
  -4   0  25-15.5661 21.5428  31
  -4   0  25 46.6725 93.6547  45
  -4   0  24 24.2529 25.2688  31
  -4   0  24-89.2839 164.463  55
  -4   0  24 8.53856 103.015  45
  -4   0  23 9.77457 28.7416  31
  -4   0  23-5.00696 23.3765  27
  -4   0  23-79.9147 171.509  55
  -4   0  23-213.830 115.886  45
  -4   0  22 4.19883 26.3974  27
  -4   0  22 35.8552 31.7910  31
  -4   0  22 43.2336 92.2530  46
  -4   0  22 18.0925 118.355  45
  -4   0  21 35.4823 97.3038  46
  -4   0  21 20.5080 120.954  45
   4   0 -21 42.4798 47.9930  20
  -4   0  21 3.20780 28.4526  27
  -4   0  21-13.8432 33.2899  31
   4   0 -20 217.490 160.523  65
   4   0 -20 252.171 56.0392  20
  -4   0  20 120.348 54.3477  19
  -4   0  20 29.9351 101.173  46
  -4   0  20 185.136 32.3364  27
  -4   0  20 215.303 37.1764  31
  -4   0  19 75.4169 57.1288  19
  -4   0  19 34.1504 103.889  46
  -4   0  19 51.2370 32.8867  27
  -4   0  19 60.1828 36.1333  31
   4   0 -18 709.104 58.7227  37
  -4   0  18 829.007 54.4481  31
  -4   0  18 892.579 52.5435  27
  -4   0  18 1028.37 82.1946  19
  -4   0  18 598.479 111.686  46
   4   0 -17 117.971 41.1365  37
  -4   0  17 139.147 35.7232  31
  -4   0  17 158.120 33.8642  27
  -4   0  17 49.5890 96.3890  46
  -4   0  17 144.715 55.9170  19
  -4   0  17 182.604 55.3219  21
  -4   0  16 8507.23 340.451  31
   4   0 -16 6598.11 369.805  65
  -4   0  16 9192.88 358.133  21
   4   0 -16 7254.10 341.849  37
  -4   0  16 7402.78 359.923  46
  -4   0  15 35.6862 31.1852  31
  -4   0  15 35.3706 46.3420  21
  -4   0  15-59.3414 85.5606  46
   4   0 -15 29.7726 35.3386  37
   4   0 -15 59.7338 97.0414  65
  -4   0  14 1054.65 69.6441  21
  -4   0  14 946.975 53.6448  31
  -4   0  14 939.598 60.7698  33
  -4   0  13-14.4226 41.2955  21
   4   0 -13 55.1538 41.9515  15
  -4   0  13 1.15665 19.6527  17
  -4   0  13 7.26955 28.4497  31
  -4   0  12 3333.91 152.490  21
   4   0 -12 3276.37 155.945  15
  -4   0  12 3266.24 142.722  17
  -4   0  12 3082.03 140.607  31
  -4   0  11 136.202 40.3278  21
   4   0 -11 112.791 43.5121  15
  -4   0  11 120.963 21.9441  17
  -4   0  11 96.9134 13.8272   5
  -4   0  11 134.810 27.0495  31
  -4   0  10 45693.3 2012.64  32
   4   0 -10 46569.7 2022.82  15
  -4   0  10 49413.1 2015.44  17
  -4   0  10 48552.4 2012.22   5
  -4   0  10 48206.2 2012.43   3
  -4   0  10 47413.2 2019.83  21
  -4   0   9 6.73798 16.3269   5
  -4   0   9 1.98723 14.8218   2
  -4   0   9 11.2191 14.5087   3
  -4   0   9 17.8123 36.2280  21
  -4   0   8 937.812 73.7989  19
  -4   0   8 1699.33 65.8453   3
  -4   0   8 1672.87 65.7778   2
  -4   0   8 1003.75 73.7023  21
  -4   0   8 993.484 75.3495  22
  -4   0   7 65.4269 15.8695   3
  -4   0   7 64.6453 15.5386   2
  -4   0   7 65.4967 31.4011  21
  -4   0   7 45.7650 33.6566  22
  -4   0   6 5359.09 238.817   3
  -4   0   6 5323.93 238.693   2
  -4   0   6 6204.85 244.313  22
  -4   0   6 6059.00 242.380  21
  -4   0   5 130.068 20.0434   3
  -4   0   5 133.272 18.6778   2
  -4   0   4 72895.9 2880.15   3
  -4   0   4 70780.5 2880.01   2
   4   0  -4 65051.7 2878.23  14
  -4   0   3 175.409 22.8750   3
  -4   0   3 141.351 21.4409   2
  -4   0   2 61277.4 2437.22   2
  -4   0   2 60855.5 2437.10   3
  -4   0   2 54661.3 2435.29  18
  -4   0   1-8.42251 32.2107  20
  -4   0   0 6073.24 259.715  20
  -4   0   0 5921.21 256.407  17
  -4   0  -1 117.537 19.8159   3
  -4   0  -1 87.8624 19.1123   2
  -4   0  -1 166.408 34.8781  20
  -4   0  -1 202.811 24.0481  17
  -4   0  -2 2001.93 86.5990   2
  -4   0  -2 1827.16 86.8550   3
  -4   0  -2 2137.77 94.3709  20
  -4   0  -3 146.047 16.5556   2
  -4   0  -3 131.832 17.0230   3
  -4   0  -4 49600.4 2058.73   3
  -4   0  -4 46680.2 2063.74  20
  -4   0  -5 262.776 19.5407   3
  -4   0  -5 245.868 19.4335   2
  -4   0  -5 230.829 20.2849   5
  -4   0  -6 419.873 26.6922   5
  -4   0  -6 728.570 47.2700  20
   4   0   7 44.6427 26.5754  31
   4   0   7 71.7153 35.4276  15
  -4   0  -7 42.0938 34.8116  20
   4   0   8 254.935 30.2533  31
   4   0   8 266.473 29.5349  27
  -4   0  -8 273.372 40.0734  20
   4   0   9 27.6669 26.2130  27
   4   0   9 10.2562 28.2689  31
  -4   0  -9 46.0196 34.9823  20
   4   0  10 15759.4 670.153  27
  -4   0 -10 15860.4 681.751  20
   4   0  10 15845.0 670.769  31
   4   0  11 170.674 31.5935  27
   4   0  11 186.470 33.1941  31
  -4   0 -11 219.375 38.3376  42
  -4   0 -11 287.195 69.0747  54
  -4   0 -11 185.929 42.2627  20
  -4   0 -11 220.804 33.5633  37
   4   0  12 923.532 52.5018  27
  -4   0 -12 783.490 58.4142  42
  -4   0 -12 867.929 88.3879  54
  -4   0 -12 979.912 66.9134  20
   4   0  12 969.231 54.7482  31
  -4   0 -12 994.400 55.8180  37
   4   0  13-38.6301 35.1342  31
   4   0  13 5.72209 30.7479  27
  -4   0 -13 24.1631 38.4870  42
  -4   0 -13 3.60511 79.1906  54
  -4   0 -13 7.37928 40.6746  20
  -4   0 -13 14.2517 35.0826  37
   4   0  14 225.788 33.9114  27
   4   0  14 225.105 38.4619  31
  -4   0 -14 170.570 40.9454  42
  -4   0 -14 260.995 87.2546  54
  -4   0 -14 289.377 47.7634  20
  -4   0 -14 230.126 39.3215  37
  -4   0 -15 143.051 44.9879  20
  -4   0 -15 94.9312 38.7950  42
   4   0  15 153.034 32.9283  27
   4   0  15 192.051 38.2535  31
   4   0  16 355.793 35.5394  27
   4   0  16 401.258 41.5539  31
  -4   0 -16 336.775 48.7572  20
  -4   0 -16 278.147 42.2630  42
  -4   0 -17 37.8361 37.4536  20
  -4   0 -17 41.4787 42.1882  41
  -4   0 -17 4.36810 138.802  65
   4   0  17-9.62535 34.9654  31
  -4   0 -18 64.0637 41.0312  41
   4   0  18 90.9588 33.5419  31
  -4   0 -19 70.3264 39.0373  41
  -4   0 -19-58.9365 157.432  65
   4   0  19 42.2100 31.2513  31
   4   0  20 945.777 49.5143  31
   4   0  20 910.430 91.5735  46
  -4   0 -21 37.7353 29.7494  41
   4   0  21-4.58086 22.7107  31
  -4   2  24 20.2269 23.5943  31
  -4   2  24-27.6681 100.525  45
  -4   2  23 412.559 35.5544  31
  -4   2  23 373.335 113.131  45
  -4   2  22 32.5377 31.2369  31
  -4   2  22 39.7381 39.7302  33
  -4   2  22 72.7568 116.432  45
   4   2 -22 32.2273 179.484  65
  -4   2  21 269.570 36.9936  31
  -4   2  21 239.799 46.6994  33
  -4   2  21 268.492 122.447  45
  -4   2  20 33.6390 45.2225  33
   4   2 -20 19.7641 37.4682  37
  -4   2  20 88.9737 34.4100  31
  -4   2  20 98.8088 122.309  45
  -4   2  20 20.3121 51.3117  19
   4   2 -20 73.7449 52.9688  20
  -4   2  20 53.9962 50.8757  21
  -4   2  19 1312.17 69.9178  31
  -4   2  19 1190.12 78.0003  33
  -4   2  19 1398.23 92.5587  21
   4   2 -19 1118.99 173.059  65
   4   2 -19 1547.46 97.9636  20
  -4   2  19 1235.79 95.1560  19
   4   2 -19 1147.13 72.3553  37
   4   2 -18 40.7237 140.387  65
  -4   2  18 46.8254 54.2785  21
  -4   2  18 67.1096 53.8410  19
   4   2 -18 4.32490 54.4094  20
  -4   2  18 10.5251 35.9236  31
   4   2 -18-15.1962 39.5766  37
  -4   2  18 25.7789 47.7407  33
  -4   2  17 272.853 60.0626  19
   4   2 -17 273.999 59.7205  20
   4   2 -17 251.733 40.3293  37
  -4   2  17 242.266 38.3996  31
  -4   2  16 295.530 57.4454  19
   4   2 -16 199.092 39.2356  37
  -4   2  16 294.809 37.9123  31
  -4   2  15 6498.72 313.305  17
  -4   2  15 7475.13 324.788  19
  -4   2  15 7274.57 305.776  31
  -4   2  14 412.808 41.7322  17
  -4   2  14 446.638 55.2346  19
  -4   2  14 422.043 31.4799  25
  -4   2  14 490.138 39.5461  31
  -4   2  13 2313.17 115.049  19
  -4   2  13 2070.23 100.008  31
  -4   2  13 2153.67 96.1805  25
  -4   2  12 88.8520 44.0806  22
  -4   2  12 58.9835 22.3858  25
  -4   2  12 88.8657 41.7390  19
  -4   2  11 2560.48 133.433  22
  -4   2  11 2330.24 132.684  19
  -4   2  11 2777.06 117.506  25
  -4   2  10 183.802 22.2747  25
  -4   2  10 168.144 15.9785   2
  -4   2  10 195.908 41.0776  22
  -4   2  10 172.096 25.9341  32
   4   2 -10 181.273 44.2009  15
  -4   2   9 16267.5 664.674  22
  -4   2   9 14790.8 655.074   2
   4   2  -9 14928.9 665.801  15
  -4   2   9 15601.1 662.380  24
  -4   2   9 15994.1 654.871  30
  -4   2   8 661.450 49.8937  22
  -4   2   8 589.860 32.8709   2
  -4   2   8 708.092 46.8452  24
   4   2  -8 607.829 52.9619  15
  -4   2   7 6049.27 267.412  22
  -4   2   7 5990.96 265.852  24
   4   2  -7 6230.33 269.183  15
  -4   2   6 462.196 35.8641  18
   4   2  -6 423.985 43.8286  15
  -4   2   6 434.058 42.7335  22
  -4   2   6 409.540 42.8190  21
  -4   2   5 31201.6 1337.03  18
   4   2  -5 31777.4 1338.79  15
  -4   2   5 31865.5 1338.23  21
  -4   2   4 362.643 32.3857  18
   4   2  -4 483.698 37.7176  15
  -4   2   4 398.373 38.1287  23
  -4   2   3 15451.5 656.213  14
   4   2  -2 327.266 31.4233  16
  -4   2   2 337.004 39.9436  20
   4   2  -2 256.153 20.3986  14
   4   2  -1 15618.5 643.740  17
   4   2  -1 14515.0 646.431  16
  -4   2   1 15119.8 649.533  20
  -4   2   0 814.681 53.3172  20
   4   2   0 715.436 39.8044  17
   4   2   1 59495.6 2472.64  17
  -4   2  -1 57026.0 2476.35  20
   4   2   2 855.758 47.7973  17
  -4   2  -2 844.613 59.5507  16
  -4   2  -3 6892.19 321.642  16
   4   2   3 7575.76 316.251  17
   4   2   4 1059.83 53.3658  15
   4   2   4 1127.15 59.1389  17
  -4   2  -4 1171.06 70.3011  16
   4   2   4 1062.93 57.3683  21
   4   2   5 26008.7 1075.76  17
  -4   2  -5 25883.0 1081.66  16
   4   2   5 25655.0 1071.49  15
   4   2   5 24119.8 1073.36  21
   4   2   6 326.352 35.5819  17
  -4   2  -6 337.192 21.4528   2
   4   2   6 342.327 37.4644  21
   4   2   7 1687.24 92.5469  31
   4   2   7 1900.69 101.063  17
  -4   2  -7 1770.95 107.647  20
  -4   2  -8 226.565 14.4535   2
   4   2   8 247.655 35.5235  17
  -4   2  -8 219.490 44.9842  20
   4   2   8 167.551 38.0733  21
   4   2   8 213.837 28.5486  31
   4   2   9 971.909 64.6395  17
  -4   2  -9 1066.38 72.8949  20
   4   2   9 1072.60 54.8818  31
   4   2   9 1060.33 57.6010  33
   4   2   9 1048.96 66.8301  21
   4   2  10 141.222 28.9415  31
   4   2  10 134.242 34.2008  33
  -4   2 -10 169.261 45.2854  20
  -4   2 -10 141.098 65.6322  54
   4   2  10 169.416 41.2098  21
   4   2  11 628.274 42.1511  27
  -4   2 -11 732.433 63.3285  20
  -4   2 -11 722.857 82.3575  54
   4   2  11 642.196 43.4442  31
   4   2  11 681.218 48.6488  33
   4   2  12 65.6928 31.5878  31
   4   2  12 95.4183 29.5863  27
  -4   2 -12 112.829 36.8513  42
  -4   2 -12 74.7119 47.5521  20
  -4   2 -12 86.1834 80.3817  54
   4   2  12 72.5465 37.8198  33
   4   2  13 1025.45 57.2968  27
  -4   2 -13 920.690 66.5231  42
  -4   2 -13 1239.96 81.2530  20
  -4   2 -13 1259.45 105.582  54
   4   2  13 1117.10 60.2981  31
   4   2  13 1037.90 62.9074  33
  -4   2 -14 96.3315 49.6446  20
  -4   2 -14 99.2177 92.5382  54
  -4   2 -14 31.3357 38.6223  42
   4   2  14 21.3265 33.3895  31
   4   2  14 53.3416 29.4182  27
  -4   2 -15 109.115 48.1414  20
  -4   2 -15 40.2745 97.5642  54
  -4   2 -15 29.2797 38.5512  42
   4   2  15 118.277 29.7175  27
   4   2  15 94.8032 34.6210  31
  -4   2 -16 68.2965 44.9627  20
   4   2  16 17.1425 27.6741  27
   4   2  16 67.9243 33.4302  31
  -4   2 -16 27.8741 100.154  54
   4   2  17 74.2109 27.3191  27
   4   2  17 100.695 33.1161  31
  -4   2 -18-55.6175 154.748  65
  -4   2 -18-0.54129 36.9267  37
   4   2  18 14.3638 24.4014  27
   4   2  18 6.03159 30.9616  31
  -4   2 -19 98.8862 36.4777  37
  -4   2 -19 25.7736 38.4029  41
  -4   2 -19-2.32051 158.251  65
   4   2  19 63.5191 28.4005  31
   4   2  20-8.85381 24.4060  31
  -4   2 -20-7.72837 32.5551  37
  -4   2 -20-31.0632 33.9394  41
  -4   2 -21 37.0933 28.3678  37
  -4   2 -21-3.85509 28.7393  41
  -4   4  23 17.9804 30.4960  33
  -4   4  23 39.1765 19.2153  27
  -4   4  22 59.6013 99.2307  45
  -4   4  22-11.4361 22.4516  27
  -4   4  22 24.7909 35.4287  33
  -4   4  21-15.3137 43.9124  21
  -4   4  21-122.915 107.132  45
   4   4 -21-14.5311 168.665  65
  -4   4  21-13.0732 40.0099  33
  -4   4  20 26.3163 43.2610  33
  -4   4  20 6.04169 46.5925  21
  -4   4  20-4.11558 111.583  45
   4   4 -20-52.8087 161.726  65
   4   4 -20 62.1660 46.0240  20
  -4   4  19 12.2079 46.5061  33
  -4   4  19-22.9677 114.499  45
  -4   4  19 24.3104 49.2573  19
   4   4 -19 115.128 52.3765  20
  -4   4  19 62.0030 50.3784  21
  -4   4  18 482.166 66.7092  19
   4   4 -18 525.734 68.3829  20
  -4   4  18 497.714 62.1708  21
  -4   4  17-59.5257 116.903  45
  -4   4  17 102.133 51.8754  21
  -4   4  17 88.2637 51.4415  19
   4   4 -17 109.556 55.9793  20
  -4   4  16 537.733 36.2241  25
  -4   4  16 617.509 44.4784  32
  -4   4  16 566.123 62.6821  21
  -4   4  16 473.598 64.0761  19
   4   4 -16 427.659 66.3858  20
  -4   4  16 358.745 117.754  45
  -4   4  15 496.427 61.6063  19
   4   4 -15 474.977 63.6987  20
  -4   4  15 432.765 60.2471  21
  -4   4  15 568.994 43.2176  32
  -4   4  15 578.093 47.6501  36
  -4   4  14 188.079 48.9136  19
   4   4 -14 200.685 54.0860  20
  -4   4  14 225.159 39.1922  36
  -4   4  14 184.591 32.4971  32
  -4   4  14 200.475 49.2955  21
  -4   4  13 31.9111 43.1173  19
   4   4 -13 70.4432 48.8353  20
  -4   4  13 30.8492 26.4207  29
  -4   4  13 28.9924 42.2824  21
  -4   4  13 47.7058 43.4436  22
  -4   4  13 34.8789 34.2078  36
  -4   4  13 60.7338 28.7570  32
  -4   4  12 1768.42 78.8816  29
  -4   4  12 1710.25 93.6562  24
  -4   4  12 1588.39 80.6105  32
  -4   4  12 1623.08 82.9899  36
  -4   4  12 1723.01 94.1052  21
   4   4 -12 1603.71 100.405  20
   4   4 -11 216.260 48.5493  20
  -4   4  11 281.327 28.8563  30
  -4   4  11 246.575 28.3807  29
  -4   4  11 257.157 44.6182  21
  -4   4  11 280.438 42.5295  24
  -4   4  11 214.078 44.9777  22
  -4   4  11 290.868 34.9637  36
  -4   4  10 1753.11 78.0365  29
  -4   4  10 1667.40 78.1340  30
  -4   4  10 1664.03 90.7037  24
  -4   4  10 1488.47 90.9978  21
  -4   4  10 1508.52 91.6003  22
  -4   4  10 1738.58 82.4297  35
  -4   4   9 453.972 33.4055  30
  -4   4   9 521.455 47.7894  24
  -4   4   9 428.249 48.1935  21
  -4   4   9 446.613 48.3224  22
  -4   4   9 528.855 39.9828  35
  -4   4   8 881.718 62.2008  24
  -4   4   8 959.644 49.4482  28
  -4   4   8 971.002 50.3376  30
  -4   4   8 953.030 64.6954  22
  -4   4   8 1025.49 54.8546  35
  -4   4   7 345.314 28.3418  28
  -4   4   7 341.776 43.6548  22
  -4   4   7 312.542 42.6356  23
  -4   4   7 311.866 45.0995  21
  -4   4   7 396.121 36.2163  35
  -4   4   6 8796.72 377.578  22
  -4   4   6 8518.90 376.398  23
  -4   4   6 8343.35 367.168  26
  -4   4   6 8945.64 367.508  28
   4   4  -5 976.421 62.5246  20
  -4   4   5 1118.80 67.5833  23
  -4   4   5 1172.16 69.2758  22
  -4   4   5 1164.40 63.5159  14
  -4   4   5 1208.38 54.8109  26
  -4   4   4 773.977 56.0591  22
  -4   4   4 772.071 46.9239  14
  -4   4   3 285.669 44.4280  22
  -4   4   3 304.010 36.5315  14
   4   4  -3 295.151 31.0605  14
   4   4  -3 260.721 25.4008  16
   4   4  -3 195.247 25.0692  20
  -4   4   2 589.196 54.7976  22
   4   4  -2 654.284 41.1428  14
  -4   4   2 596.140 52.3683  20
  -4   4   1 46.0062 40.1103  22
   4   4  -1 58.3094 24.9129  14
   4   4  -1 71.8988 19.3783  18
  -4   4   1 59.2311 39.3849  20
  -4   4   0 8921.63 378.492  20
   4   4   0 8536.93 368.268  18
  -4   4  -1 2856.63 138.217  20
  -4   4  -2 35804.5 1522.06  20
  -4   4  -3 1680.59 93.8205  20
   4   4   3 1677.22 84.3955  17
  -4   4  -4 402.381 53.2264  20
   4   4   4 530.244 41.3754  17
  -4   4  -5 288.670 47.5477  20
   4   4   5 253.761 35.1938  17
   4   4   6 832.314 51.2923  21
   4   4   6 898.766 55.4104  17
  -4   4  -6 724.451 64.6792  20
  -4   4  -7 441.785 54.4905  20
   4   4   7 445.912 42.1820  17
   4   4   7 430.048 26.1032  25
   4   4   7 495.422 32.9534  31
   4   4   7 354.361 39.4929  21
   4   4   8 3278.23 139.991  31
   4   4   8 2962.58 147.647  21
   4   4   8 3266.45 151.672  17
  -4   4  -8 2987.02 159.904  20
   4   4   9 97.2819 27.4349  31
  -4   4  -9 75.3608 102.066  52
  -4   4  -9 140.274 76.0512  54
   4   4   9 118.541 36.2296  21
  -4   4  -9 95.8537 47.9551  20
   4   4   9 143.033 34.7833  17
   4   4  10 1338.87 68.4989  31
  -4   4 -10 1526.14 110.933  54
  -4   4 -10 1659.47 137.172  52
   4   4  10 1342.51 78.4649  21
  -4   4 -10 1413.04 94.4954  20
  -4   4 -11 230.627 91.0801  54
   4   4  11 239.196 43.2010  21
   4   4  11 232.289 33.5023  31
  -4   4 -12 4745.55 222.258  54
   4   4  12 4328.48 185.538  31
  -4   4 -13 250.789 101.138  54
  -4   4 -13 284.838 44.2526  37
   4   4  13 192.161 33.7845  31
  -4   4 -14 371.280 107.116  54
   4   4  14 424.791 37.7520  31
  -4   4 -14 437.241 48.4579  37
   4   4  14 386.157 34.1946  27
  -4   4 -15 57.2838 48.7332  20
  -4   4 -15 142.281 103.322  54
  -4   4 -15 68.9478 40.2866  37
   4   4  15 64.4676 30.6935  31
   4   4  15 66.1329 25.4577  27
  -4   4 -16 28.1727 46.2276  20
  -4   4 -16 16.9957 102.648  54
  -4   4 -16 44.1215 39.3483  37
   4   4  16 8.48172 23.7035  27
   4   4  16 18.0587 29.1264  31
  -4   4 -17 48.1070 42.9842  20
  -4   4 -17 42.9382 102.152  54
  -4   4 -17-18.5471 36.9525  37
   4   4  17 15.4870 21.6921  27
   4   4  17-6.15242 27.5608  31
  -4   4 -18 125.201 36.7567  37
   4   4  18 82.5857 26.8295  31
  -4   4 -19-6.84615 32.7186  37
   4   4  19 53.0826 22.2948  31
  -4   4 -20 68.0699 30.0805  37
  -4   4 -20-14.7307 30.8767  41
  -4   4 -20 147.969 160.098  65
  -4   6  22 7.75584 20.3222  31
  -4   6  22-3.67252 16.2179  27
  -4   6  22 50.4883 27.2140  33
   4   6 -22-49.3017 148.533  65
  -4   6  21 32.4065 23.8925  31
  -4   6  21 20.6875 32.0338  33
   4   6 -20-69.6701 156.459  65
  -4   6  20 5.78540 37.5834  21
  -4   6  20 23.3396 26.9118  31
  -4   6  20 48.8317 36.8636  33
  -4   6  19 271.897 47.7755  21
  -4   6  19 217.007 33.1936  31
   4   6 -18-35.4042 44.9630  20
  -4   6  18 1.57244 31.8769  31
  -4   6  18 1.37506 43.1660  21
  -4   6  17 161.624 47.9889  19
   4   6 -17 196.583 51.5735  20
  -4   6  17 148.738 47.9060  21
  -4   6  17 123.321 35.6891  31
  -4   6  17 196.662 33.5271  32
  -4   6  17 179.969 24.0313  25
  -4   6  16-4.97889 45.9398  19
   4   6 -16 3.72959 47.5668  20
  -4   6  16-1.46502 46.6862  21
  -4   6  16 67.0580 37.3284  36
  -4   6  16 33.4761 35.2458  31
  -4   6  16 58.5716 30.8874  32
  -4   6  16 23.5926 22.8152  25
  -4   6  15 218.137 52.0382  19
   4   6 -15 181.839 52.6651  20
  -4   6  15 311.370 52.1419  21
  -4   6  15 224.861 34.8215  32
  -4   6  15 315.935 41.4646  36
  -4   6  15 270.591 27.9978  25
  -4   6  14 44.9278 45.8379  19
   4   6 -14 95.3091 49.0301  20
  -4   6  14 75.0105 46.5283  21
  -4   6  14 112.688 44.4793  22
  -4   6  14 97.6131 38.3686  36
  -4   6  14 83.1281 31.7023  32
  -4   6  14 82.4678 27.9508  29
  -4   6  14 83.0937 24.9247  25
  -4   6  13 357.659 53.7146  19
   4   6 -13 246.790 53.7117  20
  -4   6  13 330.929 52.2586  22
  -4   6  13 411.642 52.9759  21
  -4   6  13 357.077 36.2423  32
  -4   6  13 374.778 42.9888  36
  -4   6  13 387.891 33.0406  29
  -4   6  13 312.178 30.0094  25
   4   6 -12 86.0291 44.4292  20
  -4   6  12 26.0094 42.3754  21
  -4   6  12 36.5416 39.9696  24
  -4   6  12-10.9996 42.8527  22
  -4   6  12 30.7005 29.9960  32
  -4   6  12 91.5083 36.3168  36
  -4   6  12 33.4186 26.2929  30
  -4   6  12 78.6790 26.7902  29
   4   6 -11 57.7666 42.2475  20
  -4   6  11 143.987 44.2890  21
  -4   6  11 83.6996 39.6197  24
  -4   6  11 83.7542 40.7740  22
  -4   6  11 121.692 27.0525  30
  -4   6  11 127.572 26.7311  29
   4   6 -10 130.500 42.7136  20
  -4   6  10 197.624 42.2144  24
  -4   6  10 206.209 44.3912  22
  -4   6  10 258.780 45.9980  21
  -4   6  10 240.505 37.7935  35
  -4   6  10 280.208 29.3975  29
  -4   6  10 263.837 29.7316  30
  -4   6   9 1214.18 77.8233  22
  -4   6   9 1262.09 79.0701  21
  -4   6   9 1345.10 68.0231  35
  -4   6   9 1297.60 77.1819  24
  -4   6   9 1346.96 63.0403  30
  -4   6   8 53.5090 34.4193  18
   4   6  -8 75.4420 34.9555  20
  -4   6   8 89.6304 39.8333  22
  -4   6   8 32.2854 41.1292  21
  -4   6   8 116.197 35.1326  35
  -4   6   8 83.6342 38.0831  24
  -4   6   8 116.043 24.0365  28
  -4   6   8 107.371 26.5486  30
  -4   6   7 1188.94 74.1346  18
  -4   6   7 1217.31 76.4442  22
  -4   6   7 1159.28 75.1584  23
  -4   6   7 1278.47 79.0352  21
  -4   6   7 1272.12 67.1358  35
  -4   6   7 1257.93 60.8087  28
  -4   6   6 296.179 40.4396  18
  -4   6   6 333.542 43.5856  23
  -4   6   6 289.256 46.8084  21
  -4   6   6 320.725 44.6965  22
  -4   6   6 351.117 26.4701  26
  -4   6   6 318.122 28.0788  28
  -4   6   5 80.1472 32.3367  18
  -4   6   5 12.2525 35.4698  23
  -4   6   5 2.30768 36.7792  22
  -4   6   5 11.4237 19.1243  26
  -4   6   5-8.03650 22.3713  28
   4   6  -4 174.937 32.2103  14
  -4   6   4 207.066 34.1283  14
  -4   6   4 238.530 36.8631  18
  -4   6   4 210.206 41.9165  22
  -4   6   4 217.263 40.0130  23
  -4   6   4 177.082 22.9620  26
   4   6  -3 498.507 41.2836  14
  -4   6   3 529.998 44.7776  14
  -4   6   3 483.015 51.5086  22
  -4   6   3 487.480 32.1562  26
  -4   6   2 437.721 49.7715  22
  -4   6   2 475.763 45.4274  14
   4   6  -2 406.534 36.7360  14
  -4   6   1 1014.86 64.7236  14
  -4   6   1 1063.82 66.2305  20
   4   6  -1 974.511 56.2537  14
   4   6  -1 848.789 51.7390  18
  -4   6   0 726.699 62.5736  22
  -4   6   0 859.175 61.9336  20
   4   6   0 788.179 46.7503  18
   4   6   1 4606.12 201.717  18
  -4   6  -1 4491.41 212.459  20
  -4   6  -2 3781.84 181.731  20
  -4   6  -3 3675.93 177.187  20
  -4   6  -4 219.852 48.1697  20
   4   6   4 286.697 36.6429  17
  -4   6  -5 573.637 60.5833  20
   4   6   5 611.216 49.6702  17
  -4   6  -6 122.214 48.4546  20
   4   6   6 125.725 34.3500  17
  -4   6  -6 162.034 100.236  52
  -4   6  -7 891.755 76.9695  20
  -4   6  -7 1252.29 124.268  52
  -4   6  -8 1150.93 83.7421  20
   4   6   8 990.861 55.0483  31
  -4   6  -8 1100.89 107.458  54
  -4   6  -8 1233.04 131.453  52
  -4   6  -9 343.627 59.5618  20
   4   6   9 262.401 31.9320  31
  -4   6  -9 285.581 123.080  52
  -4   6  -9 287.857 95.8746  54
  -4   6 -10 71.2350 52.8747  20
   4   6  10 23.2152 28.3102  31
  -4   6 -10-26.7072 100.751  54
  -4   6 -10 69.0264 125.978  52
  -4   6 -11 517.269 66.0955  20
   4   6  11 526.806 38.9757  31
  -4   6 -11 597.273 113.256  54
  -4   6 -12 354.005 60.5150  20
   4   6  12 305.093 32.8641  31
  -4   6 -12 397.594 111.742  54
  -4   6 -13 395.138 58.9531  20
  -4   6 -13 345.912 112.087  54
   4   6  13 353.675 33.3003  31
  -4   6 -14 103.887 50.6729  20
  -4   6 -14 140.941 106.769  54
   4   6  14 108.046 27.3247  31
  -4   6 -14 126.508 40.9061  37
  -4   6 -15 62.6408 43.7348  20
  -4   6 -15 82.2561 103.166  54
  -4   6 -15 98.1591 38.2926  37
   4   6  15 32.1041 25.2242  31
  -4   6 -16-6.70368 97.6545  54
  -4   6 -16-22.6424 35.8442  37
  -4   6 -17-127.217 95.0041  54
  -4   6 -17 27.9014 32.9464  37
  -4   6 -18 7.68498 29.8434  37
  -4   8  20 31.4870 129.571  49
  -4   8  20-4.21158 48.7300  38
  -4   8  20 18.1409 17.5278  31
  -4   8  19-95.3142 148.969  49
  -4   8  19 49.9208 56.5865  38
  -4   8  19 8.05554 21.3830  31
  -4   8  19 39.3240 29.0130  33
  -4   8  18-33.5767 162.712  49
  -4   8  18 41.5430 24.5630  31
  -4   8  17 79.3916 36.3452  21
  -4   8  17 65.2028 27.7211  31
  -4   8  17 56.5937 16.7861  25
  -4   8  16 73.5874 37.0438  21
  -4   8  16 52.5434 29.6751  31
  -4   8  16 35.9175 26.3462  32
  -4   8  16 41.6311 17.8451  25
  -4   8  15 14.3750 37.1768  21
  -4   8  15-31.8282 34.3815  36
  -4   8  15 9.83988 26.3165  32
  -4   8  15 11.8271 19.1253  25
  -4   8  14 6.14311 38.7542  21
  -4   8  14 25.1698 35.2069  36
  -4   8  14 21.2496 27.9138  32
  -4   8  14 20.0924 20.2634  25
  -4   8  13 26.1693 40.1368  21
  -4   8  13 44.7460 36.6409  22
  -4   8  13 29.7332 24.2394  29
  -4   8  13 36.5460 21.3669  25
  -4   8  13 53.5191 36.0627  36
  -4   8  13 22.5075 29.0121  32
  -4   8  12 189.416 44.8759  19
  -4   8  12 258.330 44.4135  22
  -4   8  12 269.491 45.8522  21
  -4   8  12 216.113 43.5280  24
  -4   8  12 215.638 32.4020  32
  -4   8  12 239.846 39.7947  36
  -4   8  12 213.931 27.9810  30
  -4   8  12 259.150 28.3282  29
  -4   8  11 274.811 47.3434  21
  -4   8  11 242.619 44.8296  24
  -4   8  11 241.877 44.0730  22
  -4   8  11 278.989 29.1665  30
  -4   8  11 290.844 29.1227  29
  -4   8  10 222.682 183.610  49
  -4   8  10 287.559 44.2985  24
  -4   8  10 216.838 44.6341  21
  -4   8  10 221.890 43.1004  22
  -4   8  10 197.765 39.1496  35
  -4   8  10 207.870 28.8515  30
  -4   8  10 279.994 29.0715  29
  -4   8   9 322.416 182.308  49
  -4   8   9 367.351 31.8391  30
  -4   8   9 303.163 41.6730  35
  -4   8   9 254.138 45.5935  22
  -4   8   9 332.319 47.3004  24
  -4   8   9 347.149 50.2513  21
  -4   8   8 68.6379 78.7831  38
  -4   8   8 147.992 39.9232  22
  -4   8   8 60.6612 42.9023  21
  -4   8   8 119.829 37.6770  35
  -4   8   8 128.173 27.9068  30
  -4   8   8 81.0088 39.0537  24
  -4   8   8 107.460 24.0088  28
  -4   8   7 60.8343 23.6759  28
  -4   8   7 88.1904 38.7019  24
  -4   8   7 60.1544 27.0621  30
  -4   8   7 72.5805 37.0454  35
  -4   8   7 74.9889 76.9254  38
  -4   8   7 59.3271 37.4895  18
  -4   8   7 63.2937 39.2221  23
  -4   8   7 29.0356 42.3482  21
  -4   8   7 35.9028 37.9038  22
  -4   8   6 146.959 25.2345  28
  -4   8   6 164.293 38.4601  35
  -4   8   6 123.677 75.6842  38
  -4   8   6 177.490 40.9850  23
  -4   8   6 159.381 42.0599  22
  -4   8   6 179.407 45.9403  21
  -4   8   6 183.980 40.3934  18
  -4   8   5 118.379 74.1743  38
  -4   8   5 60.6703 23.6661  28
  -4   8   5 47.9066 19.9967  26
  -4   8   5 6.53327 38.1083  22
  -4   8   5 65.1202 42.0552  21
  -4   8   5 52.3325 38.4507  23
  -4   8   5 77.0066 38.5537  18
  -4   8   4-9.45898 71.8776  38
  -4   8   4 1.03111 22.7465  28
  -4   8   4 10.6789 19.8508  26
  -4   8   4 2.63195 36.9878  22
  -4   8   4 22.1848 37.1462  23
  -4   8   4 5.95658 34.6964  18
  -4   8   3 96.2220 71.2964  38
  -4   8   3 20.8506 36.4619  23
  -4   8   3 46.6262 38.6206  22
  -4   8   3 68.7448 36.7594  18
  -4   8   3 58.2350 20.4140  26
  -4   8   2 240.736 44.6281  22
  -4   8   2 303.486 43.0081  18
  -4   8   2 205.865 24.5687  26
  -4   8   1 130.122 44.3555  22
  -4   8   1 87.7613 22.6207  26
  -4   8   0 381.957 51.2069  22
  -4   8  -2 944.873 71.6401  22
  -4   8  -2 989.953 130.027  52
  -4   8  -2 896.677 70.1923  20
  -4   8  -3 390.279 57.0196  22
  -4   8  -3 439.950 120.651  52
  -4   8  -3 499.573 56.9883  20
  -4   8  -4 63.1686 46.3785  22
  -4   8  -4 91.8246 44.3869  20
  -4   8  -4 6.67613 118.653  52
  -4   8  -5 66.3154 46.5450  20
  -4   8  -5-15.3277 119.369  52
  -4   8  -6 25.2147 46.8640  20
  -4   8  -6 77.5879 124.368  52
  -4   8  -7 150.487 52.0823  20
  -4   8  -7 12.1345 126.042  52
  -4   8  -7 103.617 102.869  54
  -4   8  -8 553.555 65.2401  20
  -4   8  -8 287.344 133.607  52
  -4   8  -8 525.986 115.080  54
  -4   8  -9 219.602 55.3450  20
  -4   8  -9 232.935 112.061  54
  -4   8 -10 39.0162 46.9086  20
  -4   8 -10-21.1055 107.679  54
  -4   8 -11-60.9848 47.9305  20
  -4   8 -11-67.2552 107.239  54
  -4   8 -12 116.570 45.0659  20
  -4   8 -12-74.5599 104.978  54
  -4   8 -13 59.6708 35.5753  37
  -4   8 -13 101.106 98.4289  54
  -4   8 -14 32.8853 33.1255  37
  -4   8 -14-12.5473 92.8457  54
  -4   8 -15-53.3697 31.2922  37
  -4   8 -15 38.1830 83.4784  54
  -4   8 -16-1.85218 27.5927  37
  -4  10  16 80.2658 48.3898  38
  -4  10  16 28.6114 18.5238  31
  -4  10  15 62.6732 55.8076  38
  -4  10  15 4.08571 21.2035  31
  -4  10  15 40.0177 19.2247  32
  -4  10  15 24.2087 12.2925  25
  -4  10  14 73.1339 26.7878  36
  -4  10  14 79.9619 21.5037  32
  -4  10  14 128.917 15.2143  25
  -4  10  13 20.9630 62.9559  38
  -4  10  13 47.4259 28.3402  36
  -4  10  13 20.5921 21.3672  32
  -4  10  13 37.9831 15.0678  25
  -4  10  12 159.431 31.2019  36
  -4  10  12 93.8017 24.4810  32
  -4  10  12 152.058 66.5576  38
  -4  10  12 138.329 33.3392  21
  -4  10  12 134.552 17.8520  25
  -4  10  12 129.648 19.8878  29
  -4  10  11 16.7204 23.8691  32
  -4  10  11 76.1117 30.6399  36
  -4  10  11 96.5193 67.6092  38
  -4  10  11 43.8610 31.5130  21
  -4  10  11 58.4236 17.2717  25
  -4  10  11 68.9075 19.3834  29
  -4  10  10 129.516 32.6606  36
  -4  10  10 51.6838 68.4513  38
  -4  10  10 104.107 34.4556  21
  -4  10  10 149.194 33.1820  24
  -4  10  10 96.2630 20.7810  30
  -4  10  10 98.4677 20.8826  29
  -4  10   9 30.0636 69.1070  38
  -4  10   9 96.5096 34.2476  21
  -4  10   9 60.9545 32.0634  24
  -4  10   9 46.4580 21.1212  30
  -4  10   9 48.5300 20.9568  29
  -4  10   8 29.9815 32.3137  35
  -4  10   8 47.4689 69.8730  38
  -4  10   8 92.0889 31.6579  22
  -4  10   8 72.0290 33.2020  24
  -4  10   8 47.9995 33.7510  21
  -4  10   8 43.4574 21.6302  29
  -4  10   8 3.51152 21.5775  30
  -4  10   7-5.30856 33.2940  35
  -4  10   7 14.9400 69.2105  38
  -4  10   7 34.4531 31.2486  22
  -4  10   7-16.0240 33.0238  24
  -4  10   7-5.57722 34.5439  21
  -4  10   7-6.54333 22.3601  30
  -4  10   6 69.3846 34.7828  35
  -4  10   6 125.498 69.4652  38
  -4  10   6 136.244 34.3079  22
  -4  10   6 97.1250 37.9245  21
  -4  10   6 116.134 24.2665  30
  -4  10   6 87.7524 20.6702  28
  -4  10   6 97.1541 33.8950  24
  -4  10   5 156.629 36.2539  35
  -4  10   5 78.9552 34.7701  22
  -4  10   5 119.939 38.6992  21
  -4  10   5 129.082 24.9170  30
  -4  10   5 131.941 35.7988  24
  -4  10   5 109.907 21.3731  28
  -4  10   4 175.918 37.5809  35
  -4  10   4 225.155 38.1837  22
  -4  10   4 224.099 42.0851  21
  -4  10   4 200.003 38.8326  23
  -4  10   4 171.526 23.4630  28
  -4  10   3 95.9687 35.0024  22
  -4  10   3-19.8964 38.9366  21
  -4  10   3 34.2836 33.8372  23
  -4  10   3 19.4261 20.4605  28
  -4  10   3 33.3023 17.5763  26
  -4  10   2 346.428 41.4534  22
  -4  10   2 250.040 41.2501  23
  -4  10   2 321.896 46.1880  21
  -4  10   2 276.859 23.7120  26
  -4  10   2 284.967 26.3113  28
  -4  10   1 129.504 37.5494  22
  -4  10   1 94.7355 37.3112  23
  -4  10   1 158.019 22.8937  28
  -4  10   1 162.072 20.4235  26
  -4  10   0 246.662 41.2309  22
  -4  10   0 230.236 41.3828  23
  -4  10   0 250.909 23.1613  26
  -4  10  -1 99.2909 36.8821  22
  -4  10  -1 46.4970 34.2616  23
  -4  10  -1 28.4893 18.6510  26
  -4  10  -2 146.680 123.794  52
  -4  10  -2 133.927 39.7823  22
  -4  10  -2 170.709 21.6731  26
  -4  10  -3 9.93518 122.953  52
  -4  10  -3 117.699 38.6385  22
  -4  10  -3 95.8248 20.2002  26
  -4  10  -4 203.468 41.6141  22
  -4  10  -4 144.295 21.8275  26
  -4  10  -5 47.7971 36.8168  22
  -4  10  -6 53.5189 36.8980  22
  -4  10  -6-32.2580 103.744  54
  -4  10  -7 5.11291 34.5700  22
  -4  10  -7 102.502 101.544  54
  -4  10  -8 70.8764 34.5215  22
  -4  10  -8-44.7041 100.231  54
  -4  10  -9-28.6290 32.2603  22
  -4  10  -9 39.9895 95.7686  54
  -4  10 -10 11.4359 29.6865  22
  -4  10 -10-14.4156 89.1398  54
  -4  10 -11 175.612 81.0387  54
  -4  10 -12 22.6419 27.0459  37
  -4  10 -13-27.5119 22.8805  37
  -4  12   9 16.2556 10.1887  25
  -4  12   9 22.0650 20.2311  36
  -4  12   9 25.6998 15.0087  32
  -4  12   8 10.5604 10.6099  25
  -4  12   8 14.4573 12.0321  29
  -4  12   8 24.3013 15.9924  32
  -4  12   8 13.5251 21.3644  36
  -4  12   8 5.25521 2.76658   9
  -4  12   7 55.8570 22.4078  36
  -4  12   7 31.4334 12.8655  29
  -4  12   6 32.3143 13.2529  30
  -4  12   6 22.3200 13.1719  29
  -4  12   5 36.7585 13.9639  30
  -4  12   5 13.0975 13.9992  29
  -4  12   4 20.5775 23.3553  35
  -4  12   4 2.25593 14.7369  30
  -4  12   4 10.0107 14.5622  29
  -4  12   3 81.1329 24.8404  35
  -4  12   3 87.6402 16.1786  30
  -4  12   2 41.2642 24.6813  35
  -4  12   2-17.0427 16.0736  30
  -4  12   1 84.7313 25.5750  35
  -4  12   1 56.2851 13.3151  28
  -4  12   1 62.3246 16.6972  30
  -4  12   0-8.26880 25.7720  35
  -4  12   0-12.5690 12.7485  28
  -4  12  -1 9.26674 26.1790  35
  -4  12  -1 4.56752 12.9010  28
  -4  12  -2-67.2290 86.7635  54
  -4  12  -2 1.30191 12.8266  28
  -4  12  -3 70.2974 82.9781  54
  -4  12  -3 70.2086 11.6795  26
  -4  12  -3 67.4102 13.6308  28
  -4  12  -4-17.6900 79.7875  54
  -4  12  -4 4.01187 12.6258  28
  -4  12  -4 11.9253 10.6580  26
  -4  12  -5 103.512 13.3341  28
  -4  12  -5 92.1092 11.7008  26
  -4  12  -6-5.27449 11.3974  28
  -5 -11  12-46.5918 124.936  60
  -5 -11  11 4.09537 7.07418  13
  -5 -11  11 4.03359 25.6984  40
  -5 -11  10-21.6382 128.789  60
   5 -11 -10 5.31919 3.32065  10
  -5 -11  10 5.75982 7.78114  13
  -5 -11  10 44.5386 25.6935  40
   5 -11 -10 4.99177 2.45902   7
  -5 -11   9-21.7378 126.540  60
   5 -11  -9-1.09452 3.83135  10
   5 -11  -9 0.47946 7.09588  13
  -5 -11   9-6.26179 8.38751  13
  -5 -11   9 3.73440 25.9760  40
   5 -11  -9 1.71088 2.81851   7
  -5 -11   8 19.3015 124.606  60
  -5 -11   8 33.7383 4.70114  10
   5 -11  -8 30.1235 4.78282  10
  -5 -11   8 45.5595 9.17633  13
   5 -11  -8 52.0904 8.31441  13
  -5 -11   8 58.7115 26.7982  40
   5 -11  -8 30.8494 3.62084   7
  -5 -11   8 26.6674 3.56076   7
  -5 -11   7-43.9094 121.352  60
   5 -11  -7 9.12676 4.76363  10
  -5 -11   7 3.03077 4.49987  10
   5 -11  -7 2.25230 8.58931  13
  -5 -11   7-10.4658 9.04954  13
   5 -11  -7 3.78993 3.44564   7
  -5 -11   7 0.16204 3.30334   7
  -5 -11   7 6.81961 26.1840  40
  -5 -11   6 44.4770 26.0936  40
  -5 -11   6 24.1206 121.536  60
  -5 -11   6 41.8987 5.40940  10
   5 -11  -6 51.1315 5.81030  10
   5 -11  -6 69.4043 9.60384  13
  -5 -11   6 60.7572 9.74999  13
   5 -11  -6-9.29858 80.5126  51
  -5 -11   6 39.7141 4.21181   7
   5 -11  -6 48.6366 4.42767   7
   5 -11  -5 11.2971 9.45805  13
  -5 -11   5 2.51229 9.52288  13
   5 -11  -5 37.2798 84.9010  51
   5 -11  -5 3.21517 3.81270   7
  -5 -11   5 4.49549 3.59373   7
  -5 -11   5 9.62499 4.82508  10
   5 -11  -5-2.23153 5.37611  10
  -5 -11   4 12.2850 9.34201  13
   5 -11  -4 13.5814 88.1990  51
   5 -11  -4 18.1283 4.22152   7
   5 -11  -4 16.9821 5.81357  10
  -5 -11   3-3.01020 9.24124  13
   5 -11  -3-1.67599 4.18518   7
   5 -11  -3 7.48755 5.89394  10
  -5 -11   2 19.4348 3.88686   7
   5 -11  -2 19.1321 6.13913  10
  -5 -11   2 27.2437 5.22332  10
   5 -11  -1 9.35719 10.3865  13
  -5 -11   1 6.78592 3.66622   7
  -5 -11   1 5.39810 4.90473  10
   5 -11   0 59.3756 11.2315  13
   5 -11   0 47.6752 94.7557  51
  -5 -11   0 36.4787 4.33771   7
   5 -11   0 56.1311 4.86917   7
  -5 -11   0 39.3954 5.44853  10
  -5 -11  -1 11.4900 8.78430  13
   5 -11   1-0.30873 10.1952  13
   5 -11   1 0.31007 3.90150   7
  -5 -11  -1 1.79807 3.40406   7
   5 -11   1 4.98620 5.52733  10
  -5 -11  -1 1.39075 4.53871  10
  -5 -11  -2 42.2745 8.81475  13
   5 -11   2 32.8180 9.76766  13
   5 -11   2 20.2865 3.98110   7
  -5 -11  -2 15.4805 3.48738   7
  -5 -11  -2 27.8356 4.70216  10
   5 -11   2 31.0208 5.54967  10
  -5 -11  -3 6.77034 8.19703  13
   5 -11   3 3.25909 9.01400  13
   5 -11   3 3.17396 97.8906  51
   5 -11   3 6.01656 3.45165   7
  -5 -11  -3 0.36903 2.98114   7
   5 -11   3 4.88166 4.88227  10
  -5 -11  -3 8.73060 4.17540  10
  -5 -11  -4 13.5150 2.98059   7
   5 -11   4 22.6887 3.37560   7
  -5 -11  -4 24.8765 4.12713  10
   5 -11   4 23.3869 4.54884  10
   5 -11   5-4.22505 7.66494  13
  -5 -11  -5 2.80183 7.22413  13
   5 -11   5 5.19394 2.76570   7
   5 -11   5 1.00025 3.76462  10
   5 -11   6-72.0766 99.1551  51
   5 -11   6 14.8682 27.2497  39
   5 -11   6-1.58359 6.65489  13
   5 -11   7-13.7500 26.7209  39
   5 -11   7-6.30791 28.5900  40
   5 -11   7 32.4138 98.0837  51
   5 -11   8-4.55417 26.1705  40
   5 -11   9 5.08752 23.3346  40
  -5  -9  18 142.164 127.564  60
  -5  -9  17 62.8684 136.500  60
   5  -9 -16-32.3827 34.6641  43
  -5  -9  16-104.173 144.478  60
   5  -9 -15 81.3593 38.8959  43
   5  -9 -14 42.1638 41.8722  43
  -5  -9  13 251.452 40.5478  40
   5  -9 -13 432.013 49.6546  43
  -5  -9  13 201.552 150.673  60
  -5  -9  12-15.3185 35.0013  40
   5  -9 -12 32.0069 46.0593  43
   5  -9 -11 84.7977 10.9821  13
  -5  -9  11 105.102 12.5518  13
   5  -9 -11 53.0545 7.18539  10
  -5  -9  11 51.3157 7.20761  10
  -5  -9  11 43.6449 5.74116   7
   5  -9 -11 54.2160 5.73279   7
   5  -9 -11 84.0908 48.9456  43
  -5  -9  11 119.024 36.7647  40
  -5  -9  10 43.0427 35.1526  40
   5  -9 -10-23.6819 50.4585  43
   5  -9 -10 3.34597 11.2676  13
  -5  -9  10-7.62645 12.4019  13
  -5  -9  10 10.1246 11.1234   4
  -5  -9  10-134.072 129.765  57
  -5  -9  10-173.105 145.242  60
   5  -9 -10-6.96117 7.30637  10
  -5  -9  10-2.04156 7.27408  10
   5  -9 -10 6.55765 5.60661   7
   5  -9 -10-2.83340 12.2610   6
  -5  -9  10-0.46889 5.42387   7
   5  -9 -10 41.5219 69.8183  51
   5  -9  -9 387.551 88.8605  51
   5  -9  -9 898.962 67.9790  43
  -5  -9   9 886.217 57.8931  40
   5  -9  -9 795.086 35.3328  10
  -5  -9   9 618.343 38.6109   4
   5  -9  -9 1373.75 55.5380   1
   5  -9  -9 768.610 38.6903   4
  -5  -9   9 831.014 140.968  57
  -5  -9   9 821.180 153.257  60
  -5  -9   9 758.250 35.2783  10
  -5  -9   9 679.976 38.3757   6
   5  -9  -9 854.051 39.4468   6
  -5  -9   9 729.687 34.3831   7
   5  -9  -9 769.445 34.4140   7
   5  -9  -9 883.833 37.7229  13
  -5  -9   9 957.555 38.5516  13
  -5  -9   8 21.8241 33.4079  40
   5  -9  -8 12.3646 12.6067  13
  -5  -9   8-17.3312 13.5071  13
  -5  -9   8-12.0154 12.9135   4
   5  -9  -8 15.9617 23.2641   1
   5  -9  -8-13.3538 13.0138   4
   5  -9  -8-175.862 266.203  66
  -5  -9   8 14.5231 129.801  57
  -5  -9   8-36.2785 134.926  60
   5  -9  -8 20.3081 8.72560  10
  -5  -9   8 9.41827 7.98841  10
   5  -9  -8-1.41682 6.65880   7
  -5  -9   8-14.5603 12.9016   6
   5  -9  -8 15.3549 13.8672   6
  -5  -9   8 6.56897 6.08662   7
   5  -9  -8-10.5538 78.3396  51
   5  -9  -7 200.625 82.8717  51
  -5  -9   7 345.007 38.3990  40
   5  -9  -7 207.451 13.2032  10
  -5  -9   7 133.469 17.3618   4
   5  -9  -7 317.872 29.1342   1
   5  -9  -7 189.664 17.4810   4
  -5  -9   7 186.913 132.232  60
   5  -9  -7 207.392 256.308  66
  -5  -9   7 299.643 129.425  57
  -5  -9   7 159.924 12.3985  10
  -5  -9   7 154.487 11.0961   7
  -5  -9   7 144.017 17.5264   6
   5  -9  -7 200.977 11.3956   7
   5  -9  -7 263.080 17.4574  13
  -5  -9   7 234.213 17.3280  13
  -5  -9   6 7.92021 31.0932  40
  -5  -9   6 19.3288 13.7000  13
   5  -9  -6 21.7855 13.9886  13
  -5  -9   6 25.3684 13.6286   4
   5  -9  -6-2.39096 13.8122   4
   5  -9  -6 39.9901 22.4693   1
   5  -9  -6 98.8179 250.350  66
  -5  -9   6 85.9894 125.940  60
  -5  -9   6-100.851 127.670  57
   5  -9  -6 5.92454 9.60016  10
  -5  -9   6 7.17984 8.55512  10
   5  -9  -6-22.6786 83.9659  51
  -5  -9   6 2.71335 14.0556   6
  -5  -9   6 12.4206 6.89526   7
   5  -9  -6 8.20086 7.44578   7
  -5  -9   5 205.151 33.5459  40
   5  -9  -5 110.062 15.4683  13
  -5  -9   5 98.7771 14.4989  13
  -5  -9   5 58.8160 14.9404   4
   5  -9  -5 67.4716 15.8583   4
   5  -9  -5 94.1663 23.7802   1
  -5  -9   5 251.056 127.800  57
  -5  -9   5 171.163 124.313  60
   5  -9  -5 75.1549 10.8002  10
  -5  -9   5 76.8368 9.64867  10
   5  -9  -5 85.8584 84.9448  51
   5  -9  -5 56.2895 8.58691   7
  -5  -9   5 66.1878 15.6087   6
  -5  -9   5 66.0537 8.02216   7
  -5  -9   4-1.28820 29.3487  40
  -5  -9   4-9.77611 13.9263  13
   5  -9  -4-8.84525 22.9748   1
   5  -9  -4 6.16240 15.6500   4
  -5  -9   4 35.3319 126.594  57
   5  -9  -4 4.23135 10.7453  10
   5  -9  -4-14.8975 84.4895  51
   5  -9  -4 2.81497 8.02472   7
  -5  -9   4 46.0752 16.8409   6
   5  -9  -3 875.396 110.098  51
  -5  -9   3 987.967 66.2028  40
   5  -9  -3 791.965 64.9134  39
   5  -9  -3 1269.80 54.6935  10
   5  -9  -3 1887.17 71.7413   1
   5  -9  -3 1277.87 59.4592   4
  -5  -9   3 730.097 137.561  60
  -5  -9   3 1677.83 148.559  57
   5  -9  -3 1218.32 53.5969   7
  -5  -9   3 1168.61 58.1435   6
  -5  -9   3 1270.68 56.0413  13
   5  -9  -2 28.9257 31.8134  39
   5  -9  -2-14.1413 16.0029  13
  -5  -9   2-14.5515 15.3933   4
  -5  -9   2 67.9742 112.224  60
  -5  -9   2-12.5889 9.40085  10
   5  -9  -2 3.72518 11.1912  10
  -5  -9   2 18.2115 7.59843   7
   5  -9  -2-65.6981 89.5620  51
   5  -9  -1 126.713 92.0773  51
  -5  -9   1 188.142 19.5159   4
   5  -9  -1 221.031 19.0128  13
  -5  -9   1 210.793 13.7538  10
   5  -9  -1 160.485 35.4870  39
  -5  -9   1 223.678 12.4297   7
   5  -9   0 13.3856 15.3566  13
  -5  -9   0-11.6976 13.1320  13
  -5  -9   0 19.5694 14.0866   4
   5  -9   0 14.7382 15.4002   4
   5  -9   0 20.6025 23.2659   1
  -5  -9   0 5.92925 14.5825   6
  -5  -9   0 0.09298 6.83254   7
  -5  -9   0-2.17223 8.40051  10
   5  -9   0-24.6841 94.6852  51
  -5  -9   0 14.9581 50.3831  43
   5  -9   0-21.5169 34.3793  39
   5  -9   1 208.776 14.5148  10
   5  -9   1 235.867 20.3869   4
  -5  -9  -1 188.487 18.8475   4
   5  -9   1 185.890 18.6411  13
  -5  -9  -1 199.251 16.9163  13
  -5  -9  -1 199.054 13.0148  10
   5  -9   1 147.438 37.6374  39
  -5  -9  -1 245.566 52.7699  43
  -5  -9  -1 177.165 11.8426   7
   5  -9   1 231.932 12.8542   7
  -5  -9  -1 204.585 18.8063   6
  -5  -9  -2 18.5066 13.4892   4
   5  -9   2 8.98316 14.2959   4
   5  -9   2 13.9638 23.4835   1
   5  -9   2 7.36404 7.53934   7
  -5  -9  -2 10.0351 13.3469   6
  -5  -9  -2 1.88562 6.46920   7
   5  -9   2-3.54343 10.1187  10
  -5  -9  -2-2.82750 7.86919  10
   5  -9   2 29.0429 15.2203  13
  -5  -9  -2 15.7388 12.4019  13
   5  -9   2 25.2499 36.0608  39
  -5  -9  -2 3.81465 50.5631  43
   5  -9   3 211.405 40.3667  39
  -5  -9  -3 357.971 54.3103  43
   5  -9   3 204.399 14.3620  10
   5  -9   3 231.812 19.3329   4
   5  -9   3 330.840 32.6790   1
  -5  -9  -3 159.637 18.3210   4
   5  -9   3 224.235 18.8818  13
  -5  -9  -3 309.655 17.0434  13
  -5  -9  -3 217.433 13.2193  10
  -5  -9  -3 209.180 11.9497   7
  -5  -9  -3 194.022 17.9005   6
   5  -9   3 209.980 12.6628   7
   5  -9   3 323.153 106.174  51
  -5  -9  -4-0.52007 11.5461  13
   5  -9   4-11.6749 14.4581  13
  -5  -9  -4 6.96320 11.6483   4
   5  -9   4 18.4289 12.8582   4
   5  -9   4 9.51299 25.2996   1
  -5  -9  -4 37.0301 12.4266   6
   5  -9   4 5.67969 6.77793   7
   5  -9   4 25.4415 14.0373   6
  -5  -9  -4 1.82590 5.52911   7
   5  -9   4-0.27126 8.91376  10
  -5  -9  -4-4.27168 6.97179  10
   5  -9   4-20.1182 105.891  51
  -5  -9  -4 22.3744 50.4265  43
   5  -9   4-2.16887 37.6787  39
   5  -9   5 214.751 13.3517  10
   5  -9   5 238.067 17.7141   4
  -5  -9  -5 135.033 16.2024   4
  -5  -9  -5 165.255 10.8947   7
   5  -9   5 264.660 18.5212   6
   5  -9   5 239.012 11.6365   7
  -5  -9  -5 194.890 16.2003   6
  -5  -9  -5 286.024 54.0436  43
   5  -9   5 176.944 40.8715  39
  -5  -9  -5 176.359 12.0702  10
   5  -9   5 225.672 17.7194  13
  -5  -9  -5 257.927 15.7919  13
  -5  -9  -6 0.34276 6.10312  10
   5  -9   6-8.21446 7.40588  10
   5  -9   6-5.86240 5.69607   7
  -5  -9  -6 2.92023 4.72549   7
   5  -9   6 12.6585 12.2387  13
  -5  -9  -6 6.87450 10.3652  13
   5  -9   6 40.7915 38.5449  39
  -5  -9  -6 0.76606 50.6058  43
   5  -9   7 83.7538 114.937  51
  -5  -9  -7 132.256 12.0660  13
   5  -9   7 161.980 13.9439  13
   5  -9   7 122.667 39.5415  39
  -5  -9  -7 124.635 50.2362  43
   5  -9   7 140.418 8.23310   7
   5  -9   7 154.850 9.66200  10
   5  -9   8-39.6914 113.840  51
   5  -9   8 38.4939 38.0911  39
  -5  -9  -8-6.62436 47.6130  43
   5  -9   9 14.7625 114.442  51
   5  -9   9 44.9339 37.0234  39
  -5  -9  -9 37.3588 46.7893  43
   5  -9  10-20.7189 35.3356  39
  -5  -9 -10 54.1346 44.3193  43
   5  -9  10 8.40210 33.1849  40
   5  -9  11 22.4860 33.8693  39
  -5  -9 -11 40.3247 41.3549  43
   5  -9  11 54.7995 30.6135  40
   5  -9  12-4.36979 26.2536  40
  -5  -9 -12-41.1036 37.6838  43
   5  -9  13-16.0349 21.9653  40
  -5  -9 -13-8.85141 33.8541  43
  -5  -9 -14 49.7282 29.8011  43
  -5  -7  21 17.2905 20.7128  34
  -5  -7  20 164.767 129.780  60
  -5  -7  20-6.26890 25.0462  34
  -5  -7  19 250.983 143.146  60
  -5  -7  19 28.1975 28.2687  34
  -5  -7  18-20.9999 149.685  60
  -5  -7  18-5.87675 92.8835  46
  -5  -7  18 251.508 134.191  57
  -5  -7  18 52.5571 31.6560  34
   5  -7 -17-8.01029 43.0949  43
  -5  -7  17-26.7514 33.1729  34
  -5  -7  17-44.3888 93.5864  46
  -5  -7  17 106.434 139.661  57
   5  -7 -16 162.446 47.0300  43
  -5  -7  16 272.580 153.231  60
  -5  -7  16 113.870 35.8120  34
  -5  -7  16 125.169 95.6007  46
  -5  -7  16 173.729 143.490  57
  -5  -7  15 51.5908 36.7935  40
   5  -7 -15 38.9318 47.4601  43
  -5  -7  15 17.7521 149.147  60
  -5  -7  15 3.89713 35.4186  34
  -5  -7  15 100.095 93.5679  46
  -5  -7  15-57.6688 146.262  57
  -5  -7  14 360.694 44.0074  40
   5  -7 -14 281.606 51.9800  43
  -5  -7  14 338.824 151.972  60
  -5  -7  14 143.206 94.2766  46
  -5  -7  14 389.476 147.541  57
  -5  -7  14 202.299 39.3199  34
   5  -7 -13 73.2585 49.9082  43
  -5  -7  13-37.2110 89.0003  46
  -5  -7  13-164.387 140.516  57
  -5  -7  13-144.154 147.993  55
  -5  -7  13-39.5540 35.3406  34
   5  -7 -12 710.989 62.5943  43
  -5  -7  12 593.049 48.5069  34
  -5  -7  12 716.557 155.429  55
  -5  -7  12 581.774 97.8502  46
  -5  -7  11-201.322 130.641  57
  -5  -7  11-150.333 140.022  55
  -5  -7  11 62.3772 82.9001  46
  -5  -7  11 61.2140 36.2134  40
   5  -7 -11-50.1741 49.2148  43
  -5  -7  11-10.5511 34.0730  34
   5  -7 -11 4.00240 14.2109   4
   5  -7 -11 13.3759 19.7990   1
  -5  -7  11 14.1488 14.3190   4
  -5  -7  11 5.16883 131.849  60
   5  -7 -11 4.06870 9.48205  10
  -5  -7  11-4.77046 9.28362  10
   5  -7 -11 7.75015 12.5361  13
  -5  -7  11 8.87659 7.44030   7
  -5  -7  11-12.4847 14.9965   6
   5  -7 -11 4.30332 7.52076   7
  -5  -7  10 739.782 38.5998   6
   5  -7 -10 687.366 32.3689   7
  -5  -7  10 737.192 32.6726   7
  -5  -7  10 1185.16 133.693  57
  -5  -7  10 836.381 145.509  55
  -5  -7  10 503.945 90.6934  46
   5  -7 -10 681.455 61.8529  43
  -5  -7  10 796.811 55.2617  40
  -5  -7  10 736.139 49.2252  34
  -5  -7  10 711.179 38.8185   4
   5  -7 -10 962.909 44.3572   1
   5  -7 -10 706.407 38.0510   4
  -5  -7  10 877.450 139.116  60
  -5  -7  10 695.494 33.6850  10
  -5  -7  10 751.247 36.2056  13
   5  -7 -10 632.690 35.1212  13
   5  -7 -10 695.095 33.5559  10
   5  -7  -9 40.0123 9.25211   7
  -5  -7   9 27.2664 9.05683   7
  -5  -7   9 45.2818 17.9504   6
  -5  -7   9 52.6649 34.1121  40
   5  -7  -9 49.9362 47.8429  43
  -5  -7   9 39.9213 31.9683  34
   5  -7  -9 76.2031 21.3673   1
   5  -7  -9 61.0388 17.2774   4
  -5  -7   9 32.1225 17.2359   4
  -5  -7   9 37.5757 10.8552  10
   5  -7  -9 42.8198 11.4791  10
   5  -7  -9 45.0610 14.3024  13
  -5  -7   9 40.9039 14.8369  13
  -5  -7   9-8.94716 119.885  57
  -5  -7   9 119.968 131.510  55
  -5  -7   8 772.146 122.111  57
  -5  -7   8 502.703 134.052  55
   5  -7  -8 536.685 30.1683  13
  -5  -7   8 528.901 30.6508  13
  -5  -7   8 644.924 47.4041  40
   5  -7  -8 720.081 57.3989  43
  -5  -7   8 560.767 42.1596  34
   5  -7  -8 734.163 39.0480   1
  -5  -7   8 504.909 33.6225   4
   5  -7  -8 600.078 34.7804   4
  -5  -7   8 594.168 120.870  60
  -5  -7   8 577.011 28.3925  10
   5  -7  -8 605.501 28.5436  10
  -5  -7   8 562.138 31.0358  11
  -5  -7   8 559.312 27.2541   7
   5  -7  -8 589.815 27.3622   7
  -5  -7   8 516.688 34.0841   6
  -5  -7   7 122.585 112.607  57
  -5  -7   7 27.5646 60.9837  44
   5  -7  -7 32.0626 45.6395  43
  -5  -7   7 45.6421 31.5812  40
  -5  -7   7 51.9224 30.3804  34
  -5  -7   7 28.4658 18.3145   4
   5  -7  -7 43.8654 19.8323   1
   5  -7  -7 87.6254 19.3332   4
  -5  -7   7 47.2632 106.191  60
   5  -7  -7 48.8738 12.3113  10
  -5  -7   7 36.1942 11.3236  10
   5  -7  -7 38.5058 14.4177  13
  -5  -7   7 46.3396 16.7500  11
  -5  -7   7 22.1735 14.7844  13
   5  -7  -7 59.8126 10.6389   7
  -5  -7   7 49.5617 18.6413   6
  -5  -7   7 44.7623 9.68518   7
  -5  -7   6 628.647 114.668  57
  -5  -7   6 556.166 41.5888  40
   5  -7  -6 629.797 52.8188  43
  -5  -7   6 445.442 28.1293  11
   5  -7  -6 469.379 26.8785  13
   5  -7  -6 557.406 25.2258  10
   5  -7  -6 594.415 35.3679   1
   5  -7  -6 539.250 31.9474   4
  -5  -7   6 478.100 66.6815  44
  -5  -7   6 417.339 24.5728  10
  -5  -7   6 445.768 27.1344  13
  -5  -7   6 404.841 30.8547   6
  -5  -7   6 433.285 23.5133   7
   5  -7  -5 65.2067 44.9113  43
  -5  -7   5-6.17577 28.0919  40
  -5  -7   5 18.4576 17.0493  11
  -5  -7   5-11.3246 14.1911  13
  -5  -7   5 46.5360 19.3085   4
   5  -7  -5 10.6601 20.2324   4
   5  -7  -5 56.0474 21.6461   1
  -5  -7   5 18.0812 11.3393  10
   5  -7  -5 30.5326 11.5809   7
  -5  -7   5 13.3225 19.4287   6
  -5  -7   5 24.9783 9.77672   7
   5  -7  -4 1478.52 65.9697   1
   5  -7  -4 1217.96 62.5142   4
   5  -7  -4 1284.18 56.2942   7
  -5  -7   4 1312.98 61.9751   6
  -5  -7   4 1076.92 118.374  60
  -5  -7   4 1546.80 128.783  57
  -5  -7   4 1211.75 57.9520  13
  -5  -7   4 1110.20 66.5690  40
  -5  -7   3 32.2006 14.5947  13
   5  -7  -3 32.0402 21.9054   1
   5  -7  -3 30.4714 20.5460   4
  -5  -7   3-10.0788 92.0437  60
  -5  -7   3 66.3386 107.050  57
   5  -7  -3 135.921 162.029  66
  -5  -7   3 10.8881 44.7370  43
   5  -7  -3 26.4362 12.0824   7
  -5  -7   3 56.5388 20.5044   6
  -5  -7   2 1347.13 63.7645  12
  -5  -7   2 1380.21 62.8998  11
   5  -7  -2 1736.98 71.2248   1
  -5  -7   2 1227.20 65.6953   4
  -5  -7   2 1941.23 131.591  57
  -5  -7   2 1381.84 60.6493  10
  -5  -7   2 1632.72 79.8319  43
  -5  -7   2 1283.11 59.8593   7
   5  -7  -2 1407.98 67.4756   4
  -5  -7   1 2.76716 18.0082  11
  -5  -7   1 29.7473 19.4562  12
  -5  -7   1 6.77895 18.8544   4
  -5  -7   1 155.815 111.016  57
  -5  -7   1 129.864 119.057  59
  -5  -7   1 16.9340 11.6580  10
  -5  -7   1 5.47417 10.0639   7
  -5  -7   1 36.4544 45.8198  43
  -5  -7   0 935.190 80.3307  48
  -5  -7   0 970.257 59.1719  43
  -5  -7   0 726.693 37.2719  12
  -5  -7   0 751.408 35.8014  11
   5  -7   0 681.281 42.5232   1
  -5  -7   0 539.701 38.0164   4
  -5  -7   0 959.042 129.066  59
  -5  -7   0 994.245 122.491  57
  -5  -7   0 661.026 32.0850  10
  -5  -7   0 596.377 31.1167   7
  -5  -7   0 724.982 34.2669  13
  -5  -7  -1 50.5617 46.8991  43
  -5  -7  -1 45.5038 17.8489  11
  -5  -7  -1 68.7662 14.7356  13
  -5  -7  -1 24.1817 18.8690   4
   5  -7   1 57.2058 21.3667   4
   5  -7   1 118.858 23.6135   1
  -5  -7  -1 100.578 120.802  59
  -5  -7  -1 154.569 119.008  57
  -5  -7  -1 63.4550 11.4745  10
   5  -7   1 71.2000 14.0554  10
   5  -7   1 80.1356 12.3636   7
  -5  -7  -1 45.2324 9.89397   7
  -5  -7  -1 70.3279 19.3977   6
   5  -7   1 10.6676 76.4860  51
  -5  -7  -1 46.2484 68.1917  48
   5  -7   2 1484.55 112.501  51
  -5  -7  -2 1708.94 109.293  48
  -5  -7  -2 1673.93 87.6119  43
   5  -7   2 1435.55 67.7194  10
   5  -7   2 1260.09 68.7920  13
  -5  -7  -2 1539.58 69.1458  11
   5  -7   2 1921.66 77.4237   1
   5  -7   2 1520.33 73.5819   4
  -5  -7  -2 1441.01 72.1218   4
  -5  -7  -2 1697.56 150.771  59
  -5  -7  -2 1137.15 128.816  58
  -5  -7  -2 1515.90 67.0554  10
  -5  -7  -2 1555.91 66.3814   7
   5  -7   2 1556.60 67.0131   7
  -5  -7  -2 1551.36 71.8548   6
  -5  -7  -2 1644.10 68.6235  13
   5  -7   3 45.3289 35.9870  39
  -5  -7  -3 85.0920 48.6367  43
   5  -7   3 30.6054 16.4466  13
  -5  -7  -3 36.1698 13.8830  13
  -5  -7  -3 23.5009 16.4557  11
  -5  -7  -3 22.6029 16.8971   4
   5  -7   3 69.3240 20.1300   4
   5  -7   3 78.4634 22.3365   1
  -5  -7  -3-9.09334 101.833  58
  -5  -7  -3 140.852 123.481  59
  -5  -7  -3 31.5710 10.2382  10
   5  -7   3 46.4069 13.3388  10
  -5  -7  -3 34.5900 17.9064   6
  -5  -7  -3 32.0762 8.81420   7
   5  -7   3 54.0992 11.2170   7
  -5  -7  -3 40.2175 71.3906  48
   5  -7   3 27.6393 83.9344  51
   5  -7   4 693.259 33.0628   7
  -5  -7  -4 632.351 38.4450   6
   5  -7   4 1112.10 103.242  51
  -5  -7  -4 933.452 91.0824  48
   5  -7   4 802.636 54.2231  39
   5  -7   4 918.847 54.5112  34
  -5  -7  -4 556.072 38.1854   4
   5  -7   4 893.976 45.1310   1
   5  -7   4 666.616 40.3182   4
  -5  -7  -4 847.094 136.558  59
  -5  -7  -4 648.431 33.2729  10
   5  -7   4 721.213 34.5404  10
  -5  -7  -4 843.360 35.4241  13
   5  -7   5 23.9186 93.5161  51
  -5  -7  -5-55.9605 77.5508  48
   5  -7   5 16.7530 38.9679  39
   5  -7   5 22.9329 39.2236  34
  -5  -7  -5 11.6755 15.2222   4
   5  -7   5 46.9463 21.5919   1
   5  -7   5 22.3794 17.6360   4
  -5  -7  -5 104.705 96.7189  62
  -5  -7  -5-51.1546 127.065  59
   5  -7   5 7.95863 12.0618  10
  -5  -7  -5 11.6440 9.46485  10
   5  -7   5 2.20533 16.0751  13
  -5  -7  -5 12.6744 12.8761  13
   5  -7   5 14.4609 9.68171   7
  -5  -7  -5 22.4151 16.1248   6
  -5  -7  -5 18.1111 7.81474   7
  -5  -7  -6 320.560 23.1026   6
   5  -7   6 369.090 17.5248   7
   5  -7   6 255.899 101.421  51
  -5  -7  -6 158.054 83.7144  48
   5  -7   6 226.006 45.0054  39
   5  -7   6 221.241 43.2095  34
   5  -7   6 620.694 33.2271   1
   5  -7   6 403.728 24.6743   4
  -5  -7  -6 85.5112 115.849  58
  -5  -7  -6 101.061 128.385  59
  -5  -7  -6 174.679 102.095  62
  -5  -7  -6 157.519 177.816  66
   5  -7   6 215.339 21.8782  13
  -5  -7  -6 307.130 20.0941  13
   5  -7   6 270.127 18.9917  10
   5  -7   7 33.1100 22.2028   1
   5  -7   7 8.11479 14.3190   4
   5  -7   7 6.25353 10.3490  10
  -5  -7  -7 5.07227 8.34149  10
  -5  -7  -7-19.7632 14.6664   6
   5  -7   7-0.69103 8.01243   7
  -5  -7  -7 33.3942 104.051  62
  -5  -7  -7 112.079 181.960  66
   5  -7   7-18.3028 41.2548  34
  -5  -7  -8 1283.55 132.533  62
   5  -7   8 1400.39 78.2702  34
  -5  -7  -9 152.004 197.828  66
   5  -7   9 38.3285 111.318  51
   5  -7   9-21.1489 39.6592  34
   5  -7  10 657.652 53.8671  34
   5  -7  10 634.254 58.1271  39
  -5  -7 -10 750.009 102.426  48
   5  -7  11-7.37991 38.6689  34
  -5  -7 -11 72.0682 191.765  66
   5  -7  11-97.4762 114.879  51
  -5  -7 -11 35.9272 86.3719  48
   5  -7  11 36.4569 42.4808  39
   5  -7  11 38.0129 35.6907  40
   5  -7  12 180.802 38.9299  34
  -5  -7 -12 120.115 84.8284  48
   5  -7  12 118.512 42.6484  39
   5  -7  12 142.833 34.7851  40
   5  -7  13-17.1353 34.0769  34
  -5  -7 -13 25.0356 78.2485  48
   5  -7  13-39.1503 38.6835  39
   5  -7  14 18.1721 32.1770  34
  -5  -7 -14 95.9939 75.8993  48
   5  -7  14 48.4982 37.3809  39
   5  -7  15 6.15345 28.6307  34
  -5  -7 -15 40.6475 69.8471  48
   5  -7  15-22.7961 81.9104  46
   5  -7  16 11.9447 25.3056  34
   5  -7  16-75.4862 80.9061  46
  -5  -7 -17 8.26011 55.1934  48
   5  -7  17-8.99274 70.3964  46
  -5  -5  23 2.48022 24.2578  34
  -5  -5  22 46.2375 28.2584  34
  -5  -5  22-155.891 134.325  57
  -5  -5  21 77.6200 95.7848  46
  -5  -5  21 28.1360 32.0273  34
  -5  -5  21-47.7486 143.505  57
  -5  -5  20 81.5864 147.443  57
  -5  -5  20 19.4453 103.062  45
  -5  -5  19 88.9821 149.526  57
  -5  -5  19-223.633 141.395  55
  -5  -5  19 76.6554 105.088  45
  -5  -5  19-118.332 142.545  60
  -5  -5  18 41.9818 147.075  57
  -5  -5  18 310.075 153.409  55
  -5  -5  18 105.119 105.280  45
  -5  -5  18-70.8406 147.085  60
  -5  -5  17 296.594 154.855  55
  -5  -5  17 516.060 150.460  57
  -5  -5  17 199.773 107.430  45
  -5  -5  17 430.591 152.051  60
  -5  -5  16-111.251 142.913  57
  -5  -5  16 100.234 151.402  55
  -5  -5  16 81.4218 101.995  45
  -5  -5  16 29.6828 142.335  60
  -5  -5  15 537.650 111.064  45
  -5  -5  15 1038.90 152.061  57
  -5  -5  15 970.661 160.736  55
  -5  -5  15 928.621 62.8613  40
  -5  -5  15 860.006 155.726  60
  -5  -5  14 62.8494 91.8766  46
  -5  -5  14 128.912 95.2822  45
  -5  -5  14 224.106 132.652  57
  -5  -5  14 103.770 145.298  55
  -5  -5  14 61.7906 38.3892  40
  -5  -5  13 726.341 106.654  45
  -5  -5  13 963.295 106.138  46
  -5  -5  13 1441.22 150.913  55
  -5  -5  13 1143.78 69.1618  40
  -5  -5  13 1414.10 147.927  60
  -5  -5  13 1575.52 139.834  57
  -5  -5  12 177.938 125.509  55
  -5  -5  12 31.5065 113.042  57
  -5  -5  12 2.12634 80.4760  46
   5  -5 -11 629.646 33.6619   1
  -5  -5  11 522.016 83.2290  46
  -5  -5  11 440.146 30.9611   6
  -5  -5  11 562.461 110.976  57
  -5  -5  10 119.891 13.2432  10
   5  -5 -10 113.720 11.9897   7
  -5  -5  10 110.498 19.8611   6
  -5  -5  10 102.862 11.3476   7
  -5  -5  10 100.515 31.9078  40
  -5  -5  10 105.623 19.1945   4
   5  -5 -10 122.712 20.6211   1
  -5  -5   9 3183.22 149.228   6
  -5  -5   9 3469.70 145.817  10
  -5  -5   9 3140.11 149.439   4
  -5  -5   8 72.8855 13.0631  10
   5  -5  -8 86.4686 22.3021   1
  -5  -5   8 78.5646 20.7418   4
   5  -5  -8 86.6336 12.8703   7
  -5  -5   8 76.6825 21.5543   6
  -5  -5   8 71.0611 11.5838   7
  -5  -5   8 17.1333 29.6311  34
  -5  -5   7 867.522 41.9935  10
  -5  -5   7 904.146 48.0740   4
  -5  -5   7 980.856 41.3841   7
  -5  -5   7 923.941 52.2517   5
  -5  -5   7 938.408 48.1188   6
  -5  -5   6 40.6773 27.5623  34
  -5  -5   6 30.8486 13.2276  10
  -5  -5   6 56.4225 21.4298   4
   5  -5  -6 58.4217 22.3530   1
  -5  -5   6 44.2220 11.7346   7
  -5  -5   6 54.0663 25.5433   5
   5  -5  -6 61.9830 13.7002   7
  -5  -5   6 36.5591 22.8604   6
   5  -5  -6 82.4172 37.6297  16
  -5  -5   5 2908.50 133.617   9
  -5  -5   5 3084.81 132.761  10
  -5  -5   5 2921.72 137.312   4
   5  -5  -5 3345.70 139.967   1
  -5  -5   5 3157.22 132.236   7
   5  -5  -5 3076.77 132.671   7
  -5  -5   5 3228.26 140.538   5
  -5  -5   5 3074.93 137.300   6
   5  -5  -5 3253.29 147.523  16
  -5  -5   4 141.955 19.2775   9
   5  -5  -4 129.577 25.7809   1
  -5  -5   4 126.041 29.7385   3
   5  -5  -4 149.529 16.8362   7
  -5  -5   4 108.506 18.6610   8
  -5  -5   4 209.976 28.0719   6
   5  -5  -4 186.149 39.3642  16
   5  -5  -3 27997.1 1222.34   7
  -5  -5   3 28564.0 1225.84   6
  -5  -5   3 28968.4 1229.33   3
   5  -5  -3 30283.0 1228.66   1
  -5  -5   3 29281.8 1222.75   8
  -5  -5   3 29672.5 1222.93   9
  -5  -5   2 2093.62 90.2440   7
  -5  -5   2 2270.28 100.044   5
  -5  -5   2 2188.71 97.1326   6
  -5  -5   2 2101.19 96.3690   4
   5  -5  -2 2206.32 98.6775   1
  -5  -5   2 2086.25 100.384   3
  -5  -5   2 1924.14 90.6614  10
  -5  -5   1 24693.1 1082.33   7
  -5  -5   1 25608.8 1089.15   5
  -5  -5   1 25093.5 1086.48   4
  -5  -5   1 27070.9 1082.76  10
  -5  -5   0 922.464 44.9192   7
   5  -5   0 1068.48 46.7481   7
  -5  -5   0 955.754 57.1829   5
   5  -5   0 1177.22 56.2030   1
  -5  -5   0 862.512 52.0616   4
  -5  -5   0 885.130 47.8902   9
  -5  -5   0 1059.78 45.7829  10
  -5  -5  -1 10070.7 425.266   4
   5  -5   1 10497.5 427.977   1
   5  -5   1 9672.53 425.272  34
  -5  -5  -1 9955.70 420.680   7
  -5  -5  -1 9790.88 427.765   5
   5  -5   1 9626.31 421.245   7
  -5  -5  -1 9897.42 424.738   6
  -5  -5  -1 10266.0 421.115  10
  -5  -5  -1 9874.33 421.940   9
  -5  -5  -2 986.998 56.1572   4
   5  -5   2 1204.95 60.8504   1
  -5  -5  -2 1090.82 49.8687   7
   5  -5   2 1122.66 51.6040   7
  -5  -5  -2 1027.31 56.3296   6
  -5  -5  -2 1169.41 50.6556  10
   5  -5   3 16250.9 622.182   1
  -5  -5  -3 13906.6 618.343   4
   5  -5   3 15552.9 619.733  34
  -5  -5  -3 14520.2 614.355   7
  -5  -5  -3 13886.0 617.874   6
   5  -5   3 14015.6 614.960   7
  -5  -5  -3 14924.9 614.805  10
  -5  -5  -4 190.810 22.3042   4
   5  -5   4 214.292 36.9438  34
  -5  -5  -4 173.661 13.0779   7
  -5  -5  -4 166.377 22.4228   6
   5  -5   4 171.960 16.3847   7
  -5  -5  -4 178.957 14.5941  10
  -5  -5  -5 1697.86 85.7480   4
   5  -5   5 1625.09 91.4211  34
   5  -5   5 1905.98 81.7721   7
  -5  -5  -5 1833.12 85.4595   6
  -5  -5  -6 28.5309 36.7675  41
   5  -5   6-23.3052 35.2493  39
   5  -5   6-2.07368 36.5179  34
  -5  -5  -6 14.7819 16.7784   4
   5  -5   6 18.5155 19.1371   4
   5  -5   6 15.5094 18.7833   1
   5  -5   6 57.3288 77.2168  51
  -5  -5  -6 7.32219 10.2308  10
   5  -5   6 9.83391 11.4754   7
  -5  -5  -6-3.71935 16.9938   6
  -5  -5  -6 9.70170 8.75855   7
  -5  -5  -6 60.3843 163.226  64
  -5  -5  -6-77.4875 92.1729  58
   5  -5   7 2245.13 109.476  39
  -5  -5  -7 2282.21 111.995  41
   5  -5   7 2574.46 108.237  34
  -5  -5  -7 2001.93 150.430  58
  -5  -5  -7 2591.34 144.280  62
  -5  -5  -7 2380.16 216.323  64
   5  -5   7 2696.45 102.288   1
   5  -5   7 2324.01 99.9774   4
   5  -5   7 2808.83 141.657  51
  -5  -5  -7 2059.86 98.3406   6
   5  -5   7 1998.50 95.5859  10
  -5  -5  -8 119.449 181.208  64
  -5  -5  -8 3.33778 93.8466  62
  -5  -5  -8 7.23506 99.4192  58
  -5  -5  -8 14.9465 38.9925  41
   5  -5   8 83.7023 39.5445  39
   5  -5   8 53.9216 39.8071  34
  -5  -5  -9 2011.16 164.904  58
  -5  -5  -9 2358.66 159.010  62
   5  -5   9 2297.59 121.372  39
   5  -5   9 2454.33 119.108  34
  -5  -5 -10 551.740 201.242  64
  -5  -5 -10 139.681 100.117  62
  -5  -5 -10 196.691 116.711  58
   5  -5  10 413.663 104.240  51
   5  -5  10 306.290 48.1550  39
   5  -5  10 235.559 44.9880  34
  -5  -5 -11 1089.48 141.082  58
  -5  -5 -11 2035.67 235.852  64
  -5  -5 -11 1634.72 130.722  62
   5  -5  11 2260.95 135.632  51
   5  -5  11 1238.75 83.3304  39
   5  -5  11 1365.62 80.9646  34
  -5  -5 -12 105.428 45.7219  41
   5  -5  12 188.005 46.5270  39
   5  -5  12 156.168 43.8207  34
  -5  -5 -12 253.308 117.971  58
   5  -5  13 669.859 55.6303  34
   5  -5  13 709.287 59.0203  39
  -5  -5 -13 640.552 57.7062  41
   5  -5  14-18.8444 38.6510  34
  -5  -5 -14 38.6191 38.8341  41
   5  -5  14 24.5260 41.3210  39
   5  -5  15 97.7597 38.0690  34
  -5  -5 -15 113.160 39.1438  41
   5  -5  16-52.0850 33.9174  34
  -5  -5 -16-91.0304 75.1009  48
   5  -5  17 89.8851 30.1326  34
  -5  -5 -17 16.3074 70.4655  48
   5  -5  18-13.6443 24.7468  34
  -5  -5 -18-29.3335 63.7159  48
  -5  -5 -19 88.5135 54.6392  48
  -5  -3  24-91.1624 96.9451  45
  -5  -3  24-29.9688 136.004  57
  -5  -3  23-56.7082 107.083  45
  -5  -3  23 195.966 143.554  57
  -5  -3  22 229.696 104.186  46
  -5  -3  22 371.830 114.028  45
  -5  -3  22 191.481 29.6473  31
  -5  -3  21 57.1142 114.279  45
  -5  -3  21-63.1483 105.074  46
  -5  -3  21 14.1147 29.6585  31
  -5  -3  20 31.0134 109.622  46
  -5  -3  20 230.266 117.201  45
  -5  -3  20 161.070 33.9901  31
  -5  -3  20 283.068 162.992  55
  -5  -3  19-51.7555 118.563  45
  -5  -3  19-90.9607 108.494  46
  -5  -3  19 32.4086 32.4528  31
  -5  -3  19-46.7426 161.948  55
  -5  -3  18 373.929 118.048  45
  -5  -3  18 303.746 108.219  46
  -5  -3  18 340.480 38.9750  31
  -5  -3  18 425.236 160.063  55
  -5  -3  17 278.119 104.806  46
  -5  -3  17 376.396 114.568  45
  -5  -3  17 300.561 34.5781  27
  -5  -3  17 289.042 38.0106  31
  -5  -3  17 418.583 155.342  55
  -5  -3  16 635.226 44.0460  27
  -5  -3  16 604.607 47.3909  31
  -5  -3  16 533.218 113.891  45
  -5  -3  16 796.547 105.671  46
  -5  -3  15 521.068 43.4442  31
  -5  -3  15 567.740 41.1551  27
  -5  -3  15 551.668 125.444  60
  -5  -3  15 465.993 96.5076  46
  -5  -3  15 493.650 106.623  45
  -5  -3  15 634.577 61.4483  19
  -5  -3  14 1611.94 77.1687  27
  -5  -3  14 1632.96 97.4524  19
  -5  -3  14 1516.95 117.456  46
  -5  -3  14 1505.37 78.5439  31
  -5  -3  13 706.559 48.3202  31
  -5  -3  13 807.381 47.4594  27
  -5  -3  13 697.569 89.2898  46
  -5  -3  13 874.392 123.711  55
  -5  -3  13 887.235 52.9004  40
   5  -3 -13 910.758 63.7731  15
  -5  -3  13 744.776 63.8012  19
  -5  -3  12 4504.55 206.357  19
  -5  -3  12 4574.34 190.815  27
  -5  -3  11 197.331 41.9884  19
  -5  -3  11 171.234 27.0935  27
  -5  -3  11 150.703 27.7339  31
   5  -3 -11 149.704 20.0867   1
  -5  -3  11 143.728 21.6272   5
  -5  -3  10 3343.14 155.984   3
  -5  -3  10 3692.50 155.339   5
  -5  -3  10 3471.01 166.453  19
  -5  -3   9 1305.02 67.2110   3
  -5  -3   9 1425.54 64.7275   6
  -5  -3   9 1343.07 66.2243   5
  -5  -3   9 1238.75 76.2308  19
  -5  -3   8 216.315 29.1573   3
  -5  -3   8 274.917 26.4180   4
  -5  -3   8 184.236 27.5153   5
  -5  -3   8 293.534 26.8116   6
  -5  -3   8 322.594 40.2951  19
  -5  -3   7 723.070 44.3805   3
  -5  -3   7 834.924 41.7831   4
  -5  -3   7 661.745 42.8118   5
  -5  -3   7 790.911 42.3623   6
  -5  -3   6 4415.50 215.468   3
  -5  -3   6 5695.45 213.540   4
  -5  -3   6 4856.86 214.186   5
  -5  -3   6 5529.99 213.187   6
  -5  -3   6 3828.31 214.068  19
  -5  -3   5 1558.24 69.4723   4
  -5  -3   5 1381.44 71.2168   5
  -5  -3   5 1516.52 69.6492   6
  -5  -3   4 7537.58 323.155   6
  -5  -3   3 11180.8 476.529   3
  -5  -3   3 11572.6 474.691   6
   5  -3  -3 10185.5 480.444  16
  -5  -3   2 57386.6 2446.33   3
  -5  -3   2 57987.2 2444.33   4
  -5  -3   2 56525.7 2445.37   5
  -5  -3   2 57993.5 2444.06   6
   5  -3  -2 61155.5 2451.25  16
  -5  -3   1 5702.38 263.521   4
  -5  -3   1 5957.73 264.791   5
  -5  -3   0 24933.1 1065.84   4
  -5  -3   0 25468.4 1066.78   5
  -5  -3  -1 8241.81 347.924   3
  -5  -3  -1 8088.15 345.773   4
  -5  -3  -1 7848.58 345.449   6
  -5  -3  -1 8207.05 347.013   5
  -5  -3  -2 13106.3 531.382   3
  -5  -3  -2 12484.6 529.225   4
  -5  -3  -2 11919.4 529.875   5
  -5  -3  -2 12378.3 528.837   6
  -5  -3  -3 3626.60 158.697   3
  -5  -3  -3 3601.71 156.382   4
  -5  -3  -3 3683.09 162.717  14
  -5  -3  -3 3535.52 164.029  16
  -5  -3  -3 3485.78 157.302   5
  -5  -3  -3 3506.84 156.172   6
  -5  -3  -4 4972.29 200.531  16
  -5  -3  -4 4879.79 198.376  14
   5  -3   5 310.711 35.8139  31
  -5  -3  -6 18.0495 20.5748   5
   5  -3   6 46.2598 33.0727  31
   5  -3   6 29.7801 20.1912   1
  -5  -3  -6 44.7003 20.9562   3
   5  -3   7 816.891 39.7609   1
   5  -3   7 461.891 46.9416  31
   5  -3   8 690.962 48.7869  31
   5  -3   9 200.645 38.0883  31
  -5  -3  -9 155.670 95.4763  58
   5  -3   9 259.513 39.6463  39
  -5  -3  -9 186.580 38.1314  42
  -5  -3 -10 2423.68 159.523  58
  -5  -3 -10 2167.81 207.657  64
   5  -3  10 2599.93 114.956  31
  -5  -3 -10 2098.60 119.681  42
  -5  -3 -10 2272.90 113.205  37
   5  -3  10 2700.39 118.812  39
  -5  -3 -11 935.951 195.001  64
  -5  -3 -11 1522.89 131.364  58
   5  -3  11 1532.11 75.3633  31
  -5  -3 -11 1189.95 72.5922  37
  -5  -3 -11 1479.35 81.3055  41
   5  -3  11 1496.41 78.7870  39
  -5  -3 -11 1150.19 79.1579  42
   5  -3  12 718.159 53.0427  31
  -5  -3 -12 655.930 50.7442  37
  -5  -3 -12 659.068 58.4811  41
   5  -3  12 675.430 56.5495  39
  -5  -3 -13 339.641 111.871  58
   5  -3  13 493.025 46.1163  31
  -5  -3 -13 342.365 51.0007  41
   5  -3  13 473.902 48.8440  39
  -5  -3 -14 1118.00 76.1455  41
   5  -3  14 1148.34 71.8418  39
   5  -3  14 1348.62 69.0792  31
   5  -3  15 181.351 38.1783  31
  -5  -3 -15 151.476 43.2119  41
  -5  -3 -15 145.882 98.9758  62
  -5  -3 -16 93.5779 41.0135  41
   5  -3  17-17.4628 34.9533  34
  -5  -3 -17 28.8880 37.9221  41
   5  -3  18 40.4773 30.6092  34
  -5  -3 -18-22.5271 34.8558  41
  -5  -3 -19-54.4422 66.7410  48
  -5  -3 -19 7.51006 31.0087  41
  -5  -3 -20 67.7381 55.1216  48
   5  -3  20 97.2049 78.0264  46
  -5  -1  24 131.457 158.681  55
  -5  -1  24 35.8346 24.4016  31
  -5  -1  23 371.656 172.176  55
  -5  -1  23 183.605 30.4670  31
  -5  -1  22 355.651 102.287  46
  -5  -1  22 114.232 174.808  55
  -5  -1  22 146.284 27.7545  27
  -5  -1  22 148.388 32.7357  31
  -5  -1  21-60.8753 104.181  46
   5  -1 -21 39.5596 48.0583  20
  -5  -1  21-48.2550 173.205  55
  -5  -1  21 37.6461 27.6819  27
  -5  -1  21 45.6920 32.8088  31
  -5  -1  20 72.8834 49.0836  19
  -5  -1  20 84.8979 106.137  46
  -5  -1  20 19.7166 29.2964  27
  -5  -1  20 18.5410 33.1343  31
  -5  -1  19 144.111 45.9235  33
  -5  -1  19 151.101 54.5100  19
  -5  -1  19 130.316 108.156  46
  -5  -1  19 125.690 31.3975  27
  -5  -1  19 73.9218 34.7476  31
  -5  -1  18 246.493 48.7644  33
  -5  -1  18 323.893 60.2526  19
  -5  -1  18 191.280 106.042  46
  -5  -1  18 287.602 34.8249  27
  -5  -1  18 289.747 38.0164  31
  -5  -1  17 2907.89 133.584  31
  -5  -1  17 2985.60 138.705  33
  -5  -1  17 2882.81 132.207  27
  -5  -1  17 3073.18 157.863  19
  -5  -1  17 2955.89 173.474  46
  -5  -1  16 172.302 45.4829  33
  -5  -1  16 123.058 33.8609  31
  -5  -1  16 135.819 31.7437  27
   5  -1 -16 46.1691 116.013  65
  -5  -1  16 174.539 52.2005  21
  -5  -1  16 155.514 52.9826  19
  -5  -1  16 26.5940 96.0101  46
  -5  -1  15 4788.07 209.986  31
  -5  -1  15 4938.10 213.306  33
  -5  -1  15 4902.40 209.397  27
  -5  -1  15 4913.60 225.562  21
  -5  -1  15 4412.47 234.031  46
  -5  -1  14 1795.68 101.547  21
  -5  -1  14 1841.67 85.8126  31
  -5  -1  14 1780.31 91.0971  33
  -5  -1  14 2064.72 106.224  19
  -5  -1  13 1268.91 80.1597  21
   5  -1 -13 1461.17 84.7266  15
  -5  -1  13 1364.83 83.2142  19
  -5  -1  13 1305.01 65.1957  31
  -5  -1  13 1256.43 70.6861  33
  -5  -1  12 2511.97 120.290  21
   5  -1 -12 2520.07 125.666  15
  -5  -1  12 2493.05 122.368  19
  -5  -1  12 2282.95 104.917   5
  -5  -1  12 2440.80 111.556  33
  -5  -1  12 2484.22 107.847  31
  -5  -1  11 591.103 37.0383  31
  -5  -1  11 602.387 44.9678  33
  -5  -1  11 611.231 52.8220  19
   5  -1 -11 516.399 39.2604  14
   5  -1 -11 539.367 54.7919  15
  -5  -1  11 556.561 32.2839   5
  -5  -1  11 603.760 33.2030   3
  -5  -1  11 526.130 51.2343  21
  -5  -1  10 1501.28 82.3592  19
   5  -1 -10 1248.67 73.0179  14
  -5  -1  10 1399.51 81.4274  21
  -5  -1   9 1660.37 87.0882  19
   5  -1  -9 1527.62 79.8875  14
  -5  -1   9 1726.34 76.7654   5
  -5  -1   9 1732.02 76.9915   3
  -5  -1   9 1636.16 86.4543  21
  -5  -1   8 818.884 53.6972  19
   5  -1  -8 726.272 46.5737  14
  -5  -1   8 930.081 44.2140   3
  -5  -1   8 849.923 44.3825   2
  -5  -1   8 857.300 54.5662  21
  -5  -1   7 8997.16 396.776  19
   5  -1  -7 8829.65 394.467  14
  -5  -1   7 9708.42 393.237   5
  -5  -1   7 9304.47 393.396   3
  -5  -1   7 9460.75 393.779   2
  -5  -1   7 8676.76 396.548  21
  -5  -1   6 1194.95 58.4190  19
  -5  -1   6 1138.10 53.2560   5
  -5  -1   6 978.763 52.2939   3
  -5  -1   6 1007.31 52.8271   2
  -5  -1   6 1049.00 60.1439  22
  -5  -1   6 1043.57 58.2637  21
  -5  -1   5 26842.0 1145.21   3
  -5  -1   5 27177.8 1145.73   2
  -5  -1   5 28029.4 1145.37   5
  -5  -1   5 26879.6 1141.85  17
  -5  -1   4 10810.3 430.459   3
  -5  -1   4 10291.5 430.616   2
  -5  -1   4 9730.15 427.315  17
  -5  -1   3 152.061 19.0008  17
  -5  -1   2 853.263 47.0324   3
  -5  -1   2 796.414 46.9934   2
  -5  -1   2 908.774 44.9435  17
  -5  -1   1 1397.46 67.3029  17
  -5  -1   0 9631.50 403.851   5
  -5  -1   0 9373.54 402.136  14
  -5  -1  -1 19100.0 839.727   3
  -5  -1  -1 20126.1 840.354   2
  -5  -1  -1 20059.1 839.779   5
  -5  -1  -1 20229.9 841.966  20
  -5  -1  -2 879.904 47.7070   3
  -5  -1  -2 883.517 48.1686   2
  -5  -1  -2 899.967 47.8169   5
  -5  -1  -2 1193.41 54.8143  20
  -5  -1  -2 1165.80 63.7823  16
  -5  -1  -3 1308.95 62.4524   3
  -5  -1  -3 1295.41 62.8258   2
  -5  -1  -3 1333.13 62.2847   5
  -5  -1  -3 1295.33 75.6124  16
  -5  -1  -3 1377.82 69.1006  20
  -5  -1  -4 1876.09 90.6990   3
  -5  -1  -4 2012.71 90.7210   5
  -5  -1  -4 2219.26 106.172  16
  -5  -1  -4 2266.92 98.5225  20
  -5  -1  -5 13356.8 564.479   3
  -5  -1  -5 12798.9 569.111  20
  -5  -1  -5 13450.7 563.897   5
  -5  -1  -6 420.733 25.5960   3
   5  -1   6 252.164 33.1636  31
  -5  -1  -6 363.616 24.3802   5
  -5  -1  -6 270.404 37.8431  20
   5  -1   7 1668.90 81.4465  27
   5  -1   7 1802.61 82.9663  31
  -5  -1  -7 1870.38 90.8135  20
  -5  -1  -8 200.340 36.1348  20
   5  -1   8 165.397 29.4320  27
   5  -1   8 184.013 31.9107  31
  -5  -1  -9 67.0075 34.2768  20
   5  -1   9 82.3389 29.1164  27
   5  -1   9 83.9981 31.5607  31
   5  -1  10 2046.67 101.898  27
  -5  -1 -10 2293.45 103.339  37
  -5  -1 -10 2344.20 109.714  42
  -5  -1 -10 2227.08 112.246  20
   5  -1  10 2263.15 103.790  31
  -5  -1 -10 2215.27 124.303  54
  -5  -1 -11 4077.60 180.343  42
  -5  -1 -11 3931.57 173.874  37
  -5  -1 -11 3846.74 182.702  20
   5  -1  11 3916.37 173.663  31
  -5  -1 -11 3585.12 192.404  54
  -5  -1 -12 354.342 44.2221  20
   5  -1  12 404.818 41.2362  31
[truncated: 664,746 more chars]
